# Supplementary material for: Can Silver(I) Act as a Hydrogen-Bond Acceptor? Spectroscopic and Computational Exploration of the Ag···H+ Bonds in the Gas Phase and in Solvent
Source: Inorg Chem. 2025 Dec 8;64(50):24411–22. doi: 10.1021/acs.inorgchem.5c03415 (PMC12728918; doi:10.1021/acs.inorgchem.5c03415)
Supplement: Supplementary file 1 [file ic5c03415_si_002.xyz]

23
Small_Models/1ModelA_AgClH_Plus.xyz 
c         3.27582   0.07488   3.39657
p         2.88395   0.07647   1.56353
ag        1.73087  -1.93351   1.05248
cl       -0.07318  -3.06060   0.13959
c         4.34584   0.21988   0.41033
n        -0.07374   0.43226   0.19800
c        -0.26823   0.31422  -1.27231
c        -1.34084   0.19526   0.94377
h         2.25327   1.32767   1.40492
h         2.31615   0.05184   3.91287
h         0.44829   1.24287   0.46334
h         4.96180   1.09419   0.61645
h         3.94242   0.27305  -0.60073
h         4.94086  -0.68773   0.50398
h         3.82339  -0.83840   3.62520
h         3.85076   0.94607   3.70718
h         0.53605  -0.36890   0.45246
h        -1.66929  -0.81675   0.71086
h        -1.13641   0.28703   2.00796
h        -2.08090   0.93095   0.63954
h        -0.62396  -0.69598  -1.47103
h         0.68842   0.47790  -1.76237
h        -0.99117   1.05620  -1.60160
23
Small_Models/1ModelA_AgClH_Plus_GM.xyz 
c         4.95970  -0.30966   3.97107
p         4.58161   0.37699   2.33280
ag        2.49869  -0.20300   1.43295
cl        0.42928  -0.86794   0.54349
c         6.02911   0.00050   1.30237
n        -1.93045   0.51151  -0.63861
c        -1.93062   0.02772  -2.03709
c        -3.03344  -0.03265   0.18466
h         4.71662   1.76240   2.54784
h         4.19214  -0.00557   4.68235
h        -1.95763   1.52858  -0.62417
h         6.94738   0.32849   1.78997
h         5.93253   0.49852   0.33791
h         6.07609  -1.07521   1.13138
h         4.96139  -1.39822   3.91082
h         5.93404   0.03392   4.31913
h        -1.01856   0.21143  -0.19191
h        -2.92881  -1.11480   0.21879
h        -2.95485   0.36891   1.19236
h        -3.98942   0.23915  -0.25828
h        -1.81489  -1.05374  -2.02192
h        -1.09146   0.47298  -2.56666
h        -2.86827   0.29857  -2.51824
23
Small_Models/1ModelA_AuClH_Plus.xyz 
c         5.01423   1.74978   0.66739
p         3.67744   1.27430   1.87953
au        3.22869  -0.95060   1.67913
cl        2.54506  -3.08866   1.36800
c         4.03539   1.63381   3.68649
n         0.80309   0.46271   0.51218
c         0.68620   0.15102  -0.93431
c        -0.30409  -0.12968   1.30788
h         4.63362   1.51954  -0.32741
h         5.28263   2.80306   0.73760
h         3.13826   1.35109   4.23610
h         5.88240   1.12286   0.86661
h         4.86099   0.99366   3.99408
h         4.27861   2.68088   3.86165
h         2.64234   2.18440   1.58458
h         0.98137   1.43146   0.68461
h         1.66705  -0.04382   0.84215
h        -0.26876  -1.21045   1.17705
h        -0.14707   0.11943   2.35465
h        -1.25556   0.26911   0.96489
h         0.68015  -0.93235  -1.04419
h         1.54498   0.57231  -1.45103
h        -0.23384   0.57610  -1.32797
23
Small_Models/1ModelA_AuClH_Plus_GM.xyz 
c         6.49185   2.27693   1.49304
p         5.00766   2.14304   2.52084
au        3.46889   0.68595   1.79617
cl        1.92699  -0.88607   1.07377
c         5.58559   1.86799   4.21407
n        -0.70777  -0.19550  -0.19029
c        -0.59189  -0.81118  -1.53176
c        -1.68560  -0.86599   0.69655
h         6.21057   2.55890   0.47896
h         7.17344   3.02211   1.90414
h         4.73815   1.89438   4.89835
h         6.99050   1.30819   1.45832
h         6.05145   0.88442   4.27640
h         6.30966   2.63210   4.49812
h         4.52068   3.46301   2.55638
h        -0.94501   0.78989  -0.28237
h         0.24023  -0.24800   0.27246
h        -1.36458  -1.89528   0.84059
h        -1.70272  -0.35481   1.65641
h        -2.67155  -0.84191   0.23699
h        -0.26435  -1.84085  -1.40639
h         0.14921  -0.26407  -2.11001
h        -1.55819  -0.78333  -2.03110
23
Small_Models/1ModelA_CuClH_Plus.xyz 
c         3.35572   0.18788   3.52410
p         3.03264   0.13205   1.68216
cu        2.10746  -1.81413   1.22274
cl        0.63419  -3.09848   0.42778
c         4.51850   0.32735   0.57288
h         4.14463   0.32387  -0.45094
n         0.12363   0.23596   0.25273
c        -0.02450   0.05689  -1.21585
c        -1.13817  -0.06976   0.97961
h         5.07704   1.24197   0.76640
h         2.38045   0.12133   4.00618
h         5.16203  -0.54052   0.71339
h         3.94290  -0.68975   3.79156
h         3.87106   1.09414   3.83893
h         2.33531   1.33847   1.46974
h         0.53433   1.11068   0.50999
h         0.78532  -0.51283   0.54742
h        -1.39413  -1.10610   0.76677
h        -0.96095   0.05828   2.04489
h        -1.92093   0.60622   0.64519
h        -0.29449  -0.98321  -1.39078
h         0.92903   0.27850  -1.68887
h        -0.79436   0.72867  -1.58698
23
Small_Models/1ModelA_CuClH_Plus_GM.xyz 
c         4.85477   0.02044   4.10578
p         4.52467   0.58557   2.41065
cu        2.68854  -0.17473   1.49096
cl        0.91972  -1.01811   0.62336
c         6.06451   0.28682   1.49333
h         5.98936   0.72292   0.49751
n        -1.54698   0.14468  -0.60346
c        -1.58320  -0.38134  -1.98677
c        -2.54855  -0.46875   0.29820
h         6.91739   0.71999   2.01598
h         4.02304   0.29794   4.75287
h         6.21381  -0.78813   1.38833
h         4.94552  -1.06601   4.10859
h         5.77542   0.46038   4.48912
h         4.52723   1.98715   2.55588
h        -1.66520   1.15537  -0.61321
h        -0.59264  -0.05861  -0.20019
h        -2.33905  -1.53409   0.36260
h        -2.45551  -0.02311   1.28587
h        -3.54741  -0.30391  -0.10062
h        -1.35454  -1.44426  -1.95179
h        -0.83162   0.13193  -2.58234
h        -2.57256  -0.22464  -2.41159
22
Small_Models/1ModelB_AgClH.xyz 
c         3.27582   0.07488   3.39657
p         2.88395   0.07647   1.56353
ag        1.73087  -1.93351   1.05248
cl       -0.07318  -3.06060   0.13959
c         4.34584   0.21988   0.41033
n        -0.07374   0.43226   0.19800
c        -0.26823   0.31422  -1.27231
c        -1.34084   0.19526   0.94377
h         2.25327   1.32767   1.40492
h         2.31615   0.05184   3.91287
h         4.96180   1.09419   0.61645
h         3.94242   0.27305  -0.60073
h         4.94086  -0.68773   0.50398
h         3.82339  -0.83840   3.62520
h         3.85076   0.94607   3.70718
h         0.53605  -0.36890   0.45246
h        -1.66929  -0.81675   0.71086
h        -1.13641   0.28703   2.00796
h        -2.08090   0.93095   0.63954
h        -0.62396  -0.69598  -1.47103
h         0.68842   0.47790  -1.76237
h        -0.99117   1.05620  -1.60160
22
Small_Models/1ModelB_AgClH_GM.xyz 
c         3.64917   0.09111   3.39401
p         3.10029   0.26921   1.66408
ag        1.52401  -1.27084   0.92595
cl        0.58183  -3.39838   0.49521
c         4.66234   0.35535   0.72611
n        -0.66392  -0.45261  -0.10515
c        -0.59936   0.18690  -1.40303
c        -1.63518   0.15332   0.78231
h         2.71991   1.62968   1.65311
h         2.78691   0.17024   4.05600
h         5.35011   1.08564   1.15405
h         4.44847   0.62013  -0.30937
h         5.12883  -0.63014   0.73275
h         4.08063  -0.90212   3.52132
h         4.38786   0.84643   3.66460
h        -0.85965  -1.44372  -0.21160
h        -2.64298   0.20898   0.34484
h        -1.69241  -0.42204   1.70701
h        -1.32446   1.17117   1.03224
h        -1.57584   0.24092  -1.90684
h         0.09028  -0.36144  -2.04585
h        -0.22494   1.20822  -1.29411
22
Small_Models/1ModelB_AuClH.xyz 
c         5.01423   1.74978   0.66739
p         3.67744   1.27430   1.87953
au        3.22869  -0.95060   1.67913
cl        2.54506  -3.08866   1.36800
c         4.03539   1.63381   3.68649
n         0.80309   0.46271   0.51218
c         0.68620   0.15102  -0.93431
c        -0.30409  -0.12968   1.30788
h         4.63362   1.51954  -0.32741
h         5.28263   2.80306   0.73760
h         3.13826   1.35109   4.23610
h         5.88240   1.12286   0.86661
h         4.86099   0.99366   3.99408
h         4.27861   2.68088   3.86165
h         2.64234   2.18440   1.58458
h         1.66705  -0.04382   0.84215
h        -0.26876  -1.21045   1.17705
h        -0.14707   0.11943   2.35465
h        -1.25556   0.26911   0.96489
h         0.68015  -0.93235  -1.04419
h         1.54498   0.57231  -1.45103
h        -0.23384   0.57610  -1.32797
22
Small_Models/1ModelB_AuClH_GM.xyz 
c         4.13493   1.60729   0.76170
p         3.47058   0.94635   2.31383
au        3.37841  -1.27523   2.48379
cl        3.22880  -3.53842   2.58495
c         4.40559   1.80465   3.61665
n         1.16330  -0.04076   0.15431
c         0.81433   0.37698  -1.18661
c         0.03857  -0.00624   1.06484
h         3.50319   1.24393  -0.04703
h         4.13730   2.69780   0.77226
h         3.98380   1.55263   4.58934
h         5.15176   1.24092   0.62078
h         5.44046   1.46218   3.59526
h         4.37858   2.88573   3.47476
h         2.21263   1.57065   2.39407
h         1.54643  -0.97723   0.13495
h        -0.83296  -0.57827   0.71200
h         0.33872  -0.40766   2.03431
h        -0.28412   1.02890   1.21024
h        -0.02251  -0.18961  -1.62368
h         1.67694   0.27178  -1.84737
h         0.52710   1.43208  -1.17830
22
Small_Models/1ModelB_CuClH.xyz 
c         3.35572   0.18788   3.52410
p         3.03264   0.13205   1.68216
cu        2.10746  -1.81413   1.22274
cl        0.63419  -3.09848   0.42778
c         4.51850   0.32735   0.57288
h         4.14463   0.32387  -0.45094
n         0.12363   0.23596   0.25273
c        -0.02450   0.05689  -1.21585
c        -1.13817  -0.06976   0.97961
h         5.07704   1.24197   0.76640
h         2.38045   0.12133   4.00618
h         5.16203  -0.54052   0.71339
h         3.94290  -0.68975   3.79156
h         3.87106   1.09414   3.83893
h         2.33531   1.33847   1.46974
h         0.78532  -0.51283   0.54742
h        -1.39413  -1.10610   0.76677
h        -0.96095   0.05828   2.04489
h        -1.92093   0.60622   0.64519
h        -0.29449  -0.98321  -1.39078
h         0.92903   0.27850  -1.68887
h        -0.79436   0.72867  -1.58698
22
Small_Models/1ModelB_CuClH_GM.xyz 
c         3.53815  -0.00920   3.43332
p         3.29800   0.79176   1.81239
cu        1.45973   0.05717   0.89142
cl        1.67662  -2.18292   0.83541
c         4.73333   0.20573   0.85139
h         4.78192   0.73445  -0.10057
n        -0.37214   0.38211   0.03004
c        -0.33596  -0.17828  -1.32339
c        -1.37891  -0.29099   0.85456
h         5.67101   0.33884   1.39185
h         2.82305   0.38798   4.15386
h         4.56317  -0.85295   0.64740
h         3.32944  -1.07111   3.29157
h         4.55171   0.12759   3.81140
h         3.69251   2.12029   2.10530
h        -0.60342   1.36588  -0.02977
h        -1.06921  -1.32769   0.99042
h        -1.42706   0.18473   1.83403
h        -2.37191  -0.26295   0.39020
h         0.01329  -1.20907  -1.25573
h         0.37094   0.38452  -1.93284
h        -1.32288  -0.15554  -1.80063
24
Small_Models/2ModelA_AuClH_Plus.xyz 
c         1.53435  -1.89618  -1.58204
n         0.97752  -1.28784  -0.47247
c         0.54130  -2.26449   0.37602
n         0.83863  -3.39433  -0.25999
n         1.43549  -3.18628  -1.45226
au       -0.47260  -1.89519   2.04623
cl       -1.87120  -1.20992   3.70196
c        -1.42062   0.49542  -0.48818
n        -2.29139   0.33220   0.72763
c        -2.54973   1.57612   1.48501
c        -3.55345  -0.36240   0.38775
h        -0.50568   0.99807  -0.18542
h         1.04872  -0.31975  -0.22073
h         1.98082  -1.38756  -2.42021
h         0.65593  -4.33379   0.05362
h        -1.94868   1.12354  -1.20444
h        -1.23922  -0.48415  -0.91140
h        -4.09437  -0.56203   1.31058
h        -3.31960  -1.30500  -0.10299
h        -4.14450   0.27045  -0.27187
h        -1.60073   2.04156   1.74362
h        -3.07535   1.30772   2.39877
h        -3.14852   2.25196   0.87677
h        -1.78791  -0.30305   1.38313
24
Small_Models/2ModelA_AuClH_Plus_GM.xyz 
c         3.61213  -3.53203  -1.35738
n         3.08731  -2.53381  -0.58939
c         1.79916  -2.82354  -0.30059
n         1.63410  -3.98974  -0.92298
n         2.72430  -4.44599  -1.57614
au        0.51131  -1.79023   0.79106
cl       -0.93701  -0.61079   2.12336
c        -2.95659   1.43350  -0.42520
n        -3.24988   0.92367   0.93048
c        -3.36970   2.01916   1.91853
c        -4.43409   0.03798   0.94672
h        -2.04431   2.02515  -0.38939
h         3.56493  -1.70887  -0.26753
h         4.62379  -3.55146  -1.72760
h         0.79123  -4.53914  -0.93235
h        -3.78733   2.04961  -0.76635
h        -2.81911   0.59023  -1.09882
h        -4.55876  -0.36501   1.94943
h        -4.27660  -0.77752   0.24413
h        -5.31539   0.61100   0.66165
h        -2.45250   2.60389   1.90884
h        -3.51311   1.58714   2.90660
h        -4.21969   2.64797   1.65768
h        -2.42499   0.34392   1.23429
23
Small_Models/Benzene_DimethylAmmonium_Plys.xyz 
c         4.82648   3.35878  -0.23406
n         4.28423   1.98985  -0.39913
c         3.90165   1.64801  -1.78914
h         4.97131   1.30263  -0.05185
h         3.48588   1.85624   0.22259
h         4.07653   4.08022  -0.55087
h         5.07863   3.51195   0.81258
h         5.71810   3.45732  -0.84945
h         3.13804   2.34358  -2.13026
h         3.51976   0.63004  -1.80708
h         4.78272   1.72573  -2.42250
c         4.26344   0.64581   2.59817
c         3.48025  -0.24716   1.87256
c         4.05352  -1.02028   0.86858
c         5.41111  -0.90004   0.58786
c         6.19540  -0.00569   1.31342
c         5.62059   0.76569   2.32032
h         2.42921  -0.36196   2.11036
h         3.44931  -1.73601   0.32392
h         5.86449  -1.51987  -0.17652
h         7.25786   0.06777   1.11379
h         6.23684   1.43960   2.90344
h         3.82141   1.22633   3.39922
14
Small_Models/H2O_DimethylAmmonium_Plys.xyz 
c         4.77088   3.44864  -0.35628
n         4.06131   2.17453  -0.63094
c         3.56314   2.05580  -2.02380
o         1.90797   1.99989   1.05676
h         4.68675   1.39556  -0.43034
h         3.25567   2.08452   0.02820
h         4.08518   4.27306  -0.53965
h         5.09436   3.45969   0.68228
h         5.63084   3.53226  -1.01735
h         2.86006   2.86474  -2.20918
h         3.06106   1.09828  -2.14286
h         4.40115   2.12782  -2.71383
h         1.50483   1.19928   1.40043
h         1.42019   2.72915   1.44614
12
Small_Models/Xe_DimethylAmmonium_Plys.xyz 
xe        1.68570   2.48273   0.90843
n         2.95799   3.58310   4.16647
c         1.79955   3.45205   5.09116
c         3.40887   4.98561   3.95701
h         3.73677   3.02545   4.51748
h         2.70377   3.17712   3.25709
h         0.96409   4.01235   4.67754
h         1.53527   2.40093   5.18378
h         2.07742   3.85800   6.06114
h         2.58180   5.55386   3.53739
h         4.25185   4.98951   3.26951
h         3.70233   5.40660   4.91594
73
isomers01_04_1_1.xyz "Silver_isomers01_04_1_1/s2/orca.out" 23/23
C 0.143966877 2.340160932 -0.978876616
C 0.535942877 3.572288932 -1.468940616
C 1.870397877 3.942796932 -1.425296616
C 2.800914877 3.073327932 -0.886484616
C 2.392720877 1.844186932 -0.398324616
C 1.057962877 1.434438932 -0.428334616
P 0.432461877 -0.164447068 0.223005384
N 3.426762877 0.976843932 0.171352384
H 2.936550877 0.119698932 0.475746384
C 4.053898877 1.553787932 1.390590384
Ag 1.925728877 -1.694519068 1.255187384
C 4.441620877 0.541968932 -0.826652616
Cl 3.470179877 -3.224767068 2.097806384
C -0.170673123 -1.087725068 -1.278528616
C -1.141695123 -0.344162068 -2.202636616
C -0.821408123 -2.393338068 -0.795988616
C -1.177400123 -3.272827068 -1.993146616
C -2.162353123 -2.525633068 -2.887863616
C -1.513655123 -1.238853068 -3.388888616
C -0.256109123 -1.573425068 -4.185432616
C 0.726635877 -2.313954068 -3.283308616
C 1.092045877 -1.430268068 -2.091278616
C 0.088337877 -3.605665068 -2.778607616
C -0.862898123 0.273562932 1.500211384
C -0.306937123 1.450462932 2.319127384
C -2.250550123 0.634298932 0.955369384
C -3.188104123 0.979025932 2.114734384
C -2.620604123 2.156269932 2.903649384
C -1.255274123 1.776483932 3.473054384
C -1.398741123 0.564999932 4.389031384
C -1.963133123 -0.605276068 3.589318384
C -1.008604123 -0.936748068 2.442910384
C -3.332427123 -0.234728068 3.027265384
H -0.902194123 2.081034932 -1.021112616
H -0.206254123 4.242629932 -1.883271616
H 2.190366877 4.904230932 -1.805709616
H 3.844455877 3.358629932 -0.845708616
H 3.264819877 1.812415932 2.092201384
H 4.622495877 2.435949932 1.110590384
H 4.710333877 0.797601932 1.815204384
H 5.022562877 1.404763932 -1.139902616
H 5.082879877 -0.192950068 -0.345229616
H 3.922623877 0.101259932 -1.673451616
H -0.671330123 0.563349932 -2.585623616
H -2.045578123 -0.051985068 -1.666202616
H -1.725768123 -2.178289068 -0.222173616
H -0.134203123 -2.933390068 -0.133961616
H -1.636280123 -4.192798068 -1.621421616
H -3.074697123 -2.294620068 -2.328809616
H -2.449992123 -3.153784068 -3.736260616
H -2.217804123 -0.691433068 -4.021522616
H 0.201454877 -0.655119068 -4.566984616
H -0.512239123 -2.194680068 -5.048846616
H 1.641554877 -2.542945068 -3.836473616
H 1.566262877 -0.508330068 -2.442199616
H 1.818960877 -1.952192068 -1.458978616
H 0.793291877 -4.147948068 -2.140713616
H -0.155606123 -4.255926068 -3.623727616
H -0.196191123 2.332613932 1.685530384
H 0.687181877 1.197572932 2.706224384
H -2.666740123 -0.206649068 0.396974384
H -2.198235123 1.487995932 0.278567384
H -4.162580123 1.248162932 1.698187384
H -3.303209123 2.426157932 3.714850384
H -2.523974123 3.031563932 2.253332384
H -0.839598123 2.618746932 4.032833384
H -2.063502123 0.804277932 5.224306384
H -0.425960123 0.295058932 4.811775384
H -2.049618123 -1.487081068 4.229750384
H -0.028379123 -1.195205068 2.860145384
H -1.371954123 -1.809386068 1.896506384
H -3.749507123 -1.076881068 2.466307384
H -4.023414123 -0.010695068 3.845229384
75
isomers05_06_0_1.xyz "Silver_isomers05_06_0_1/s2/orca.out" 68/68
C -2.073882600 1.151736453 1.320755787
C -3.345954600 1.433999453 1.784654787
C -4.442882600 0.835846453 1.181900787
C -4.249067600 -0.028038547 0.119640787
C -2.972204600 -0.316243547 -0.359594213
C -1.855509600 0.276745453 0.250402787
P -0.161061600 -0.075689547 -0.337067213
N -2.833558600 -1.208463547 -1.472276213
C -3.460722600 -0.691364547 -2.680006213
Ag -0.296773600 -1.462623547 -2.237424213
C -3.278378600 -2.560989547 -1.170546213
Cl -0.231107600 -2.854740547 -4.166212213
O -0.058255600 -4.957571547 -1.695633213
H 0.741728400 -4.655108547 -1.260393213
H -0.122586600 -4.395299547 -2.483083213
C 0.600092400 1.566663453 -0.800237213
C -0.446403600 2.280228453 -1.673623213
C 1.835561400 1.279852453 -1.674672213
C 2.408699400 2.580616453 -2.233734213
C 1.353379400 3.269768453 -3.093475213
C 0.129446400 3.578000453 -2.235985213
C 0.528160400 4.493640453 -1.081156213
C 1.587948400 3.801658453 -0.226504213
C 1.023103400 2.496478453 0.341553787
C 2.814291400 3.495718453 -1.081328213
C 0.662810400 -0.971014547 1.077019787
C 2.113544400 -1.279119547 0.680477787
C -0.105136600 -2.298927547 1.206218787
C 0.552072400 -3.197606547 2.251551787
C 1.988404400 -3.494217547 1.828403787
C 2.765517400 -2.185181547 1.723673787
C 2.763591400 -1.471925547 3.073613787
C 1.323879400 -1.182088547 3.489070787
C 0.650202400 -0.283859547 2.447120787
C 0.552179400 -2.493255547 3.605689787
H -1.233718600 1.626034453 1.804985787
H -3.477524600 2.117187453 2.614798787
H -5.445660600 1.043428453 1.536003787
H -5.104896600 -0.493410547 -0.354852213
H -4.555207600 -0.631722547 -2.600437213
H -3.070763600 0.304073453 -2.894856213
H -3.212981600 -1.349500547 -3.514452213
H -2.763780600 -2.927319547 -0.282653213
H -3.021887600 -3.209814547 -2.009581213
H -4.362542600 -2.625105547 -1.001334213
H -1.338744600 2.500743453 -1.082657213
H -0.755650600 1.620497453 -2.493085213
H 1.555943400 0.612430453 -2.496308213
H 2.600974400 0.766876453 -1.090169213
H 3.285041400 2.341322453 -2.842922213
H 1.756776400 4.195080453 -3.516660213
H 1.071082400 2.622775453 -3.930237213
H -0.637487600 4.064770453 -2.845564213
H 0.921826400 5.437218453 -1.471853213
H -0.349769600 4.733343453 -0.472503213
H 1.870477400 4.449698453 0.608210787
H 0.175917400 2.729545453 0.988096787
H 1.785143400 2.010283453 0.954180787
H 3.242722400 4.424435453 -1.471168213
H 3.584410400 3.011426453 -0.472244213
H 2.687100400 -0.352454547 0.606319787
H 2.133357400 -1.758114547 -0.304445213
H -1.143048600 -2.096391547 1.487006787
H -0.123526600 -2.813150547 0.239787787
H -0.015635600 -4.130211547 2.316082787
H 2.465703400 -4.157189547 2.556609787
H 1.996422400 -4.010001547 0.862715787
H 3.794434400 -2.389573547 1.414029787
H 3.329261400 -0.537247547 3.002522787
H 3.252605400 -2.094577547 3.829228787
H 1.314342400 -0.661580547 4.451201787
H 1.166380400 0.676569453 2.406441787
H -0.378145600 -0.096271547 2.761280787
H 1.015486400 -3.134742547 4.361865787
H -0.475562600 -2.296984547 3.927815787
77
isomers06_09_0_1.xyz "Silver_isomers06_09_0_1/s2/orca.out" 70/70
C -2.062067574 1.400060227 0.893002199
C -3.280423219 2.044860558 0.996490334
C -4.129668711 2.096925208 -0.097376373
C -3.753103163 1.486739892 -1.279182627
C -2.533736228 0.833581707 -1.363025115
C -1.642915977 0.779304835 -0.289884600
P -0.001160627 -0.049430035 -0.349642093
N -2.217198753 0.179492909 -2.635156719
H -1.299184704 -0.288631043 -2.516194684
C -2.051035344 1.147015638 -3.751946804
Ag 0.840302230 -1.186484064 -2.307407741
C -3.189556528 -0.894849549 -2.973495283
Cl 3.150704986 -2.127850409 -2.543129949
O -1.361762113 -3.978740540 -2.500465116
H -0.603054783 -4.127688866 -1.931558592
H -1.034433308 -3.355780682 -3.169645506
Cl -0.206030525 -1.757323998 -4.540608996
C -0.051354586 -1.318985125 1.028553835
C -1.411106070 -2.030083107 0.929812143
C 0.147458335 -0.795638576 2.456055921
C 0.075509499 -1.956188975 3.452006151
C -1.286599180 -2.637774557 3.343180788
C -1.470678908 -3.185496413 1.929322128
C -0.368083532 -4.195439374 1.625261295
C 0.987606747 -3.505540598 1.736228564
C 1.047363265 -2.356124051 0.732971002
C 1.180900496 -2.962241720 3.148419425
C 1.215060127 1.347831449 -0.107851287
C 2.612920256 0.734312280 0.061716212
C 1.170204440 2.142690213 -1.426357365
C 2.234508570 3.238348410 -1.422659903
C 3.611691165 2.597581734 -1.270199453
C 3.672794953 1.834897484 0.050734647
C 3.415832898 2.788307742 1.214023275
C 2.035516212 3.417731724 1.051081849
C 0.957306069 2.329233371 1.041372131
C 1.980212254 4.194637895 -0.261089577
H -1.418477111 1.380220579 1.757372126
H -3.562142239 2.509136089 1.933207505
H -5.083540766 2.604722109 -0.034089459
H -4.416926859 1.518147019 -2.133360535
H -1.314366469 1.888737467 -3.454549483
H -1.701934248 0.588118438 -4.616333792
H -3.008109326 1.620154787 -3.953320839
H -2.819899197 -1.395424687 -3.863972464
H -4.162554940 -0.447119516 -3.153895408
H -3.232452440 -1.589362654 -2.138631452
H -1.559823621 -2.403506387 -0.089627225
H -2.220385264 -1.328435225 1.143676807
H -0.621166020 -0.068313210 2.719132323
H 1.116714899 -0.300715841 2.545559110
H 0.207323049 -1.552726752 4.460058980
H -1.355893894 -3.452133005 4.070777210
H -2.082487283 -1.922401790 3.574230853
H -2.448887979 -3.667157967 1.843260159
H -0.499201098 -4.601394102 0.617063333
H -0.425072278 -5.034584269 2.325414872
H 1.786044864 -4.212849221 1.495327383
H 2.034228805 -1.890679325 0.759546739
H 0.910422088 -2.755751992 -0.276821618
H 1.154271796 -3.780772159 3.874311065
H 2.160074756 -2.480251262 3.232960605
H 2.670126454 0.194342072 1.009992190
H 2.812013599 0.013753675 -0.737404952
H 0.177264366 2.586600570 -1.553308377
H 1.338956801 1.473330283 -2.277162045
H 2.179064228 3.780685671 -2.370759912
H 3.801849934 1.915264575 -2.104476852
H 4.387271116 3.369159368 -1.292249476
H 4.655638314 1.368429684 0.161855653
H 3.472840106 2.244429080 2.162375350
H 4.181615035 3.569786303 1.237612837
H 1.833321146 4.091538655 1.888599297
H -0.014172259 2.810055665 0.914215647
H 0.951421708 1.812823745 2.003018941
H 1.001320115 4.671900443 -0.374029187
H 2.732971442 4.988981489 -0.258930027
76
isomers07_04_-1_1.xyz "Silver_isomers07_04_-1_1/s2/orca.out" 75/75
C -2.655271289 0.278211776 -0.039649895
C -4.001875289 0.045419776 0.173155105
C -4.394162289 -0.849965224 1.158242105
C -3.431247289 -1.484053224 1.921209105
C -2.070887289 -1.247828224 1.721788105
C -1.663308289 -0.357848224 0.716152105
P 0.112279711 -0.028184224 0.414408105
N -1.123277289 -1.915583224 2.564303105
Ag 1.434290711 -1.086824224 2.101506105
C -1.290524289 -1.566210224 3.966701105
Cl 2.845466711 -3.214241224 1.666398105
O 1.232629711 -5.607288224 0.398813105
H 1.708315711 -4.851223224 0.790697105
H 0.441757711 -5.217241224 0.022228105
Cl 2.286696711 -0.243184224 4.327602105
C -1.122756289 -3.356705224 2.372055105
C 0.420507711 -0.735872224 -1.286217895
C 0.281845711 -2.258694224 -1.111034895
C -0.515451289 -0.307408224 -2.420792895
C -0.130893289 -1.026380224 -3.717959895
C -0.269967289 -2.534000224 -3.527204895
C 0.656331711 -2.983774224 -2.401759895
C 2.102884711 -2.655362224 -2.761619895
C 2.242713711 -1.149352224 -2.967170895
C 1.870179711 -0.417298224 -1.678682895
C 1.312015711 -0.691680224 -4.087790895
C 0.320265711 1.834274776 0.505418105
C 1.812650711 2.103501776 0.784131105
C -0.096984289 2.671518776 -0.707704895
C 0.136976711 4.158951776 -0.427554895
C 1.619663711 4.404488776 -0.163494895
C 2.054494711 3.588296776 1.050213105
C 1.251096711 4.018071776 2.274167105
C -0.232026289 3.776877776 2.009152105
C -0.475086289 2.293493776 1.739044105
C -0.675785289 4.586472776 0.792465105
H -2.369410289 0.978276776 -0.810593895
H -4.740405289 0.559461776 -0.430134895
H -5.444672289 -1.049906224 1.333855105
H -3.733272289 -2.178365224 2.696469105
H -0.472757289 -2.006232224 4.538098105
H -1.241205289 -0.483443224 4.082503105
H -2.241788289 -1.924892224 4.386361105
H -0.970680289 -3.586785224 1.318255105
H -2.058826289 -3.829958224 2.704063105
H -0.297286289 -3.789098224 2.938956105
H -0.750389289 -2.499669224 -0.836644895
H 0.927278711 -2.596474224 -0.295455895
H -1.546286289 -0.563092224 -2.166872895
H -0.472915289 0.771939776 -2.575179895
H -0.803248289 -0.691655224 -4.513884895
H -1.306845289 -2.787146224 -3.282541895
H -0.016500289 -3.055166224 -4.456232895
H 0.553138711 -4.061437224 -2.242437895
H 2.770744711 -2.988428224 -1.960889895
H 2.392915711 -3.186841224 -3.673802895
H 3.278092711 -0.905599224 -3.223219895
H 2.545115711 -0.709632224 -0.867500895
H 1.989126711 0.658224776 -1.832049895
H 1.419021711 0.386848776 -4.244546895
H 1.581516711 -1.186850224 -5.026340895
H 2.128165711 1.517157776 1.652074105
H 2.422106711 1.779390776 -0.062457895
H -1.150900289 2.517879776 -0.946223895
H 0.483279711 2.375568776 -1.584913895
H -0.182623289 4.732368776 -1.303088895
H 2.210286711 4.118963776 -1.040260895
H 1.796311711 5.469968776 0.016482105
H 3.121893711 3.739336776 1.236767105
H 1.572411711 3.446912776 3.150979105
H 1.427027711 5.077254776 2.488539105
H -0.817940289 4.074035776 2.884203105
H -0.175361289 1.696729776 2.607895105
H -1.542587289 2.124310776 1.581591105
H -0.532882289 5.655563776 0.980237105
H -1.743212289 4.427099776 0.606738105
[200~77
isomers08_06_0_1.xyz "Silver_isomers08_06_0_1/s2/orca.out" 44/44
C -2.215707727 1.513773351 -0.279936325
C -3.445162727 1.989357351 -0.696918325
C -4.267424727 1.191705351 -1.477014325
C -3.857430727 -0.086041649 -1.807851325
C -2.629816727 -0.553844649 -1.368008325
C -1.759337727 0.232212351 -0.610747325
P -0.096583727 -0.320598649 -0.046836325
N -2.287354727 -1.936176649 -1.708328325
H -1.376885727 -2.139726649 -1.253146325
C -3.258615727 -2.911517649 -1.144369325
Ag 0.755216273 -2.515244649 -0.565576325
C -2.078603727 -2.137874649 -3.166012325
Cl 3.229600273 -3.061312649 -0.623323325
Cl -0.238395727 -4.669842649 -1.397603325
O 1.836666273 -3.359138649 -3.549587325
H 2.454887273 -3.222241649 -2.815837325
H 1.129966273 -3.867107649 -3.126402325
C 1.087073273 0.856720351 -0.887804325
C 0.746159273 2.349863351 -0.852970325
C 1.116493273 0.409092351 -2.360557325
C 2.164698273 1.205938351 -3.134376325
C 1.823770273 2.691780351 -3.076796325
C 1.806345273 3.146482351 -1.620007325
C 3.181455273 2.923022351 -0.997805325
C 3.524133273 1.437626351 -1.058855325
C 2.479196273 0.647212351 -0.272511325
C 3.537558273 0.966939351 -2.510754325
C -0.154024727 -0.198982649 1.819291675
C 0.989215273 -1.070212649 2.372740675
C -1.486560727 -0.829224649 2.258912675
C -1.554963727 -0.902606649 3.784068675
C -0.411087727 -1.762167649 4.313499675
C 0.918394273 -1.140107649 3.897054675
C 1.036597273 0.266831351 4.475746675
C -0.110856727 1.123499351 3.950236675
C -0.036353727 1.205249351 2.422943675
C -1.446135727 0.506915351 4.361188675
H -1.594090727 2.159760351 0.318707675
H -3.756001727 2.987520351 -0.415011325
H -5.227246727 1.555422351 -1.820793325
H -4.500924727 -0.719337649 -2.404843325
H -2.861007727 -3.906517649 -1.325096325
H -4.218543727 -2.779805649 -1.635411325
H -3.346627727 -2.724744649 -0.076903325
H -3.020501727 -1.974048649 -3.682466325
H -1.729518727 -3.157612649 -3.308075325
H -1.327562727 -1.428800649 -3.504999325
H 0.689549273 2.710186351 0.176396675
H -0.222738727 2.526627351 -1.322868325
H 1.350821273 -0.658163649 -2.426191325
H 0.128349273 0.553859351 -2.810642325
H 2.164662273 0.863076351 -4.172903325
H 0.846857273 2.870997351 -3.537423325
H 2.562940273 3.268601351 -3.641276325
H 1.542589273 4.206733351 -1.566204325
H 3.934107273 3.507581351 -1.535924325
H 3.184405273 3.264359351 0.042450675
H 4.503243273 1.262064351 -0.604397325
H 2.737169273 -0.415619649 -0.276730325
H 2.482522273 0.987347351 0.765753675
H 3.789356273 -0.097188649 -2.555816325
H 4.303283273 1.509756351 -3.073526325
H 0.913002273 -2.082678649 1.960863675
H 1.958346273 -0.672241649 2.067374675
H -2.324847727 -0.235282649 1.887518675
H -1.581939727 -1.833229649 1.829233675
H -2.514304727 -1.344925649 4.067447675
H -0.468908727 -1.832107649 5.404074675
H -0.489704727 -2.778819649 3.915487675
H 1.746279273 -1.759629649 4.252669675
H 1.996604273 0.709250351 4.191344675
H 1.005261273 0.227266351 5.568922675
H -0.031392727 2.136997351 4.353635675
H 0.907998273 1.667375351 2.128899675
H -0.843516727 1.849054351 2.071185675
H -1.521682727 0.470239351 5.452301675
H -2.272407727 1.126427351 3.997487675
74
isomers09_07_1_1.xyz "Silver_isomers09_07_1_1/s2/orca.out" 103/103
C -1.005015351 -2.330812324 -1.267247554
C -1.056354351 -3.637152324 -1.720816554
C 0.127427649 -4.322157324 -1.950685554
C 1.349766649 -3.698335324 -1.757760554
C 1.422803649 -2.376633324 -1.323175554
C 0.219566649 -1.697721324 -1.055353554
P 0.239684649 -0.085567324 -0.272096554
N 2.654760649 -1.718508324 -1.130703554
H 1.542412649 0.411912676 -0.363268554
C 3.029562649 -0.841563324 -2.229419554
O 3.440378649 1.309777676 0.599800446
H 3.921556649 2.132470676 0.482856446
H 4.099157649 0.623068676 0.471635446
C 3.764251649 -2.558642324 -0.727010554
C -0.801353351 1.149257676 -1.156833554
C -0.146817351 2.529853676 -0.946977554
C -2.256541351 1.192094676 -0.670304554
C -3.021063351 2.257398676 -1.456904554
C -2.374365351 3.620814676 -1.227502554
C -0.930406351 3.589174676 -1.722284554
C -0.903762351 3.254505676 -3.210684554
C -1.548270351 1.889175676 -3.431998554
C -0.772688351 0.821742676 -2.660070554
C -2.994387351 1.915334676 -2.943928554
C -0.021984351 -0.302272324 1.528443446
C 1.150314649 -1.176260324 2.016934446
C 0.043279649 1.062501676 2.231458446
C -0.055153351 0.853013676 3.742737446
C 1.107543649 -0.011263324 4.221244446
C 1.044727649 -1.370042324 3.529382446
C -0.274887351 -2.059160324 3.866068446
C -1.435148351 -1.193490324 3.382764446
C -1.340262351 -1.010185324 1.866448446
C -1.380116351 0.169038676 4.070246446
H -1.930518351 -1.808196324 -1.061499554
H -2.012978351 -4.118236324 -1.878016554
H 0.102111649 -5.349451324 -2.293972554
H 2.263571649 -4.242000324 -1.958335554
H 3.324110649 -1.411467324 -3.122014554
H 2.202679649 -0.189090324 -2.504523554
H 3.869349649 -0.217548324 -1.921616554
H 3.458600649 -3.213141324 0.088815446
H 4.163869649 -3.174252324 -1.545018554
H 4.571122649 -1.915320324 -0.371446554
H 0.888487649 2.501029676 -1.298855554
H -0.126272351 2.790035676 0.112796446
H -2.739025351 0.221009676 -0.805654554
H -2.295866351 1.432391676 0.393684446
H -4.053566351 2.272542676 -1.098219554
H -2.401931351 3.875325676 -0.163283554
H -2.934145351 4.393485676 -1.762439554
H -0.457401351 4.559696676 -1.550662554
H 0.127959649 3.247072676 -3.575642554
H -1.445409351 4.018500676 -3.775795554
H -1.519087351 1.631679676 -4.494023554
H 0.260806649 0.788825676 -3.017528554
H -1.213901351 -0.159537324 -2.843760554
H -3.565315351 2.658411676 -3.508170554
H -3.465923351 0.942256676 -3.113472554
H 1.121453649 -2.148454324 1.517571446
H 2.101686649 -0.701138324 1.765503446
H -0.780377351 1.701767676 1.906881446
H 0.979695649 1.569208676 1.981314446
H -0.014043351 1.831877676 4.227861446
H 2.058859649 0.481986676 3.998575446
H 1.052704649 -0.141668324 5.306030446
H 1.882827649 -1.992442324 3.854179446
H -0.349252351 -2.213737324 4.946515446
H -0.317036351 -3.044089324 3.390714446
H -2.384710351 -1.685135324 3.609852446
H -1.372528351 -1.986820324 1.377427446
H -2.195453351 -0.433003324 1.511784446
H -2.215703351 0.792756676 3.736918446
H -1.478069351 0.043499676 5.152533446
73
isomers10_04_0_1.xyz "Silver_isomers10_04_0_1/s2/orca.out" 168/168
C -1.812500137 1.107644027 -1.603436685
C -2.672429137 2.018300027 -2.198751685
C -2.286368137 3.344991027 -2.297537685
C -1.039458137 3.737796027 -1.837667685
C -0.155634137 2.820916027 -1.264280685
C -0.560454137 1.477535027 -1.113988685
P 0.509185863 0.322120027 -0.166291685
N 1.121315863 3.230192027 -0.821346685
C 2.207895863 2.807649027 -1.686603685
O 3.544141863 1.063903027 0.899956315
H 3.631266863 0.386383027 1.573917315
H 2.659931863 0.896995027 0.511564315
C 1.258251863 4.619575027 -0.448755685
C 0.480230863 -1.318829973 -1.086436685
C 0.679842863 -1.000946973 -2.578200685
C -0.729147137 -2.248374973 -0.931065685
C -0.527437137 -3.529370973 -1.744393685
C -0.348240137 -3.176892973 -3.219162685
C 0.880958863 -2.284886973 -3.381833685
C 2.119100863 -3.021951973 -2.879272685
C 1.932814863 -3.366656973 -1.404440685
C 1.734528863 -2.078816973 -0.605897685
C 0.710218863 -4.265176973 -1.239280685
C -0.408393137 0.224947027 1.466006315
C -0.187396137 1.601969027 2.119611315
C -1.915836137 -0.041837973 1.423053315
C -2.497930137 -0.025208973 2.838594315
C -2.271829137 1.347549027 3.465318315
C -0.773373137 1.630287027 3.530094315
C -0.088322137 0.565511027 4.383252315
C -0.318235137 -0.808237973 3.758670315
C 0.266983863 -0.836588973 2.346455315
C -1.816340137 -1.094674973 3.688965315
H -2.140794137 0.083944027 -1.494460685
H -3.640977137 1.694630027 -2.560039685
H -2.949043137 4.078251027 -2.742552685
H -0.741172137 4.773056027 -1.939316685
H 2.210331863 3.364233027 -2.636485685
H 2.125623863 1.745003027 -1.905833685
H 3.159692863 2.977063027 -1.181071685
H 1.268870863 5.308199027 -1.307755685
H 0.446940863 4.910610027 0.218980315
H 2.204195863 4.741755027 0.082167315
H 1.549324863 -0.345615973 -2.701519685
H -0.185579137 -0.461626973 -2.968476685
H -1.645060137 -1.758464973 -1.265379685
H -0.869278137 -2.512439973 0.119338315
H -1.410367137 -4.163856973 -1.620325685
H -0.230110137 -4.089675973 -3.811872685
H -1.238011137 -2.657915973 -3.590481685
H 1.009158863 -2.022492973 -4.436392685
H 3.006475863 -2.393568973 -3.007036685
H 2.276793863 -3.934272973 -3.463698685
H 2.823185863 -3.880098973 -1.028993685
H 2.611672863 -1.434671973 -0.719220685
H 1.647980863 -2.316511973 0.457213315
H 0.849911863 -5.195703973 -1.799088685
H 0.580970863 -4.534899973 -0.185842685
H -0.657388137 2.377356027 1.506995315
H 0.883008863 1.825996027 2.156490315
H -2.124253137 -1.004725973 0.954400315
H -2.408413137 0.726016027 0.822419315
H -3.571231137 -0.230994973 2.779393315
H -2.705563137 1.379055027 4.470222315
H -2.772019137 2.117253027 2.868469315
H -0.601750137 2.619732027 3.964821315
H -0.487849137 0.585524027 5.402389315
H 0.985009863 0.771737027 4.449348315
H 0.176965863 -1.575746973 4.361205315
H 1.346370863 -0.653766973 2.384499315
H 0.122228863 -1.831468973 1.918755315
H -2.244097137 -1.101410973 4.696793315
H -1.989106137 -2.085287973 3.255131315
76
isomers14_03_1_1.xyz "Silver_isomers14_03_1_1/s2/orca.out" 39/39
C -0.114415145 1.896627500 -1.844732395
C -0.193042145 2.549487500 -3.061033395
C -0.243915145 1.817349500 -4.236194395
C -0.173588145 0.437159500 -4.183454395
C -0.070809145 -0.202238500 -2.959997395
C -0.075097145 0.500727500 -1.753992395
P -0.049748145 -0.280712500 -0.096858395
N 0.081621855 -1.661704500 -2.979926395
H 0.238369855 -1.958256500 -2.004781395
C -1.149116145 -2.364778500 -3.433690395
Ag -0.248314145 -2.627306500 0.206233605
C 1.283919855 -2.091032500 -3.746060395
Cl -0.944082145 -4.776987500 0.925190605
H 0.340620855 -4.907900500 -1.033415395
O 0.854887855 -4.441583500 -1.709388395
H 1.771171855 -4.589652500 -1.460106395
C 1.552674855 0.266318500 0.686380605
C 1.877389855 -0.705136500 1.836520605
C 1.582250855 1.699349500 1.227428605
C 2.967096855 2.004156500 1.804616605
C 3.265637855 1.043407500 2.951653605
C 3.251642855 -0.388882500 2.425826605
C 4.313056855 -0.551693500 1.342254605
C 4.012242855 0.410190500 0.197227605
C 2.636058855 0.103035500 -0.393181395
C 4.024140855 1.847028500 0.714470605
C -1.626789145 0.277428500 0.737809605
C -2.760238145 -0.456738500 -0.004471395
C -1.577449145 -0.214419500 2.193432605
C -2.922769145 0.025277500 2.875158605
C -4.020882145 -0.721931500 2.123272605
C -4.097216145 -0.203879500 0.689290605
C -4.397363145 1.291556500 0.693539605
C -3.285923145 2.023426500 1.439770605
C -1.950978145 1.775215500 0.730254605
C -3.219729145 1.521652500 2.878733605
H -0.079382145 2.489188500 -0.944286395
H -0.221247145 3.631422500 -3.086384395
H -0.323481145 2.314568500 -5.194262395
H -0.190988145 -0.135343500 -5.101622395
H -1.975260145 -2.044427500 -2.803134395
H -1.336367145 -2.105951500 -4.472196395
H -0.976475145 -3.432750500 -3.328794395
H 2.147932855 -1.569865500 -3.341713395
H 1.385520855 -3.164143500 -3.617959395
H 1.144447855 -1.841891500 -4.793471395
H 1.117682855 -0.645810500 2.617687605
H 1.876918855 -1.733871500 1.457691605
H 1.362139855 2.418015500 0.436296605
H 0.829150855 1.824638500 2.008920605
H 2.966907855 3.033251500 2.174248605
H 4.243867855 1.271783500 3.385093605
H 2.520951855 1.161467500 3.745181605
H 3.444108855 -1.087750500 3.244295605
H 5.305562855 -0.345054500 1.753556605
H 4.319049855 -1.582941500 0.975068605
H 4.760283855 0.294365500 -0.591975395
H 2.443756855 0.780797500 -1.227867395
H 2.614705855 -0.920100500 -0.786723395
H 5.012111855 2.091062500 1.115989605
H 3.823536855 2.542250500 -0.106996395
H -2.565385145 -1.534798500 -0.020840395
H -2.802284145 -0.118794500 -1.044847395
H -1.334146145 -1.282770500 2.225696605
H -0.794329145 0.314610500 2.741486605
H -2.859110145 -0.344737500 3.902003605
H -4.981953145 -0.577839500 2.625414605
H -3.809272145 -1.796000500 2.122239605
H -4.877350145 -0.740390500 0.142398605
H -5.360925145 1.479723500 1.176598605
H -4.468535145 1.662763500 -0.333760395
H -3.480751145 3.099288500 1.430703605
H -2.040758145 2.132203500 -0.296467395
H -1.161197145 2.348935500 1.219033605
H -4.170333145 1.713825500 3.385120605
H -2.440427145 2.056511500 3.430794605
76
isomers14_05_1_1.xyz "Silver_isomers14_05_1_1/s2/orca.out" 99/99
C 0.416459592 -2.603344724 0.022044763
C 0.508618592 -3.918970724 -0.392868237
C 0.239713592 -4.249640724 -1.711388237
C -0.116771408 -3.256103724 -2.604661237
C -0.202787408 -1.943253724 -2.175359237
C 0.058671592 -1.573046724 -0.854594237
P -0.008070408 0.145473276 -0.216872237
N -0.568365408 -0.934937724 -3.171878237
H -0.605600408 -0.039914724 -2.657768237
C -1.922508408 -1.143908724 -3.753822237
Ag -0.447356408 1.980977276 -1.662488237
C 0.470538592 -0.769670724 -4.226291237
Cl -0.955711408 3.862113276 -2.962785237
H -1.286893408 2.449588276 -4.688990237
O -1.401585408 1.738468276 -5.338800237
H -1.510664408 2.187915276 -6.179587237
C 1.682461592 0.499565276 0.501304763
C 1.974560592 -0.090171724 1.886571763
C 1.842998592 2.030635276 0.584386763
C 3.258527592 2.396202276 1.028306763
C 3.536583592 1.790318276 2.400092763
C 3.398821592 0.274085276 2.313604763
C 4.395420592 -0.277881724 1.297316763
C 4.121850592 0.339460276 -0.072506237
C 2.706970592 -0.031059724 -0.515762237
C 4.258903592 1.856631276 0.010997763
C -1.435600408 0.154603276 0.977539763
C -1.433183408 -0.928936724 2.062178763
C -1.492867408 1.537988276 1.642770763
C -2.755145408 1.655610276 2.495464763
C -2.724961408 0.584486276 3.582306763
C -2.687831408 -0.794676724 2.930223763
C -3.927784408 -0.986027724 2.062009763
C -3.949628408 0.084022276 0.974488763
C -2.694611408 -0.038009724 0.111358763
C -3.988426408 1.468901276 1.615863763
H 0.632117592 -2.373779724 1.053303763
H 0.791671592 -4.684910724 0.317831763
H 0.307579592 -5.275855724 -2.048735237
H -0.323282408 -3.508196724 -3.636903237
H -2.636968408 -1.215042724 -2.937838237
H -1.916736408 -2.060212724 -4.337171237
H -2.137321408 -0.286289724 -4.387979237
H 1.419849592 -0.564730724 -3.737063237
H 0.529757592 -1.687726724 -4.804409237
H 0.166404592 0.064967276 -4.854939237
H 1.265339592 0.300083276 2.619638763
H 1.881082592 -1.176538724 1.881182763
H 1.115852592 2.458914276 1.276568763
H 1.657838592 2.474775276 -0.400717237
H 3.331100592 3.485850276 1.079460763
H 4.545324592 2.056650276 2.729514763
H 2.834767592 2.190541276 3.138533763
H 3.586376592 -0.172150724 3.294089763
H 5.416675592 -0.046234724 1.613960763
H 4.310390592 -1.367921724 1.241979763
H 4.828692592 -0.057586724 -0.806180237
H 2.628105592 -1.116682724 -0.602657237
H 2.497866592 0.392410276 -1.505116237
H 4.073990592 2.305682276 -0.969955237
H 5.277322592 2.124650276 0.307199763
H -0.544281408 -0.849864724 2.689830763
H -1.432128408 -1.918659724 1.602119763
H -1.487216408 2.324607276 0.879151763
H -0.615159408 1.688434276 2.274960763
H -2.772281408 2.648808276 2.952018763
H -1.846393408 0.723636276 4.220209763
H -3.609498408 0.672216276 4.220200763
H -2.653358408 -1.569018724 3.701356763
H -4.830341408 -0.912144724 2.675845763
H -3.919693408 -1.982592724 1.609311763
H -4.825212408 -0.053673724 0.334275763
H -2.724782408 0.714054276 -0.684833237
H -2.667037408 -1.021402724 -0.368613237
H -4.015374408 2.241254276 0.840850763
H -4.895786408 1.576193276 2.217303763
76
isomers14_09_1_1.xyz "Silver_isomers14_09_1_1/s2/orca.out" 34/34
C -2.090053789 0.569409105 1.465487500
C -3.355475789 0.926787105 1.890269500
C -4.306433789 1.320666105 0.963157500
C -3.984978789 1.325308105 -0.381395500
C -2.718424789 0.945793105 -0.794884500
C -1.724349789 0.579921105 0.114737500
P 0.017031211 0.196114105 -0.312693500
N -2.474998789 0.936448105 -2.243773500
H -1.538173789 0.541851105 -2.404553500
C -3.431150789 0.054227105 -2.969980500
Ag 0.886716211 0.591229105 -2.479551500
C -2.438181789 2.307844105 -2.822965500
Cl 2.100847211 1.081817105 -4.448955500
H -0.035359789 0.351924105 -4.973231500
O -0.913454789 0.026230105 -4.722625500
H -0.876848789 -0.919469895 -4.889191500
C 0.183797211 -1.632773895 -0.008345500
C -0.307159789 -2.139367895 1.352528500
C -0.653505789 -2.317714895 -1.103190500
C -0.487067789 -3.834635895 -1.023998500
C -0.961923789 -4.326593895 0.340459500
C -0.131251789 -3.658632895 1.432001500
C 1.341297211 -4.016031895 1.249051500
C 1.814572211 -3.534242895 -0.119867500
C 1.657587211 -2.016590895 -0.201319500
C 0.983721211 -4.194297895 -1.216953500
C 1.079350211 1.293084105 0.787596500
C 1.335811211 0.787873105 2.213292500
C 0.414618211 2.677882105 0.837329500
C 1.306964211 3.660304105 1.596891500
C 1.522442211 3.146844105 3.018951500
C 2.215394211 1.787322105 2.969945500
C 3.561935211 1.918776105 2.266637500
C 3.334370211 2.431380105 0.849126500
C 2.443302211 1.453396105 0.085065500
C 2.652730211 3.795585105 0.891764500
H -1.361920789 0.282675105 2.207834500
H -3.591988789 0.904483105 2.946405500
H -5.298427789 1.616975105 1.278778500
H -4.731416789 1.622818105 -1.105876500
H -4.430501789 0.469453105 -2.886171500
H -3.390590789 -0.934978895 -2.521695500
H -3.118665789 0.021100105 -4.008588500
H -2.172350789 2.215281105 -3.872771500
H -1.687850789 2.883524105 -2.285777500
H -3.419323789 2.761152105 -2.712670500
H 0.245377211 -1.667849895 2.166101500
H -1.364082789 -1.896575895 1.480466500
H -1.709190789 -2.055596895 -0.977553500
H -0.342636789 -1.961401895 -2.091678500
H -1.088653789 -4.291466895 -1.814697500
H -0.858687789 -5.414040895 0.402643500
H -2.021830789 -4.089898895 0.477670500
H -0.474171789 -3.992719895 2.415101500
H 1.475824211 -5.098607895 1.331925500
H 1.941269211 -3.550283895 2.037299500
H 2.870808211 -3.781697895 -0.255434500
H 2.012477211 -1.658197895 -1.174640500
H 2.276073211 -1.544931895 0.565368500
H 1.328205211 -3.860229895 -2.200828500
H 1.108932211 -5.280406895 -1.178119500
H 1.838962211 -0.180647895 2.186102500
H 0.404442211 0.659325105 2.765471500
H 0.237944211 3.038069105 -0.182946500
H -0.555574789 2.618782105 1.333378500
H 0.803718211 4.630672105 1.625761500
H 0.561806211 3.061339105 3.536932500
H 2.134948211 3.857080105 3.582155500
H 2.362832211 1.410172105 3.985609500
H 4.207605211 2.610161105 2.816149500
H 4.067706211 0.948480105 2.239795500
H 4.288661211 2.507824105 0.321156500
H 2.944443211 0.487863105 -0.009950500
H 2.290828211 1.846645105 -0.926001500
H 3.283096211 4.515431105 1.422080500
H 2.508213211 4.172564105 -0.125603500
[200~75
isomers15_01_0_1.xyz "Silver_isomers15_01_0_1/s2/orca.out" 88/88
C -0.255266787 2.586375453 0.644653547
C -0.087530787 3.957019453 0.717107547
C 0.942299213 4.559990453 0.009388547
C 1.778152213 3.780925453 -0.768684453
C 1.612762213 2.399495453 -0.856266453
C 0.583287213 1.777857453 -0.132026453
P 0.328358213 -0.032484547 -0.203072453
N 2.494910213 1.652526453 -1.702859453
C 2.358346213 2.022082453 -3.105510453
Ag 1.877728213 -0.896526547 -1.754481453
C 3.882037213 1.704114453 -1.266016453
Cl 3.405251213 -1.786407547 -3.350126453
H 1.511263213 -1.305212547 -4.608922453
O 0.661096213 -1.078633547 -5.015490453
H 0.019767213 -1.577432547 -4.504250453
C 0.711619213 -0.640616547 1.516348547
C 0.383627213 -2.137596547 1.596723547
C 2.232392213 -0.460291547 1.675272547
C 2.700895213 -1.032603547 3.011136547
C 2.370167213 -2.521710547 3.063574547
C 0.860973213 -2.709800547 2.931371547
C 0.149519213 -1.984212547 4.070732547
C 0.486371213 -0.497085547 4.011782547
C 0.024411213 0.090139453 2.675294547
C 1.993920213 -0.308648547 4.153634547
C -1.437403787 -0.303073547 -0.751980453
C -1.676003787 0.656128453 -1.930404453
C -2.531755787 -0.098353547 0.301910547
C -3.910265787 -0.331761547 -0.321169453
C -4.124008787 0.643623453 -1.476200453
C -3.054666787 0.411992453 -2.541451453
C -3.148486787 -1.020752547 -3.057015453
C -2.925711787 -1.986244547 -1.897057453
C -1.544631787 -1.742872547 -1.289694453
C -3.999027787 -1.765620547 -0.834210453
H -1.060878787 2.139079453 1.206836547
H -0.757978787 4.549956453 1.326989547
H 1.090646213 5.632091453 0.059448547
H 2.578605213 4.248244453 -1.329976453
H 2.962110213 1.341266453 -3.707312453
H 1.316239213 1.920398453 -3.409978453
H 2.687357213 3.050862453 -3.307128453
H 4.466441213 1.016124453 -1.879226453
H 4.321943213 2.707213453 -1.356692453
H 3.952378213 1.385796453 -0.225973453
H 0.860173213 -2.667705547 0.765170547
H -0.694701787 -2.288506547 1.508226547
H 2.752706213 -0.965936547 0.854299547
H 2.486726213 0.602449453 1.613887547
H 3.782186213 -0.889719547 3.092958547
H 2.885847213 -3.048909547 2.254510547
H 2.718784213 -2.950356547 4.008251547
H 0.616070213 -3.775411547 2.961242547
H 0.462534213 -2.399942547 5.033611547
H -0.932699787 -2.128229547 3.988612547
H -0.029580787 0.031178453 4.818820547
H 0.281429213 1.150631453 2.648990547
H -1.061163787 0.010896453 2.595888547
H 2.333974213 -0.704939547 5.115559547
H 2.242309213 0.757314453 4.132167547
H -0.896829787 0.510543453 -2.687545453
H -1.607289787 1.692449453 -1.592194453
H -2.390782787 -0.795870547 1.130647547
H -2.495804787 0.912384453 0.710433547
H -4.670028787 -0.165190547 0.448047547
H -4.072357787 1.674555453 -1.110937453
H -5.119722787 0.500123453 -1.907177453
H -3.197584787 1.113390453 -3.368522453
H -4.131591787 -1.192763547 -3.506354453
H -2.399763787 -1.189032547 -3.837796453
H -2.969235787 -3.017486547 -2.259172453
H -0.770892787 -1.905752547 -2.047261453
H -1.365089787 -2.463673547 -0.489609453
H -3.858273787 -2.467952547 -0.006115453
H -4.990602787 -1.953899547 -1.257666453
75
isomers16_07_0_1.xyz "Silver_isomers16_07_0_1/s2/orca.out" 47/47
C 0.896481067 -2.323159213 -0.990115173
C 1.698439067 -3.290393213 -1.567467173
C 2.932914067 -2.933041213 -2.090863173
C 3.348377067 -1.616182213 -2.017896173
C 2.551251067 -0.634104213 -1.431522173
C 1.294715067 -0.983525213 -0.913535173
P 0.215467067 0.265190787 -0.132737173
N 3.046151067 0.708655787 -1.356867173
C 4.227888067 0.814436787 -0.513209173
Ag 1.337042067 2.330999787 -0.103378173
C 3.260743067 1.306398787 -2.665916173
Cl 2.301197067 4.493151787 0.070615827
H 3.937715067 2.315289787 2.412563827
O 3.308475067 2.954610787 2.753077827
C -1.283866933 0.374352787 -1.232492173
C -0.783460933 1.032501787 -2.532526173
C -2.303913933 1.309832787 -0.569392173
C -3.467779933 1.580976787 -1.521720173
C -2.946851933 2.235743787 -2.798206173
C -1.951832933 1.298772787 -3.478801173
C -2.643546933 -0.016539213 -3.825280173
C -3.152819933 -0.668462213 -2.542890173
C -1.972547933 -0.942877213 -1.606173173
C -4.153658933 0.260187787 -1.861063173
C -0.115615933 -0.334027213 1.606927827
C -0.554671933 0.883207787 2.443129827
C 1.236078067 -0.819405213 2.159840827
C 1.098979067 -1.199344213 3.633452827
C 0.652683067 0.015368787 4.442214827
C -0.694332933 0.499767787 3.915262827
C -1.733081933 -0.609316213 4.056874827
C -1.284532933 -1.824880213 3.250938827
C -1.158351933 -1.444516213 1.773286827
C 0.065246067 -2.315132213 3.769653827
H -0.059637933 -2.619910213 -0.585490173
H 1.359488067 -4.318301213 -1.607902173
H 3.571835067 -3.678427213 -2.549302173
H 4.316034067 -1.336787213 -2.417700173
H 4.486798067 1.868740787 -0.400700173
H 4.009348067 0.403647787 0.473363827
H 5.097496067 0.286533787 -0.929162173
H 4.073220067 0.824170787 -3.227511173
H 3.513596067 2.359828787 -2.533874173
H 2.344280067 1.241040787 -3.252517173
H 3.041229067 3.464247787 1.972586827
H -0.278538933 1.977255787 -2.302252173
H -0.048250933 0.381721787 -3.016032173
H -1.817243933 2.250785787 -0.290924173
H -2.689150933 0.855990787 0.346950827
H -4.176416933 2.250254787 -1.025595173
H -3.778804933 2.453078787 -3.475214173
H -2.462220933 3.187785787 -2.559248173
H -1.564558933 1.766832787 -4.388396173
H -3.478568933 0.169134787 -4.508064173
H -1.945379933 -0.687511213 -4.335907173
H -3.634283933 -1.621748213 -2.779766173
H -1.264607933 -1.600745213 -2.113940173
H -2.327610933 -1.461965213 -0.714067173
H -4.538978933 -0.205956213 -0.948377173
H -5.007606933 0.438260787 -2.522139173
H -1.503743933 1.278562787 2.075660827
H 0.187312067 1.681208787 2.338162827
H 1.585300067 -1.684242213 1.592015827
H 1.985833067 -0.028333213 2.043972827
H 2.070528067 -1.549440213 3.994266827
H 1.396368067 0.814300787 4.361354827
H 0.569695067 -0.249292213 5.501033827
H -1.015488933 1.383030787 4.474831827
H -1.851704933 -0.881298213 5.110467827
H -2.706427933 -0.259201213 3.697924827
H -2.026578933 -2.623481213 3.341105827
H -0.874709933 -2.331173213 1.203243827
H -2.130008933 -1.111130213 1.401392827
H -0.023983933 -2.617528213 4.817767827
H 0.387174067 -3.194485213 3.202189827
76
isomers17_05_1_1.xyz "Silver_isomers17_05_1_1/s2/orca.out" 47/47
C 2.850873526 1.159509303 -1.293117237
C 3.636603526 1.427071303 -2.399890237
C 3.051385526 1.467338303 -3.646333237
C 1.689612526 1.241642303 -3.753227237
C 0.911858526 0.964883303 -2.641895237
C 1.473369526 0.901522303 -1.348262237
P 0.885457526 0.442282303 0.374707763
N -0.529921474 0.742629303 -2.891990237
H -1.046673474 1.452482303 -2.347114237
C -0.996106474 0.985386303 -4.285418237
Ag 2.439175526 1.414321303 1.917985763
C -0.934936474 -0.627639697 -2.502920237
Cl 3.977525526 2.263986303 3.466425763
O -1.832696474 3.198860303 -2.568851237
H -1.617882474 3.937180303 -1.993608237
H -2.783746474 3.251473303 -2.694949237
C 1.044548526 -1.450872697 0.556982763
C -0.262840474 -2.257849697 0.590454763
C 1.954088526 -1.992174697 -0.556038237
C 2.233699526 -3.479914697 -0.335703237
C 0.918729526 -4.253862697 -0.334573237
C 0.035761526 -3.745053697 0.800828763
C 0.740199526 -3.942749697 2.137156763
C 2.050406526 -3.164237697 2.124444763
C 1.768846526 -1.679081697 1.900640763
C 2.944824526 -3.677305697 0.999834763
C -0.764041474 1.127501303 0.935487763
C -0.820780474 0.794433303 2.442432763
C -0.664848474 2.655359303 0.792781763
C -1.877562474 3.326568303 1.440973763
C -1.908043474 2.983779303 2.927881763
C -2.024429474 1.471085303 3.093927763
C -3.301983474 0.965148303 2.433126763
C -3.268988474 1.320336303 0.951430763
C -2.064298474 0.652422303 0.280575763
C -3.166153474 2.833500303 0.787568763
H 3.339003526 1.138630303 -0.326581237
H 4.696067526 1.607141303 -2.271094237
H 3.630806526 1.679713303 -4.535385237
H 1.243692526 1.286779303 -4.733709237
H -0.558030474 0.241821303 -4.945294237
H -0.739674474 1.994122303 -4.588412237
H -2.077106474 0.871726303 -4.269871237
H -0.642498474 -0.798288697 -1.477756237
H -2.013262474 -0.718877697 -2.601711237
H -0.424053474 -1.327002697 -3.160508237
H -0.908034474 -1.910403697 1.398720763
H -0.825646474 -2.161225697 -0.336520237
H 1.494761526 -1.848433697 -1.536936237
H 2.899862526 -1.444082697 -0.561404237
H 2.871954526 -3.832118697 -1.150825237
H 0.406313526 -4.126468697 -1.293757237
H 1.113181526 -5.322972697 -0.207901237
H -0.916271474 -4.283138697 0.799277763
H 0.936614526 -5.005820697 2.305167763
H 0.100614526 -3.594697697 2.954476763
H 2.560785526 -3.273410697 3.085240763
H 1.174365526 -1.281743697 2.727365763
H 2.720496526 -1.138031697 1.892538763
H 3.896855526 -3.137435697 1.002161763
H 3.169009526 -4.737277697 1.151581763
H -0.881300474 -0.283766697 2.598250763
H 0.094948526 1.142986303 2.932746763
H 0.250257526 3.012393303 1.277324763
H -0.594068474 2.927464303 -0.262751237
H -1.784476474 4.408257303 1.311155763
H -0.997896474 3.344110303 3.417204763
H -2.756788474 3.479944303 3.407640763
H -2.026180474 1.212724303 4.156204763
H -4.177488474 1.418427303 2.907222763
H -3.385511474 -0.118964697 2.559868763
H -4.175835474 0.955216303 0.461404763
H -2.164054474 -0.430640697 0.346277763
H -2.084683474 0.926646303 -0.774196237
H -3.179820474 3.096730303 -0.272985237
H -4.027941474 3.320009303 1.254007763
76
isomers17_09_1_1.xyz "Silver_isomers17_09_1_1/s2/orca.out" 32/32
C 1.559869908 1.206055987 1.717417211
C 2.565423908 1.969406987 2.279435211
C 3.280639908 2.852298987 1.488383211
C 2.993509908 2.940194987 0.138919211
C 1.993264908 2.157679987 -0.414730789
C 1.226172908 1.284273987 0.360886211
P -0.176720092 0.267744987 -0.250033789
N 1.777444908 2.299855987 -1.862783789
H 1.171933908 1.532453987 -2.182790789
C 1.050149908 3.557394987 -2.193054789
Ag -1.203974092 0.833423987 -2.301694789
C 3.035983908 2.183102987 -2.654486789
Cl -2.418301092 1.362966987 -4.255901789
O 0.791442908 1.121316987 -4.453548789
H 1.026572908 0.229228987 -4.722015789
H -0.134844092 1.223718987 -4.720549789
C -1.576256092 0.463574987 0.991196211
C -2.883933092 0.088558987 0.262001211
C -1.496472092 -0.387124013 2.266356211
C -2.702829092 -0.097719013 3.163901211
C -3.982819092 -0.483886013 2.431842211
C -4.095241092 0.347180987 1.158028211
C -4.147889092 1.829980987 1.512147211
C -2.867356092 2.215262987 2.246061211
C -1.654042092 1.956030987 1.352926211
C -2.736536092 1.386094987 3.521419211
C 0.547277908 -1.442157013 -0.376073789
C -0.560310092 -2.427362013 -0.773291789
C 1.261068908 -1.947512013 0.882649211
C 1.852599908 -3.334227013 0.616639211
C 0.737619908 -4.303521013 0.233230211
C 0.044207908 -3.807367013 -1.034059789
C 1.057999908 -3.717372013 -2.171772789
C 2.173059908 -2.751667013 -1.780707789
C 1.574647908 -1.370926013 -1.519479789
C 2.869989908 -3.248060013 -0.517121789
H 1.014331908 0.530983987 2.356887211
H 2.783380908 1.874072987 3.335490211
H 4.064932908 3.466683987 1.911315211
H 3.558847908 3.622614987 -0.480831789
H 0.854001908 3.558949987 -3.262247789
H 1.677262908 4.399985987 -1.914141789
H 0.118900908 3.573417987 -1.631373789
H 2.751175908 2.128200987 -3.700183789
H 3.653216908 3.056972987 -2.473221789
H 3.553832908 1.278289987 -2.347590789
H -2.989778092 0.696323987 -0.643590789
H -2.865451092 -0.958132013 -0.048524789
H -0.587647092 -0.187035013 2.832915211
H -1.491415092 -1.447690013 2.006801211
H -2.600796092 -0.695050013 4.073974211
H -3.967135092 -1.550296013 2.186042211
H -4.852552092 -0.307359013 3.071624211
H -4.994825092 0.064608987 0.604724211
H -4.255994092 2.430741987 0.603601211
H -5.016719092 2.033391987 2.144951211
H -2.888613092 3.279372987 2.496845211
H -1.726492092 2.553226987 0.436527211
H -0.750308092 2.272736987 1.875881211
H -1.823617092 1.664141987 4.057902211
H -3.580985092 1.589646987 4.186414211
H -1.074368092 -2.065951013 -1.671077789
H -1.304549092 -2.503203013 0.022250211
H 0.568824908 -2.004695013 1.723495211
H 2.064185908 -1.261497013 1.161076211
H 2.344679908 -3.679393013 1.530064211
H 0.014301908 -4.386947013 1.050509211
H 1.154330908 -5.300736013 0.062862211
H -0.761746092 -4.492947013 -1.308848789
H 1.476599908 -4.706563013 -2.379466789
H 0.566585908 -3.370662013 -3.086340789
H 2.896052908 -2.668879013 -2.596871789
H 2.376735908 -0.674627013 -1.255479789
H 1.091403908 -1.002747013 -2.430850789
H 3.682193908 -2.567313013 -0.242804789
H 3.313851908 -4.231549013 -0.698044789
73
m1-agi.pbe0def2tzvpp.gas.xyz 
Ag   -0.0655183    2.8621454    0.3646554 
I     0.8071805    5.2263543    0.9487994 
H     1.7265785    2.1811186    1.2137605 
N     2.5910059    1.8374329    1.6802199 
C    -4.3245815   -1.0587885    0.9418134 
C    -3.9094475    0.3328659    1.4119398 
C    -2.6376925    0.7621327    0.6785066 
C    -1.4896704   -0.2315786    0.9607140 
C    -1.9332831   -1.6248287    0.4935661 
C    -3.2012676   -2.0465308    1.2438965 
C    -2.9226411   -2.0713498    2.7455664 
C    -2.5178214   -0.6741108    3.2132261 
C    -3.6416932    0.3148207    2.9144310 
C    -1.2431946   -0.2498180    2.4798797 
C     0.5298403    1.2692669   -4.3326375 
C     1.7537081    0.7253044   -3.5981860 
C     1.5419815    0.8721233   -2.0899607 
C     0.2945234    0.0813903   -1.6475596 
C    -0.9284510    0.6149010   -2.4126437 
C    -0.7059365    0.4733676   -3.9192982 
C    -0.5119361   -1.0027301   -4.2592325 
C     0.7141662   -1.5353531   -3.5216906 
C     1.9518527   -0.7482239   -3.9446043 
C     0.5149159   -1.3939643   -2.0080424 
P     0.0503360    0.4774190    0.1611850 
C     1.4959745   -0.3072568    0.9993138 
C     3.6544969   -1.6802709    2.2015752 
C     2.6133323   -2.3859107    1.6212824 
C     1.5631298   -1.7056676    1.0330172 
C     2.5578442    0.3712222    1.6098719 
C     3.6203520   -0.2984843    2.1954913 
C     2.5108588    2.3591019    3.0723876 
C     3.7141185    2.4536598    0.9238032 
H    -5.2422771   -1.3672149    1.4498243 
H    -4.5414599   -1.0482035   -0.1310345 
H    -4.6980430    1.0542198    1.1831579 
H    -2.3511333    1.7645650    1.0205389 
H    -2.8335817    0.8321984   -0.3935392 
H    -2.1339680   -1.6165392   -0.5802931 
H    -1.1556580   -2.3690152    0.6763394 
H    -3.4848453   -3.0459580    0.9036670 
H    -2.1289709   -2.7911167    2.9718474 
H    -3.8144495   -2.4012445    3.2850887 
H    -2.3108042   -0.6883853    4.2865924 
H    -4.5474598    0.0252331    3.4538351 
H    -3.3689301    1.3162511    3.2620236 
H    -0.4354660   -0.9430221    2.7274137 
H    -0.9339596    0.7480130    2.8166586 
H     0.3909940    2.3304903   -4.1033817 
H     0.6793586    1.1929912   -5.4128880 
H     2.6407399    1.2980486   -3.8818390 
H     1.4272387    1.9337527   -1.8413249 
H     2.4228880    0.4972446   -1.5558360 
H    -1.8243561    0.0578241   -2.1266469 
H    -1.1040584    1.6673754   -2.1597167 
H    -1.5868319    0.8617154   -4.4367302 
H    -0.3811404   -1.1248903   -5.3378247 
H    -1.4019871   -1.5753462   -3.9791191 
H     0.8532725   -2.5950614   -3.7512892 
H     2.1192153   -0.8598630   -5.0192496 
H     2.8407761   -1.1409206   -3.4401577 
H     1.4053615   -1.7748216   -1.5025318 
H    -0.3336460   -2.0035937   -1.6921316 
H     4.4866650   -2.1979942    2.6607112 
H     2.6177842   -3.4684801    1.6225957 
H     0.7664812   -2.2785299    0.5839117 
H     4.4276733    0.2578544    2.6552716 
H     2.3523087    3.4354158    3.0106058 
H     1.6682419    1.8851690    3.5704658 
H     3.4348340    2.1288093    3.5964284 
H     3.5400582    3.5291111    0.8993844 
H     3.7132100    2.0517994   -0.0864058 
H     4.6528641    2.2223587    1.4205312
73
m1-aui.pbe0def2tzvpp.gas.xyz 
Au    0.0125165    2.7796460    0.4405489 
I     0.3687374    5.2616568    0.9413253 
H     1.7518063    2.1942261    1.2316612 
N     2.6309949    1.8401020    1.6920312 
C    -4.3179290   -1.0804358    0.9420085 
C    -3.9204564    0.3216160    1.3944314 
C    -2.6538170    0.7605239    0.6578008 
C    -1.4926773   -0.2139753    0.9572297 
C    -1.9178843   -1.6178498    0.5036831 
C    -3.1813136   -2.0480891    1.2574087 
C    -2.9050170   -2.0516297    2.7597059 
C    -2.5207293   -0.6436125    3.2116570 
C    -3.6563638    0.3268775    2.8976355 
C    -1.2497439   -0.2103622    2.4774296 
C     0.5391040    1.2791043   -4.3379757 
C     1.7598375    0.7290194   -3.6027784 
C     1.5508333    0.8837239   -2.0948842 
C     0.2974916    0.1040238   -1.6497903 
C    -0.9239834    0.6415426   -2.4156214 
C    -0.7016463    0.4926561   -3.9215181 
C    -0.5175650   -0.9856783   -4.2564130 
C     0.7053929   -1.5233656   -3.5174083 
C     1.9479327   -0.7466452   -3.9447785 
C     0.5091969   -1.3747529   -2.0039368 
P     0.0496046    0.4945001    0.1583383 
C     1.4994738   -0.2851232    1.0029428 
C     3.6378579   -1.6936748    2.2071145 
C     2.5911962   -2.3816954    1.6170001 
C     1.5519103   -1.6841178    1.0292085 
C     2.5702324    0.3765117    1.6200353 
C     3.6205747   -0.3114938    2.2061698 
C     2.5664182    2.3709588    3.0788427 
C     3.7462261    2.4376035    0.9150464 
H    -5.2316807   -1.3954357    1.4532234 
H    -4.5337070   -1.0863254   -0.1310943 
H    -4.7169424    1.0306488    1.1547675 
H    -2.3831156    1.7706487    0.9825639 
H    -2.8484854    0.8105880   -0.4152991 
H    -2.1189808   -1.6220499   -0.5701002 
H    -1.1344340   -2.3532651    0.6950115 
H    -3.4490094   -3.0555755    0.9281304 
H    -2.1017478   -2.7575883    2.9957786 
H    -3.7933163   -2.3878549    3.3011095 
H    -2.3163718   -0.6421708    4.2856588 
H    -4.5595860    0.0329043    3.4390532 
H    -3.3964351    1.3360932    3.2318371 
H    -0.4336689   -0.8899055    2.7359360 
H    -0.9561684    0.7960593    2.8006270 
H     0.4072420    2.3415570   -4.1110109 
H     0.6874784    1.1986283   -5.4181371 
H     2.6504792    1.2949263   -3.8890651 
H     1.4422713    1.9455231   -1.8491853 
H     2.4288237    0.5025140   -1.5601118 
H    -1.8208717    0.0866931   -2.1283984 
H    -1.0944230    1.6937615   -2.1632618 
H    -1.5800327    0.8851878   -4.4400171 
H    -0.3876545   -1.1133341   -5.3344990 
H    -1.4112353   -1.5513904   -3.9737345 
H     0.8370267   -2.5851509   -3.7418718 
H     2.1128381   -0.8634272   -5.0192806 
H     2.8348120   -1.1438344   -3.4401326 
H     1.3990452   -1.7585450   -1.4996756 
H    -0.3417050   -1.9793949   -1.6853395 
H     4.4611225   -2.2241485    2.6677216 
H     2.5809668   -3.4641915    1.6108198 
H     0.7516932   -2.2462490    0.5738196 
H     4.4328213    0.2335073    2.6711462 
H     2.4124707    3.4477180    3.0142483 
H     1.7234769    1.9080499    3.5864714 
H     3.4919981    2.1438017    3.6019638 
H     3.6002676    3.5169986    0.9007329 
H     3.7120386    2.0453149   -0.0983840 
H     4.6944874    2.1860994    1.3838273
73
m1-cui-pbe0def2tzvpp.gas.xyz 
Cu   -0.0511791    2.6670142    0.3267342 
I     0.6070849    4.9326474    0.7911030 
H     1.6959445    2.1595247    1.1954784 
N     2.5620455    1.8267764    1.6737453 
C    -4.3156071   -1.0347432    0.9595103 
C    -3.8866314    0.3566967    1.4187121 
C    -2.6126194    0.7681027    0.6789157 
C    -1.4760237   -0.2380494    0.9644078 
C    -1.9317318   -1.6302815    0.5099835 
C    -3.2020869   -2.0326572    1.2666092 
C    -2.9199874   -2.0479479    2.7679136 
C    -2.5002560   -0.6511065    3.2237776 
C    -3.6151961    0.3466703    2.9206203 
C    -1.2243291   -0.2449512    2.4828293 
C     0.5479106    1.2953845   -4.3153696 
C     1.7657706    0.7270977   -3.5894033 
C     1.5557128    0.8539495   -2.0793249 
C     0.3010341    0.0676731   -1.6488829 
C    -0.9155965    0.6293188   -2.4038343 
C    -0.6966343    0.5078181   -3.9124471 
C    -0.5195899   -0.9656610   -4.2735598 
C     0.7007368   -1.5240486   -3.5449319 
C     1.9470819   -0.7438758   -3.9563250 
C     0.5033758   -1.4039789   -2.0291728 
P     0.0639186    0.4557492    0.1594849 
C     1.5048247   -0.3315545    0.9945594 
C     3.6688595   -1.6779258    2.2077577 
C     2.6404047   -2.3961220    1.6194367 
C     1.5851961   -1.7287451    1.0250566 
C     2.5531709    0.3599303    1.6104940 
C     3.6200986   -0.2961959    2.2030137 
C     2.4600294    2.3512470    3.0622511 
C     3.6842598    2.4530006    0.9258827 
H    -5.2355045   -1.3302482    1.4712807 
H    -4.5343612   -1.0297747   -0.1130100 
H    -4.6694070    1.0833590    1.1868644 
H    -2.3138241    1.7702404    1.0137141 
H    -2.8114154    0.8338131   -0.3926523 
H    -2.1337734   -1.6292665   -0.5638056 
H    -1.1584569   -2.3782782    0.6977763 
H    -3.4981448   -3.0316308    0.9358318 
H    -2.1329616   -2.7737503    2.9980412 
H    -3.8137302   -2.3645733    3.3122232 
H    -2.2902914   -0.6592806    4.2966692 
H    -4.5223678    0.0698407    3.4643735 
H    -3.3316400    1.3478902    3.2600281 
H    -0.4212572   -0.9425693    2.7335376 
H    -0.9053501    0.7540250    2.8076022 
H     0.4212531    2.3545991   -4.0704423 
H     0.6959000    1.2327340   -5.3967221 
H     2.6592663    1.2934403   -3.8656228 
H     1.4480668    1.9127744   -1.8128597 
H     2.4331413    0.4638770   -1.5505182 
H    -1.8185626    0.0804152   -2.1243612 
H    -1.0749025    1.6803176   -2.1313128 
H    -1.5733601    0.9134605   -4.4236124 
H    -0.3907660   -1.0735766   -5.3539376 
H    -1.4161051   -1.5319234   -4.0012713 
H     0.8278924   -2.5812568   -3.7922761 
H     2.1132801   -0.8422275   -5.0324883 
H     2.8316234   -1.1533977   -3.4575855 
H     1.3889434   -1.8030285   -1.5287775 
H    -0.3528760   -2.0073264   -1.7213281 
H     4.5036678   -2.1866988    2.6721233 
H     2.6592533   -3.4785613    1.6201681 
H     0.7967657   -2.3090730    0.5701515 
H     4.4184421    0.2684844    2.6683343 
H     2.2953644    3.4257549    2.9964646 
H     1.6127725    1.8742081    3.5493142 
H     3.3777579    2.1277025    3.6001209 
H     3.4964433    3.5253531    0.8919198 
H     3.6980201    2.0458556   -0.0820871 
H     4.6212126    2.2375402    1.4331065
73
m1-gas-agcl-pbe0def2tzvpp.xyz 
Ag   -0.0276728    2.8485928    0.3860098 
Cl    0.9305914    4.8525937    1.0371685 
H     1.7343041    2.2009229    1.2295587 
N     2.5965764    1.8526787    1.6917973 
C    -4.3252516   -1.0609933    0.9392858 
C    -3.9143781    0.3327122    1.4070790 
C    -2.6442115    0.7650206    0.6727424 
C    -1.4928522   -0.2243556    0.9565249 
C    -1.9322035   -1.6198773    0.4916215 
C    -3.1987066   -2.0445351    1.2427509 
C    -2.9198091   -2.0662583    2.7443994 
C    -2.5193648   -0.6670217    3.2097948 
C    -3.6464405    0.3178076    2.9095804 
C    -1.2461288   -0.2398773    2.4756948 
C     0.5203904    1.2629186   -4.3430602 
C     1.7463401    0.7257220   -3.6070861 
C     1.5352723    0.8785363   -2.0992866 
C     0.2904573    0.0861904   -1.6524859 
C    -0.9346979    0.6126940   -2.4189392 
C    -0.7128986    0.4655277   -3.9252028 
C    -0.5150501   -1.0113960   -4.2592092 
C     0.7131996   -1.5372961   -3.5205410 
C     1.9483920   -0.7486293   -3.9476549 
C     0.5151809   -1.3900711   -2.0073606 
P     0.0443263    0.4880776    0.1545737 
C     1.4951995   -0.2881342    0.9980923 
C     3.6517041   -1.6682515    2.1997888 
C     2.6102503   -2.3705339    1.6164676 
C     1.5617666   -1.6867323    1.0291193 
C     2.5580356    0.3873737    1.6131953 
C     3.6184738   -0.2864612    2.1976871 
C     2.5156886    2.3729401    3.0848820 
C     3.7157356    2.4749267    0.9342682 
H    -5.2418432   -1.3715457    1.4479775 
H    -4.5423821   -1.0528716   -0.1335399 
H    -4.7054259    1.0510853    1.1772999 
H    -2.3600632    1.7687364    1.0122837 
H    -2.8403235    0.8324167   -0.3994491 
H    -2.1331075   -1.6140814   -0.5822054 
H    -1.1524508   -2.3614783    0.6756780 
H    -3.4789466   -3.0454020    0.9039956 
H    -2.1238202   -2.7831369    2.9716607 
H    -3.8104832   -2.3981882    3.2845405 
H    -2.3121744   -0.6789466    4.2831475 
H    -4.5512298    0.0261413    3.4495032 
H    -3.3768956    1.3206127    3.2557523 
H    -0.4363318   -0.9303516    2.7239391 
H    -0.9395815    0.7591316    2.8113593 
H     0.3787668    2.3248547   -4.1187364 
H     0.6692826    1.1821538   -5.4230699 
H     2.6315681    1.2997133   -3.8937851 
H     1.4172825    1.9409009   -1.8555957 
H     2.4176957    0.5095066   -1.5637257 
H    -1.8286514    0.0539030   -2.1301750 
H    -1.1133373    1.6653459   -2.1694412 
H    -1.5952996    0.8492236   -4.4435613 
H    -0.3849258   -1.1377389   -5.3373932 
H    -1.4031975   -1.5853848   -3.9758615 
H     0.8550706   -2.5976130   -3.7455777 
H     2.1152932   -0.8641245   -5.0219580 
H     2.8387472   -1.1368472   -3.4422985 
H     1.4075566   -1.7659592   -1.5016861 
H    -0.3309591   -2.0012283   -1.6880132 
H     4.4828090   -2.1881590    2.6583827 
H     2.6126015   -3.4531132    1.6145665 
H     0.7650361   -2.2579723    0.5782369 
H     4.4253415    0.2682134    2.6603635 
H     2.3447331    3.4466645    3.0201889 
H     1.6792988    1.8900225    3.5848222 
H     3.4429997    2.1510005    3.6067194 
H     3.5330133    3.5485334    0.9117486 
H     3.7153834    2.0733904   -0.0761299 
H     4.6567316    2.2477805    1.4287805
73
m1-gas-aucl.pbe0def2tzvpp.xyz 
Au    0.0163614    2.7557188    0.4654175 
Cl    0.2251668    4.9739139    0.8795075 
H     1.7806246    2.1800243    1.1847543 
N     2.6541119    1.8328952    1.6626766 
C    -4.3215520   -1.0789694    0.9342024 
C    -3.9225643    0.3182230    1.3996092 
C    -2.6539070    0.7625347    0.6694855 
C    -1.4939668   -0.2160691    0.9622129 
C    -1.9216869   -1.6148974    0.4947718 
C    -3.1865842   -2.0506092    1.2427574 
C    -2.9126351   -2.0683266    2.7453320 
C    -2.5274286   -0.6649656    3.2106716 
C    -3.6612886    0.3096761    2.9032941 
C    -1.2542959   -0.2268266    2.4829631 
C     0.5396491    1.2831226   -4.3284561 
C     1.7609384    0.7353364   -3.5924431 
C     1.5512609    0.8913642   -2.0847200 
C     0.2987112    0.1107700   -1.6389439 
C    -0.9231761    0.6465181   -2.4055111 
C    -0.7001776    0.4956841   -3.9111788 
C    -0.5141076   -0.9828272   -4.2442197 
C     0.7095620   -1.5181914   -3.5045607 
C     1.9510896   -0.7403946   -3.9327634 
C     0.5127018   -1.3681677   -1.9914032 
P     0.0509390    0.4966915    0.1699396 
C     1.5007289   -0.2897802    1.0099003 
C     3.6338246   -1.7029959    2.2180618 
C     2.5795709   -2.3883799    1.6383194 
C     1.5429804   -1.6886251    1.0483057 
C     2.5814590    0.3688762    1.6125600 
C     3.6281667   -0.3207928    2.2029222 
C     2.5701894    2.3841616    3.0407179 
C     3.7852564    2.4093226    0.8936535 
H    -5.2364534   -1.3972042    1.4412748 
H    -4.5357161   -1.0751726   -0.1392347 
H    -4.7173332    1.0307814    1.1648177 
H    -2.3841158    1.7691713    1.0045574 
H    -2.8462863    0.8229089   -0.4035127 
H    -2.1220940   -1.6082461   -0.5790605 
H    -1.1406017   -2.3545144    0.6789714 
H    -3.4545956   -3.0547487    0.9036701 
H    -2.1105922   -2.7774327    2.9762232 
H    -3.8021680   -2.4084893    3.2822033 
H    -2.3250538   -0.6734543    4.2850101 
H    -4.5658773    0.0118544    3.4403070 
H    -3.4009760    1.3155272    3.2471344 
H    -0.4399760   -0.9098933    2.7374813 
H    -0.9598963    0.7760032    2.8161167 
H     0.4063941    2.3456916   -4.1029320 
H     0.6883811    1.2014646   -5.4084662 
H     2.6509024    1.3021659   -3.8790886 
H     1.4417399    1.9532186   -1.8403387 
H     2.4295753    0.5107079   -1.5498608 
H    -1.8197282    0.0913806   -2.1180056 
H    -1.0945912    1.6987894   -2.1546799 
H    -1.5789023    0.8864541   -4.4303941 
H    -0.3840208   -1.1116049   -5.3221368 
H    -1.4070355   -1.5493982   -3.9609244 
H     0.8425175   -2.5800361   -3.7278881 
H     2.1162558   -0.8581276   -5.0071020 
H     2.8384802   -1.1358773   -3.4276188 
H     1.4025270   -1.7503761   -1.4856707 
H    -0.3374764   -1.9737277   -1.6730352 
H     4.4542711   -2.2356779    2.6811367 
H     2.5614283   -3.4707730    1.6419767 
H     0.7366682   -2.2489581    0.6015788 
H     4.4471152    0.2221738    2.6585835 
H     2.4291360    3.4613340    2.9618940 
H     1.7134840    1.9364976    3.5388045 
H     3.4836120    2.1538193    3.5834653 
H     3.6519155    3.4895671    0.8605372 
H     3.7643063    2.0010890   -0.1137685 
H     4.7248583    2.1590979    1.3801377
73
m1-gas-cucl.pbe0def2tzvpp.xyz 
Cu   -0.0156786    2.6582062    0.3528408 
Cl    0.7158352    4.5608205    0.8977852 
H     1.6939144    2.1808777    1.2170972 
N     2.5593785    1.8431333    1.6885531 
C    -4.3156593   -1.0402841    0.9558232 
C    -3.8922587    0.3543943    1.4103534 
C    -2.6199693    0.7683223    0.6691625 
C    -1.4793018   -0.2320654    0.9583301 
C    -1.9293162   -1.6277231    0.5087063 
C    -3.1982011   -2.0326522    1.2664602 
C    -2.9163275   -2.0417705    2.7678680 
C    -2.5022064   -0.6417443    3.2190386 
C    -3.6211038    0.3504887    2.9123439 
C    -1.2278806   -0.2329995    2.4768650 
C     0.5436507    1.2886482   -4.3261533 
C     1.7626773    0.7265943   -3.5972875 
C     1.5515923    0.8591338   -2.0877555 
C     0.2989417    0.0711633   -1.6545438 
C    -0.9189298    0.6264221   -2.4121162 
C    -0.6991479    0.4998536   -3.9202546 
C    -0.5183623   -0.9745157   -4.2757229 
C     0.7032534   -1.5268703   -3.5447593 
C     1.9478291   -0.7452773   -3.9586338 
C     0.5056217   -1.4013648   -2.0295592 
P     0.0580712    0.4653056    0.1518438 
C     1.5031185   -0.3138350    0.9933226 
C     3.6683475   -1.6623447    2.2056923 
C     2.6418418   -2.3795390    1.6132060 
C     1.5866185   -1.7109738    1.0199787 
C     2.5498083    0.3770058    1.6155000 
C     3.6161885   -0.2807787    2.2070725 
C     2.4579137    2.3636832    3.0787615 
C     3.6745837    2.4785178    0.9379893 
H    -5.2344360   -1.3377359    1.4684707 
H    -4.5342842   -1.0398397   -0.1167385 
H    -4.6779854    1.0770694    1.1759377 
H    -2.3242197    1.7725404    0.9994913 
H    -2.8189283    0.8289928   -0.4026951 
H    -2.1312400   -1.6312877   -0.5651281 
H    -1.1531233   -2.3719595    0.6993546 
H    -3.4902017   -3.0338957    0.9389736 
H    -2.1264634   -2.7636452    3.0005535 
H    -3.8089143   -2.3600770    3.3130854 
H    -2.2923946   -0.6454234    4.2919826 
H    -4.5272889    0.0719379    3.4568589 
H    -3.3415877    1.3539399    3.2485569 
H    -0.4220862   -0.9266195    2.7298775 
H    -0.9126888    0.7682351    2.7984063 
H     0.4143322    2.3487223   -4.0862565 
H     0.6921752    1.2215732   -5.4071761 
H     2.6548958    1.2940229   -3.8753943 
H     1.4406777    1.9186531   -1.8258951 
H     2.4299267    0.4745009   -1.5565675 
H    -1.8204068    0.0757912   -2.1311981 
H    -1.0811747    1.6775148   -2.1425153 
H    -1.5767274    0.9013032   -4.4332880 
H    -0.3891743   -1.0862328   -5.3556696 
H    -1.4134551   -1.5420130   -4.0013512 
H     0.8331427   -2.5847278   -3.7878545 
H     2.1147967   -0.8471126   -5.0343477 
H     2.8331193   -1.1508136   -3.4579958 
H     1.3925384   -1.7958808   -1.5281379 
H    -0.3487796   -2.0060542   -1.7192254 
H     4.5035922   -2.1713795    2.6689858 
H     2.6616878   -3.4619236    1.6095376 
H     0.7999126   -2.2914115    0.5623299 
H     4.4124796    0.2839218    2.6760094 
H     2.2835821    3.4361329    3.0134004 
H     1.6155229    1.8790515    3.5667370 
H     3.3783265    2.1459248    3.6144267 
H     3.4761149    3.5484932    0.9051865 
H     3.6886738    2.0715222   -0.0700897 
H     4.6152208    2.2703570    1.4415537
73
m1-gas-pbe0def2tzvpp.xyz 
Au    0.0163614    2.7557188    0.4654175 
Cl    0.2251668    4.9739139    0.8795075 
H     1.7806246    2.1800243    1.1847543 
N     2.6541119    1.8328952    1.6626766 
C    -4.3215520   -1.0789694    0.9342024 
C    -3.9225643    0.3182230    1.3996092 
C    -2.6539070    0.7625347    0.6694855 
C    -1.4939668   -0.2160691    0.9622129 
C    -1.9216869   -1.6148974    0.4947718 
C    -3.1865842   -2.0506092    1.2427574 
C    -2.9126351   -2.0683266    2.7453320 
C    -2.5274286   -0.6649656    3.2106716 
C    -3.6612886    0.3096761    2.9032941 
C    -1.2542959   -0.2268266    2.4829631 
C     0.5396491    1.2831226   -4.3284561 
C     1.7609384    0.7353364   -3.5924431 
C     1.5512609    0.8913642   -2.0847200 
C     0.2987112    0.1107700   -1.6389439 
C    -0.9231761    0.6465181   -2.4055111 
C    -0.7001776    0.4956841   -3.9111788 
C    -0.5141076   -0.9828272   -4.2442197 
C     0.7095620   -1.5181914   -3.5045607 
C     1.9510896   -0.7403946   -3.9327634 
C     0.5127018   -1.3681677   -1.9914032 
P     0.0509390    0.4966915    0.1699396 
C     1.5007289   -0.2897802    1.0099003 
C     3.6338246   -1.7029959    2.2180618 
C     2.5795709   -2.3883799    1.6383194 
C     1.5429804   -1.6886251    1.0483057 
C     2.5814590    0.3688762    1.6125600 
C     3.6281667   -0.3207928    2.2029222 
C     2.5701894    2.3841616    3.0407179 
C     3.7852564    2.4093226    0.8936535 
H    -5.2364534   -1.3972042    1.4412748 
H    -4.5357161   -1.0751726   -0.1392347 
H    -4.7173332    1.0307814    1.1648177 
H    -2.3841158    1.7691713    1.0045574 
H    -2.8462863    0.8229089   -0.4035127 
H    -2.1220940   -1.6082461   -0.5790605 
H    -1.1406017   -2.3545144    0.6789714 
H    -3.4545956   -3.0547487    0.9036701 
H    -2.1105922   -2.7774327    2.9762232 
H    -3.8021680   -2.4084893    3.2822033 
H    -2.3250538   -0.6734543    4.2850101 
H    -4.5658773    0.0118544    3.4403070 
H    -3.4009760    1.3155272    3.2471344 
H    -0.4399760   -0.9098933    2.7374813 
H    -0.9598963    0.7760032    2.8161167 
H     0.4063941    2.3456916   -4.1029320 
H     0.6883811    1.2014646   -5.4084662 
H     2.6509024    1.3021659   -3.8790886 
H     1.4417399    1.9532186   -1.8403387 
H     2.4295753    0.5107079   -1.5498608 
H    -1.8197282    0.0913806   -2.1180056 
H    -1.0945912    1.6987894   -2.1546799 
H    -1.5789023    0.8864541   -4.4303941 
H    -0.3840208   -1.1116049   -5.3221368 
H    -1.4070355   -1.5493982   -3.9609244 
H     0.8425175   -2.5800361   -3.7278881 
H     2.1162558   -0.8581276   -5.0071020 
H     2.8384802   -1.1358773   -3.4276188 
H     1.4025270   -1.7503761   -1.4856707 
H    -0.3374764   -1.9737277   -1.6730352 
H     4.4542711   -2.2356779    2.6811367 
H     2.5614283   -3.4707730    1.6419767 
H     0.7366682   -2.2489581    0.6015788 
H     4.4471152    0.2221738    2.6585835 
H     2.4291360    3.4613340    2.9618940 
H     1.7134840    1.9364976    3.5388045 
H     3.4836120    2.1538193    3.5834653 
H     3.6519155    3.4895671    0.8605372 
H     3.7643063    2.0010890   -0.1137685 
H     4.7248583    2.1590979    1.3801377
73
m1.1agclh_plus.xyz 
Ag   -0.0986403    2.8319691    0.4181913 
Cl    0.1465278    5.1081000    0.7977050 
H     1.8032276    2.1187418    1.0599842 
N     2.6396459    1.8112505    1.5871215 
C    -4.3187770   -1.0437636    0.9351972 
C    -3.8997900    0.3396767    1.4255767 
C    -2.6247564    0.7760521    0.7021090 
C    -1.4813903   -0.2252217    0.9741037 
C    -1.9285042   -1.6093259    0.4828727 
C    -3.1984021   -2.0383803    1.2249711 
C    -2.9232052   -2.0861459    2.7268206 
C    -2.5153631   -0.6970126    3.2158252 
C    -3.6360962    0.2989706    2.9285048 
C    -1.2375424   -0.2658373    2.4929179 
C     0.5320932    1.2976449   -4.3062271 
C     1.7578721    0.7588850   -3.5709598 
C     1.5440627    0.9024862   -2.0631359 
C     0.2996126    0.1058704   -1.6251436 
C    -0.9252738    0.6365140   -2.3870866 
C    -0.7010162    0.4968554   -3.8936120 
C    -0.4999600   -0.9781806   -4.2353636 
C     0.7282124   -1.5067810   -3.4977401 
C     1.9627244   -0.7135594   -3.9189069 
C     0.5262488   -1.3688348   -1.9848347 
P     0.0679054    0.4755242    0.1866319 
C     1.5038149   -0.3292260    1.0088844 
C     3.6331010   -1.7021557    2.2506846 
C     2.5829862   -2.4062651    1.6834105 
C     1.5433950   -1.7267280    1.0748304 
C     2.5824409    0.3456385    1.5902689 
C     3.6298901   -0.3199911    2.2025249 
C     2.4920198    2.3957683    2.9487864 
C     3.8167190    2.3632129    0.8646522 
H    -5.2381547   -1.3563004    1.4392765 
H    -4.5298347   -1.0162585   -0.1386468 
H    -4.6846712    1.0678204    1.2042176 
H    -2.3407825    1.7724905    1.0625136 
H    -2.8180360    0.8631995   -0.3689244 
H    -2.1305644   -1.5821337   -0.5901394 
H    -1.1556048   -2.3601130    0.6523926 
H    -3.4822496   -3.0322672    0.8685003 
H    -2.1293488   -2.8092109    2.9416552 
H    -3.8184825   -2.4206405    3.2592801 
H    -2.3098078   -0.7269068    4.2892864 
H    -4.5448223    0.0025686    3.4607359 
H    -3.3579897    1.2945262    3.2890158 
H    -0.4338203   -0.9651874    2.7333108 
H    -0.9254548    0.7245651    2.8467229 
H     0.3882305    2.3575561   -4.0729618 
H     0.6827100    1.2206214   -5.3870304 
H     2.6433090    1.3359236   -3.8511148 
H     1.4235121    1.9635096   -1.8153316 
H     2.4269591    0.5321716   -1.5306633 
H    -1.8194973    0.0762036   -2.1035907 
H    -1.1043113    1.6881446   -2.1341924 
H    -1.5839050    0.8818764   -4.4106898 
H    -0.3668055   -1.0972349   -5.3147861 
H    -1.3872431   -1.5539274   -3.9524444 
H     0.8718834   -2.5660060   -3.7278377 
H     2.1301150   -0.8223962   -4.9946071 
H     2.8515006   -1.1015456   -3.4106158 
H     1.4155437   -1.7473859   -1.4761948 
H    -0.3205680   -1.9818430   -1.6724083 
H     4.4530869   -2.2215839    2.7293920 
H     2.5694483   -3.4883358    1.7119427 
H     0.7405418   -2.3020539    0.6403105 
H     4.4470405    0.2352107    2.6454921 
H     2.4052120    3.4754977    2.8454935 
H     1.5939393    1.9857361    3.4049449 
H     3.3661159    2.1384847    3.5403424 
H     3.6920581    3.4418285    0.7955331 
H     3.8569468    1.9208588   -0.1272634 
H     4.7200182    2.1267863    1.4195198
74
m11.xyz 
C     3.8596475   -0.3914016    1.8621284 
C     3.9238572   -1.7729074    1.9589083 
C     2.8183022   -2.5544597    1.6561854 
C     1.6555190   -1.9410090    1.2233914 
C     1.5843798   -0.5529418    1.1065925 
C     2.6899088    0.2470515    1.4536243 
P     0.1510060    0.1816068    0.3203999 
C     0.3348523    0.0117161   -1.4978873 
C     1.5982020    0.8204027   -1.8612475 
C     1.8150005    0.7737664   -3.3741472 
C     0.6065734    1.3854567   -4.0797344 
C    -0.6446679    0.5844165   -3.7272581 
C    -0.8765970    0.6294255   -2.2151097 
C    -0.4709378   -0.8680191   -4.1685429 
C     0.7416370   -1.4749430   -3.4641484 
C     1.9944109   -0.6764030   -3.8187965 
C     0.5258243   -1.4434830   -1.9483173 
N     2.5908511    1.6480188    1.3517180 
C     3.8118983    2.3520843    1.0190180 
C     1.8903713    2.2834475    2.4583083 
C    -1.4347185   -0.3509965    1.0905334 
C    -2.4567069    0.7857262    0.8730835 
C    -3.7732131    0.4296216    1.5659792 
C    -4.3195067   -0.8737630    0.9855012 
C    -3.3129201   -1.9983490    1.2214004 
C    -1.9969509   -1.6602524    0.5166080 
C    -3.0647680   -2.1638486    2.7195364 
C    -2.5231688   -0.8559344    3.2939872 
C    -3.5326326    0.2663698    3.0645666 
C    -1.2015153   -0.5102502    2.6052862 
H     0.1949430    1.5625799    0.5320081 
H    -5.2732347   -1.1220081    1.4603916 
H    -4.5111174   -0.7586539   -0.0862925 
H    -4.4836813    1.2415888    1.3890645 
H    -2.0627618    1.7213103    1.2813909 
H    -2.6372217    0.9465424   -0.1912618 
H    -2.1769639   -1.5591393   -0.5559290 
H    -1.2897233   -2.4822841    0.6531238 
H    -3.6958033   -2.9327594    0.8028245 
H    -2.3526568   -2.9764208    2.8961639 
H    -3.9971451   -2.4343110    3.2237773 
H    -2.3312862   -0.9715350    4.3640043 
H    -4.4733668    0.0313332    3.5711346 
H    -3.1587197    1.2029097    3.4904687 
H    -0.4693198   -1.2969508    2.7980480 
H    -0.8002817    0.4176506    3.0258525 
H     0.4825962    2.4302884   -3.7768408 
H     0.7619589    1.3772062   -5.1626583 
H     2.7143583    1.3491158   -3.6102507 
H     1.4866011    1.8556840   -1.5276328 
H     2.4696792    0.4022658   -1.3499046 
H    -1.7861660    0.0733180   -1.9768831 
H    -1.0195769    1.6633909   -1.8867810 
H    -1.5171044    1.0206602   -4.2210179 
H    -0.3328260   -0.9139020   -5.2528792 
H    -1.3718487   -1.4435116   -3.9318973 
H     0.8661875   -2.5166412   -3.7715160 
H     2.1696571   -0.7171186   -4.8980071 
H     2.8709034   -1.1141050   -3.3302937 
H     1.3923471   -1.8817288   -1.4466414 
H    -0.3458947   -2.0485476   -1.6900011 
H     4.8449244   -2.2410544    2.2852974 
H     2.8638400   -3.6326904    1.7388512 
H     0.8059200   -2.5552098    0.9527654 
H     4.7276910    0.2012280    2.1197969 
H     1.6009747    3.2955515    2.1727126 
H     0.9865813    1.7308955    2.7124868 
H     2.5154365    2.3328745    3.3611750 
H     3.5544734    3.3706337    0.7233980 
H     4.3070585    1.8650031    0.1789913 
H     4.5202399    2.4177701    1.8570662 
O    -0.1604216    3.6786719   -0.0607266 
H    -0.9406032    4.0812920   -0.4493631 
H     0.5732365    4.1805156   -0.4228408
71
m12.xyz 
C     1.9171495    1.5009908    4.4983544 
C     3.3291315    1.3083560    3.9119112 
C     3.8942432   -0.0307800    4.4316243 
C     3.9678309    0.0045919    5.9594682 
C     2.5674190    0.2030631    6.5334775 
C     1.9971341    1.5252481    6.0261371 
C     4.8743798    1.1525892    6.4001143 
C     4.3003171    2.4763254    5.8989790 
C     4.2394097    2.4588721    4.3695962 
C     2.8965263    2.6791371    6.4660573 
P     3.1729948    1.1734231    2.0830063 
C     4.6795861    1.3784481    1.0567829 
C     4.2960541    0.8853121   -0.3542119 
C     5.5099639    0.9955267   -1.2778176 
C     6.6442991    0.1304336   -0.7326096 
C     7.0295756    0.6198283    0.6615083 
C     5.8248230    0.5088103    1.5993858 
C     5.9612766    2.4526416   -1.3545028 
C     6.3460221    2.9389099    0.0411733 
C     5.1314061    2.8442656    0.9688442 
C     7.4814992    2.0776705    0.5919175 
C     1.8783054    2.2163656    1.4164282 
C     1.8950470    3.5803008    1.7092214 
C     1.0224283    4.4474099    1.0754835 
C     0.1373645    3.9481853    0.1309043 
C     0.1019187    2.5923609   -0.1560943 
C     0.9550927    1.6990396    0.4885331 
N     0.9398876    0.3145822    0.2248442 
C     0.5805959   -0.0709900   -1.1254147 
C     0.2189225   -0.4715177    1.2158016 
H     4.9501439    1.1688901    7.4912030 
H     5.8858747    1.0074911    6.0069578 
H     4.3802267   -0.9476199    6.3033461 
H     3.2494722   -0.8550522    4.1115188 
H     4.8891826   -0.2177738    4.0240198 
H     5.2472690    2.3295520    3.9689815 
H     3.8655721    3.4207421    4.0101863 
H     4.9479081    3.3016902    6.2058277 
H     2.4838970    3.6320959    6.1194899 
H     2.9390501    2.7222092    7.5582423 
H     0.9872514    1.6708883    6.4184590 
H     2.6091287    0.2097516    7.6265304 
H     1.9173615   -0.6265983    6.2378309 
H     1.4777680    2.4333114    4.1384186 
H     1.2598819    0.6860049    4.1776885 
H     6.3325814   -0.9180992   -0.6914594 
H     7.5099256    0.1862861   -1.3991426 
H     5.2176513    0.6436870   -2.2708043 
H     3.9507079   -0.1516754   -0.3104900 
H     3.4737455    1.4871873   -0.7506242 
H     6.1175940    0.8417072    2.5975740 
H     5.5060421   -0.5354579    1.6764725 
H     7.8347194   -0.0000600    1.0646120 
H     8.3606350    2.1641863   -0.0532739 
H     7.7734587    2.4294037    1.5867418 
H     6.6613706    3.9845851   -0.0036370 
H     6.8169970    2.5427297   -2.0300343 
H     5.1582064    3.0750362   -1.7622342 
H     4.3222154    3.4646778    0.5754559 
H     5.3935781    3.2304808    1.9561619 
H    -0.5415940    4.6186100   -0.3824117 
H     1.0465099    5.5045291    1.3063854 
H     2.6084947    3.9781632    2.4197176 
H    -0.6066658    2.2203114   -0.8844607 
H    -0.4930561    0.0315340   -1.3365921 
H     1.1381467    0.5284900   -1.8449514 
H     0.8487881   -1.1189163   -1.2686253 
H    -0.8696795   -0.3568526    1.1160070 
H     0.4904358   -0.1651571    2.2257709 
H     0.4702011   -1.5266197    1.0950517 
H     2.7895304   -0.1530867    1.8707305
74
m2.mp2-eps0.xyz 
Ag   -0.1024284    2.9448555    0.0359320 
Cl   -0.1088192    3.2884939    2.6856386 
H     1.3622728    2.2542814    2.0024615 
N     2.3881652    1.9254657    1.9160588 
C    -4.3227935   -0.9789185    0.9535377 
C    -3.8742083    0.3912661    1.4658006 
C    -2.6079589    0.8345398    0.7249126 
C    -1.4671494   -0.1910823    0.9330543 
C    -1.9434196   -1.5640123    0.4311763 
C    -3.2056335   -1.9972095    1.1934179 
C    -2.9001182   -2.0821654    2.6915306 
C    -2.4546056   -0.7074740    3.1976093 
C    -3.5705139    0.3138600    2.9639516 
C    -1.1862192   -0.2775462    2.4489094 
C     0.4992529    1.1736544   -4.4011391 
C     1.7266892    0.6149989   -3.6752286 
C     1.5384116    0.8041776   -2.1644427 
C     0.2856494    0.0424990   -1.6734747 
C    -0.9396372    0.5858121   -2.4412161 
C    -0.7462384    0.4051191   -3.9509581 
C    -0.5866987   -1.0839222   -4.2654372 
C     0.6449033   -1.6246275   -3.5357755 
C     1.8913602   -0.8697058   -4.0026628 
C     0.4832671   -1.4439249   -2.0172665 
P     0.0508630    0.5596624    0.1171319 
C     1.4715941   -0.2261550    0.9971351 
C     3.6496843   -1.5821843    2.2063819 
C     2.6633483   -2.3014048    1.5435141 
C     1.6026063   -1.6250851    0.9549436 
C     2.4545973    0.4669848    1.7306741 
C     3.5354534   -0.2011022    2.3047741 
C     2.9465869    2.4105205    3.2129499 
C     3.0260348    2.6674434    0.7869783 
H    -5.2358920   -1.2956783    1.4708136 
H    -4.5585659   -0.9240466   -0.1161700 
H    -4.6602705    1.1323740    1.2846260 
H    -2.2902131    1.8080381    1.1130524 
H    -2.8230008    0.9560089   -0.3421790 
H    -2.1701581   -1.5230510   -0.6384926 
H    -1.1690540   -2.3241422    0.5759949 
H    -3.5149268   -2.9810874    0.8219386 
H    -2.1129812   -2.8244165    2.8736488 
H    -3.7914120   -2.4152307    3.2359615 
H    -2.2233789   -0.7631316    4.2672894 
H    -4.4700185    0.0196267    3.5174728 
H    -3.2610834    1.2973355    3.3338154 
H    -0.3948220   -1.0098019    2.6447106 
H    -0.8444535    0.6959514    2.8178297 
H     0.3863271    2.2391628   -4.1740887 
H     0.6284575    1.0755298   -5.4854033 
H     2.6198874    1.1690976   -3.9840244 
H     1.4319261    1.8748513   -1.9625175 
H     2.4251212    0.4312381   -1.6318727 
H    -1.8470088    0.0573994   -2.1286525 
H    -1.0772651    1.6499292   -2.2176902 
H    -1.6296235    0.8014979   -4.4634177 
H    -0.4759626   -1.2332932   -5.3457227 
H    -1.4828866   -1.6339425   -3.9525157 
H     0.7595107   -2.6947362   -3.7444136 
H     2.0324140   -1.0055540   -5.0812724 
H     2.7822891   -1.2721938   -3.5050263 
H     1.3912978   -1.8194624   -1.5362682 
H    -0.3574397   -2.0490697   -1.6674298 
H     4.4948224   -2.0852384    2.6608645 
H     2.7163849   -3.3821655    1.4811979 
H     0.8410306   -2.2018492    0.4525565 
H     4.2949476    0.3467294    2.8449253 
H     2.6106842    3.4386045    3.3258257 
H     2.5338980    1.8084533    4.0189179 
H     4.0328695    2.3622952    3.1982074 
H     2.7941119    3.7259676    0.8992742 
H     2.6190994    2.3113448   -0.1536152 
H     4.1015489    2.4911145    0.8269287 
Cl    0.5611181    4.5491144   -1.5759854
74
m2.mp2-eps80.xyz 
Ag   -0.1591840    2.8802028    0.0612576 
Cl   -0.0779583    3.7026114    2.5739582 
H     1.4086152    2.1557868    1.9255107 
N     2.3971509    1.8338595    1.9679643 
C    -4.2706881   -1.0248449    0.9714012 
C    -3.8647785    0.3895837    1.3910682 
C    -2.6055054    0.8159465    0.6270401 
C    -1.4401146   -0.1607776    0.9127379 
C    -1.8724723   -1.5782196    0.5034800 
C    -3.1273407   -1.9913573    1.2875017 
C    -2.8274543   -1.9636186    2.7890970 
C    -2.4278388   -0.5443139    3.2037376 
C    -3.5730257    0.4222899    2.8930301 
C    -1.1676373   -0.1295695    2.4327606 
C     0.4390648    1.1796624   -4.4404321 
C     1.6961852    0.6688302   -3.7301320 
C     1.5245636    0.8502812   -2.2165153 
C     0.3045300    0.0479940   -1.7106211 
C    -0.9521617    0.5429210   -2.4570942 
C    -0.7740509    0.3725067   -3.9702587 
C    -0.5679935   -1.1099648   -4.2885747 
C     0.6907576   -1.6069866   -3.5753290 
C     1.9054066   -0.8109074   -4.0575434 
C     0.5453014   -1.4321845   -2.0553522 
P     0.0953028    0.5301011    0.0880619 
C     1.4874070   -0.2851131    0.9691729 
C     3.6196732   -1.6866474    2.2046924 
C     2.6459812   -2.3809388    1.4962742 
C     1.6061304   -1.6844019    0.8929941 
C     2.4541706    0.3757084    1.7493405 
C     3.5158936   -0.3066860    2.3361926 
C     2.8581038    2.2657638    3.3268106 
C     3.1536452    2.5756495    0.9116742 
H    -5.1782351   -1.3288774    1.5060907 
H    -4.4974043   -1.0492883   -0.1010864 
H    -4.6690096    1.0942476    1.1527684 
H    -2.3245201    1.8244879    0.9516297 
H    -2.8208642    0.8607556   -0.4438266 
H    -2.0910014   -1.6157273   -0.5676796 
H    -1.0803132   -2.3025095    0.7080538 
H    -3.4047228   -3.0068656    0.9841217 
H    -2.0179390   -2.6654895    3.0232979 
H    -3.7119583   -2.2834692    3.3524829 
H    -2.2017955   -0.5210290    4.2757225 
H    -4.4682086    0.1361957    3.4577446 
H    -3.3001925    1.4392035    3.1993255 
H    -0.3543304   -0.8174409    2.6865256 
H    -0.8600766    0.8803006    2.7336303 
H     0.2895065    2.2432930   -4.2194859 
H     0.5565697    1.0813668   -5.5259583 
H     2.5672510    1.2496959   -4.0523587 
H     1.3868103    1.9159208   -2.0031412 
H     2.4310370    0.5138719   -1.6967764 
H    -1.8298223   -0.0260883   -2.1362788 
H    -1.1353994    1.5988155   -2.2269194 
H    -1.6785323    0.7381989   -4.4685487 
H    -0.4655574   -1.2529309   -5.3706761 
H    -1.4402901   -1.6885206   -3.9619451 
H     0.8396525   -2.6722978   -3.7831318 
H     2.0366230   -0.9406437   -5.1381907 
H     2.8145887   -1.1806784   -3.5688427 
H     1.4705906   -1.7785301   -1.5888947 
H    -0.2714452   -2.0611741   -1.6916059 
H     4.4482069   -2.2077034    2.6684346 
H     2.6926548   -3.4597581    1.4066161 
H     0.8649082   -2.2493253    0.3515280 
H     4.2657636    0.2218116    2.9071500 
H     2.5668265    3.3056409    3.4387294 
H     2.3611144    1.6519029    4.0735923 
H     3.9365173    2.1683885    3.3932618 
H     3.0041239    3.6409740    1.0734373 
H     2.7775370    2.2792198   -0.0629749 
H     4.2052076    2.3140746    1.0047119 
Cl   -0.4819221    4.7675025   -1.4244723
74
m2.mp2-eps9.xyz 
Ag   -0.1601345    2.8929040    0.0630844 
Cl   -0.0589930    3.5961880    2.6175427 
H     1.4132692    2.1769243    1.9615042 
N     2.4068491    1.8473189    1.9621009 
C    -4.2801572   -1.0125906    0.9575394 
C    -3.8666520    0.3932588    1.3978439 
C    -2.6036165    0.8235004    0.6425648 
C    -1.4439402   -0.1641010    0.9154023 
C    -1.8842737   -1.5732476    0.4860274 
C    -3.1430738   -1.9902745    1.2619361 
C    -2.8461304   -1.9855242    2.7643669 
C    -2.4382100   -0.5747136    3.1990521 
C    -3.5769060    0.4033583    2.9005007 
C    -1.1740520   -0.1568035    2.4361825 
C     0.4408391    1.1786761   -4.4330322 
C     1.6975322    0.6690113   -3.7212187 
C     1.5244197    0.8531534   -2.2080613 
C     0.3051381    0.0508098   -1.7004285 
C    -0.9505214    0.5459982   -2.4492307 
C    -0.7718361    0.3715492   -3.9618601 
C    -0.5651973   -1.1114845   -4.2772076 
C     0.6936741   -1.6070373   -3.5628640 
C     1.9079879   -0.8110265   -4.0461552 
C     0.5472243   -1.4294836   -2.0431899 
P     0.0912712    0.5390292    0.0973766 
C     1.4858869   -0.2753085    0.9799395 
C     3.6143398   -1.6787606    2.2211004 
C     2.6382595   -2.3731729    1.5166556 
C     1.6007875   -1.6751176    0.9112551 
C     2.4567306    0.3876920    1.7541933 
C     3.5155284   -0.2977304    2.3442380 
C     2.9157332    2.2958498    3.2973589 
C     3.1235014    2.5828607    0.8750040 
H    -5.1905077   -1.3192206    1.4858947 
H    -4.5053921   -1.0206603   -0.1155660 
H    -4.6661635    1.1060895    1.1684848 
H    -2.3168498    1.8249888    0.9827560 
H    -2.8160731    0.8860297   -0.4282812 
H    -2.1012687   -1.5955640   -0.5858487 
H    -1.0967193   -2.3053769    0.6818539 
H    -3.4261658   -2.9998156    0.9437290 
H    -2.0418100   -2.6961361    2.9904992 
H    -3.7337248   -2.3079144    3.3213638 
H    -2.2140557   -0.5674504    4.2716871 
H    -4.4745839    0.1151746    3.4601913 
H    -3.2979495    1.4139529    3.2208844 
H    -0.3658757   -0.8542076    2.6809175 
H    -0.8602648    0.8460949    2.7518215 
H     0.2906359    2.2421978   -4.2134387 
H     0.5590313    1.0786940   -5.5183556 
H     2.5683203    1.2501875   -4.0438751 
H     1.3841890    1.9190471   -1.9979817 
H     2.4311127    0.5179244   -1.6872482 
H    -1.8297767   -0.0201531   -2.1273386 
H    -1.1312105    1.6029181   -2.2222537 
H    -1.6760406    0.7362744   -4.4612595 
H    -0.4627428   -1.2569290   -5.3589702 
H    -1.4373774   -1.6900584   -3.9499627 
H     0.8431175   -2.6726558   -3.7695061 
H     2.0398024   -0.9427656   -5.1264619 
H     2.8174285   -1.1798223   -3.5569023 
H     1.4724146   -1.7744889   -1.5747912 
H    -0.2694329   -2.0585841   -1.6792856 
H     4.4408132   -2.2003043    2.6880460 
H     2.6809231   -3.4526170    1.4326491 
H     0.8554744   -2.2387179    0.3737835 
H     4.2676982    0.2302900    2.9123595 
H     2.6194588    3.3346499    3.4088529 
H     2.4496684    1.6893996    4.0696709 
H     3.9969700    2.2070633    3.3261113 
H     2.9682730    3.6488384    1.0291099 
H     2.7196240    2.2750434   -0.0845257 
H     4.1802798    2.3315378    0.9369762 
Cl   -0.4148999    4.7360286   -1.4653440
4
m2a.1agcl2h_ag.xyz Coordinates from ORCA-job preopt E -2554.112820756679
  C          -1.74697337200882     -0.48975782905774     -1.92923829388464
  C          -2.91024837170610     -0.74931557796005     -2.62900387545029
  C          -4.09851305837554     -0.94465646580766     -1.94426694300551
  C          -4.10911367970268     -0.85214363870492     -0.56582315491867
  C          -2.93720732814223     -0.57563559448317      0.11938225214805
  C          -1.71494499947013     -0.40655571163606     -0.53259719463480
  P          -0.11832354608960     -0.09014848616915      0.32577258139755
  N          -3.04036126866270     -0.44325033732937      1.57386708956097
  H          -2.10184201452517     -0.17545008949650      1.92622530948253
  C          -3.37644382448687     -1.72691949028861      2.24355606253284
  Ag          0.03629957677074      0.07845467018987      2.72801550902438
  C          -3.95905538639551      0.65513711405546      1.97562209263042
  Cl          2.19148005409314     -0.14009619784820      3.99706516639381
  Cl         -1.68316735431859      0.38386716117671      4.52507731716168
  C           0.48069212456786      1.54500769195677     -0.36351173876550
  C          -0.72808664940481      2.49611514007911     -0.34379132151443
  C           1.08175811516576      1.52266347103581     -1.77298811644971
  C           1.50525260970521      2.93630263232756     -2.18105922388999
  C           0.28884124193757      3.85876444140169     -2.16368779846485
  C          -0.29662746167817      3.90419151915688     -0.75381693500142
  C           0.75509210433203      4.42946839750137      0.21881907975522
  C           1.96645219257221      3.50233235476681      0.19565415737498
  C           1.53327861360822      2.09922187780050      0.61433406089841
  C           2.55898072824234      3.45675048871108     -1.20924182610821
  C           0.93340854159059     -1.57427584513511     -0.11137898100397
  C           2.36768486348902     -1.28844091487508      0.35931028962640
  C           0.35374496774424     -2.73164296325641      0.72368737498377
  C           1.21956209658122     -3.98077310733474      0.57267286558262
  C           2.63269960781687     -3.67149302537862      1.06157346023075
  C           3.22580829514058     -2.54470378231508      0.21963710968904
  C           3.26832154792722     -2.96178616555413     -1.24709462379791
  C           1.85103302469740     -3.26402668680984     -1.72395314963514
  C           0.96850470006283     -2.02010869312037     -1.57690726176977
  C           1.26227996604603     -4.40086998375286     -0.89349045927255
  H          -0.83661622892260     -0.34936111690569     -2.48867358081542
  H          -2.88354870507907     -0.80357844703169     -3.70995682453625
  H          -5.01626247637948     -1.15977511992396     -2.47629322285435
  H          -5.03717365901692     -0.99028032434993     -0.02659269751987
  H          -2.64730485443942     -2.47158026104938      1.93463414521098
  H          -3.31753852918287     -1.55896938587888      3.31597295160632
  H          -4.37851686914685     -2.02827902924867      1.95030319293768
  H          -3.87036415797115      0.77120664695494      3.05226936738355
  H          -4.97415929348536      0.39247390128637      1.69189607408439
  H          -3.64312086238251      1.56383035291619      1.46924097309494
  H          -1.16814105991783      2.51125504509350      0.66007514440047
  H          -1.49795242738909      2.13967549539261     -1.03191291595638
  H           0.35480298685585      1.15663220073731     -2.49893390932639
  H           1.94885237657029      0.85976219263993     -1.80839672885437
  H           1.92125465634759      2.89350230601167     -3.19173702965524
  H           0.57900136765487      4.86551715659165     -2.47980184588831
  H          -0.46482098728435      3.49970097726433     -2.87221726989413
  H          -1.17549063852168      4.55507178813357     -0.73859452481161
  H           0.34106595018265      4.47679513660005      1.23089384317392
  H           1.05143913986378      5.44471778166216     -0.06240395899655
  H           2.71888903366384      3.85703346233827      0.90544520794547
  H           2.40177707588663      1.44030534805530      0.66287073229527
  H           1.10739484638520      2.14101025292184      1.62254906662618
  H           2.88669181499952      4.45650612501177     -1.51083162994932
  H           3.43871356444643      2.80541684798342     -1.22529646660932
  H           2.80598448615969     -0.48986521060494     -0.24414856205522
  H           2.36345926380493     -0.95360883273264      1.40049157717572
  H          -0.67085710704778     -2.94322250193734      0.40012196848760
  H           0.31100283171289     -2.44432708853792      1.77958905197047
  H           0.78487720543948     -4.78159441804455      1.17758937948492
  H           2.60828405543235     -3.37770462147421      2.11554235375123
  H           3.25905052320585     -4.56550392281517      0.98379377935776
  H           4.23529578481311     -2.31386686577762      0.57119290346992
  H           3.70545787020838     -2.16029582189400     -1.85139685163733
  H           3.90058463088997     -3.84661917145815     -1.37092193238876
  H           1.86809035577046     -3.54852429884864     -2.78007375798080
  H          -0.03648021703568     -2.27136677120557     -1.91976763347150
  H           1.35137565492536     -1.22235206461435     -2.21678549299804
  H           0.25380981740311     -4.63950269723458     -1.24657108530465
  H           1.87144003686770     -5.30297808500444     -1.00643008659360
74
m2a.mp2-eps0.xyz 
C    -1.7915722   -0.4811201   -1.8284992 
C    -2.9692759   -0.7523457   -2.5129176 
C    -4.1505080   -0.9206258   -1.8016142 
C    -4.1406011   -0.7720200   -0.4203245 
C    -2.9576464   -0.4759771    0.2558387 
C    -1.7316189   -0.3638215   -0.4289985 
P    -0.0913135   -0.0731222    0.3679179 
N    -3.0424121   -0.2932558    1.7137013 
H    -2.3381440    0.4557586    2.0474280 
C    -2.7701012   -1.5595125    2.4583862 
Ag    0.0610033   -0.0331562    2.7542838 
C    -4.3271124    0.3008430    2.1888327 
Cl    0.6259513   -1.6787816    4.3620111 
Cl   -1.7050463    1.9463014    3.0846838 
C     0.5027833    1.5467094   -0.3781694 
C    -0.7157547    2.4902916   -0.4735182 
C     1.2026873    1.4901352   -1.7458812 
C     1.6397156    2.8995342   -2.1753010 
C     0.4146229    3.8134481   -2.2692403 
C    -0.2651542    3.8937007   -0.8996366 
C     0.7150961    4.4623793    0.1293052 
C     1.9389126    3.5472269    0.2156860 
C     1.4846040    2.1510571    0.6550660 
C     2.6250438    3.4643972   -1.1493734 
C     0.9295575   -1.5649717   -0.1430903 
C     2.3511625   -1.3225494    0.4102439 
C     0.3164866   -2.7659480    0.6135001 
C     1.1830323   -4.0184923    0.4292999 
C     2.5783400   -3.7434175    0.9977268 
C     3.2132016   -2.5776985    0.2344494 
C     3.3137116   -2.9174648   -1.2541949 
C     1.9126889   -3.1925219   -1.8047379 
C     1.0212197   -1.9519185   -1.6292331 
C     1.2882694   -4.3712928   -1.0549937 
H    -0.8855448   -0.3447071   -2.3990986 
H    -2.9599032   -0.8328626   -3.5937369 
H    -5.0793178   -1.1481052   -2.3109791 
H    -5.0700636   -0.8790888    0.1213224 
H    -1.8367414   -1.9889294    2.1097761 
H    -2.6803649   -1.3205548    3.5174995 
H    -3.5965894   -2.2473517    2.2760922 
H    -4.1598043    0.6098475    3.2179281 
H    -5.1261593   -0.4348277    2.1353047 
H    -4.5528824    1.1760395    1.5843197 
H    -1.2238251    2.5374747    0.4961389 
H    -1.4309126    2.1093855   -1.2113021 
H     0.5344973    1.0826538   -2.5113225 
H     2.0839431    0.8432861   -1.6984973 
H     2.1252808    2.8287890   -3.1555429 
H     0.7192899    4.8133160   -2.5996649 
H    -0.2881289    3.4252207   -3.0169740 
H    -1.1496406    4.5375965   -0.9617726 
H     0.2305194    4.5318515    1.1091653 
H     1.0195849    5.4744673   -0.1622959 
H     2.6402449    3.9354761    0.9622402 
H     2.3548157    1.4982868    0.7829174 
H     0.9816945    2.2285987    1.6248050 
H     2.9639293    4.4585260   -1.4632530 
H     3.5129769    2.8235547   -1.0880321 
H     2.8237797   -0.4848056   -0.1142139 
H     2.2976368   -1.0649838    1.4742175 
H    -0.6971513   -2.9585829    0.2335576 
H     0.2543352   -2.5451800    1.6839543 
H     0.7183285   -4.8439590    0.9796105 
H     2.5041305   -3.4996864    2.0629590 
H     3.2044750   -4.6383793    0.9031681 
H     4.2108047   -2.3723024    0.6378084 
H     3.7778566   -2.0869559   -1.8004666 
H     3.9512987   -3.7971650   -1.3998038 
H     1.9734514   -3.4236974   -2.8746212 
H     0.0260445   -2.1970481   -2.0118995 
H     1.4199078   -1.1307856   -2.2310144 
H     0.2949324   -4.5927283   -1.4644237 
H     1.9019558   -5.2699689   -1.1873521
74
m2a.mp2-eps80.xyz 
C    -1.7299823   -0.5091334   -1.9220943 
C    -2.8950820   -0.7686048   -2.6315038 
C    -4.0953334   -0.9556650   -1.9517167 
C    -4.1166255   -0.8495385   -0.5677951 
C    -2.9434897   -0.5674282    0.1267277 
C    -1.7055611   -0.4139756   -0.5174664 
P    -0.1068770   -0.1027827    0.3362845 
N    -3.0768338   -0.4112783    1.5832418 
H    -2.1533167   -0.1396313    1.9620435 
C    -3.4442709   -1.6925652    2.2625462 
Ag    0.0643566    0.0668218    2.6839346 
C    -4.0168820    0.6986141    1.9411072 
Cl    2.1546047   -0.2905824    4.0177300 
Cl   -1.6601247    0.5106740    4.4503337 
C     0.4861250    1.5353276   -0.3502719 
C    -0.7280223    2.4879890   -0.3086169 
C     1.0727742    1.5221158   -1.7722672 
C     1.4872796    2.9430745   -2.1827191 
C     0.2627767    3.8622673   -2.1459464 
C    -0.3036993    3.9030516   -0.7231956 
C     0.7643346    4.4307477    0.2376467 
C     1.9812274    3.5035470    0.1960354 
C     1.5533869    2.0937277    0.6200598 
C     2.5562890    3.4653622   -1.2212878 
C     0.9447755   -1.5835366   -0.1089946 
C     2.3896750   -1.2837732    0.3380290 
C     0.3872015   -2.7439885    0.7469175 
C     1.2624138   -3.9929121    0.5860999 
C     2.6850604   -3.6677617    1.0518414 
C     3.2581748   -2.5390271    0.1900685 
C     3.2809385   -2.9669462   -1.2787628 
C     1.8542761   -3.2848374   -1.7310112 
C     0.9586023   -2.0455047   -1.5759200 
C     1.2866890   -4.4245112   -0.8816830 
H    -0.8165572   -0.3808529   -2.4792244 
H    -2.8605859   -0.8307448   -3.7126928 
H    -5.0101827   -1.1728396   -2.4890022 
H    -5.0517588   -0.9804192   -0.0386959 
H    -2.7043037   -2.4435777    1.9953928 
H    -3.4384963   -1.5108126    3.3336340 
H    -4.4310765   -1.9959092    1.9246428 
H    -3.9787163    0.8234900    3.0186232 
H    -5.0172238    0.4317603    1.6148052 
H    -3.6799764    1.6023166    1.4381779 
H    -1.1500522    2.5091387    0.7054909 
H    -1.5131536    2.1360330   -0.9856651 
H     0.3403519    1.1567890   -2.4947044 
H     1.9448487    0.8634689   -1.8181932 
H     1.8897256    2.9034871   -3.2007638 
H     0.5439942    4.8727582   -2.4643671 
H    -0.5004380    3.4988167   -2.8444125 
H    -1.1854719    4.5522202   -0.6933800 
H     0.3639200    4.4783746    1.2570513 
H     1.0551715    5.4478915   -0.0494120 
H     2.7434082    3.8584399    0.8982759 
H     2.4252896    1.4357938    0.6585676 
H     1.1399615    2.1430585    1.6340721 
H     2.8759739    4.4693818   -1.5237112 
H     3.4390959    2.8158990   -1.2525907 
H     2.8136658   -0.4858716   -0.2797400 
H     2.4031012   -0.9474949    1.3792847 
H    -0.6432599   -2.9678781    0.4415648 
H     0.3684417   -2.4584363    1.8046682 
H     0.8425842   -4.7940885    1.2040373 
H     2.6744599   -3.3640137    2.1053537 
H     3.3178157   -4.5595016    0.9705827 
H     4.2738522   -2.2981740    0.5236654 
H     3.7027316   -2.1651811   -1.8966641 
H     3.9184417   -3.8498736   -1.4062984 
H     1.8549789   -3.5752205   -2.7874559 
H    -0.0507583   -2.3161363   -1.8953944 
H     1.3189211   -1.2496688   -2.2343605 
H     0.2735040   -4.6747874   -1.2178578 
H     1.9034257   -5.3234888   -0.9975448
74
m2a.mp2-eps9.xyz 
C    -1.7281337   -0.5092142   -1.9197446 
C    -2.8901459   -0.7769118   -2.6308136 
C    -4.0896695   -0.9709189   -1.9520642 
C    -4.1126105   -0.8594955   -0.5688794 
C    -2.9427198   -0.5657519    0.1277343 
C    -1.7044873   -0.4099401   -0.5153107 
P    -0.1057863   -0.1011995    0.3440609 
N    -3.0834788   -0.4006337    1.5829359 
H    -2.1690496   -0.1082768    1.9731271 
C    -3.4300960   -1.6833492    2.2703264 
Ag    0.0733365    0.0664919    2.6916597 
C    -4.0468194    0.6930654    1.9288044 
Cl    2.1611399   -0.3194757    3.9744119 
Cl   -1.7163979    0.5419547    4.3820113 
C     0.4885423    1.5354240   -0.3466827 
C    -0.7232445    2.4910177   -0.2992652 
C     1.0700365    1.5251272   -1.7707142 
C     1.4869900    2.9460009   -2.1792587 
C     0.2645890    3.8678198   -2.1365634 
C    -0.2974939    3.9062871   -0.7119865 
C     0.7746127    4.4296249    0.2467312 
C     1.9892395    3.4998220    0.1992228 
C     1.5599133    2.0901617    0.6216488 
C     2.5599830    3.4638263   -1.2198212 
C     0.9427505   -1.5833029   -0.1092945 
C     2.3900245   -1.2817176    0.3299070 
C     0.3904315   -2.7426774    0.7515634 
C     1.2659933   -3.9911955    0.5898289 
C     2.6899729   -3.6630538    1.0493668 
C     3.2584355   -2.5368320    0.1813774 
C     3.2756030   -2.9689091   -1.2861650 
C     1.8471051   -3.2883397   -1.7315251 
C     0.9511420   -2.0491147   -1.5750109 
C     1.2842287   -4.4264914   -0.8769102 
H    -0.8137374   -0.3790232   -2.4746839 
H    -2.8538525   -0.8413582   -3.7118076 
H    -5.0023842   -1.1963594   -2.4896278 
H    -5.0474544   -0.9961716   -0.0408497 
H    -2.6721453   -2.4206037    2.0149259 
H    -3.4324746   -1.4921083    3.3398415 
H    -4.4079483   -2.0100774    1.9272978 
H    -4.0103086    0.8290293    3.0049886 
H    -5.0413519    0.4044192    1.6028353 
H    -3.7259048    1.5988007    1.4188159 
H    -1.1414853    2.5103680    0.7165126 
H    -1.5112600    2.1421193   -0.9750415 
H     0.3335429    1.1643339   -2.4916363 
H     1.9397869    0.8637108   -1.8217322 
H     1.8862441    2.9084135   -3.1987559 
H     0.5468998    4.8784027   -2.4535496 
H    -0.5015335    3.5080884   -2.8339590 
H    -1.1776853    4.5575823   -0.6781160 
H     0.3779061    4.4756618    1.2675183 
H     1.0662685    5.4469767   -0.0387077 
H     2.7540001    3.8512830    0.9001373 
H     2.4304801    1.4304841    0.6572892 
H     1.1505899    2.1373472    1.6371627 
H     2.8812475    4.4675655   -1.5214292 
H     3.4414022    2.8127525   -1.2551032 
H     2.8100772   -0.4861333   -0.2938349 
H     2.4098013   -0.9421940    1.3697466 
H    -0.6413949   -2.9679381    0.4502702 
H     0.3765942   -2.4544939    1.8084893 
H     0.8499017   -4.7912877    1.2117936 
H     2.6833300   -3.3549110    2.1012779 
H     3.3232200   -4.5545040    0.9687450 
H     4.2748092   -2.2941314    0.5109460 
H     3.6949107   -2.1690102   -1.9082897 
H     3.9126884   -3.8519886   -1.4144958 
H     1.8432650   -3.5814620   -2.7873525 
H    -0.0592833   -2.3214452   -1.8904412 
H     1.3087116   -1.2543195   -2.2366058 
H     0.2699129   -4.6790183   -1.2085027 
H     1.9011913   -5.3251380   -0.9936250
71
m3.xyz 
H     1.4967829    1.9106503    1.0518302 
N     2.3896272    1.7684778    1.5875049 
C    -4.2771520   -0.9350491    0.9482159 
C    -3.8065942    0.4272928    1.4547927 
C    -2.5226278    0.8274031    0.7261471 
C    -1.4170860   -0.2212736    0.9687335 
C    -1.9123392   -1.5855534    0.4755697 
C    -3.1941494   -1.9782632    1.2167932 
C    -2.9158635   -2.0555268    2.7167589 
C    -2.4504710   -0.6893656    3.2188096 
C    -3.5361113    0.3515881    2.9554260 
C    -1.1669711   -0.2956667    2.4858207 
C     0.5525018    1.2841880   -4.3046222 
C     1.7731175    0.7065960   -3.5902804 
C     1.5794096    0.8339730   -2.0784964 
C     0.3239622    0.0620337   -1.6268481 
C    -0.8929355    0.6360262   -2.3705237 
C    -0.6951731    0.5111013   -3.8822342 
C    -0.5360052   -0.9638201   -4.2472687 
C     0.6875461   -1.5346247   -3.5328503 
C     1.9356882   -0.7659402   -3.9610579 
C     0.5081298   -1.4099440   -2.0160311 
P     0.1420989    0.4609852    0.1912493 
C     1.5297764   -0.4509823    0.9806754 
C     3.7301260   -1.6399246    2.2705983 
C     2.7519425   -2.4280208    1.6791285 
C     1.6708538   -1.8401102    1.0440565 
C     2.5272780    0.3059932    1.5994303 
C     3.6176530   -0.2604065    2.2349254 
C     2.1824432    2.3313288    2.9444757 
C     3.4820834    2.4551100    0.8569518 
H    -5.2061318   -1.2214942    1.4512851 
H    -4.4914419   -0.8840492   -0.1244668 
H    -4.5724050    1.1821059    1.2534522 
H    -2.1814646    1.8054062    1.0803345 
H    -2.7270719    0.9271100   -0.3421563 
H    -2.1156208   -1.5482242   -0.5970453 
H    -1.1527922   -2.3542022    0.6372524 
H    -3.5228349   -2.9553494    0.8508563 
H    -2.1492955   -2.8112784    2.9186476 
H    -3.8211708   -2.3614298    3.2504522 
H    -2.2380059   -0.7416395    4.2906905 
H    -4.4519847    0.0807182    3.4900875 
H    -3.2181480    1.3302286    3.3299614 
H    -0.3853977   -1.0270370    2.7061460 
H    -0.8159766    0.6766432    2.8521480 
H     0.4389726    2.3450132   -4.0579385 
H     0.6864910    1.2153820   -5.3886936 
H     2.6695894    1.2638449   -3.8778789 
H     1.4836288    1.8909574   -1.8070489 
H     2.4605548    0.4349956   -1.5631115 
H    -1.7981024    0.0947947   -2.0837599 
H    -1.0398189    1.6862971   -2.0959508 
H    -1.5744127    0.9244746   -4.3847084 
H    -0.4211715   -1.0718790   -5.3304315 
H    -1.4340390   -1.5204619   -3.9591513 
H     0.8016708   -2.5933966   -3.7833654 
H     2.0870699   -0.8652777   -5.0405460 
H     2.8208521   -1.1826516   -3.4689784 
H     1.3934825   -1.8174979   -1.5224240 
H    -0.3486909   -2.0067384   -1.6989140 
H     4.5785843   -2.0966541    2.7641018 
H     2.8323272   -3.5075570    1.7123155 
H     0.9211948   -2.4743740    0.5929629 
H     4.3733028    0.3586354    2.7028164 
H     1.9832681    3.3960759    2.8473654 
H     1.3345035    1.8279801    3.4031042 
H     3.0775662    2.1694142    3.5397536 
H     3.2428176    3.5145513    0.8010382 
H     3.5549838    2.0314114   -0.1413046 
H     4.4171258    2.3113226    1.3925138
71
m4.1h_plus.xyz 
H     0.1722176    1.6019632    0.4768784 
N     2.5598191    1.7267192    1.2724132 
C    -4.3334405   -0.8588823    0.9390986 
C    -3.8044567    0.4640398    1.4905234 
C    -2.4886542    0.8180360    0.7946598 
C    -1.4556499   -0.3013078    1.0455003 
C    -2.0002301   -1.6304788    0.4993845 
C    -3.3155681   -1.9658392    1.2068058 
C    -3.0722119   -2.0924560    2.7094919 
C    -2.5485513   -0.7649490    3.2548961 
C    -3.5692789    0.3399863    2.9936439 
C    -1.2270723   -0.4211016    2.5646834 
C     0.5863793    1.3420635   -4.1575685 
C     1.8000347    0.7649900   -3.4320798 
C     1.5764242    0.8461086   -1.9213433 
C     0.3222064    0.0298466   -1.5445685 
C    -0.8955615    0.6105711   -2.2809415 
C    -0.6553060    0.5326930   -3.7907644 
C    -0.4597814   -0.9275787   -4.1954684 
C     0.7581959   -1.4996963   -3.4718581 
C     2.0017073   -0.6930461   -3.8398963 
C     0.5354884   -1.4344066   -1.9582652 
P     0.1295766    0.2209732    0.2696245 
C     1.5645757   -0.4842980    1.0768564 
C     3.9014802   -1.6735824    1.9752329 
C     2.8011543   -2.4665822    1.6832509 
C     1.6389686   -1.8692598    1.2277256 
C     2.6646987    0.3279360    1.4099457 
C     3.8330933   -0.2952257    1.8435641 
C     1.8790575    2.3831318    2.3794110 
C     3.7784042    2.4222086    0.9087647 
H    -5.2863898   -1.1061364    1.4158370 
H    -4.5214606   -0.7718420   -0.1358991 
H    -4.5222926    1.2638098    1.2901571 
H    -2.1089242    1.7678472    1.1836659 
H    -2.6666967    0.9509023   -0.2737995 
H    -2.1766824   -1.5566525   -0.5759211 
H    -1.2853330   -2.4414985    0.6587170 
H    -3.6853702   -2.9143625    0.8089504 
H    -2.3517700   -2.8923077    2.9087502 
H    -4.0037292   -2.3614051    3.2159213 
H    -2.3603107   -0.8525435    4.3281275 
H    -4.5097680    0.1064302    3.5011199 
H    -3.2083266    1.2907290    3.3986528 
H    -0.4875006   -1.1948240    2.7800060 
H    -0.8382557    0.5212779    2.9644593 
H     0.4468497    2.3923790   -3.8824956 
H     0.7468204    1.3078486   -5.2391313 
H     2.6922788    1.3470234   -3.6779093 
H     1.4536350    1.8892338   -1.6157554 
H     2.4510511    0.4523801   -1.3962458 
H    -1.7972411    0.0459056   -2.0334870 
H    -1.0609689    1.6503732   -1.9817246 
H    -1.5316388    0.9447339   -4.2979020 
H    -0.3164184   -0.9976157   -5.2776975 
H    -1.3534632   -1.5098476   -3.9484404 
H     0.8984376   -2.5469624   -3.7519865 
H     2.1828005   -0.7572500   -4.9168551 
H     2.8816446   -1.1067836   -3.3369705 
H     1.4059888   -1.8479152   -1.4429411 
H    -0.3289940   -2.0448197   -1.6885121 
H     4.8216847   -2.1301819    2.3197209 
H     2.8501814   -3.5422378    1.7926020 
H     0.7937802   -2.4936101    0.9672015 
H     4.6971503    0.3071847    2.0916869 
H     1.6067771    3.3986971    2.0871820 
H     0.9698347    1.8459038    2.6487375 
H     2.5119691    2.4342214    3.2765882 
H     3.5178681    3.4327946    0.5903510 
H     4.2635916    1.9131659    0.0760417 
H     4.4955506    2.5068891    1.7372844
79
m4.1h_plus_x_cf3so3.xyz 
C     1.4665688    1.9244012    3.9570353 
C     2.7481415    1.7306033    4.4477197 
C     3.6614409    0.9561479    3.7472745 
C     3.2888545    0.4072666    2.5324758 
C     2.0075752    0.6084854    2.0192577 
C     1.0623232    1.3546240    2.7497177 
P     1.6573961    0.0896620    0.3360658 
C     2.3576986    1.3440970   -0.8065284 
C     1.5357924    2.6242618   -0.5481298 
C     2.0139175    3.7328431   -1.4856355 
C     1.8113210    3.2905035   -2.9334663 
C     2.6319162    2.0292701   -3.1953322 
C     2.1596347    0.9076722   -2.2671912 
C     4.1119242    2.3084914   -2.9417706 
C     4.3058001    2.7492777   -1.4915777 
C     3.4926767    4.0158585   -1.2290627 
C     3.8412180    1.6373192   -0.5458127 
N    -0.2361725    1.5232462    2.2375334 
C    -0.9040057    2.7606638    2.5822710 
C    -1.1103807    0.3748715    2.4289216 
H     0.2736615    0.1552075    0.1257481 
O    -1.6455122   -0.1521131   -0.7177432 
S    -2.1797891    0.4838947   -1.9076852 
O    -3.2989834   -0.2053614   -2.5097905 
C     2.0773539   -1.6796411    0.0445763 
C     1.1864331   -2.1801305   -1.1132898 
C     1.4308868   -3.6730281   -1.3374161 
C     2.9008974   -3.9037804   -1.6831977 
C     3.7771842   -3.4235707   -0.5276786 
C     3.5530661   -1.9260049   -0.3029637 
C     3.4193657   -4.1906756    0.7441945 
C     1.9469875   -3.9610659    1.0812972 
C     1.0714670   -4.4465955   -0.0715391 
C     1.7088609   -2.4682921    1.3156731 
C    -2.9386870    2.0293741   -1.2420008 
F    -2.0142589    2.8177995   -0.6858836 
O    -1.1846162    0.9803220   -2.8329628 
F    -3.5391250    2.7242225   -2.2085484 
F    -3.8505656    1.7521051   -0.3069431 
H     3.0792609   -4.9674005   -1.8683105 
H     3.1607486   -3.3662643   -2.6010239 
H     0.7980733   -4.0016916   -2.1661801 
H     0.1343030   -1.9983934   -0.8795971 
H     1.4061918   -1.6352516   -2.0324537 
H     3.8275344   -1.3776719   -1.2068218 
H     4.2086328   -1.5803523    0.4999920 
H     4.8315311   -3.5804514   -0.7712294 
H     4.0520142   -3.8595995    1.5743817 
H     3.6061069   -5.2590831    0.5998257 
H     1.6879895   -4.4978533    1.9980357 
H     1.2244215   -5.5184038   -0.2305630 
H     0.0140356   -4.3007024    0.1708479 
H     2.3077724   -2.1282112    2.1633191 
H     0.6575918   -2.3003722    1.5711470 
H     0.7519801    3.0898877   -3.1187863 
H     2.1236178    4.0875627   -3.6153365 
H     1.4226232    4.6307647   -1.2851613 
H     0.4746969    2.4264571   -0.7143758 
H     1.6538711    2.9413840    0.4921953 
H     2.7408015    0.0060865   -2.4748510 
H     1.1061746    0.6900270   -2.4576789 
H     2.4863788    1.7009068   -4.2281534 
H     4.4671820    3.0916642   -3.6186375 
H     4.7045235    1.4101935   -3.1449544 
H     5.3650936    2.9424248   -1.3003953 
H     3.8383218    4.8222714   -1.8832008 
H     3.6387120    4.3495037   -0.1962579 
H     3.9879558    1.9556783    0.4893719 
H     4.4476917    0.7421482   -0.7048373 
H     3.0304134    2.1803878    5.3923760 
H     4.6608196    0.7957414    4.1309799 
H     4.0170977   -0.1613279    1.9686748 
H     0.7623420    2.5162592    4.5269693 
H    -1.9776252    0.4678379    1.7765358 
H    -0.5964535   -0.5495236    2.1693494 
H    -1.4453228    0.2922483    3.4731395 
H    -1.7721604    2.8745139    1.9327198 
H    -0.2362243    3.6056273    2.4131769 
H    -1.2562971    2.7906547    3.6236540
73
m5.xyz 
Ag    0.1628841    2.6915045    0.5702959 
Cl    0.2134176    4.9924361    0.9180167 
H     0.2862144   -2.5159552    0.1562562 
N     1.0312257   -2.9298234    0.7200240 
C    -4.4547994   -0.7929654    0.8513701 
C    -3.9091900    0.5327419    1.3738596 
C    -2.5923318    0.8583501    0.6675241 
C    -1.5445369   -0.2495368    0.9297623 
C    -2.1263289   -1.5683396    0.4058154 
C    -3.4374229   -1.8949463    1.1297378 
C    -3.1818231   -1.9948416    2.6327104 
C    -2.6477885   -0.6613712    3.1545573 
C    -3.6693746    0.4388660    2.8780999 
C    -1.3320658   -0.3215776    2.4520725 
C     0.4871719    1.3236146   -4.2841830 
C     1.7016893    0.7123252   -3.5884910 
C     1.5199134    0.8158148   -2.0733520 
C     0.2528255    0.0535973   -1.6365378 
C    -0.9618250    0.6583579   -2.3576251 
C    -0.7694666    0.5606813   -3.8721309 
C    -0.6379367   -0.9095728   -4.2661558 
C     0.5833071   -1.5128483   -3.5764698 
C     1.8409881   -0.7537634   -3.9924862 
C     0.4200583   -1.4079034   -2.0564733 
P     0.0742484    0.3493857    0.1957927 
C     1.5290322   -0.4732884    1.0135160 
C     3.9217610   -1.2511853    2.3263464 
C     3.6212363    0.0877667    2.1606198 
C     2.4484759    0.4539495    1.5237137 
C     1.8820876   -1.8199325    1.1907676 
C     3.0439839   -2.2022730    1.8378615 
C     1.7498190   -3.8992102   -0.1639696 
C     0.3912614   -3.6716882    1.8471008 
H    -5.4034941   -1.0289434    1.3421075 
H    -4.6521592   -0.7246223   -0.2230940 
H    -4.6170537    1.3375100    1.1592449 
H    -2.2156057    1.8163311    1.0418507 
H    -2.7714009    0.9803284   -0.4013298 
H    -2.3096779   -1.5049315   -0.6686119 
H    -1.4519675   -2.4129271    0.5650153 
H    -3.8093135   -2.8505707    0.7508781 
H    -2.4719105   -2.8009581    2.8456698 
H    -4.1114443   -2.2497379    3.1494302 
H    -2.4574594   -0.7326387    4.2285784 
H    -4.6074335    0.2166911    3.3951148 
H    -3.3043778    1.3965422    3.2616901 
H    -0.5714729   -1.0620757    2.7087106 
H    -0.9545504    0.6410014    2.8146446 
H     0.3910943    2.3798913   -4.0142660 
H     0.6142396    1.2755839   -5.3696939 
H     2.6051596    1.2615512   -3.8659785 
H     1.4390519    1.8698461   -1.7872560 
H     2.3983153    0.4087444   -1.5623279 
H    -1.8738745    0.1241953   -2.0821201 
H    -1.0923916    1.7051690   -2.0630790 
H    -1.6457312    0.9970955   -4.3583737 
H    -0.5316697   -0.9991923   -5.3510529 
H    -1.5423989   -1.4578436   -3.9826612 
H     0.6788894   -2.5691237   -3.8426935 
H     1.9830601   -0.8323215   -5.0742065 
H     2.7231497   -1.1947968   -3.5165650 
H     1.3292054   -1.7997108   -1.5965530 
H    -0.4361809   -2.0146061   -1.7442486 
H     4.8276968   -1.5627501    2.8295216 
H     4.2898626    0.8549453    2.5291145 
H     2.2326874    1.5099009    1.4160454 
H     3.2771581   -3.2510884    1.9671460 
H     1.0037413   -4.5231743   -0.6490841 
H     2.3361489   -3.3566295   -0.8976491 
H     2.4002799   -4.5147670    0.4489772 
H    -0.2947112   -4.4049792    1.4290247 
H    -0.1349622   -2.9711396    2.4859786 
H     1.1722305   -4.1710553    2.4128403
73
m6.xyz 
Ag   -0.2781543    2.9023182    0.1257706 
Cl   -0.5514007    5.2130176    0.1105383 
H     3.6373799    1.8620830    2.4192082 
N     2.7689973    1.8160816    1.8871645 
C    -4.3057826   -1.0659149    0.9063188 
C    -3.9113579    0.3305267    1.3782377 
C    -2.6451851    0.7809856    0.6479810 
C    -1.4784711   -0.1913216    0.9277141 
C    -1.9033208   -1.5916596    0.4613467 
C    -3.1662003   -2.0341482    1.2077638 
C    -2.8885281   -2.0578853    2.7096112 
C    -2.5049379   -0.6554225    3.1786928 
C    -3.6454815    0.3146172    2.8810946 
C    -1.2370627   -0.2077988    2.4474505 
C     0.3890024    1.1964702   -4.4180655 
C     1.6558586    0.7345183   -3.7005269 
C     1.4752202    0.9233032   -2.1933106 
C     0.2828698    0.0896112   -1.6862160 
C    -0.9839048    0.5395804   -2.4352637 
C    -0.7965232    0.3598641   -3.9426201 
C    -0.5438282   -1.1155027   -4.2434081 
C     0.7255086   -1.5655919   -3.5251062 
C     1.9136917   -0.7381046   -4.0078958 
C     0.5637735   -1.3836539   -2.0119139 
P     0.0585825    0.5479621    0.1200234 
C     1.4995393   -0.2264978    0.9897736 
C     3.5411981   -1.7749161    2.2205587 
C     2.4960724   -2.3953492    1.5633876 
C     1.5113278   -1.6273009    0.9681891 
C     2.5680866    0.3665763    1.6797053 
C     3.5642800   -0.3936881    2.2738793 
C     3.0553893    2.5894921    0.6465463 
C     1.7532981    2.4445592    2.7796295 
H    -5.2188915   -1.3896419    1.4149043 
H    -4.5176268   -1.0559178   -0.1677159 
H    -4.7091583    1.0419368    1.1484121 
H    -2.3802786    1.7863040    0.9962155 
H    -2.8426843    0.8527932   -0.4233772 
H    -2.1016028   -1.5905437   -0.6124475 
H    -1.1216547   -2.3282056    0.6502087 
H    -3.4304965   -3.0380389    0.8641625 
H    -2.0813769   -2.7638220    2.9321681 
H    -3.7766717   -2.4014034    3.2483788 
H    -2.2967116   -0.6671827    4.2521561 
H    -4.5474055    0.0076000    3.4190364 
H    -3.3862129    1.3201920    3.2277557 
H    -0.4182605   -0.8857813    2.6983113 
H    -0.9497449    0.7928064    2.7903341 
H     0.2066808    2.2568733   -4.2157715 
H     0.5122827    1.0887756   -5.4997843 
H     2.5078094    1.3388381   -4.0240353 
H     1.3043514    1.9866214   -1.9904414 
H     2.3893772    0.6261636   -1.6684956 
H    -1.8462291   -0.0464427   -2.1095490 
H    -1.2029278    1.5909685   -2.2148703 
H    -1.7098008    0.6915272   -4.4438948 
H    -0.4363486   -1.2653998   -5.3218952 
H    -1.3973628   -1.7178013   -3.9153103 
H     0.9075127   -2.6256995   -3.7222136 
H     2.0559276   -0.8753991   -5.0840344 
H     2.8312910   -1.0726936   -3.5129561 
H     1.4873288   -1.7058614   -1.5270861 
H    -0.2432213   -2.0252631   -1.6536495 
H     4.3284365   -2.3483563    2.6922157 
H     2.4384327   -3.4748537    1.5073819 
H     0.7116030   -2.1441264    0.4641384 
H     4.3753816    0.1038806    2.7953960 
H     3.3211033    3.6031449    0.9356698 
H     3.8832293    2.1086981    0.1316538 
H     2.1747068    2.6007999    0.0138791 
H     2.0481689    3.4760845    2.9551261 
H     1.7332660    1.8871433    3.7126703 
H     0.7798126    2.4100948    2.3008450
72
m7.1AgCl.xyz 
Ag    0.2666937    2.8003104    0.5408453 
Cl    0.3163169    5.1335353    0.8585163 
N     2.5199475    1.8030614    1.6596015 
C    -4.2924614   -1.0203838    0.9383318 
C    -3.8629809    0.3660438    1.4128847 
C    -2.5889575    0.7875717    0.6799572 
C    -1.4486423   -0.2155574    0.9514138 
C    -1.9062749   -1.6030188    0.4829170 
C    -3.1763444   -2.0197738    1.2315659 
C    -2.8989062   -2.0547958    2.7334980 
C    -2.4788144   -0.6636372    3.2064764 
C    -3.5954474    0.3360405    2.9155535 
C    -1.2043486   -0.2474340    2.4712643 
C     0.5286080    1.2729631   -4.3298661 
C     1.7530422    0.7119535   -3.6088826 
C     1.5586963    0.8556388   -2.0993897 
C     0.3076588    0.0814586   -1.6398423 
C    -0.9138045    0.6328705   -2.3913559 
C    -0.7131481    0.4941103   -3.9009845 
C    -0.5417166   -0.9833187   -4.2496637 
C     0.6857004   -1.5350733   -3.5274191 
C     1.9277770   -0.7625224   -3.9649909 
C     0.5067659   -1.3941115   -2.0119938 
P     0.1143365    0.4750593    0.1775231 
C     1.5220488   -0.3617765    0.9958155 
C     3.6585671   -1.6871809    2.2458008 
C     2.6466786   -2.4203073    1.6421718 
C     1.5991671   -1.7593161    1.0268985 
C     2.5432457    0.3717030    1.6213603 
C     3.5984661   -0.3056115    2.2320052 
C     2.4181275    2.3260238    3.0145146 
C     3.6184645    2.4124358    0.9260658 
H    -5.2123420   -1.3241006    1.4483167 
H    -4.5069683   -1.0010919   -0.1353917 
H    -4.6480821    1.0946065    1.1902312 
H    -2.2860082    1.7848221    1.0153060 
H    -2.7894982    0.8605949   -0.3909915 
H    -2.1112078   -1.5894890   -0.5901578 
H    -1.1312463   -2.3511711    0.6590396 
H    -3.4703902   -3.0155518    0.8866799 
H    -2.1083959   -2.7804486    2.9529266 
H    -3.7953881   -2.3787860    3.2717556 
H    -2.2699637   -0.6852487    4.2801410 
H    -4.5045358    0.0506734    3.4546330 
H    -3.3081147    1.3329181    3.2654017 
H    -0.4018144   -0.9489334    2.7105419 
H    -0.8799980    0.7429193    2.8128183 
H     0.4065433    2.3347103   -4.0919418 
H     0.6635370    1.1955068   -5.4134319 
H     2.6451042    1.2738017   -3.9009858 
H     1.4570838    1.9162145   -1.8434943 
H     2.4401948    0.4765553   -1.5719818 
H    -1.8136091    0.0849734   -2.0999394 
H    -1.0711770    1.6841059   -2.1261749 
H    -1.5953834    0.8952197   -4.4083141 
H    -0.4245881   -1.1030835   -5.3315130 
H    -1.4355264   -1.5439841   -3.9557687 
H     0.8079397   -2.5963866   -3.7635582 
H     2.0792657   -0.8725460   -5.0436435 
H     2.8160158   -1.1668996   -3.4683280 
H     1.3968060   -1.7860723   -1.5153520 
H    -0.3434730   -1.9969337   -1.6883932 
H     4.4887528   -2.1896927    2.7281245 
H     2.6717637   -3.5032906    1.6478781 
H     0.8226269   -2.3489580    0.5623796 
H     4.3844416    0.2686796    2.7085734 
H     2.2598773    3.4048701    2.9635674 
H     1.5607400    1.8767276    3.5174899 
H     3.3167942    2.1343377    3.6184022 
H     3.4559721    3.4910565    0.8827431 
H     3.6397234    2.0274272   -0.0936199 
H     4.5985278    2.2279586    1.3896247
70
m8.xyz 
N     2.7227866    1.7513555    1.2428540 
C    -4.3570604   -0.9654893    0.9148183 
C    -3.8960440    0.3732901    1.4871283 
C    -2.5936718    0.7991993    0.8083810 
C    -1.4800594   -0.2500005    1.0259032 
C    -1.9794593   -1.5880813    0.4631299 
C    -3.2758893   -2.0156379    1.1590920 
C    -3.0297588   -2.1584189    2.6601058 
C    -2.5774313   -0.8150263    3.2313731 
C    -3.6607000    0.2334995    2.9891568 
C    -1.2781038   -0.3891337    2.5458183 
C     0.5555764    1.3078489   -4.1924287 
C     1.7768795    0.7837109   -3.4391727 
C     1.5458605    0.9269585   -1.9349521 
C     0.3081754    0.1215589   -1.4921033 
C    -0.9055787    0.6451217   -2.2754190 
C    -0.6751725    0.5023408   -3.7812744 
C    -0.4590347   -0.9718789   -4.1203527 
C     0.7662380   -1.4914590   -3.3697433 
C     1.9969481   -0.6878816   -3.7841248 
C     0.5455606   -1.3478433   -1.8603025 
P     0.0838690    0.5499420    0.3289894 
C     1.5061768   -0.3650996    1.0658883 
C     3.7993934   -1.7367328    1.9326211 
C     2.6351276   -2.4398397    1.6702309 
C     1.5134686   -1.7489508    1.2352005 
C     2.6848753    0.3475986    1.3786896 
C     3.8188793   -0.3580887    1.7903097 
C     1.9982161    2.4810741    2.2650686 
C     4.0123012    2.3427872    0.9782766 
H    -5.2958547   -1.2741551    1.3869716 
H    -4.5495468   -0.8689526   -0.1591877 
H    -4.6574707    1.1374446    1.3010888 
H    -2.2626877    1.7618524    1.2103592 
H    -2.7703796    0.9467780   -0.2602623 
H    -2.1647352   -1.4984281   -0.6099026 
H    -1.2337308   -2.3747843    0.5925885 
H    -3.5953193   -2.9772696    0.7449310 
H    -2.2644727   -2.9204315    2.8439064 
H    -3.9454165   -2.4906231    3.1607360 
H    -2.3924854   -0.9147270    4.3056390 
H    -4.5884889   -0.0608404    3.4913588 
H    -3.3526813    1.1957951    3.4117291 
H    -0.4996389   -1.1245325    2.7594630 
H    -0.9350598    0.5666552    2.9597675 
H     0.4021651    2.3683851   -3.9659511 
H     0.7145592    1.2253247   -5.2729919 
H     2.6610978    1.3654862   -3.7189173 
H     1.4125897    1.9809133   -1.6723277 
H     2.4264687    0.5753197   -1.3888839 
H    -1.8039146    0.0868854   -1.9991627 
H    -1.0865586    1.6953550   -2.0209281 
H    -1.5566416    0.8778061   -4.3107032 
H    -0.3180573   -1.0922851   -5.1998379 
H    -1.3444307   -1.5537879   -3.8416702 
H     0.9205130   -2.5496584   -3.6043540 
H     2.1770100   -0.8003479   -4.8587480 
H     2.8833767   -1.0662732   -3.2637587 
H     1.4236723   -1.7240413   -1.3297940 
H    -0.3030238   -1.9643991   -1.5591025 
H     4.6939231   -2.2556927    2.2582318 
H     2.6013586   -3.5173687    1.7796808 
H     0.6253254   -2.3142400    0.9908540 
H     4.7295149    0.1814654    2.0168948 
H     1.8839687    3.5224455    1.9560372 
H     1.0032245    2.0602060    2.3962233 
H     2.5244505    2.4618353    3.2328740 
H     3.8607982    3.3729789    0.6489712 
H     4.5188012    1.7990799    0.1799180 
H     4.6774190    2.3715274    1.8563778
74
thermo/LAgHCl2 0 1 GibbsEnergy=-2552.94159782 CorrGibbs=0.5970247 energies={"SCF":[-2556.22860742,-2556.289904378],"SCFKIN":[2457.08980458,2457.155698889],"SCFPOT":[-5013.318411999,-5013.445603267]} energy_oc_corr=-2556.2929757932 cosmors_h2o_c0_outenergy23={"E_COSMO+dE+Mu":-2556.282166973084,"G_solv":-0.06110796981529639} cosmors_h2o_c0_outenergy22={"E_COSMO+dE+Mu":-2556.2816551401743,"G_solv":-0.060581746684575034} cosmors_ch2cl2_c0_outenergy23={"E_COSMO+dE+Mu":-2556.297631727643,"G_solv":-0.07545675715975937} energy_pbe0_tzvp=-2554.050643798581 name2="m2a_0_1" energy=-2553.538622516992 fn="m2a_0_1/result.xyz" grads=[[-1.031e-05,6.205e-06,-1.297e-06],[-1.152e-06,-1.3031e-05,-1.701e-06],[-3.031e-06,6.2e-08,9.28e-07],[-1.5624e-05,2.042e-06,-2.237e-06],[-5.266e-06,-1.928e-06,3.243e-06],[-1.569e-06,-2.5722e-05,3.424e-06],[-5.5175e-05,-1.9335e-05,-2.8989e-05],[1.75e-06,1.6938e-05,2.427e-06],[-1.0864e-05,-8.041e-06,2.613e-06],[-7.67e-06,-4.183e-06,-2.485e-06],[5.6362e-05,7.303e-05,8.491e-06],[-5.116e-06,-1.78e-07,9.861e-06],[7.245e-06,1.723e-06,6.464e-06],[-1.9847e-05,-3.5565e-05,1.013e-05],[2.818e-06,3.243e-06,4.6351e-05],[4.947e-06,5.42e-06,-2.0501e-05],[1.327e-06,-6.779e-06,-1.2609e-05],[7.296e-06,1.235e-06,1.479e-06],[4.526e-06,3.648e-06,-2.666e-06],[3.819e-06,5.704e-06,7.429e-06],[8.635e-06,4.047e-06,-1.972e-06],[4.505e-06,7.968e-06,4.703e-06],[-2.45e-07,3.948e-06,-8.902e-06],[6.584e-06,3.688e-06,-5.485e-06],[1.5167e-05,9.149e-06,-1.9509e-05],[2.91e-06,-6.599e-06,6.669e-06],[-2.573e-06,-6.408e-06,8.562e-06],[-1.399e-06,1.73e-06,-5.857e-06],[-1.535e-06,-3.142e-06,3.397e-06],[2.784e-06,8.1e-08,-5.879e-06],[2.576e-06,-8.877e-06,-8.27e-07],[2.089e-06,-4.196e-06,-7.327e-06],[-2.417e-06,-5.412e-06,6.606e-06],[-2.783e-06,-5.327e-06,1.41e-07],[1.68e-07,-5.589e-06,-2.72e-06],[-4.685e-06,-3.556e-06,-2.995e-06],[-8.852e-06,-5.477e-06,-1.818e-06],[-3.815e-06,-2.644e-06,3.175e-06],[-7.136e-06,1.112e-06,3.881e-06],[-7.928e-06,3.382e-06,6.044e-06],[-9.519e-06,6.77e-07,6.262e-06],[-6.047e-06,6.31e-06,4.003e-06],[-1.0095e-05,2.098e-06,3.766e-06],[-3.177e-06,3.199e-06,2.347e-06],[9.6e-08,6.182e-06,4.82e-06],[3.301e-06,1.405e-06,2.746e-06],[4.097e-06,3.3e-07,-2.488e-06],[8.975e-06,9.8e-08,1.611e-06],[6.756e-06,-1.11e-07,-2.738e-06],[8.545e-06,1.87e-06,-1.827e-06],[4.514e-06,7.46e-07,-1.857e-06],[2.882e-06,4.642e-06,-1.85e-07],[4.48e-06,7.38e-06,4.178e-06],[6.661e-06,6.937e-06,5.74e-07],[7.877e-06,5.78e-06,1.776e-06],[6.197e-06,1.649e-06,4.137e-06],[4.197e-06,2.499e-06,4.067e-06],[1.0059e-05,2.877e-06,-1.016e-06],[1.014e-05,2.111e-06,-8.16e-07],[-1.179e-06,5.198e-06,-7.05e-06],[1.612e-06,-1.259e-06,4.21e-07],[-6.981e-06,-2.66e-06,-2.077e-06],[-3.05e-06,2.913e-06,3e-09],[-4.429e-06,-4.074e-06,1.317e-06],[-5.72e-07,9.33e-07,-1.013e-06],[-1.095e-06,-3.219e-06,-1.406e-06],[5.125e-06,-4.95e-07,-1.254e-06],[4.205e-06,-3.451e-06,-4.875e-06],[9.58e-07,-4.491e-06,-3.424e-06],[-6.22e-07,-5.811e-06,-5.492e-06],[-6.816e-06,-6.751e-06,-3.598e-06],[3.861e-06,-3.171e-06,-5.183e-06],[-4.238e-06,-5.471e-06,-2.869e-06],[-3.233e-06,-7.236e-06,-3.105e-06]]
C    -2.116540   1.389889  -0.439455
C    -3.077522   2.385667  -0.553856
C    -2.738404   3.709036  -0.288619
C    -1.430470   4.019677   0.058544
C    -0.474667   3.011091   0.150553
C    -0.788042   1.661757  -0.069690
P     0.413067   0.261932   0.101001
N     0.900818   3.433139   0.459713
H     1.499152   2.584013   0.436886
C     1.038875   3.995762   1.837448
Ag    2.758123   0.603970   0.729625
C     1.458663   4.350971  -0.581529
Cl    4.277848  -1.218039   1.613774
Cl    4.209446   2.683216   0.748036
C     0.432740  -0.564413  -1.596103
C     0.503273   0.568259  -2.641890
C    -0.746461  -1.494512  -1.930212
C    -0.571719  -2.072189  -3.342786
C    -0.518921  -0.929988  -4.360696
C     0.674134  -0.021845  -4.047339
C     1.969643  -0.833115  -4.117395
C     1.907621  -1.970365  -3.095451
C     1.742649  -1.378519  -1.691120
C     0.722373  -2.885625  -3.409082
C    -0.294732  -0.775900   1.507383
C     0.481912  -2.106763   1.564290
C     0.008583   0.030434   2.790358
C    -0.402461  -0.769902   4.031601
C     0.390401  -2.079067   4.069187
C     0.077193  -2.897983   2.814339
C    -1.420721  -3.204676   2.755097
C    -2.202827  -1.889978   2.717950
C    -1.803300  -1.073773   1.479067
C    -1.901215  -1.073714   3.976601
H    -2.412861   0.371294  -0.649774
H    -4.090680   2.122580  -0.844101
H    -3.479566   4.499412  -0.360259
H    -1.161863   5.054017   0.249473
H     0.652080   3.262874   2.544329
H     2.099052   4.174020   2.013762
H     0.473900   4.924404   1.899904
H     2.513536   4.496757  -0.353696
H     0.921165   5.297081  -0.553643
H     1.341812   3.872059  -1.552953
H     1.344321   1.237077  -2.410564
H    -0.410919   1.171540  -2.614957
H    -1.698524  -0.957044  -1.890513
H    -0.802409  -2.317233  -1.209595
H    -1.430008  -2.720456  -3.557119
H    -0.424356  -1.336053  -5.375939
H    -1.451972  -0.352010  -4.327809
H     0.712181   0.804402  -4.767431
H     2.832424  -0.187252  -3.908857
H     2.104389  -1.240048  -5.127753
H     2.841128  -2.544883  -3.119496
H     1.755467  -2.179783  -0.945156
H     2.599023  -0.724577  -1.477340
H     0.839972  -3.325320  -4.407834
H     0.683665  -3.714782  -2.690743
H     0.265072  -2.711308   0.676396
H     1.562577  -1.917640   1.579642
H    -0.528916   0.988183   2.767841
H     1.081688   0.257433   2.848275
H    -0.175122  -0.170629   4.921471
H     1.465927  -1.866601   4.120611
H     0.127924  -2.652725   4.967417
H     0.649693  -3.833117   2.829237
H    -1.646844  -3.804667   1.863790
H    -1.721217  -3.795850   3.629782
H    -3.278171  -2.097404   2.658331
H    -2.372059  -0.138646   1.489527
H    -2.078687  -1.623653   0.572289
H    -2.475735  -0.138085   3.965848
H    -2.205601  -1.631814   4.871380
74
thermo/LAgHCl2_toCl 0 1 GibbsEnergy=-2552.9411627 CorrGibbs=0.59718955 energies={"SCF":[-2556.231118753,-2556.289341684],"SCFKIN":[2457.100510194,2457.159274939],"SCFPOT":[-5013.331628948,-5013.448616622]} energy_oc_corr=-2556.2922325289 cosmors_h2o_c0_outenergy23={"E_COSMO+dE+Mu":-2556.280996440956,"G_solv":-0.05741441601923291} cosmors_h2o_c0_outenergy22={"E_COSMO+dE+Mu":-2556.280572893566,"G_solv":-0.05697668557634341} cosmors_ch2cl2_c0_outenergy23={"E_COSMO+dE+Mu":-2556.2969291406416,"G_solv":-0.07223114848984294} energy_pbe0_tzvp=-2554.053625230552 name2="m2_0_1" energy=-2553.538352242373 fn="m2_0_1/result.xyz" grads=[[-1.9182e-05,1.4482e-05,-1.4038e-05],[5.307e-06,1.8091e-05,-5.192e-06],[3.972e-06,1.3046e-05,-9.416e-06],[-2.7682e-05,-1.1592e-05,1.8356e-05],[5.097e-06,-3.728e-06,-9.21e-07],[8.265e-06,8.86e-07,-3.504e-06],[-5.134e-06,1.6102e-05,2.97e-06],[3.1059e-05,-8.914e-06,1.844e-05],[-8.414e-06,-7.857e-06,-1.5303e-05],[6.472e-06,-1.934e-06,1.5263e-05],[4.706e-06,-4.58e-06,-6.596e-06],[8.028e-06,-2.025e-06,3.989e-06],[1.95e-06,1.427e-06,-1.262e-06],[-4.059e-06,7.977e-06,-5.008e-06],[5.91e-07,-1.424e-06,1.674e-06],[1.622e-06,4.923e-06,-2.7e-07],[2.195e-06,-3.188e-06,4.814e-06],[-2.5e-06,1.6183e-05,-1.6111e-05],[1.1078e-05,-1.507e-06,6.432e-06],[8.766e-06,3.317e-06,-5.09e-07],[2.729e-06,-2.623e-06,7.54e-07],[3.548e-06,-3.162e-06,-4.248e-06],[-2.372e-06,6.9e-07,-2.27e-06],[-9.722e-06,-8.506e-06,-1.645e-06],[-1.7854e-05,-9.747e-06,-8.68e-07],[1.7022e-05,1.903e-06,1.2871e-05],[-2.963e-06,6.62e-06,-1.933e-06],[-1.5329e-05,-1.5941e-05,-6.705e-06],[9.388e-06,-9.992e-06,2.116e-06],[1.0618e-05,2.48e-05,-8.786e-06],[-3.2373e-05,-1.6719e-05,-9.035e-06],[-1.5596e-05,-1.8579e-05,1.422e-05],[-4.967e-06,4.081e-06,-4.497e-06],[1.1913e-05,-2.062e-06,3.881e-06],[1.2637e-05,-4.93e-07,5.344e-06],[8.96e-06,3.489e-06,9.059e-06],[4.262e-06,1.967e-06,7.399e-06],[9.151e-06,-3.759e-06,-6.25e-07],[1.0158e-05,-3.646e-06,4.736e-06],[3.618e-06,-7.662e-06,1.342e-06],[9.819e-06,-7.476e-06,-3.924e-06],[3.735e-06,-5.947e-06,2.401e-06],[7.269e-06,-4.271e-06,1.578e-06],[-3.797e-06,5e-07,-1.03e-07],[1.0475e-05,-3.031e-06,5.864e-06],[3.767e-06,6.341e-06,1.387e-06],[1.135e-06,-2.386e-06,-7.005e-06],[1.345e-06,-2.74e-06,1.0866e-05],[1.325e-06,7.52e-06,2.559e-06],[2.573e-06,2.82e-06,1.412e-06],[-5.449e-06,6.4e-07,1.183e-06],[-2.639e-06,4.366e-06,2.15e-07],[-7.95e-06,-0.0,-3.831e-06],[-1.862e-06,2.258e-06,1.37e-06],[3.075e-06,4.508e-06,3.186e-06],[4.92e-06,1.484e-06,3.643e-06],[4.072e-06,-2.035e-06,1.014e-06],[8.404e-06,-5.758e-06,2.254e-06],[1.759e-06,-6.965e-06,2.71e-07],[8.82e-07,-2.46e-06,2.17e-07],[-3.736e-06,-4.127e-06,-2.237e-06],[-2.64e-06,-6.648e-06,3.015e-06],[6.282e-06,-4.771e-06,-1.41e-07],[-1.0088e-05,-5.639e-06,-4.901e-06],[-5.791e-06,-1.2479e-05,-4.438e-06],[-7.518e-06,-1.403e-06,-6.857e-06],[-9.326e-06,-2.397e-06,-2.308e-06],[-7.805e-06,1.4621e-05,-8.492e-06],[-5.114e-06,9.389e-06,-5.373e-06],[-7.528e-06,9.524e-06,-1.0095e-05],[-9.274e-06,8.711e-06,-2.43e-06],[-9.275e-06,6.697e-06,-2.385e-06],[-1.2145e-05,5.3e-06,-4.894e-06],[6.132e-06,5.512e-06,1.2058e-05]]
Ag    2.751412   0.182580   0.907304
Cl    4.412794   1.611129  -0.462414
H     2.009841   2.318555  -0.026268
N     1.538182   3.229192   0.138534
C     0.343182  -3.173461  -3.165521
C     1.663864  -2.490045  -2.803699
C     1.523467  -1.792493  -1.445811
C     0.399381  -0.732950  -1.496254
C    -0.916475  -1.431071  -1.879224
C    -0.764340  -2.120497  -3.243690
C    -0.412487  -1.077908  -4.308740
C     0.912923  -0.403261  -3.944068
C     2.022824  -1.453863  -3.870553
C     0.766087   0.295802  -2.587109
C    -0.215866  -1.828773   4.222731
C    -0.815724  -0.430230   4.055320
C    -0.220261   0.229600   2.805638
C    -0.543191  -0.609840   1.549823
C     0.031943  -2.028331   1.737179
C    -0.556702  -2.677310   2.995238
C    -2.075271  -2.783242   2.839110
C    -2.662710  -1.380486   2.674343
C    -2.335154  -0.536310   3.908085
C    -2.073756  -0.701718   1.427126
P     0.421333   0.198914   0.143285
C    -0.479242   1.777550  -0.206536
C    -2.003313   4.130218  -0.620149
C    -2.591116   2.879453  -0.775825
C    -1.836532   1.732078  -0.566588
C     0.096670   3.055358  -0.124537
C    -0.653248   4.214454  -0.303514
C     2.198721   4.182834  -0.807068
C     1.816927   3.592024   1.562039
H     0.438732  -3.693019  -4.127622
H     0.091425  -3.929805  -2.410686
H     2.462315  -3.237593  -2.726769
H     2.477021  -1.310066  -1.189828
H     1.318476  -2.537928  -0.670994
H    -1.185529  -2.178791  -1.125100
H    -1.738563  -0.710803  -1.939461
H    -1.717703  -2.600693  -3.495332
H    -1.211110  -0.327645  -4.379499
H    -0.331113  -1.558741  -5.292008
H     1.164981   0.352907  -4.697335
H     2.143004  -1.942276  -4.845998
H     2.979862  -0.975886  -3.624635
H    -0.011869   1.063871  -2.662637
H     1.704743   0.803648  -2.324196
H     0.872870  -1.760800   4.342535
H    -0.614982  -2.301988   5.129102
H    -0.566418   0.188577   4.925676
H     0.866673   0.323230   2.928013
H    -0.626291   1.243826   2.690405
H    -0.211459  -2.651448   0.869388
H     1.126129  -1.985721   1.818880
H    -0.121208  -3.677877   3.102997
H    -2.513124  -3.273111   3.718328
H    -2.321023  -3.401446   1.965651
H    -3.750114  -1.444385   2.546013
H    -2.769180  -0.995481   4.805642
H    -2.777062   0.463987   3.809092
H    -2.506439   0.300798   1.355011
H    -2.366557  -1.259481   0.530934
H    -2.580705   5.039200  -0.759807
H    -3.637708   2.790904  -1.052827
H    -2.322048   0.774201  -0.694327
H    -0.193184   5.192006  -0.205012
H     3.272811   4.082899  -0.661958
H     1.928072   3.900563  -1.823529
H     1.877498   5.198505  -0.586292
H     2.898207   3.622891   1.695550
H     1.375521   2.833030   2.206504
H     1.375119   4.567253   1.764331
Cl    3.945767  -0.965261   2.763614
73
thermo/LAgHCl 1 1 GibbsEnergy=-2092.74585943 CorrGibbs=0.5987972 energies={"SCF":[-2095.737390869,-2095.822352639],"SCFKIN":[1997.371488005,1997.407660367],"SCFPOT":[-4093.108878874,-4093.230013006]} energy_oc_corr=-2095.8191389722 cosmors_h2o_c0_outenergy22={"E_COSMO+dE+Mu":-2095.8070623057524,"G_solv":-0.07723258692178761} cosmors_h2o_c0_outenergy23={"E_COSMO+dE+Mu":-2095.806167291377,"G_solv":-0.07635244084778196} cosmors_ch2cl2_c0_outenergy23={"E_COSMO+dE+Mu":-2095.8251799286245,"G_solv":-0.09424911088089423} energy_pbe0_tzvp=-2093.769258944896 name2="m1_1_1" energy=-2093.344656624894 fn="m1_1_1/result.xyz" grads=[[7.0627e-05,-0.000283535,-6.3688e-05],[1.1105e-05,4.1604e-05,7.288e-06],[-0.000217749,0.000793429,7.9623e-05],[0.000132574,-0.000530236,-4.1758e-05],[9.758e-06,-2.272e-06,6.756e-06],[-6.188e-06,1.8122e-05,-1.4247e-05],[2.8058e-05,-1.0914e-05,1.214e-05],[-9.011e-05,1.1045e-05,2.0688e-05],[2.0982e-05,4.3e-06,4.512e-06],[1.263e-06,1.0564e-05,-1.4e-08],[4.201e-06,1.133e-06,4.301e-06],[-8.904e-06,9.36e-06,-7.159e-06],[1.2013e-05,5.59e-06,2.785e-06],[3.1597e-05,1.4706e-05,-1.7369e-05],[-3.116e-06,2.312e-06,4.995e-06],[-4.174e-06,-8.238e-06,7.051e-06],[1.8013e-05,1.5947e-05,1.654e-06],[4.3038e-05,4.5025e-05,-2.54e-06],[-9.321e-06,-2.3116e-05,1.7956e-05],[1.4479e-05,1.2233e-05,3.212e-06],[-3.378e-06,5.867e-06,1.8417e-05],[8.421e-06,1.038e-06,8.74e-06],[-8.235e-06,-9.21e-07,1.1415e-05],[-7.766e-06,-1.2062e-05,1.0844e-05],[-1.3609e-05,-3.5319e-05,-5.1728e-05],[5.14e-07,-6.105e-06,4.9295e-05],[-7.843e-06,-2.5488e-05,-2.486e-06],[-2.26e-06,-1.206e-05,5.74e-06],[-7.874e-06,-9.383e-06,-7.139e-06],[7.146e-06,-3.1382e-05,-2.6317e-05],[1.508e-06,-1.028e-06,-1.3555e-05],[-3.8561e-05,-2.176e-05,-2.2684e-05],[3.4604e-05,-4.2032e-05,1.951e-06],[-2.08e-07,9.899e-06,1.943e-06],[6.11e-06,1.474e-05,6.484e-06],[2.949e-06,1.3474e-05,-5.677e-06],[2.296e-06,6.069e-06,-6.353e-06],[7.542e-06,1.4977e-05,-6.883e-06],[9e-07,1.0201e-05,6.735e-06],[2.67e-06,-8.024e-06,1.5444e-05],[-2.815e-06,5.38e-06,5.9e-06],[-5.51e-07,-3.876e-06,4.283e-06],[-4.656e-06,-4.64e-07,1.607e-06],[-2.314e-06,-3.063e-06,-6.666e-06],[-2.3e-08,8.69e-06,-8.027e-06],[7.85e-07,3.082e-06,-1.0932e-05],[-3.724e-06,-1.635e-06,1.11e-06],[-9.97e-07,-5.079e-06,-1.1327e-05],[2.843e-06,5.944e-06,2.767e-06],[4.194e-06,1.3759e-05,6.304e-06],[7.405e-06,5.722e-06,3.494e-06],[-3.58e-06,9.01e-07,-1.3572e-05],[-4.435e-06,-1.966e-06,4.912e-06],[1.832e-06,1.6113e-05,-4.6e-08],[4.545e-06,9.072e-06,-3.906e-06],[3.3e-06,1.1895e-05,5.956e-06],[4.782e-06,5.48e-06,1.0411e-05],[-1.67e-07,1.0083e-05,1.6261e-05],[-2.5e-07,2.55e-07,1.8777e-05],[3.406e-06,-8.57e-07,1.1128e-05],[-2.555e-06,-3.023e-06,1.2529e-05],[-4.58e-07,-1.993e-06,1.2273e-05],[-3.75e-06,-1.123e-06,7.192e-06],[-4.699e-06,-1.7313e-05,1.168e-06],[-8.962e-06,-1.2739e-05,4.289e-06],[-8.014e-06,1.851e-06,4.244e-06],[-8.409e-06,-1.6117e-05,-2.61e-07],[-6.07e-07,-6.128e-06,-1.9104e-05],[1.733e-06,4.63e-07,-2.0249e-05],[1.2222e-05,-6.088e-06,-8.754e-06],[-3.945e-06,-3.188e-06,-2.2181e-05],[-8.163e-06,-1.255e-06,-1.9562e-05],[-1.7044e-05,-1.0541e-05,-1.0389e-05]]
Ag   -0.061430   2.576992   1.294592
Cl   -0.176629   4.676480   2.366788
H    -0.029873   2.857546  -0.943336
N     0.044772   3.000293  -1.965476
C     3.054545  -2.068912   2.657951
C     3.063524  -0.543011   2.767638
C     1.748273   0.021157   2.216277
C     1.571296  -0.377704   0.733156
C     1.573653  -1.914937   0.644131
C     2.900505  -2.464690   1.188688
C     4.065543  -1.897671   0.373220
C     4.079758  -0.371396   0.495993
C     4.233904   0.028384   1.964796
C     2.765944   0.191053  -0.061463
C    -4.221812  -0.030376   1.784163
C    -4.091740   0.130652   0.267261
C    -2.691580   0.657870  -0.068156
C    -1.618075  -0.336034   0.428226
C    -1.767493  -0.513388   1.952016
C    -3.173962  -1.029139   2.281373
C    -3.382548  -2.383688   1.599893
C    -3.254974  -2.212938   0.084432
C    -4.308032  -1.221695  -0.415631
C    -1.855300  -1.686280  -0.268369
P     0.029601   0.498114   0.091636
C     0.175757   0.512024  -1.751096
C     0.381820   0.359727  -4.572663
C     0.423506  -0.798096  -3.802555
C     0.319471  -0.714721  -2.420222
C     0.152369   1.658842  -2.559676
C     0.248615   1.592043  -3.945697
C     1.279653   3.819862  -2.174137
C    -1.194530   3.733438  -2.371124
H     3.987619  -2.479686   3.063466
H     2.230150  -2.486401   3.250230
H     3.149862  -0.243308   3.818583
H     1.768877   1.116319   2.309643
H     0.909018  -0.342046   2.818516
H     0.745027  -2.330516   1.227488
H     1.455272  -2.253812  -0.388660
H     2.879752  -3.556996   1.096994
H     3.966339  -2.190026  -0.680321
H     5.013841  -2.312752   0.736934
H     4.907767   0.041510  -0.092227
H     5.183777  -0.351692   2.361088
H     4.257063   1.121865   2.058403
H     2.682079  -0.073304  -1.121220
H     2.771536   1.288512   0.003409
H    -4.086034   0.938702   2.281678
H    -5.228021  -0.387269   2.036764
H    -4.829812   0.855619  -0.095597
H    -2.549025   1.639673   0.404214
H    -2.597860   0.799909  -1.152816
H    -1.028070  -1.228928   2.328135
H    -1.592663   0.442770   2.465844
H    -3.253228  -1.141879   3.368895
H    -4.374063  -2.781096   1.850468
H    -2.640687  -3.106485   1.963381
H    -3.390271  -3.181114  -0.411876
H    -5.314765  -1.596560  -0.192498
H    -4.235190  -1.111209  -1.505288
H    -1.794535  -1.567326  -1.354840
H    -1.100729  -2.420641   0.030995
H     0.456952   0.311219  -5.654722
H     0.535175  -1.770493  -4.273107
H     0.358150  -1.633873  -1.851399
H     0.224532   2.496371  -4.546192
H     1.171642   4.735885  -1.593597
H     2.134548   3.242884  -1.824203
H     1.377609   4.050592  -3.233468
H    -1.250500   4.642205  -1.772287
H    -2.052000   3.092025  -2.174244
H    -1.133667   3.981552  -3.429194
73
thermo/LAgHClrot 1 1 GibbsEnergy=-2092.73063457 CorrGibbs=0.60060136 energies={"SCF":[-2095.710124538,-2095.810494532],"SCFKIN":[1997.382380395,1997.40190111],"SCFPOT":[-4093.092504933,-4093.212395642]} energy_oc_corr=-2095.8078388631 cosmors_ch2cl2_c0_outenergy23={"E_COSMO+dE+Mu":-2095.8063418863503,"G_solv":-0.10624265091661937} cosmors_h2o_c0_outenergy23={"E_COSMO+dE+Mu":-2095.792173064416,"G_solv":-0.09318979619725531} cosmors_h2o_c0_outenergy22={"E_COSMO+dE+Mu":-2095.7930563976934,"G_solv":-0.09399690751737416} energy_pbe0_tzvp=-2093.743570427504 name2="m5_1_1" energy=-2093.331235938559 fn="m5_1_1/result.xyz" grads=[[2.4512e-05,-4.8101e-05,-6.876e-05],[-4.141e-06,5.5637e-05,5.9488e-05],[-3.042e-06,-6.01e-07,-1.361e-06],[-1.3366e-05,-1.4622e-05,5.449e-06],[-2.734e-06,5.751e-06,3.025e-06],[6.967e-06,4.745e-06,6.157e-06],[-6.39e-06,9.465e-06,7.608e-06],[1.194e-05,-1.494e-06,-2.2556e-05],[-1.0002e-05,9.774e-06,5.48e-07],[-1.0929e-05,4.535e-06,4.954e-06],[-1.052e-06,2.03e-06,-5.577e-06],[4.369e-06,-5.181e-06,1.573e-06],[2.783e-06,3.672e-06,3.768e-06],[4.172e-06,-2.599e-06,8.762e-06],[-1.084e-06,1.0918e-05,3.571e-06],[4.602e-06,-1.282e-06,1.481e-06],[8.75e-07,8.67e-07,5.946e-06],[-2.41e-07,1.3207e-05,3.091e-06],[1.034e-05,5.321e-06,-6.729e-06],[1.821e-06,2.399e-06,1.265e-06],[-6.903e-06,1.4167e-05,3.415e-06],[-1.5e-06,-6.96e-07,-3.483e-06],[-6.802e-06,8.195e-06,1.572e-06],[1.494e-06,1.589e-06,-2.815e-06],[-9.363e-06,-2.2311e-05,4.3653e-05],[1.914e-06,2.683e-06,-8.553e-06],[1.0572e-05,-2.8736e-05,-2.697e-06],[-4.843e-06,-7.15e-07,-2.526e-06],[2.054e-05,-1.9531e-05,6.56e-06],[2.121e-06,2.269e-06,-5.399e-06],[-6.02e-07,-9.396e-06,-5.72e-06],[-9.16e-07,-8.313e-06,-2.763e-06],[-2.48e-07,1.44e-06,-2.9619e-05],[-5.97e-07,6.335e-06,9.84e-07],[-2.179e-06,9.307e-06,1.784e-06],[3.003e-06,7.041e-06,7.789e-06],[1.716e-06,1.881e-06,5.179e-06],[4.949e-06,4.902e-06,7.759e-06],[-2.512e-06,-3.129e-06,4.21e-07],[-6.982e-06,-1.255e-06,-8.793e-06],[1.094e-06,4.689e-06,-6.737e-06],[-5.114e-06,-5.635e-06,-1.958e-06],[-8.39e-07,-2.27e-07,-1.45e-07],[1.353e-06,-4.137e-06,8.31e-07],[3.761e-06,-7.9e-08,3.285e-06],[6.086e-06,-5.19e-07,5.588e-06],[4.98e-06,-4.841e-06,-5.476e-06],[1.367e-06,-7.243e-06,9.164e-06],[5.055e-06,7.801e-06,6.758e-06],[-4.48e-07,8.681e-06,4.853e-06],[4.42e-07,3.873e-06,1.88e-06],[8.7e-08,-1.943e-06,9.178e-06],[4.514e-06,-4.19e-07,-4.219e-06],[-3.974e-06,1.4032e-05,1.043e-06],[1.518e-06,3.608e-06,1.4645e-05],[-1.546e-06,1.3517e-05,7.135e-06],[-7.03e-06,1.488e-05,2.63e-07],[-3.217e-06,9.517e-06,2.43e-07],[-3.459e-06,8.048e-06,-4.557e-06],[-1.65e-06,8.085e-06,-2.96e-07],[-3.561e-06,-1.745e-06,-2.644e-06],[-5.832e-06,-1.252e-06,-6.013e-06],[-3.862e-06,7.034e-06,1.116e-06],[2.868e-06,-1.4267e-05,-3.411e-06],[9.749e-06,-1.5738e-05,8.47e-07],[2.264e-06,-8.609e-06,1.927e-06],[-2.611e-06,-1.3634e-05,-7.234e-06],[-7.106e-06,-2.743e-06,-1.0072e-05],[-5.46e-07,-5.95e-06,-6.746e-06],[-5.553e-06,-7.712e-06,-8.693e-06],[-2.611e-06,-5.72e-06,-1.04e-05],[-8.1e-08,-9.297e-06,-2.949e-06],[-8.361e-06,-1.2221e-05,-5.657e-06]]
Ag   -0.346655   3.376225   0.775794
Cl   -0.803316   5.671620   1.131416
H     1.038904  -1.701021   0.252414
N     1.853428  -1.929899   0.829804
C    -4.095638  -1.089910   0.853852
C    -3.894200   0.332599   1.378418
C    -2.651863   0.950195   0.723916
C    -1.393647   0.108906   1.052387
C    -1.626836  -1.316210   0.525687
C    -2.864552  -1.929450   1.198085
C    -2.664557  -1.959553   2.715991
C    -2.477510  -0.532055   3.238154
C    -3.710470   0.306942   2.896762
C    -1.237112   0.092600   2.588237
C     0.582505   2.426225  -3.978287
C     1.842307   1.917149  -3.273953
C     1.587589   1.853059  -1.763226
C     0.416874   0.890622  -1.461148
C    -0.843835   1.382804  -2.199919
C    -0.573486   1.461651  -3.706870
C    -0.222143   0.063551  -4.221831
C     1.039334  -0.433779  -3.513648
C     2.199666   0.523205  -3.795748
C     0.797472  -0.497006  -1.996369
P     0.096704   1.049191   0.383265
C     1.659895   0.557377   1.286697
C     4.085478   0.329867   2.768063
C     3.447765   1.557424   2.652999
C     2.265093   1.652943   1.929968
C     2.343221  -0.667312   1.425969
C     3.524627  -0.780899   2.150694
C     2.853218  -2.581655  -0.084746
C     1.389668  -2.912892   1.866451
H    -4.991611  -1.535013   1.304113
H    -4.250156  -1.074452  -0.232688
H    -4.759042   0.953439   1.117435
H    -2.524404   1.975410   1.097071
H    -2.807149   1.016444  -0.356180
H    -1.770555  -1.304089  -0.559836
H    -0.776299  -1.971010   0.738860
H    -2.990480  -2.950099   0.818234
H    -1.791508  -2.574204   2.971010
H    -3.535296  -2.422641   3.196469
H    -2.325829  -0.549730   4.323703
H    -4.600428  -0.116665   3.378770
H    -3.588714   1.328758   3.278064
H    -0.345180  -0.470192   2.884899
H    -1.099202   1.118405   2.956714
H     0.328095   3.430487  -3.616096
H     0.760675   2.505009  -5.057943
H     2.675103   2.606997  -3.453550
H     1.357767   2.859829  -1.388911
H     2.494417   1.512593  -1.247297
H    -1.675252   0.690807  -2.029882
H    -1.148102   2.368284  -1.821393
H    -1.483739   1.821636  -4.200181
H    -0.053746   0.091444  -5.305478
H    -1.057190  -0.625163  -4.039471
H     1.291776  -1.441950  -3.862474
H     2.396761   0.565208  -4.874115
H     3.115843   0.161340  -3.311078
H     1.734852  -0.820076  -1.536275
H     0.020766  -1.239630  -1.781129
H     5.008958   0.226317   3.329399
H     3.860680   2.444956   3.123078
H     1.788518   2.625980   1.859560
H     4.022840  -1.740983   2.241425
H     2.319752  -3.319833  -0.682790
H     3.310028  -1.824033  -0.717140
H     3.614399  -3.070191   0.519615
H     0.932850  -3.755059   1.346804
H     0.669697  -2.425450   2.518771
H     2.252175  -3.245392   2.440638
72
thermo/LAgCl 0 1 GibbsEnergy=-2092.32341303 CorrGibbs=0.58378586 energies={"SCF":[-2095.351548666,-2095.377535547],"SCFKIN":[1997.021170563,1997.051602075],"SCFPOT":[-4092.372719229,-4092.429137621]} energy_oc_corr=-2095.378583238 cosmors_h2o_c0_outenergy22={"E_COSMO+dE+Mu":-2095.369045142092,"G_solv":-0.025025534512270537} cosmors_h2o_c0_outenergy23={"E_COSMO+dE+Mu":-2095.3692113069137,"G_solv":-0.025206025811097044} cosmors_ch2cl2_c0_outenergy23={"E_COSMO+dE+Mu":-2095.392406367071,"G_solv":-0.047285118753296} energy_pbe0_tzvp=-2093.384666252177 name2="m7_0_1" energy=-2092.907198893266 fn="m7_0_1/result.xyz" grads=[[8.581e-06,-5.6796e-05,-2.7745e-05],[-8.48e-06,2.8681e-05,1.301e-06],[1.494e-06,-9.299e-06,-3.91e-05],[-2.223e-06,4.445e-06,7.213e-06],[-8.442e-06,2.669e-06,4.73e-07],[1.3145e-05,-4.3e-07,5.738e-06],[-5.601e-05,-2.936e-06,-8.256e-06],[1.0949e-05,5.56e-06,8.319e-06],[-2.807e-06,5.579e-06,3.1e-06],[3.5e-08,2.519e-06,4.619e-06],[-9.214e-06,5.112e-06,1.071e-06],[1.956e-06,4.947e-06,6.274e-06],[2.4512e-05,8.29e-07,4.114e-06],[-4.825e-06,3.88e-07,-9.28e-07],[5.737e-06,1.8e-07,-8.084e-06],[-1.653e-05,-6.138e-06,3.909e-06],[4.1523e-05,1.549e-05,-1.9051e-05],[-1.5285e-05,-4.05e-06,6.928e-06],[4.758e-06,3.17e-06,-5.379e-06],[-2.963e-06,-2.471e-06,6.56e-07],[4.977e-06,2.251e-06,-4.696e-06],[-3.034e-06,-5.882e-06,-4.209e-06],[-1.1858e-05,-7.505e-06,3.614e-06],[-8.2e-08,4.618e-06,2.4359e-05],[-2.283e-06,1.9716e-05,2.0456e-05],[7.195e-06,-5.991e-06,-5.338e-06],[5.419e-06,-5.521e-06,1.0706e-05],[3.753e-06,-7.068e-06,-1.63e-05],[5.307e-06,-4.66e-07,1.1232e-05],[2.973e-06,2.714e-06,-4.864e-06],[-9.732e-06,-7.069e-06,1.5676e-05],[2.0111e-05,-1.14e-07,1.9807e-05],[-2.946e-06,2.992e-06,3.975e-06],[-2.603e-06,4.428e-06,4.474e-06],[-4.6e-06,4.839e-06,2.509e-06],[-7.038e-06,2.937e-06,1.41e-06],[-3.353e-06,5.802e-06,1.199e-06],[-2.36e-06,2.19e-07,5.82e-07],[1.301e-06,-1.6e-06,2.827e-06],[-1.372e-06,2.474e-06,4.537e-06],[3.435e-06,1.635e-06,5.823e-06],[-6.39e-07,3.408e-06,7.212e-06],[1.534e-06,1.566e-06,5.107e-06],[-3.301e-06,4.054e-06,5.279e-06],[-3.696e-06,3.08e-06,2.297e-06],[-3.512e-06,1.499e-06,1.724e-06],[-2.552e-06,1.474e-06,3.96e-07],[-3.433e-06,-7.3e-07,-5.11e-06],[-2.083e-06,-2.429e-06,-6.307e-06],[-7.73e-07,-2.152e-06,-4.238e-06],[1.585e-06,-2.87e-07,-5.431e-06],[4.351e-06,-2.631e-06,-4.605e-06],[-3.398e-06,1.006e-06,-1.32e-06],[-3.26e-07,1.939e-06,-3.705e-06],[-5.112e-06,1.87e-07,-2.258e-06],[-9.45e-07,-6.87e-07,-2.574e-06],[-1.665e-06,9.5e-07,-2.57e-07],[1.906e-06,-1.571e-06,3.49e-07],[1.135e-06,-1.656e-06,-2.934e-06],[2.799e-06,-2.508e-06,-3.191e-06],[4.075e-06,-2.48e-07,-6.35e-07],[6.72e-07,-1.27e-06,9.21e-07],[6.489e-06,-3.261e-06,1.353e-06],[5.594e-06,-1.195e-06,-1.117e-06],[3.071e-06,5.134e-06,6.335e-06],[4.22e-06,-2.223e-06,5.31e-07],[1.832e-06,-1.157e-06,-3.911e-06],[3.041e-06,7e-07,-2.61e-06],[5.698e-06,-8.01e-07,-3.546e-06],[-2.516e-06,-3.891e-06,-7.007e-06],[-2.908e-06,-2.249e-06,-7.507e-06],[-2.65e-07,-4.91e-06,-6.19e-06]]
Ag   -0.458261   2.871023   0.004140
Cl   -0.853647   5.206516   0.368510
N    -0.536515   2.337632  -2.616111
C     3.397292  -0.701778   2.875562
C     3.181719   0.771508   2.520380
C     1.782730   0.957568   1.921433
C     1.619254   0.096470   0.647470
C     1.855608  -1.376505   1.023120
C     3.264348  -1.550183   1.608952
C     4.308364  -1.110592   0.578819
C     4.094722   0.366571   0.235044
C     4.232412   1.215599   1.500722
C     2.694693   0.545539  -0.364097
C    -4.073849  -0.130262   2.039476
C    -4.036173  -0.397185   0.532557
C    -2.758732   0.212981  -0.054922
C    -1.508709  -0.419563   0.596507
C    -1.569115  -0.169857   2.115547
C    -2.851924  -0.774033   2.699541
C    -2.859302  -2.283460   2.442751
C    -2.824299  -2.540882   0.934335
C    -4.050513  -1.905626   0.274793
C    -1.550214  -1.933631   0.327803
P    -0.049436   0.526290  -0.113384
C     0.028632   0.031516  -1.880410
C     0.158231  -0.761615  -4.582254
C     0.423730  -1.685311  -3.572730
C     0.355612  -1.285996  -2.243835
C    -0.224699   0.962904  -2.907797
C    -0.159969   0.547873  -4.244090
C     0.480136   3.254699  -3.133817
C    -1.878163   2.715959  -3.059559
H     4.390799  -0.840439   3.321220
H     2.658185  -1.021648   3.621809
H     3.256430   1.387666   3.424637
H     1.626780   2.015170   1.670859
H     1.026434   0.689489   2.666642
H     1.117650  -1.701046   1.764668
H     1.750939  -2.026851   0.149167
H     3.408720  -2.609475   1.854305
H     4.222937  -1.723321  -0.328241
H     5.318911  -1.262439   0.979565
H     4.834523   0.685003  -0.509500
H     5.239660   1.102973   1.922310
H     4.097510   2.277948   1.259112
H     2.620017  -0.041655  -1.285962
H     2.533771   1.598425  -0.636478
H    -4.077633   0.950952   2.229581
H    -4.995522  -0.539873   2.472669
H    -4.901179   0.072695   0.049008
H    -2.761100   1.298320   0.116009
H    -2.733810   0.054683  -1.140743
H    -0.703920  -0.624128   2.611829
H    -1.535139   0.909174   2.318964
H    -2.867601  -0.580217   3.778903
H    -3.758700  -2.736007   2.880093
H    -1.991998  -2.751857   2.926487
H    -2.817080  -3.620722   0.741839
H    -4.970030  -2.348544   0.678964
H    -4.041151  -2.103496  -0.805053
H    -1.553521  -2.121984  -0.750863
H    -0.670270  -2.431028   0.748125
H     0.203013  -1.058031  -5.627093
H     0.682089  -2.712517  -3.815571
H     0.571402  -2.020262  -1.476648
H    -0.360027   1.269157  -5.032369
H     0.256322   4.265487  -2.780259
H     1.462746   2.965284  -2.751927
H     0.521803   3.274410  -4.234304
H    -2.098010   3.723934  -2.695471
H    -2.612645   2.027642  -2.634849
H    -1.985265   2.712957  -4.155889
72
thermo/LHCl 0 1 GibbsEnergy=-1945.84165063 CorrGibbs=0.59571324 energies={"SCF":[-1948.726592403,-1948.772224495],"SCFKIN":[1941.515737339,1941.537504872],"SCFPOT":[-3890.242329741,-3890.309729367]} energy_oc_corr=-1948.7751943357 cosmors_h2o_c0_outenergy23={"E_COSMO+dE+Mu":-1948.7653152031646,"G_solv":-0.046153613924532225} cosmors_h2o_c0_outenergy22={"E_COSMO+dE+Mu":-1948.7640305054297,"G_solv":-0.044856533906398204} cosmors_ch2cl2_c0_outenergy23={"E_COSMO+dE+Mu":-1948.7817781737283,"G_solv":-0.061500601337500835} energy_pbe0_tzvp=-1946.894359440505 name2="m12cl_0_1" energy=-1946.437363876666 fn="m12cl_0_1/result.xyz" grads=[[1.4712e-05,1.8007e-05,-1.2527e-05],[-4.3474e-05,2.6599e-05,2.6721e-05],[-2.4301e-05,2.607e-05,2.1176e-05],[2.1981e-05,7.423e-06,-1.1139e-05],[1.107e-05,1.2823e-05,-7.251e-06],[-2.559e-06,5.799e-06,6.223e-06],[3.856e-06,1.0806e-05,7.077e-06],[-1.7517e-05,-7.096e-06,-1.256e-06],[4.3043e-05,-2.8438e-05,1.9514e-05],[1.8882e-05,2.591e-06,1.6609e-05],[1.0182e-05,-1.7863e-05,-5.4327e-05],[-1.4829e-05,-2.848e-05,2.9899e-05],[-1.383e-06,-9.46e-06,-1.4616e-05],[-1.0689e-05,-5.755e-06,-9.589e-06],[-3.651e-06,-5.46e-06,5.68e-07],[-1.271e-05,-1.4042e-05,-4.295e-06],[3.68e-06,1.5804e-05,-1.62e-07],[6.3e-08,-3.479e-06,-5.321e-06],[-1.538e-05,-1.1466e-05,1.0324e-05],[-1.344e-06,1.276e-06,-3.534e-06],[-4.096e-06,-2.398e-06,-6.488e-06],[-3.764e-06,-8.367e-06,3.082e-06],[-2.0868e-05,-1.2929e-05,-2.688e-06],[1.0498e-05,2.9391e-05,1.262e-05],[-2.542e-06,1.0243e-05,9.868e-06],[1.7981e-05,6.59e-06,8.271e-06],[6.282e-06,-2.8115e-05,-6.451e-06],[-3.1453e-05,3.9218e-05,1.6004e-05],[1.4558e-05,-1.9768e-05,-8.417e-06],[-6.841e-06,1.5699e-05,-3.643e-05],[6.923e-06,2.324e-06,7.61e-07],[5.43e-07,-1.859e-06,-3.79e-07],[2.398e-06,4.862e-06,-5.82e-07],[3.2024e-05,-4.374e-05,-2.6011e-05],[9.396e-06,-1.0906e-05,-9.171e-06],[-4.019e-06,1.784e-06,2.09e-07],[-6.741e-06,1.97e-06,2.551e-06],[2.525e-06,8.547e-06,9.939e-06],[4.59e-06,4.628e-06,1.0463e-05],[5.598e-06,9.071e-06,1.667e-06],[1.3446e-05,7.822e-06,6.577e-06],[9.825e-06,2.44e-06,7.008e-06],[1.0808e-05,8.564e-06,8.73e-07],[1.216e-06,3.38e-07,8.314e-06],[4.617e-06,9.611e-06,2.16e-06],[-5.189e-06,-7.351e-06,-1.2881e-05],[-1.2911e-05,-5.816e-06,-1.1257e-05],[-7.759e-06,-5.863e-06,-7.454e-06],[-3.95e-07,3.571e-06,-6.278e-06],[-6.416e-06,-7.3e-08,-1.351e-06],[-7.715e-06,-1.4853e-05,-5.205e-06],[4.003e-06,-5.46e-06,-1.4427e-05],[-3.93e-06,-6.231e-06,-1.2234e-05],[-1.219e-05,-9.117e-06,-3.535e-06],[-8.386e-06,-7.812e-06,-2.603e-06],[-1.0725e-05,-7.617e-06,2.786e-06],[-1.0879e-05,-9.348e-06,-1.175e-06],[-1.1437e-05,-6.728e-06,1.233e-06],[-9.579e-06,-4.006e-06,1.891e-06],[-9.798e-06,-5.248e-06,5.952e-06],[5.536e-06,2.42e-06,1.0297e-05],[2.827e-06,-7.642e-06,1.5252e-05],[-1.309e-06,9.11e-06,1.2218e-05],[-5.388e-06,-7.826e-06,2.129e-06],[1.874e-06,4.737e-06,-4.384e-06],[3.173e-06,4.973e-06,-2.375e-06],[8.87e-07,1.813e-06,-4.952e-06],[5.299e-06,1.9803e-05,1.5267e-05],[1.5213e-05,3.655e-06,4.961e-06],[3.5095e-05,-2.2397e-05,2.505e-06],[8.686e-06,4.8772e-05,-2.813e-06],[-1.1122e-05,3.855e-06,5.87e-07]]
C    -1.677641   0.185452   2.328734
C    -1.166614   0.894352   1.055919
C    -0.624724   2.286089   1.457884
C    -1.749959   3.110041   2.095608
C    -2.255942   2.399199   3.352583
C    -2.794617   1.019401   2.968705
C    -2.897435   3.272703   1.095309
C    -3.442020   1.892605   0.717542
C    -2.328776   1.066410   0.059686
C    -3.946205   1.172765   1.971366
P     0.265451  -0.085421   0.392293
C     0.777816   0.174821  -1.365828
C     2.147506  -0.528699  -1.504606
C     2.681984  -0.328443  -2.927963
C     2.853149   1.167805  -3.201348
C     1.496768   1.865142  -3.071141
C     0.954053   1.679790  -1.647901
C     1.697556  -0.931666  -3.932956
C     0.343065  -0.231092  -3.798789
C    -0.203497  -0.439460  -2.379190
C     0.506759   1.266417  -4.074062
C     0.052840  -1.861502   0.656004
C    -1.100803  -2.496219   0.177606
C    -1.230269  -3.878781   0.246335
C    -0.194309  -4.637303   0.788354
C     0.950038  -4.014438   1.278075
C     1.091380  -2.622920   1.231093
N     2.245827  -1.962997   1.730955
C     3.509301  -2.639529   1.470111
C     2.122211  -1.587945   3.138606
H    -3.696066   3.882860   1.535622
H    -2.543612   3.796330   0.197932
H    -1.344205   4.093277   2.360767
H     0.203887   2.173853   2.166344
H    -0.233584   2.816928   0.584116
H    -1.986670   1.582068  -0.843299
H    -2.730836   0.094098  -0.247018
H    -4.260560   2.000171  -0.003786
H    -4.348486   0.186869   1.704376
H    -4.763540   1.744947   2.427922
H    -3.144111   0.491840   3.863844
H    -3.048498   2.992233   3.826089
H    -1.442886   2.299694   4.082920
H    -2.061867  -0.810461   2.084743
H    -0.855813   0.054608   3.044071
H     3.569481   1.601080  -2.492020
H     3.257431   1.321311  -4.209868
H     3.651094  -0.835379  -3.003820
H     2.857316  -0.118398  -0.776987
H     2.042255  -1.600997  -1.300254
H    -0.005518   2.200613  -1.562222
H     1.645035   2.122498  -0.920288
H     1.610988   2.939588  -3.256159
H     0.870526   1.420663  -5.097819
H    -0.463942   1.773208  -3.994728
H    -0.372027  -0.664078  -4.508159
H     2.081928  -0.812932  -4.953856
H     1.584567  -2.008145  -3.750126
H    -0.320576  -1.512608  -2.190177
H    -1.193053   0.021977  -2.295131
H    -0.280075  -5.719655   0.838384
H    -2.128255  -4.357838  -0.132640
H    -1.903317  -1.915502  -0.266692
H     1.744108  -4.615683   1.711115
H     3.669484  -3.530200   2.098032
H     3.562010  -2.934070   0.419185
H     4.322876  -1.936324   1.670831
H     2.121358  -2.468158   3.802198
H     1.197852  -1.031424   3.307947
H     2.961208  -0.941053   3.407749
H     1.379703   0.345218   1.141243
Cl    3.326594   1.865288   1.674956
71
thermo/LH 1 1 GibbsEnergy=-1485.65595655 CorrGibbs=0.5981778 energies={"SCF":[-1488.256196041,-1488.316543167],"SCFKIN":[1481.933298314,1481.921077858],"SCFPOT":[-2970.189494356,-2970.237621025]} energy_oc_corr=-1488.3119114872 cosmors_ch2cl2_c0_outenergy23={"E_COSMO+dE+Mu":-1488.3262624696042,"G_solv":-0.07644335580979902} cosmors_h2o_c0_outenergy23={"E_COSMO+dE+Mu":-1488.3088974090747,"G_solv":-0.06019426249501415} cosmors_h2o_c0_outenergy22={"E_COSMO+dE+Mu":-1488.3102706791776,"G_solv":-0.06155409853776223} energy_pbe0_tzvp=-1486.63720004301 name2="m12_1_1" energy=-1486.254134357719 fn="m12_1_1/result.xyz" grads=[[-5.236e-06,3.1058e-05,-2.753e-06],[-1.6246e-05,-2.9377e-05,8.404e-06],[7.421e-06,1.76e-07,-1.393e-05],[2.659e-06,5.935e-06,2.489e-06],[1.3803e-05,-7.163e-06,-8.73e-06],[8.358e-06,-1.2335e-05,-2.5e-07],[2.2143e-05,-8.056e-06,-5.958e-06],[-3.108e-06,-1.0623e-05,-8.192e-06],[1.435e-05,1.4285e-05,1.044e-06],[1.3374e-05,2.06e-07,-7.517e-06],[5.4812e-05,-2.0452e-05,-2.825e-06],[-3.371e-06,3.1402e-05,-1.1051e-05],[-1.603e-05,-1.289e-05,1.1914e-05],[-7.868e-06,1.0384e-05,-1.001e-06],[-4.049e-06,-1.024e-05,1.0807e-05],[-1.3464e-05,-6.284e-06,1.9452e-05],[1.5101e-05,9.781e-06,-3.7365e-05],[-4.875e-06,1.132e-06,9.52e-06],[-7.386e-06,1.3e-07,-4.451e-06],[9.947e-06,7.3e-06,2.6532e-05],[-5.519e-06,-1.0613e-05,1.0863e-05],[-3.7288e-05,-6.666e-06,-4.053e-06],[-2.6326e-05,1.0725e-05,-5.592e-06],[5.302e-05,1.866e-05,1.1075e-05],[-4.6507e-05,2.287e-06,-1.3071e-05],[1.517e-06,2.4114e-05,2.11e-05],[5.4984e-05,-2.9165e-05,6.022e-06],[-8.902e-06,1.4072e-05,-4.216e-06],[-4.275e-06,3.3964e-05,-1.381e-06],[6.973e-06,-1.6883e-05,1.3158e-05],[4.723e-06,-4.622e-06,-4.824e-06],[-2.893e-06,-1.3435e-05,-1.801e-06],[-7.55e-07,-2.5637e-05,-3.972e-06],[-7.84e-06,-8.358e-06,1.462e-06],[7.76e-07,-9.771e-06,-2.929e-06],[4.48e-06,-2.224e-06,-3.14e-06],[2.648e-06,1.608e-06,-4.6e-08],[6.902e-06,-1.1e-05,1.9e-06],[2.468e-06,-2.729e-06,-4.771e-06],[1.0511e-05,-3.254e-06,-6.285e-06],[-3.965e-06,-3.572e-06,-4.662e-06],[1.2344e-05,-1.0839e-05,-8.21e-06],[-4.655e-06,-4.847e-06,-2.599e-06],[8.565e-06,1.252e-06,-1.358e-06],[2.82e-07,-1.9781e-05,-9.56e-06],[-7.836e-06,2.1e-06,3.4e-08],[-8.882e-06,-1.153e-06,7.367e-06],[-1.3094e-05,3.697e-06,7.528e-06],[7.4e-08,4.53e-06,-1.764e-06],[-3.461e-06,1.211e-05,5.916e-06],[1.053e-06,-6.948e-06,1.142e-06],[-8.101e-06,-4.615e-06,1.729e-06],[-9.23e-07,2.554e-06,-6.306e-06],[-7.842e-06,-5.39e-07,8.349e-06],[1.159e-06,2.21e-06,-2.284e-06],[-4.672e-06,9.349e-06,7.115e-06],[-5.602e-06,9.35e-07,6.02e-06],[-6.624e-06,1.0907e-05,3.532e-06],[-6.436e-06,8.707e-06,3.438e-06],[-8.768e-06,-7.806e-06,-3.848e-06],[4.14e-06,1.6972e-05,7.206e-06],[3.763e-06,7.78e-06,5.48e-06],[1.2556e-05,-1.6e-08,1.77e-07],[1.6e-08,7.134e-06,-1.7365e-05],[-1.0955e-05,1.317e-06,5.191e-06],[-3.581e-06,-1.509e-06,4.675e-06],[7.63e-07,-6.06e-07,9.87e-07],[-7.694e-06,8.07e-07,-7.939e-06],[1.927e-06,1.4551e-05,-1.978e-06],[2.213e-06,-3.915e-06,-1.485e-06],[-2.4791e-05,3.787e-06,-2.164e-06]]
C    -0.460655  -2.610219   1.111109
C    -1.091148  -1.267445   0.680786
C    -1.920015  -0.714560   1.864087
C    -3.028442  -1.713283   2.221541
C    -2.398522  -3.042762   2.642269
C    -1.572660  -3.600397   1.480901
C    -3.936557  -1.931264   1.008435
C    -3.111395  -2.497396  -0.150196
C    -2.014559  -1.494188  -0.531041
C    -2.474322  -3.826094   0.264346
P     0.280631  -0.060537   0.357473
C    -0.080151   1.460079  -0.628332
C     1.148441   2.381034  -0.448434
C     0.923471   3.687468  -1.219541
C    -0.319615   4.393682  -0.673448
C    -1.538010   3.485921  -0.854615
C    -1.330372   2.176464  -0.081187
C     0.734224   3.376125  -2.706321
C    -0.486371   2.469637  -2.883866
C    -0.261504   1.153688  -2.126848
C    -1.734918   3.169920  -2.340066
C     1.760659  -0.847459  -0.307760
C     1.667919  -1.620916  -1.471937
C     2.812282  -2.136060  -2.069901
C     4.058684  -1.870628  -1.506090
C     4.158027  -1.112112  -0.342955
C     3.018068  -0.593558   0.279559
N     3.091350   0.189233   1.465550
C     4.209567   1.123461   1.517698
C     3.009590  -0.614905   2.684201
H    -4.744999  -2.626054   1.267049
H    -4.403612  -0.983902   0.710288
H    -3.608763  -1.294902   3.051936
H    -1.269660  -0.560218   2.733853
H    -2.366029   0.252298   1.609721
H    -2.482386  -0.553246  -0.838171
H    -1.449751  -1.878141  -1.387715
H    -3.753364  -2.648653  -1.025546
H    -1.889256  -4.239838  -0.566979
H    -3.255963  -4.556009   0.508254
H    -1.102395  -4.545221   1.776798
H    -3.182103  -3.757786   2.921653
H    -1.761158  -2.896642   3.523686
H     0.143707  -3.028766   0.299935
H     0.202090  -2.459181   1.972598
H    -0.181826   4.633885   0.388548
H    -0.477314   5.340983  -1.203731
H     1.806115   4.322215  -1.079789
H     1.307541   2.598209   0.614649
H     2.051032   1.885316  -0.824158
H    -2.219609   1.549141  -0.201662
H    -1.211271   2.387200   0.989094
H    -2.432926   3.978059  -0.456715
H    -1.917409   4.096480  -2.898248
H    -2.616095   2.529532  -2.474984
H    -0.624129   2.233846  -3.945312
H     0.595138   4.306984  -3.269857
H     1.630303   2.883950  -3.105379
H     0.631148   0.655226  -2.521332
H    -1.113688   0.485669  -2.288053
H     4.960268  -2.261581  -1.970208
H     2.729021  -2.730257  -2.975001
H     0.702807  -1.815859  -1.929738
H     5.135396  -0.923014   0.090881
H     5.180936   0.637919   1.698734
H     4.264977   1.686547   0.583035
H     4.031628   1.829665   2.333957
H     3.906953  -1.236564   2.832239
H     2.140302  -1.275662   2.649757
H     2.900881   0.051807   3.544625
H     0.629764   0.413639   1.625871
1
thermo/Clm -1 1 GibbsEnergy=-460.17972275 CorrGibbs=-0.01504214 energies={"SCF":[-460.3382171498,-460.4524241754],"SCFKIN":[459.5415768046,459.6050316118],"SCFPOT":[-919.8797939544,-920.0574557872]} energy_oc_corr=-460.4641927693 cosmors_ch2cl2_c0_outenergy23={"E_COSMO+dE+Mu":-460.4415655721152,"G_solv":-0.10894378941739583} cosmors_h2o_c0_outenergy23={"E_COSMO+dE+Mu":-460.4517144547427,"G_solv":-0.12020863925974812} cosmors_h2o_c0_outenergy22={"E_COSMO+dE+Mu":-460.4502366284496,"G_solv":-0.11873082890257193} energy_pbe0_tzvp=-460.117382194446 name2="Cl_-1_1" energy=-460.164680610193 fn="Cl_-1_1/result.xyz"
Cl    0.000000   0.000000   0.000000
1
thermo/Agp 1 1 GibbsEnergy=-146.81616355 CorrGibbs=-0.01661805 energies={"SCF":[-146.7963177162,-146.9142024491],"SCFKIN":[56.33574438213,56.3327470965],"SCFPOT":[-203.1320620983,-203.2469495456]} energy_oc_corr=-146.9141732546 cosmors_h2o_c0_outenergy23={"E_COSMO+dE+Mu":-146.89610399475077,"G_solv":-0.10649757933859777} cosmors_h2o_c0_outenergy22={"E_COSMO+dE+Mu":-146.89556054478848,"G_solv":-0.10595414531234996} cosmors_ch2cl2_c0_outenergy23={"E_COSMO+dE+Mu":-146.87751673753465,"G_solv":-0.08679435490773968} energy_pbe0_tzvp=-146.684483518324 name2="Ag_1_1" energy=-146.799545499165 fn="Ag_1_1/result.xyz"
Ag    0.000000   0.000000   0.000000
2
thermo/HCl 0 1 GibbsEnergy=-460.60695424 CorrGibbs=-0.01118038 energies={"SCF":[-460.8733533908,-460.8780594067],"SCFKIN":[460.0817426311,460.0802125663],"SCFPOT":[-920.9550960219,-920.958271973]} energy_oc_corr=-460.8780925413 cosmors_h2o_c0_outenergy22={"E_COSMO+dE+Mu":-460.8698931290821,"G_solv":-0.0032510903569042066} cosmors_h2o_c0_outenergy23={"E_COSMO+dE+Mu":-460.86977617467255,"G_solv":-0.003134135947396194} cosmors_ch2cl2_c0_outenergy23={"E_COSMO+dE+Mu":-460.86996549452334,"G_solv":-0.002207472647425984} energy_pbe0_tzvp=-460.665795834557 name2="HCl_0_1" energy=-460.595773855672 fn="HCl_0_1/result.xyz" grads=[[-0.0,0.0,2.176e-06],[0.0,-0.0,-2.176e-06]]
Cl    0.000000   0.000000  -0.144053
H     0.000000   0.000000   1.144053
9
thermo/CF3SO3H 0 1 GibbsEnergy=-961.39419063 CorrGibbs=0.00643417 energies={"SCF":[-962.4499687762,-962.4621054038],"SCFKIN":[959.7737481184,959.7430876377],"SCFPOT":[-1922.223716895,-1922.205193042]} energy_oc_corr=-962.4622959647 cosmors_ch2cl2_c0_outenergy23={"E_COSMO+dE+Mu":-962.4541145446848,"G_solv":-0.0097412234438441} cosmors_h2o_c0_outenergy23={"E_COSMO+dE+Mu":-962.4561311198161,"G_solv":-0.01287376578980266} cosmors_h2o_c0_outenergy22={"E_COSMO+dE+Mu":-962.4562275327031,"G_solv":-0.012970162740765184} energy_pbe0_tzvp=-961.658355489534 name2="CF3SO3H_0_1/" energy=-961.400624798349 fn="CF3SO3H_0_1/result.xyz" grads=[[-2.1304e-05,4.6583e-05,-7.873e-06],[7.4109e-05,-3.655e-06,-7.762e-05],[-7.4958e-05,1.0064e-05,6.9811e-05],[-1.1679e-05,5.6028e-05,-1.4548e-05],[-1.3941e-05,2.472e-06,4.3938e-05],[9.221e-06,-2.43e-05,-3.8025e-05],[-8.62e-06,-3.9642e-05,-8.538e-06],[1.2967e-05,-5.7013e-05,1.8928e-05],[3.4206e-05,9.463e-06,1.3928e-05]]
C     0.828448  -0.323053   0.467431
S    -0.606511  -0.211251  -0.722958
O    -1.680294   0.513467   0.207756
O    -1.085716  -1.554682  -0.935429
O    -0.196850   0.656070  -1.804943
F     1.842525  -0.905906  -0.155610
F     0.474591  -1.040826   1.522178
F     1.177452   0.898759   0.849158
H    -1.636029   1.487978   0.110621
8
thermo/CF3SO3m -1 1 GibbsEnergy=-960.98882226 CorrGibbs=-0.00465031 energies={"SCF":[-961.9594951227,-962.0499423156],"SCFKIN":[959.2975861546,959.3113934231],"SCFPOT":[-1921.257081277,-1921.361335739]} energy_oc_corr=-962.0547910637 cosmors_h2o_c0_outenergy22={"E_COSMO+dE+Mu":-962.0493622014978,"G_solv":-0.09657849403829928} cosmors_h2o_c0_outenergy23={"E_COSMO+dE+Mu":-962.0494624230923,"G_solv":-0.09667871563271212} cosmors_ch2cl2_c0_outenergy23={"E_COSMO+dE+Mu":-962.042135059618,"G_solv":-0.08823538494373524} energy_pbe0_tzvp=-961.163638706547 name2="CF3SO3_-1_1/" energy=-960.984171942642 fn="CF3SO3_-1_1/result.xyz" grads=[[9.285e-06,1.974e-06,1.1999e-05],[-3.479e-06,-2.398e-06,-3.901e-06],[4.089e-06,6.299e-06,-3.486e-06],[-2.853e-06,-8.97e-07,9.988e-06],[2.064e-06,-1.1327e-05,-4.655e-06],[-9.044e-06,-4.69e-07,7.987e-06],[1.879e-06,1.5882e-05,-6.366e-06],[-1.942e-06,-9.064e-06,-1.1566e-05]]
C     0.697470  -0.129357   0.512444
S    -0.783103   0.145106  -0.575294
O    -1.685057   0.932255   0.281983
O    -1.239300  -1.223721  -0.869081
O    -0.221900   0.874839  -1.724542
F     1.632261  -0.845367  -0.126782
F     0.354869  -0.792154   1.625295
F     1.244760   1.038399   0.875977
79
thermo/LHOTf 0 1 GibbsEnergy=-2446.64526024 CorrGibbs=0.6148784 energies={"SCF":[-2450.337413209,-2450.373147762],"SCFKIN":[2441.270964645,2441.281514735],"SCFPOT":[-4891.608377854,-4891.654662497]} energy_oc_corr=-2450.3725394844 cosmors_h2o_c0_outenergy22={"E_COSMO+dE+Mu":-2450.365008417045,"G_solv":-0.03497124889259193} cosmors_h2o_c0_outenergy23={"E_COSMO+dE+Mu":-2450.3645912599964,"G_solv":-0.03456572513475702} cosmors_ch2cl2_c0_outenergy23={"E_COSMO+dE+Mu":-2450.3832628984087,"G_solv":-0.05212139633224422} energy_pbe0_tzvp=-2447.923641655248 name2="LHOTf_0_1/" energy=-2447.260138632445 fn="LHOTf_0_1/result.xyz" grads=[[5.557e-06,-1.5747e-05,-1.5011e-05],[2.1909e-05,2.69e-07,-1.1181e-05],[1.872e-06,9.933e-06,-1.2572e-05],[7.389e-06,-8.853e-06,2.68e-06],[9.329e-06,2.4835e-05,-2.467e-06],[1.435e-06,1.5281e-05,-7.51e-07],[2.139e-05,4.552e-06,-1.8071e-05],[1.8697e-05,-1.799e-06,3.891e-06],[7.493e-06,-6.041e-06,5.27e-06],[-4.305e-06,-2.8628e-05,-9.816e-06],[4.216e-06,-7.08e-07,3.6784e-05],[-3.6569e-05,-1.652e-05,3.2297e-05],[1.0026e-05,-9.56e-07,3.0388e-05],[-7.035e-06,3.8845e-05,8.751e-06],[1.2833e-05,-1.0359e-05,-1.7858e-05],[2.6252e-05,3.839e-06,-1.5909e-05],[5.481e-06,3.643e-06,-5.1e-07],[1.8641e-05,5.695e-06,-1.8417e-05],[1.0326e-05,1.8402e-05,2.0622e-05],[1.8233e-05,9.065e-06,-1.1676e-05],[2.189e-06,5.064e-06,-1.2422e-05],[-6.405e-06,9.828e-06,-5.982e-06],[-1.5992e-05,-2.1332e-05,3.267e-06],[-1.2594e-05,-6.905e-06,7.707e-06],[-9.36e-06,2.8101e-05,-1.4695e-05],[3.726e-06,-6.442e-06,1.5814e-05],[-1.8943e-05,-3.341e-06,-1.5858e-05],[-2.371e-05,-3.719e-06,-1.1949e-05],[1.037e-06,-7.56e-06,-2.9852e-05],[-8.623e-06,-1.3622e-05,-1.6038e-05],[-3.721e-06,1.8194e-05,-1.8152e-05],[-2.3651e-05,1.7344e-05,-6.68e-06],[-4.458e-06,7.992e-06,-1.4609e-05],[5.621e-06,1.1759e-05,-1.6259e-05],[1.5715e-05,7.875e-06,-8.009e-06],[2.4524e-05,9.054e-06,5.525e-06],[4.897e-06,1.1561e-05,3.695e-06],[2.418e-06,3.577e-06,1.9875e-05],[2.442e-06,4.607e-06,8.363e-06],[8.036e-06,2.555e-06,1.1342e-05],[1.2456e-05,1.4378e-05,1.346e-06],[1.4077e-05,-9.249e-06,2.751e-06],[2.5386e-05,-2.8513e-05,2.845e-05],[2.803e-06,9.346e-06,-1.9031e-05],[9.58e-07,7.55e-06,-3.627e-06],[-5.468e-06,3.825e-06,9.01e-07],[1.0591e-05,1.192e-05,-2.239e-06],[1.6268e-05,-1.4544e-05,1.4528e-05],[1.7673e-05,1.0823e-05,5.751e-06],[1.3816e-05,8.83e-07,2.5135e-05],[-2.778e-06,-9.72e-06,1.695e-05],[1.503e-06,-1.0459e-05,8.694e-06],[-7.661e-06,5.4e-07,1.1909e-05],[-5.153e-06,1.0917e-05,4.552e-06],[-9.92e-06,-2.087e-05,-8.21e-07],[1.4833e-05,-7.133e-06,1.3789e-05],[8.468e-06,-4.14e-06,-1.4614e-05],[-1.0933e-05,3.238e-06,1.3644e-05],[-1.722e-06,-6.282e-06,-8.182e-06],[2.683e-06,-1.5243e-05,-1.2141e-05],[-7.855e-06,-6.42e-06,2.28e-07],[-1.3136e-05,-1.055e-05,-1.8485e-05],[-1.5432e-05,-7.169e-06,-5.252e-06],[-2.7152e-05,6.78e-07,-7.265e-06],[-2.0724e-05,-3.42e-07,-3.169e-06],[-2.186e-05,9.372e-06,8.716e-06],[-3.123e-05,-7.671e-06,-1.0593e-05],[-1.7175e-05,4.608e-06,-1.9941e-05],[-6.392e-06,-6.234e-06,-1.0815e-05],[-7.755e-06,1.971e-06,-1.3484e-05],[-1.2109e-05,4.68e-06,-2.3624e-05],[-6.895e-06,-2.819e-06,-1.689e-05],[1.0655e-05,-3.62e-06,2.6421e-05],[1.5081e-05,-5.456e-06,-1.2668e-05],[-6.387e-06,1.86e-05,1.8519e-05],[-9.783e-06,-1.9835e-05,1.8088e-05],[2.139e-06,-2.157e-06,2.7017e-05],[-1.2563e-05,-1.8909e-05,2.4044e-05],[-5.624e-06,-1.5335e-05,1.9885e-05]]
C    -2.358158   1.203066  -1.222409
C    -3.135980   2.094288  -1.953156
C    -2.660424   3.382770  -2.189743
C    -1.427614   3.781674  -1.680850
C    -0.636635   2.903556  -0.931881
C    -1.111442   1.592359  -0.716773
P    -0.045554   0.366186   0.072190
N     0.626760   3.286567  -0.405665
H     0.993822   1.064151   0.703546
C     0.539502   3.842085   0.943842
C     1.428646   4.135219  -1.277500
S     4.031822   1.209284   1.375184
C     0.775310  -0.625008  -1.255683
C     1.605081   0.387627  -2.078322
C    -0.236302  -1.315543  -2.186792
C     0.524894  -2.053387  -3.297315
C     1.341570  -1.047644  -4.112456
C     2.350821  -0.352396  -3.195046
C     3.292683  -1.388175  -2.576899
C     2.473976  -2.396409  -1.768025
C     1.724411  -1.672324  -0.640668
C     1.460725  -3.095639  -2.678643
C    -0.894972  -0.524957   1.459066
C     0.203048  -0.959539   2.459036
C    -1.827038   0.483320   2.165673
C    -2.466917  -0.182617   3.390131
C    -1.375628  -0.619238   4.369705
C    -0.449212  -1.621916   3.678401
C    -1.252504  -2.845821   3.230440
C    -2.348484  -2.406571   2.255687
C    -1.704527  -1.759296   1.021652
C    -3.278057  -1.400507   2.939071
H    -2.724311   0.193501  -1.062378
H    -4.098622   1.778476  -2.344320
H    -3.254754   4.085091  -2.768429
H    -1.073564   4.792131  -1.862714
H    -0.011194   3.166646   1.601932
H     1.548929   3.956385   1.346346
H     0.035386   4.822102   0.954087
H     2.453356   4.148269  -0.895491
H     1.071556   5.175893  -1.328111
H     1.445517   3.718308  -2.287295
H     2.321750   0.906288  -1.431715
H     0.945446   1.143582  -2.520484
H    -0.903740  -0.572540  -2.638532
H    -0.856780  -2.026953  -1.632026
H    -0.208375  -2.548865  -3.944398
H     1.866518  -1.563400  -4.926404
H     0.675741  -0.305657  -4.571882
H     2.929737   0.384182  -3.764387
H     4.026160  -0.892356  -1.928879
H     3.851613  -1.906430  -3.366282
H     3.139871  -3.137689  -1.311309
H     1.160813  -2.410365  -0.059807
H     2.440732  -1.190945   0.034948
H     1.984273  -3.644697  -3.471454
H     0.880833  -3.829648  -2.104009
H     0.896338  -1.664333   1.989572
H     0.791550  -0.089909   2.771414
H    -2.613451   0.823249   1.483614
H    -1.258810   1.367874   2.480195
H    -3.128587   0.548266   3.869640
H    -0.801118   0.252463   4.707976
H    -1.830100  -1.075471   5.258130
H     0.346884  -1.930010   4.366088
H    -0.590696  -3.575619   2.746538
H    -1.700598  -3.340781   4.101234
H    -2.922932  -3.278969   1.922965
H    -2.486128  -1.483013   0.305223
H    -1.052293  -2.489984   0.531880
H    -4.071922  -1.089640   2.247565
H    -3.765058  -1.867807   3.804130
C     5.169898   2.192907   2.462892
O     4.198303   1.834233   0.052749
O     4.547048  -0.164824   1.486183
F     4.814611   3.483953   2.468233
F     6.433004   2.107690   2.029336
F     5.127302   1.741922   3.722439
O     2.714274   1.427600   2.000892
81
thermo/LAgHClOTf 0 1 GibbsEnergy=-3053.73425911 CorrGibbs=0.61721907 energies={"SCF":[-3057.818599084,-3057.882148229],"SCFKIN":[2956.824723438,2956.872953875],"SCFPOT":[-6014.643322522,-6014.755102104]} energy_oc_corr=-3057.8829703873 cosmors_h2o_c0_outenergy22={"E_COSMO+dE+Mu":-3057.8759547940526,"G_solv":-0.06495044566570683} cosmors_ch2cl2_c0_outenergy23={"E_COSMO+dE+Mu":-3057.8883478818407,"G_solv":-0.07624302417307396} cosmors_h2o_c0_outenergy23={"E_COSMO+dE+Mu":-3057.8756216994802,"G_solv":-0.06463279309114311} energy_pbe0_tzvp=-3055.056498395827 name2="m2aOTf_0_1/" energy=-3054.351478183096 fn="m2aOTf_0_1/result.xyz" grads=[[1.244e-06,-6.1e-06,-4.27e-07],[2.483e-06,2.614e-06,3.014e-06],[1.426e-06,2.931e-06,6.598e-06],[-1.1694e-05,3.417e-06,2.271e-06],[3.273e-06,-3.363e-06,1.3407e-05],[-4.879e-06,-5.15e-07,-2.579e-06],[1.6794e-05,2.1157e-05,8.875e-06],[-3.583e-06,2.17e-07,-2.04e-07],[-5.644e-06,-8.95e-07,9.466e-06],[-1.134e-06,-5.547e-06,3.976e-06],[-2.9322e-05,-6.968e-06,-9.555e-06],[-9.17e-06,4.201e-06,9.888e-06],[3.5423e-05,-2.7443e-05,4.6e-05],[-3.315e-06,2.086e-06,1.1366e-05],[-1.837e-06,1.0114e-05,-1.0669e-05],[2.577e-06,1.1222e-05,8.536e-06],[-1.0918e-05,2.234e-06,2.412e-06],[1.7674e-05,-3.166e-06,-4.28e-06],[5.037e-06,1.1248e-05,-6.44e-06],[6.176e-06,1.1299e-05,-1.81e-06],[5.711e-06,1.3884e-05,1.974e-06],[6.375e-06,-6.41e-07,-4.167e-06],[-3e-08,9.389e-06,7.465e-06],[3.356e-06,1.4211e-05,-4.869e-06],[-6.766e-06,-1.1178e-05,-1.1278e-05],[-3.43e-06,-6.196e-06,2.719e-06],[-1.682e-06,3.362e-06,4.927e-06],[-2.169e-06,-7.814e-06,-2.712e-06],[-3.205e-06,-8.52e-06,-4.549e-06],[-5.25e-07,-6.849e-06,-6.306e-06],[1.026e-06,-5.448e-06,-4.619e-06],[5.197e-06,-6.918e-06,-8.454e-06],[4.605e-06,-1.1699e-05,-4e-06],[-5.07e-06,-1.1436e-05,-5.376e-06],[-2.102e-06,3.982e-06,-4.492e-06],[1.894e-06,5.1e-07,-1.155e-06],[-3.335e-06,6.23e-07,4.78e-06],[-4.37e-06,4.68e-07,7.877e-06],[-7.807e-06,-5.226e-06,6.725e-06],[-1.1175e-05,-1.466e-06,1.2027e-05],[-9.239e-06,-1.428e-06,1.2915e-05],[-6.487e-06,3.439e-06,1.1746e-05],[-5.892e-06,2.695e-06,1.0353e-05],[-2.213e-06,3.904e-06,1.0517e-05],[3.291e-06,5.779e-06,2.3e-06],[3.59e-07,3.974e-06,3.825e-06],[9.428e-06,6.883e-06,-6.398e-06],[1.2513e-05,3e-07,-5.529e-06],[6.116e-06,9.041e-06,-7.934e-06],[1.0449e-05,1.2204e-05,-1.991e-06],[6.53e-06,9.723e-06,-8.15e-07],[6.517e-06,1.1243e-05,2.137e-06],[3.043e-06,1.111e-05,4.392e-06],[5.778e-06,1.23e-05,-3.66e-07],[6.226e-06,1.0054e-05,-1.865e-06],[4.504e-06,1.681e-06,-1.793e-06],[2.061e-06,3.39e-06,2.013e-06],[6.482e-06,8.865e-06,-6.551e-06],[9.547e-06,5.864e-06,-4.861e-06],[1.948e-06,-4.659e-06,-4.615e-06],[-3.43e-07,-1.301e-06,-4.939e-06],[-3.661e-06,-7.27e-06,-7.89e-07],[-3.769e-06,-1.0097e-05,2.119e-06],[-3.449e-06,-1.2763e-05,4.37e-07],[-5.44e-06,-7.513e-06,-1.201e-06],[-2.335e-06,-1.4535e-05,-6.12e-06],[1.145e-06,-7.605e-06,-9.206e-06],[2.701e-06,-7.103e-06,-9.583e-06],[-4.85e-07,-1.1079e-05,-1.1911e-05],[7.7e-07,-8.894e-06,-7.869e-06],[-2.148e-06,-3.768e-06,4.65e-07],[3.925e-06,1.54e-07,-6.831e-06],[-3.771e-06,-1.18e-05,-5.974e-06],[-1.424e-06,-1.0589e-05,-4.796e-06],[-1.0869e-05,-2.23e-06,-1.3258e-05],[-5.5e-08,2.1862e-05,-8.504e-06],[-3.027e-06,5.021e-06,-5.476e-06],[-7.046e-06,-3.07e-06,5.251e-06],[-2.056e-06,-5.58e-06,4.64e-06],[-4.056e-06,-3.187e-06,3.024e-06],[-1.2676e-05,-6.792e-06,-1.3321e-05]]
C    -1.753571   1.090667  -1.504661
C    -2.608895   1.951720  -2.179469
C    -2.482601   3.327252  -2.010515
C    -1.495403   3.822754  -1.168849
C    -0.645342   2.946515  -0.500306
C    -0.744848   1.553758  -0.643025
P     0.346057   0.316250   0.195588
N     0.383923   3.553453   0.359074
H     0.892002   2.773004   0.819050
C    -0.184096   4.383528   1.464978
Ag    2.225089   1.097876   1.515191
C     1.416385   4.294765  -0.428463
S     4.232527  -1.455407   2.994740
Cl    3.053384   3.153557   2.610950
C     1.037009  -0.781844  -1.176288
C     1.408528   0.126606  -2.366070
C     0.128387  -1.922694  -1.666939
C     0.850274  -2.730751  -2.755744
C     1.197403  -1.812868  -3.930785
C     2.124953  -0.694060  -3.447567
C     3.407636  -1.304324  -2.878139
C     3.051451  -2.217483  -1.703443
C     2.343993  -1.392884  -0.623571
C     2.128566  -3.341155  -2.178162
C    -0.795002  -0.537069   1.422414
C    -0.029518  -1.719361   2.043137
C    -1.077335   0.507456   2.525362
C    -1.898042  -0.125072   3.655436
C    -1.115701  -1.294406   4.258975
C    -0.853768  -2.342669   3.175284
C    -2.183621  -2.849303   2.611381
C    -2.960371  -1.673737   2.013607
C    -2.147003  -1.029975   0.879605
C    -3.231457  -0.629542   3.098867
H    -1.874855   0.026623  -1.661754
H    -3.371897   1.543766  -2.836042
H    -3.143569   4.015043  -2.529318
H    -1.393342   4.895999  -1.039965
H    -0.918977   3.784453   2.000602
H     0.639898   4.655280   2.123976
H    -0.648149   5.273723   1.043862
H     2.188988   4.622205   0.266536
H     0.947124   5.147641  -0.916421
H     1.834320   3.612618  -1.168176
H     2.058045   0.944393  -2.022972
H     0.511639   0.583332  -2.798201
H    -0.806407  -1.535420  -2.083502
H    -0.132119  -2.590781  -0.839730
H     0.177008  -3.527555  -3.094153
H     1.690362  -2.389659  -4.723693
H     0.281550  -1.386893  -4.361500
H     2.367811  -0.025582  -4.282333
H     4.089448  -0.511195  -2.544567
H     3.928663  -1.875674  -3.656923
H     3.964584  -2.641158  -1.268854
H     2.147875  -2.014805   0.255682
H     3.016958  -0.589730  -0.296855
H     2.634010  -3.948496  -2.939854
H     1.882646  -4.006199  -1.340276
H     0.171227  -2.485192   1.286392
H     0.942925  -1.391315   2.429974
H    -1.626412   1.358337   2.100773
H    -0.134731   0.897236   2.933276
H    -2.078245   0.638331   4.421820
H    -0.165720  -0.938669   4.676803
H    -1.687141  -1.740169   5.083137
H    -0.282200  -3.178571   3.595418
H    -2.001228  -3.612565   1.843556
H    -2.774296  -3.322649   3.406095
H    -3.909391  -2.029048   1.594272
H    -2.719601  -0.188681   0.474590
H    -2.007393  -1.757610   0.073593
H    -3.807646   0.206632   2.681540
H    -3.832475  -1.069961   3.904609
C     3.747050  -0.820927   4.674277
O     4.119870  -0.241054   2.148421
O     5.611654  -1.920409   3.177576
F     2.510059  -0.305835   4.642404
F     4.588939   0.133356   5.079842
F     3.764436  -1.811516   5.571907
O     3.234502  -2.494132   2.713913
81
thermo/LAgHClOTf_toOTf 0 1 GibbsEnergy=-3053.73486609 CorrGibbs=0.61758045 energies={"SCF":[-3057.817998231,-3057.881226716],"SCFKIN":[2956.81373695,2956.860577348],"SCFPOT":[-6014.631735181,-6014.741804065]} energy_oc_corr=-3057.8824363467 cosmors_ch2cl2_c0_outenergy23={"E_COSMO+dE+Mu":-3057.887431274166,"G_solv":-0.07604280408844953} cosmors_h2o_c0_outenergy23={"E_COSMO+dE+Mu":-3057.8715274983465,"G_solv":-0.06125501141994695} cosmors_h2o_c0_outenergy22={"E_COSMO+dE+Mu":-3057.871796944478,"G_solv":-0.06150700761528013} energy_pbe0_tzvp=-3055.056853605008 name2="m2aOTfa_0_1/" energy=-3054.352446542553 fn="m2aOTfa_0_1/result.xyz" grads=[[1.2527e-05,-9.286e-06,7.081e-06],[-1.6699e-05,5.508e-06,-5.226e-06],[1.5607e-05,9.55e-07,5.981e-06],[-1.2857e-05,-1.605e-06,-1.0534e-05],[-5.1e-06,-7.229e-06,-1.97e-07],[-4.333e-06,1.7018e-05,1.634e-06],[1.9123e-05,2.1512e-05,-3.8006e-05],[1.9769e-05,-3.607e-06,9.146e-06],[-1.0808e-05,3.7e-06,-1.4434e-05],[-8.446e-06,7.351e-06,-4.643e-06],[-2.4524e-05,-7.1124e-05,4.2255e-05],[-4.804e-06,-1.1531e-05,-1.9014e-05],[-4.55e-07,1.5785e-05,-3.873e-06],[1.0875e-05,2.5053e-05,-1.6827e-05],[-1.3889e-05,-1.4618e-05,8.021e-06],[6.093e-06,-6.418e-06,1.602e-06],[-3.96e-07,1.2433e-05,8.981e-06],[-3.045e-06,-6.92e-06,4.435e-06],[3.982e-06,-5e-09,3.362e-06],[2.353e-06,-8.96e-06,3.009e-06],[4.786e-06,-2.087e-06,5.456e-06],[-6.394e-06,-7.26e-07,3.673e-06],[1.3428e-05,1.3483e-05,-3.176e-06],[1.547e-06,-2.056e-06,1.551e-06],[1.0798e-05,2.292e-05,2.2757e-05],[-7.308e-06,-1.1542e-05,-1.3147e-05],[-3.304e-06,-1.8455e-05,-8.257e-06],[-1.771e-06,3.888e-06,4.162e-06],[9.71e-07,4.239e-06,-1.979e-06],[-2.52e-06,4.414e-06,9.825e-06],[-7.167e-06,2.963e-06,4.522e-06],[-1.736e-06,-1.086e-06,3.269e-06],[-4.458e-06,1.982e-06,-9.22e-07],[-5.478e-06,6.077e-06,-2.49e-07],[3.194e-06,6.98e-07,1.443e-06],[1.427e-06,1.68e-07,3.095e-06],[-3.54e-07,4.74e-07,-1.913e-06],[3.607e-06,3.374e-06,-2.609e-06],[2.316e-06,-1.116e-06,-6.408e-06],[1.871e-06,5.447e-06,-2.57e-06],[2.531e-06,1.683e-06,-1.278e-06],[3.965e-06,5.43e-06,-3.099e-06],[9.77e-07,3.072e-06,-7.89e-07],[5.255e-06,1.817e-06,5.301e-06],[2.223e-06,-3.534e-06,2.21e-07],[7.28e-07,-4.99e-07,1.192e-06],[-4.083e-06,-4.884e-06,5.06e-07],[3.139e-06,-4.634e-06,-4.63e-07],[7.83e-07,-1.643e-06,5.532e-06],[8.44e-07,-4.233e-06,4.447e-06],[1.01e-06,-3.412e-06,5.955e-06],[3.026e-06,-1.871e-06,2.358e-06],[4.421e-06,-3.589e-06,1.631e-06],[1.852e-06,-6.042e-06,2.657e-06],[4.001e-06,-5.006e-06,2.001e-06],[-1.521e-06,-5.864e-06,3.32e-06],[-1.918e-06,-4.13e-07,-2.06e-07],[3.06e-06,-5.816e-06,8.472e-06],[2.442e-06,-1.684e-06,3.673e-06],[-1.895e-06,4.863e-06,2.367e-06],[2.93e-06,4.014e-06,3.852e-06],[2.262e-06,8.049e-06,1.225e-06],[-4.8e-07,3.971e-06,-2e-07],[-4.124e-06,1.593e-06,-3.34e-06],[-4.127e-06,6.27e-07,-1.616e-06],[-2.527e-06,3.625e-06,-1.048e-06],[-2.025e-06,2.004e-06,-2.769e-06],[-3.639e-06,8.93e-07,2.045e-06],[-2.332e-06,5.075e-06,1.262e-06],[-4.975e-06,2.909e-06,1.636e-06],[-1.525e-06,2.94e-07,1.161e-06],[-6.152e-06,3.335e-06,3.119e-06],[-3.511e-06,4.31e-06,-1.118e-06],[-3.373e-06,4.958e-06,9.5e-08],[7.581e-06,-1.724e-06,-6.68e-07],[7.022e-06,-2.1863e-05,-1.0974e-05],[1.1074e-05,2.434e-06,-1.3118e-05],[-6.008e-06,2.52e-06,-7.391e-06],[-2.881e-06,8.741e-06,-1.1318e-05],[1.66e-07,2.578e-06,-5.542e-06],[-2.629e-06,-3.156e-06,-3.68e-07]]
C    -1.637057  -2.448239  -0.840119
C    -2.637784  -3.343015  -1.194371
C    -3.868295  -2.862984  -1.629403
C    -4.091537  -1.492656  -1.660167
C    -3.086848  -0.608366  -1.276442
C    -1.812256  -1.055741  -0.892946
P    -0.348895   0.028006  -0.552212
N    -3.440757   0.823819  -1.273476
H    -2.693752   1.352002  -0.796036
C    -4.676619   1.112965  -0.477186
Ag   -0.358970   2.357278  -1.212964
C    -3.531216   1.394546  -2.653128
S    -3.143590   4.532009   0.270725
Cl    0.467022   4.343031  -2.308550
C     1.084297  -0.692939  -1.574537
C     0.523808  -1.014297  -2.975451
C     1.807613  -1.929761  -1.005508
C     2.926088  -2.372313  -1.961732
C     2.332066  -2.700582  -3.334161
C     1.658137  -1.451947  -3.910587
C     2.686823  -0.327737  -4.046356
C     3.270590  -0.012689  -2.667972
C     2.139145   0.428688  -1.731780
C     3.958441  -1.253180  -2.097695
C    -0.122097  -0.076642   1.308468
C     1.168582   0.673887   1.686994
C    -1.325202   0.673186   1.918486
C    -1.188497   0.747642   3.443232
C     0.095851   1.501695   3.795897
C     1.297334   0.754004   3.213235
C     1.354365  -0.665618   3.785030
C     0.064090  -1.409812   3.431378
C    -0.088054  -1.493514   1.904439
C    -1.135510  -0.667091   4.023554
H    -0.685559  -2.851132  -0.521424
H    -2.447299  -4.410880  -1.139106
H    -4.658522  -3.543739  -1.931178
H    -5.059171  -1.123408  -1.983732
H    -4.562829   0.657232   0.505544
H    -4.764042   2.193805  -0.383790
H    -5.544237   0.707127  -0.992513
H    -3.691685   2.468199  -2.559675
H    -4.366318   0.924881  -3.171374
H    -2.595994   1.190957  -3.174343
H     0.019040  -0.128872  -3.387011
H    -0.220310  -1.815632  -2.919136
H     1.127018  -2.773177  -0.865023
H     2.245394  -1.695823  -0.029322
H     3.399353  -3.266712  -1.538878
H     3.123700  -3.046555  -4.010928
H     1.602007  -3.515735  -3.244420
H     1.225451  -1.682432  -4.891480
H     2.214165   0.568502  -4.468252
H     3.485551  -0.630117  -4.735533
H     3.987732   0.812927  -2.745594
H     2.554896   0.707745  -0.757934
H     1.672111   1.327266  -2.154412
H     4.776307  -1.570902  -2.756893
H     4.398256  -1.024972  -1.118156
H     2.044472   0.153759   1.284394
H     1.157697   1.685082   1.256705
H    -2.259150   0.155441   1.659991
H    -1.388111   1.687733   1.507841
H    -2.057236   1.284133   3.842025
H     0.055563   2.521908   3.393557
H     0.196806   1.584652   4.885537
H     2.222819   1.290044   3.454663
H     2.222929  -1.199736   3.378007
H     1.477918  -0.627234   4.874860
H     0.103073  -2.431117   3.828951
H    -1.018213  -2.023360   1.670227
H     0.739593  -2.075848   1.488414
H    -2.064365  -1.205623   3.793988
H    -1.048176  -0.621326   5.116620
C    -2.372717   4.823829   1.935915
O    -2.511104   3.251341  -0.139264
O    -4.579286   4.407414   0.555812
F    -1.040818   4.864168   1.833539
F    -2.702599   3.842456   2.783018
F    -2.794736   5.982908   2.448144
O    -2.740701   5.695532  -0.521278
77
thermo/LAgHCl2H2O_toCl 0 1 GibbsEnergy=-2629.28951369 CorrGibbs=0.61701795 energies={"SCF":[-2632.718651607,-2632.778441679],"SCFKIN":[2533.291942207,2533.337803281],"SCFPOT":[-5166.010593814,-5166.11624496]} energy_oc_corr=-2632.7809187162 cosmors_ch2cl2_c0_outenergy23={"E_COSMO+dE+Mu":-2632.7835589743754,"G_solv":-0.07135960786360052} cosmors_h2o_c0_outenergy22={"E_COSMO+dE+Mu":-2632.7723372633236,"G_solv":-0.06123912321361374} cosmors_h2o_c0_outenergy23={"E_COSMO+dE+Mu":-2632.7725198741127,"G_solv":-0.06143647481565041} energy_pbe0_tzvp=-2630.452144089562 name2="m2water2_0_1/" energy=-2629.906531641589 fn="m2water2_0_1/result.xyz" grads=[[-3.7552e-05,-3.0313e-05,-2.3009e-05],[3.69e-07,-4.126e-06,4.047e-06],[-5.335e-06,-4.626e-06,-1.85e-06],[-9.731e-06,-4.721e-06,4.342e-06],[1.46e-06,2.511e-06,5e-07],[-1.53e-07,6.42e-07,1.128e-06],[-2.983e-06,-4.749e-06,2.33e-06],[1.327e-06,2.317e-06,-4.869e-06],[-6.34e-07,2.325e-06,-7.35e-07],[4.304e-06,2.83e-07,1.527e-06],[2.114e-06,-1.195e-06,-1.266e-06],[8.64e-07,-1.266e-06,1.275e-06],[-1.997e-06,2.99e-07,-1.297e-06],[3.441e-06,-4.76e-07,-5.33e-07],[2.6e-08,3.755e-06,4.52e-07],[1.21e-07,2.051e-06,-1.325e-06],[-4.8e-08,8.49e-07,2.996e-06],[3.32e-07,-9.4e-07,-2.382e-06],[-1.969e-06,3.15e-07,-2.702e-06],[3.864e-06,1.68e-06,2.202e-06],[5.347e-06,1.989e-06,1.9e-08],[3.432e-06,2.126e-06,1.008e-06],[2.43e-06,3.32e-07,8.65e-07],[6.377e-06,4.91e-07,-1.08e-07],[3.9356e-05,2.5739e-05,1.0334e-05],[7.213e-06,8.781e-06,2.329e-06],[-3.628e-06,-2.839e-06,-4.03e-07],[-3.987e-06,-5.99e-06,-2.737e-06],[-5.209e-06,-6.973e-06,-1.991e-06],[-1.911e-06,5.884e-06,1.43e-06],[5.013e-06,-2.272e-06,-7.02e-07],[-3.78e-06,-1.031e-06,1.297e-06],[-6.271e-06,-5.418e-06,-4.252e-06],[2.983e-06,1.767e-06,5.77e-07],[2.928e-06,2.199e-06,1.131e-06],[7.55e-07,2.551e-06,2.157e-06],[-1.615e-06,1.527e-06,1.755e-06],[3.785e-06,8.284e-06,2.517e-06],[3.896e-06,6e-07,-5.31e-07],[1.547e-06,-2.474e-06,9.16e-07],[3.219e-06,-8.26e-07,-3.12e-07],[1.074e-06,-2.829e-06,-8.75e-07],[2.025e-06,-1.496e-06,-6.79e-07],[-1.891e-06,-1.443e-06,-2.56e-07],[1.75e-07,1.053e-06,1.54e-07],[-2.461e-06,1.062e-06,3.86e-07],[-4.653e-06,-3.507e-06,-9.34e-07],[-2.433e-06,-6.95e-07,7.87e-07],[-3.49e-07,3.759e-06,2.013e-06],[1.668e-06,3.348e-06,1.625e-06],[-4.16e-07,1.737e-06,1.029e-06],[-5.41e-07,2.208e-06,-1.5e-06],[-2.259e-06,-5.64e-07,1.169e-06],[2.4e-06,3.019e-06,1.958e-06],[6.3e-08,4.577e-06,3.216e-06],[1.952e-06,3.752e-06,1.038e-06],[4.156e-06,2.634e-06,1.634e-06],[4.597e-06,2.388e-06,1.117e-06],[4.194e-06,-5.89e-07,2.94e-07],[2.905e-06,7.49e-07,2.74e-07],[1.464e-06,-8.86e-07,1.32e-07],[-8.23e-07,3.11e-07,1.028e-06],[3.51e-06,-1.584e-06,-4.56e-07],[1.779e-06,-5.882e-06,-2.541e-06],[1.518e-06,-5.307e-06,-1.597e-06],[3.795e-06,-5.835e-06,-2.196e-06],[-4.537e-06,-8.191e-06,-4.64e-06],[-4.198e-06,-2.806e-06,-2.672e-06],[-5.704e-06,-3.836e-06,-8.28e-07],[-4.83e-06,-5.085e-06,-2.925e-06],[-7.373e-06,4.5e-08,4.36e-07],[-2.48e-06,-1.039e-06,-1.256e-06],[-3.245e-06,5.7e-08,-1.509e-06],[1.1945e-05,1.682e-05,9.05e-06],[-3.841e-06,1.114e-06,9.99e-07],[2.6427e-05,3.2142e-05,1.4971e-05],[-4.3313e-05,-2.8265e-05,-1.4573e-05]]
Ag    1.488484   2.331421   1.213322
Cl    0.784404   4.753971   0.747710
H    -0.868917   2.810073   1.207327
N    -1.781939   2.750212   1.697198
C     1.677691  -0.065344  -4.080743
C     1.931117   1.251615  -3.343963
C     1.743678   1.038943  -1.837888
C     0.307349   0.557515  -1.535076
C     0.060606  -0.757547  -2.293479
C     0.246925  -0.531528  -3.801853
C    -0.744187   0.530296  -4.287216
C    -0.481299   1.848496  -3.552719
C     0.948183   2.318125  -3.830645
C    -0.675873   1.631417  -2.047313
C     2.776060  -2.011441   3.112285
C     1.303007  -1.882558   3.509914
C     0.660463  -0.747142   2.704049
C     0.744972  -1.046894   1.191317
C     2.227308  -1.211488   0.800276
C     2.870670  -2.336451   1.619937
C     2.140957  -3.648762   1.325926
C     0.671383  -3.508064   1.727501
C     0.573634  -3.196425   3.222476
C     0.009420  -2.372459   0.930306
P     0.105670   0.510177   0.336847
C    -1.725371   0.490243   0.608902
C    -4.510336   0.278011   1.090309
C    -3.845149  -0.714709   0.378962
C    -2.479144  -0.603287   0.151317
C    -2.442566   1.503476   1.265851
C    -3.805532   1.393672   1.524621
C    -2.525883   3.984487   1.293368
C    -1.471931   2.754001   3.159998
H     1.823849   0.072897  -5.159721
H     2.395784  -0.827065  -3.750168
H     2.960962   1.585144  -3.519771
H     1.938467   1.986756  -1.316098
H     2.478641   0.313761  -1.476407
H     0.756788  -1.531814  -1.953160
H    -0.955618  -1.123905  -2.116241
H     0.056962  -1.480207  -4.318288
H    -1.773837   0.196323  -4.103216
H    -0.638325   0.675472  -5.369921
H    -1.196066   2.609738  -3.887837
H     1.083770   2.494070  -4.905448
H     1.140391   3.269217  -3.317339
H    -1.709505   1.317593  -1.862111
H    -0.516831   2.574803  -1.506119
H     3.308931  -1.076930   3.328884
H     3.255976  -2.804372   3.700155
H     1.225315  -1.636944   4.575883
H     1.179635   0.193240   2.930791
H    -0.389834  -0.624846   3.001936
H     2.313696  -1.459967  -0.263462
H     2.773078  -0.273490   0.965721
H     3.922981  -2.418443   1.322945
H     2.604516  -4.472627   1.883685
H     2.220285  -3.893226   0.258441
H     0.133907  -4.438060   1.505669
H     1.019908  -4.010801   3.807543
H    -0.479456  -3.118292   3.523165
H    -1.032655  -2.296598   1.255119
H     0.012895  -2.621903  -0.136377
H    -5.574007   0.200409   1.294514
H    -4.382676  -1.581190   0.004603
H    -1.991573  -1.392203  -0.405069
H    -4.331867   2.178371   2.057821
H    -1.859510   4.828212   1.464392
H    -2.771391   3.906152   0.235180
H    -3.425817   4.080339   1.897129
H    -0.925428   3.669638   3.386087
H    -0.862208   1.880405   3.387441
H    -2.410209   2.718512   3.712733
Cl    3.592321   2.341645   2.579656
H     4.633031   1.948636  -0.836881
O     5.061097   1.384603  -0.177419
H     4.641480   1.644767   0.666419
3
thermo/H2O 0 1 GibbsEnergy=-76.35506908 CorrGibbs=0.00371514 energies={"SCF":[-76.47183312646,-76.48245318216],"SCFKIN":[76.16912222836,76.15341549783],"SCFPOT":[-152.64095535482,-152.63586868]} energy_oc_corr=-76.4827408631 cosmors_h2o_c0_outenergy23={"E_COSMO+dE+Mu":-76.47601542825423,"G_solv":-0.010893604451440893} cosmors_ch2cl2_c0_outenergy23={"E_COSMO+dE+Mu":-76.47045657991143,"G_solv":-0.0042187729578791345} cosmors_h2o_c0_outenergy22={"E_COSMO+dE+Mu":-76.47601184265099,"G_solv":-0.010890002912191839} energy_pbe0_tzvp=-76.381082327375 name2="H2O_0_1/" energy=-76.358784216661 fn="H2O_0_1/result.xyz" grads=[[7.321e-06,-9.27e-07,-5.78e-07],[-3.791e-06,2.8e-07,-1.5073e-05],[-3.531e-06,6.47e-07,1.5651e-05]]
O    -0.100655  -0.142349   0.000002
H    -0.443372  -0.627025   0.764272
H    -0.443373  -0.627026  -0.764274
