# Supplementary material for: Can Silver(I) Act as a Hydrogen-Bond Acceptor? Spectroscopic and Computational Exploration of the Ag···H+ Bonds in the Gas Phase and in Solvent
Source: Inorg Chem. 2025 Dec 8;64(50):24411–22. doi: 10.1021/acs.inorgchem.5c03415 (PMC12728918; doi:10.1021/acs.inorgchem.5c03415)
Supplement: Supplementary file 2 [file ic5c03415_si_001.zip]

Archive with 7 entries (6 files):
- anharmonic/
- anharmonic/Dagcl.0401_gvpt2.log-ANHIRNEW1.dat
- anharmonic/Dagcl.0401_gvpt2.log-FREQS1.gjf.log
- anharmonic/agcl.0401_gvpt2.log-ANHIRNEW1.dat
- anharmonic/agcl.0401_gvpt2.log-FREQS1.gjf.log
- anharmonic/ext_1_cui_gvpt2.log-ANHIRNEW1.dat
- anharmonic/ext_1_cui_gvpt2.log-FREQS1.gjf.log
