# Supplementary material for: Can Silver(I) Act as a Hydrogen-Bond Acceptor? Spectroscopic and Computational Exploration of the Ag···H+ Bonds in the Gas Phase and in Solvent
Source: Inorg Chem. 2025 Dec 8;64(50):24411–22. doi: 10.1021/acs.inorgchem.5c03415 (PMC12728918; doi:10.1021/acs.inorgchem.5c03415)
Supplement: Supplementary file 2 [file ic5c03415_si_001.zip › anharmonic/Dagcl.0401_gvpt2.log-ANHIRNEW1.dat]

Wavenumber	IR intensity	Anh Wavenumber	Anh IR intensity	--	--	Label
cm\+(-1)	km mol\+(-1)	cm\+(-1)	km mol\+(-1)	--	--	--
SF=1	Dagcl.0401_gvpt2.log	E=nan	ZPE=0.646865
34.7	4.0048	-48.3	8.2977	--	--	212
26.5	0.0492	-12.3	0.0351	--	--	213
42.8	0.0467	14.8	0.0615	--	--	211
45.4	0.1838	25.7	1.0962	--	--	210
54.6	0.3571	39.6	1.1048	--	--	209
65.2	0.6811	50.2	0.2074	--	--	208
69.1	2.6230	54.8	0.7574	--	--	207
76.1	0.3299	59.9	1.4699	--	--	206
86.4	3.1709	83.6	3.3965	--	--	205
94.1	2.4210	89.6	5.1460	--	--	204
115.1	2.2968	109.1	2.2081	--	--	203
138.2	1.4655	124.9	1.2724	--	--	202
140.5	9.0861	132.2	9.1954	--	--	201
162.5	1.4013	148.2	2.1639	--	--	200
163.1	3.2421	150.5	0.8812	--	--	199
173.8	0.2561	162.7	1.4370	--	--	198
180.7	0.4856	174.9	0.2493	--	--	197
212.0	0.2272	184.4	0.3629	--	--	195
197.4	2.1548	190.7	2.6681	--	--	196
257.2	0.6551	211.6	1.0951	--	--	193
239.8	0.7364	229.2	1.2836	--	--	194
288.0	0.2608	272.2	0.2209	--	--	192
307.2	32.4581	299.1	23.9468	--	--	191
322.0	0.0802	313.9	0.1699	--	--	190
330.9	0.1519	321.1	0.0246	--	--	189
332.7	7.9707	323.1	16.3819	--	--	188
340.9	0.0745	328.4	0.2312	--	--	187
347.3	0.1233	336.1	0.1252	--	--	186
354.2	0.9986	342.4	1.0257	--	--	185
357.1	0.0537	346.3	0.1140	--	--	184
366.3	1.6902	353.1	1.1113	--	--	183
402.0	4.9680	392.4	4.6974	--	--	182
411.2	0.0237	404.0	0.2583	--	--	181
415.2	0.0750	406.5	0.0859	--	--	180
416.3	0.6692	409.2	0.4579	--	--	179
418.9	0.7173	411.3	0.1694	--	--	178
514.5	0	433.3	1.3328	--	--	193(2)
444.2	8.6460	433.8	5.8715	--	--	177
452.2	1.1619	442.7	1.6580	--	--	176
462.3	1.4614	450.6	1.5202	--	--	174
459.0	1.2505	454.8	1.2343	--	--	175
465.1	1.6842	457.3	0.8113	--	--	173
475.0	3.3175	461.4	4.6546	--	--	172
487.8	5.9837	477.8	7.0826	--	--	171
497.0	1.7073	485.2	2.2058	--	--	170
520.7	13.0368	510.3	13.3305	--	--	169
525.2	19.9038	514.2	20.2144	--	--	168
561.4	11.0779	547.4	10.7792	--	--	167
605.2	1.2564	592.4	1.4867	--	--	166
656.6	0.1432	645.1	0.1397	--	--	165
658.3	0.1029	646.2	0.0867	--	--	163
657.8	0.2343	648.0	0.1700	--	--	164
661.2	0.1208	650.1	0.1009	--	--	162
676.1	1.6226	665.8	1.4576	--	--	161
685.5	0.2495	673.6	0.2044	--	--	160
689.4	0.4957	676.8	0.5514	--	--	159
746.2	2.7643	732.6	4.0242	--	--	158
769.5	0.3592	755.0	0.5038	--	--	157
771.5	0.1601	756.1	0.0333	--	--	156
773.1	2.9673	758.7	3.0507	--	--	155
787.6	34.5973	770.8	31.7663	--	--	154
812.5	0.0571	793.8	0.0356	--	--	153
816.8	0.0255	797.3	0.1195	--	--	152
819.6	0.0016	800.4	0.1336	--	--	151
822.1	0.3668	803.9	0.3952	--	--	150
826.3	0.4159	804.5	0.0499	--	--	148
825.4	0.0946	808.4	0.0364	--	--	149
866.5	3.3072	839.1	3.2674	--	--	147
894.8	0.8060	873.2	0.6205	--	--	146
899.7	0.5606	876.5	0.6027	--	--	145
901.3	0.0607	877.8	0.3010	--	--	144
901.7	0.5357	880.5	0.2628	--	--	143
905.4	0.2659	882.3	0.2710	--	--	141
903.1	0.0899	885.9	0.1094	--	--	142
911.4	0.3073	891.7	2.1107	--	--	140
915.4	4.4230	896.4	3.4245	--	--	139
938.1	1.7540	913.6	1.7636	--	--	138
944.2	0.4630	922.1	0.4074	--	--	137
948.1	0.7809	924.6	0.7690	--	--	136
950.0	1.3134	926.0	1.2756	--	--	135
979.0	3.2771	951.7	0.8383	--	--	133
982.0	0	952.3	1.1682	--	--	151+200
975.6	0	954.9	0.5117	--	--	171(2)
984.6	0	955.0	0.6519	--	--	150+200
980.8	5.2745	955.8	2.4202	--	--	132
977.4	0	957.1	1.6542	--	--	168+176
977.4	0	957.4	2.2195	--	--	168+176
985.0	5.1522	958.0	3.0732	--	--	130
990.6	0	959.1	3.2125	--	--	152+198
990.6	0	959.7	2.0537	--	--	152+198
999.6	0	960.3	0.8632	--	--	154+195
984.8	0	961.1	1.0270	--	--	170+171
980.3	0	963.0	3.7931	--	--	163+190
988.0	2.6897	963.2	2.3786	--	--	128
987.4	0	964.0	2.8660	--	--	165+189
979.6	0	964.8	0.8483	--	--	169+175
983.2	0	965.2	1.5323	--	--	162+190
1004.7	0	965.7	3.5924	--	--	147+202
994.4	29.1966	966.1	19.2152	--	--	127
987.4	0	967.6	0.6114	--	--	165+189
1013.0	0	968.7	11.7660	--	--	155+194
988.6	0	970.1	1.4440	--	--	164+189
995.7	0	970.8	1.4450	--	--	169+172
1001.9	14.5973	974.1	7.7105	--	--	126
1000.2	0	974.9	1.1844	--	--	168+172
1023.3	0.0808	997.7	0.0929	--	--	125
1047.5	3.6845	1017.3	0.0918	--	--	123
1043.6	0	1019.0	0.7763	--	--	159+185
1042.6	0	1021.3	0.9352	--	--	160+184
1046.6	0	1025.4	0.5704	--	--	159+184
1059.4	0.0311	1027.9	0.0579	--	--	117
1059.1	0.3541	1029.7	0.0485	--	--	118
1053.4	6.5664	1034.2	18.7713	--	--	120
1056.1	3.5397	1036.7	7.6756	--	--	119
1064.6	10.2805	1049.3	7.2256	--	--	116
1080.4	6.0878	1056.7	4.2383	--	--	115
1086.7	0	1062.0	0.6380	--	--	167+168
1130.7	0	1098.3	1.4596	--	--	135+197
1126.6	5.9315	1099.8	5.3860	--	--	114
1127.5	2.5302	1100.8	2.0276	--	--	113
1131.2	0.2612	1105.8	0.4606	--	--	112
1132.7	0.9131	1106.5	0.2779	--	--	111
1134.2	0.2587	1109.6	0.8144	--	--	110
1135.3	0.2092	1109.9	0.1858	--	--	109
1139.5	0	1109.9	0.8817	--	--	155+183
1147.3	0.0847	1119.5	0.0480	--	--	107
1146.7	0.0337	1121.6	0.2635	--	--	108
1148.2	0	1121.8	4.2164	--	--	158+182
1151.5	11.7001	1129.5	4.4101	--	--	106
1159.3	0.0010	1130.3	0.3927	--	--	104
1162.6	0.2893	1133.5	0.1694	--	--	103
1158.7	0.1023	1134.8	0.2233	--	--	105
1179.6	1.1219	1154.4	1.2597	--	--	102
1211.6	1.6019	1173.9	0.5797	--	--	100
1214.7	0.4558	1184.1	0.1477	--	--	99
1216.2	0.2029	1185.7	0.0882	--	--	98
1219.2	0.3675	1188.7	0.5566	--	--	97
1211.3	1.4530	1189.3	0.9667	--	--	101
1222.0	0.2515	1192.1	0.0482	--	--	96
1242.6	1.9713	1209.9	2.2049	--	--	95
1284.8	1.2957	1247.1	1.6100	--	--	93
1275.8	0	1252.4	1.3004	--	--	152+175
1275.8	0	1252.4	1.2101	--	--	152+175
1290.1	1.6774	1255.9	0.5278	--	--	91
1291.4	0	1260.4	2.3602	--	--	148+173
1284.4	0	1262.0	1.3498	--	--	149+175
1295.0	7.9037	1262.4	2.4663	--	--	90
1296.8	0	1265.5	0.9591	--	--	146+182
1293.8	0	1268.4	1.1505	--	--	155+169
1293.8	0	1268.8	0.5389	--	--	155+169
1317.9	2.0383	1275.6	2.3563	--	--	86
1314.8	0.4806	1276.7	0.5835	--	--	88
1317.0	0.3832	1279.9	0.3074	--	--	87
1319.8	0.1864	1280.3	0.0103	--	--	85
1323.9	0	1285.2	0.6454	--	--	131+187
1327.4	0.1180	1289.6	0.2765	--	--	84
1328.3	0.5151	1290.3	2.5795	--	--	83
1328.1	0	1291.0	0.7927	--	--	129+187
1333.5	50.5243	1296.7	42.4565	--	--	82
1333.2	0	1297.4	0.6453	--	--	133+185
1335.3	0	1297.7	0.6462	--	--	128+186
1334.9	0	1299.6	1.1167	--	--	132+185
1337.2	0	1300.0	1.0568	--	--	131+185
1336.1	0	1300.8	5.2868	--	--	133+184
1336.1	0	1301.1	6.4478	--	--	133+184
1341.7	0	1302.1	2.6301	--	--	127+186
1339.6	2.1547	1302.7	3.9078	--	--	80
1343.8	0	1310.1	1.1060	--	--	145+177
1339.6	2.1547	1311.1	0.5611	--	--	80
1347.8	0.3380	1313.0	0.6792	--	--	79
1350.2	0.1389	1315.3	0.0734	--	--	78
1352.5	0.8347	1318.4	0.8202	--	--	77
1354.4	0.0574	1320.9	0.2040	--	--	74
1353.7	0.0433	1321.6	0.2106	--	--	76
1353.9	0.0040	1321.7	0.0498	--	--	75
1380.5	0.6861	1344.7	1.0297	--	--	73
1381.5	3.9111	1346.7	3.5884	--	--	72
1381.8	1.4584	1347.5	0.6839	--	--	71
1383.7	2.7877	1348.8	2.5374	--	--	70
1374.9	0	1348.8	0.5134	--	--	159+160
1389.7	2.9793	1355.8	2.5841	--	--	69
1393.8	1.4094	1361.1	1.3214	--	--	68
1403.3	0.0338	1364.4	0.1111	--	--	65
1400.9	0.0403	1365.3	0.0056	--	--	67
1402.0	0.0414	1365.7	0.0751	--	--	66
1404.3	0.2533	1367.1	0.1815	--	--	64
1447.8	5.6130	1414.3	5.9287	--	--	63
1456.2	0	1419.9	0.6999	--	--	146+167
1499.8	0	1428.1	1.1221	--	--	95+193
1470.8	5.3607	1436.9	3.8897	--	--	62
1482.6	4.7170	1440.4	0.8810	--	--	60
1476.8	0	1441.8	1.5673	--	--	139+167
1485.3	0.8246	1442.3	0.4741	--	--	59
1481.9	10.7452	1445.0	5.5672	--	--	61
1489.1	0.2061	1446.0	1.3931	--	--	58
1485.0	0	1446.1	0.5894	--	--	128+170
1490.1	3.4068	1446.7	3.5824	--	--	57
1484.2	0	1447.2	0.6229	--	--	106+188
1488.2	0	1447.6	0.8562	--	--	107+187
1487.6	0	1449.2	2.2296	--	--	108+187
1491.3	0	1449.8	0.9996	--	--	127+170
1493.2	4.8400	1450.2	2.6967	--	--	56
1496.0	2.3437	1451.1	3.5517	--	--	55
1504.1	0	1452.5	0.6218	--	--	98+192
1493.8	0	1452.6	3.6938	--	--	113+183
1501.1	10.3133	1452.9	2.5186	--	--	54
1487.6	0	1453.8	0.7108	--	--	148+162
1494.0	0	1456.6	2.4480	--	--	108+186
1498.9	0	1460.2	6.1533	--	--	124+176
1498.1	0	1460.8	2.3833	--	--	134+169
1498.9	0	1461.0	3.6327	--	--	124+176
1503.6	0	1461.6	1.3772	--	--	103+187
1499.6	0	1462.0	2.0607	--	--	105+187
1510.6	0	1463.2	3.2797	--	--	81+198
1510.6	0	1463.3	8.1263	--	--	81+198
1502.7	0	1463.7	2.2089	--	--	134+168
1502.7	0	1464.0	6.7918	--	--	134+168
1500.9	0	1464.4	3.6904	--	--	108+185
1492.4	0	1464.7	8.6398	--	--	158(2)
1504.5	0	1465.3	2.2309	--	--	107+184
1504.5	0	1466.1	0.7277	--	--	107+184
1506.6	0	1466.4	2.6296	--	--	104+186
1501.4	0	1467.3	0.5085	--	--	132+169
1503.7	0	1467.4	1.3915	--	--	131+169
1504.8	0	1468.6	9.4271	--	--	121+176
1504.8	0	1468.6	4.4513	--	--	121+176
1504.2	0	1469.0	3.0441	--	--	133+168
1501.8	0	1469.1	3.0148	--	--	122+176
1509.9	0	1469.2	2.8829	--	--	103+186
1505.9	0	1469.4	2.0036	--	--	105+186
1505.9	0	1469.6	2.8528	--	--	105+186
1508.2	0	1471.3	1.0189	--	--	131+168
1505.7	0	1472.3	0.5949	--	--	124+175
1507.9	0	1472.6	0.9774	--	--	129+169
1530.5	0	1473.4	6.4912	--	--	95+192
1530.5	0	1475.3	1.9832	--	--	95+192
1516.4	0	1476.5	0.6748	--	--	104+184
1515.1	0	1476.7	1.0125	--	--	127+169
1516.4	0	1476.9	1.5810	--	--	104+184
1517.8	0	1477.6	0.6139	--	--	106+183
1508.7	0	1481.6	10.9051	--	--	116+177
1508.7	0	1482.9	3.8928	--	--	116+177
1528.2	0.5546	1488.0	3.9847	--	--	45
1526.8	0	1489.8	0.8204	--	--	102+186
1531.4	0.1732	1491.2	0.3743	--	--	44
1531.4	0.1732	1492.9	0.0753	--	--	44
1614.2	1.6115	1575.6	1.1464	--	--	43
1643.4	5.2955	1604.1	3.5350	--	--	42
1682.4	0	1643.0	0.9482	--	--	146+154
1830.7	0	1787.5	1.4663	--	--	139(2)
1860.9	0	1802.7	0.5042	--	--	127+147
1882.8	0	1834.0	0.5363	--	--	128+146
1917.2	0	1862.8	1.5337	--	--	126+139
1918.1	0	1869.2	0.5944	--	--	125+146
1988.8	0	1927.6	3.0273	--	--	127(2)
2003.8	0	1937.4	0.5901	--	--	126(2)
2011.4	0	1958.1	0.9515	--	--	125+128
2046.6	0	1992.9	1.2829	--	--	125(2)
2058.9	0	2014.2	0.5359	--	--	116+127
2126.9	0	2054.9	29.6285	--	--	100+139
2151.3	0	2086.6	0.5284	--	--	93+147
2174.0	0	2119.2	0.7411	--	--	102+127
2213.5	0	2128.8	52.0944	--	--	100+126
2199.6	0	2135.5	1.3820	--	--	100+128
2206.0	0	2138.7	0.6870	--	--	100+127
2330.9	0	2148.2	0.6471	--	--	41+213
2304.4	251.4324	2167.4	115.3179	--	--	41
2373.5	0	2205.9	0.5527	--	--	41+207
2272.0	0	2211.1	2.2335	--	--	93+129
2274.4	0	2214.2	1.6907	--	--	92+129
2279.2	0	2216.2	1.1413	--	--	93+127
2289.0	0	2221.3	0.5729	--	--	92+126
2281.5	0	2227.3	36.3068	--	--	92+127
2289.3	0	2227.9	0.7030	--	--	90+127
2390.8	0	2229.0	0.8945	--	--	41+205
2398.5	0	2234.5	0.5076	--	--	41+204
2302.4	0	2251.2	0.7185	--	--	96+115
2321.7	0	2256.0	0.8804	--	--	84+127
2331.2	0	2268.2	0.5228	--	--	81+127
2334.0	0	2272.1	0.9306	--	--	80+127
2351.7	0	2300.9	1.7158	--	--	92+116
2374.2	0	2305.9	0.5059	--	--	100+103
2365.2	0	2307.5	0.5862	--	--	93+115
2363.2	0	2308.9	0.6605	--	--	63+139
2423.2	0	2345.8	3.2386	--	--	100(2)
2758.7	0	2683.4	0.5342	--	--	64+74
2895.6	0	2805.5	0.8635	--	--	63(2)
2929.8	0	2827.0	1.2400	--	--	61+63
3022.4	33.7679	2830.6	23.4861	--	--	37
3015.8	57.1343	2834.2	34.8446	--	--	38
3011.1	4.3921	2840.8	6.6149	--	--	39
3009.2	27.6206	2847.4	22.8965	--	--	40
3031.8	20.5473	2853.1	8.9617	--	--	32
3027.5	20.2958	2856.5	9.1129	--	--	36
3031.8	20.5473	2859.7	18.3785	--	--	32
2895.6	0	2863.4	2.5527	--	--	63(2)
2980.3	0	2865.0	31.7392	--	--	57(2)
3030.0	19.5602	2867.3	20.8034	--	--	34
3031.0	26.1998	2869.7	14.4421	--	--	33
2974.4	0	2877.5	3.1400	--	--	58+59
2986.3	0	2887.9	11.2913	--	--	56(2)
2975.5	0	2888.6	1.3462	--	--	57+59
2979.2	0	2890.8	0.7572	--	--	57+58
2975.1	0	2892.7	4.0424	--	--	56+61
2970.6	0	2894.5	5.0613	--	--	59(2)
3052.1	0	2896.2	0.7898	--	--	40+211
2982.2	0	2896.3	0.6369	--	--	56+58
2978.2	0	2897.1	2.6906	--	--	58(2)
2986.3	0	2897.7	0.5082	--	--	51+60
2983.3	0	2898.6	1.1814	--	--	56+57
2992.0	0	2901.2	9.7784	--	--	53+58
2988.2	0	2902.4	42.0712	--	--	53+59
2988.5	0	2902.6	1.8359	--	--	52+59
2985.1	0	2902.8	0.7708	--	--	52+61
2990.2	0	2903.6	22.3757	--	--	54+58
2991.3	0	2903.8	0.6346	--	--	54+57
2990.2	0	2904.1	32.7987	--	--	54+58
2992.2	0	2904.8	3.7409	--	--	52+58
2985.6	0	2905.5	1.4220	--	--	51+61
2990.0	0	2906.5	2.3461	--	--	49+61
2993.1	0	2906.6	1.5159	--	--	53+57
2991.9	0	2908.0	3.9589	--	--	48+60
2994.3	0	2908.1	1.2688	--	--	50+57
3055.6	22.4389	2908.4	35.9794	--	--	28
2991.3	0	2909.0	15.3621	--	--	48+61
2992.8	0	2909.6	3.8788	--	--	51+58
2992.8	0	2909.8	5.3871	--	--	51+58
2993.9	0	2910.2	4.1802	--	--	51+57
2996.3	0	2910.8	1.3415	--	--	52+56
3004.1	0	2912.0	0.7852	--	--	49+55
2997.2	0	2912.7	1.5699	--	--	49+58
2997.3	0	2913.0	1.3253	--	--	50+56
2998.4	0	2913.0	0.5729	--	--	48+58
3001.3	0	2913.1	11.7243	--	--	49+56
3060.8	29.3087	2913.7	21.2607	--	--	25
2999.5	0	2914.0	1.5385	--	--	48+57
3081.0	0	2915.4	1.9686	--	--	38+208
3080.2	0	2916.1	1.0523	--	--	39+207
3066.9	35.9292	2916.5	21.1861	--	--	22
3004.1	0	2916.7	0.8047	--	--	49+55
3001.3	0	2916.8	6.8004	--	--	49+56
3004.3	0	2917.4	3.3731	--	--	52+54
3004.3	0	2917.9	4.6212	--	--	52+54
3005.3	0	2918.9	23.8043	--	--	50+54
3005.3	0	2919.0	23.3823	--	--	50+54
3056.1	50.1112	2919.5	23.1474	--	--	27
3001.5	0	2919.5	5.3914	--	--	47+58
3084.9	0	2919.8	0.8531	--	--	38+207
3002.6	0	2920.0	2.6475	--	--	47+57
3004.8	0	2920.6	0.5396	--	--	51+54
3056.6	58.1422	2921.3	38.6942	--	--	26
3005.6	0	2922.3	7.9351	--	--	47+56
3007.1	0	2922.4	10.5079	--	--	50+53
3005.6	0	2922.9	0.8078	--	--	47+56
3087.2	0	2923.4	0.8241	--	--	39+206
3007.3	0	2923.4	2.4963	--	--	50+52
3016.2	0	2924.0	2.0511	--	--	49(2)
3010.4	0	2924.4	0.5974	--	--	48+54
3006.6	0	2924.6	3.1747	--	--	51+53
3077.0	4.8179	2924.7	5.1270	--	--	18
3060.8	29.3087	2926.6	16.4344	--	--	25
3011.3	0	2927.1	2.6830	--	--	49+52
3011.3	0	2927.5	1.4847	--	--	49+52
2996.9	0	2927.7	10.8635	--	--	51+56
3012.2	0	2928.4	1.0021	--	--	48+53
3012.2	0	2928.8	0.8056	--	--	49+50
3075.7	2.0656	2928.9	9.2472	--	--	20
3011.8	0	2929.3	1.5588	--	--	49+51
3013.5	0	2929.7	1.1253	--	--	48+50
3018.3	0	2929.7	0.9426	--	--	45+57
3075.5	2.7804	2930.1	4.8969	--	--	21
3013.6	0	2930.5	0.5111	--	--	47+54
3007.4	0	2930.6	3.6458	--	--	51(2)
3084.2	22.9627	2931.8	2.6418	--	--	13
3011.8	0	2932.4	11.8454	--	--	49+51
3013.0	0	2932.7	16.3109	--	--	48+51
3014.0	0	2933.7	0.5817	--	--	44+60
3023.0	0	2933.7	1.0778	--	--	46+53
3021.3	0	2934.0	2.2478	--	--	45+56
3015.6	0	2934.2	0.5800	--	--	47+52
3013.5	0	2934.5	2.2527	--	--	45+59
3013.3	0	2934.6	15.7539	--	--	44+61
3024.2	0	2935.2	1.5811	--	--	46+50
3016.6	0	2935.5	5.1062	--	--	47+50
3017.4	0	2935.6	19.8838	--	--	48+49
3016.6	0	2935.9	1.6692	--	--	47+50
3023.8	0	2935.9	18.1871	--	--	46+51
3023.8	0	2936.0	2.5782	--	--	46+51
3016.2	0	2936.9	14.2503	--	--	47+51
3082.4	65.8180	2937.2	104.8833	--	--	14
3028.2	0	2937.6	1.1104	--	--	46+49
3020.6	0	2937.8	13.6263	--	--	47+49
3020.5	0	2938.6	9.1617	--	--	44+58
3082.1	47.5327	2939.1	29.9221	--	--	16
3021.8	0	2939.5	9.0146	--	--	47+48
3029.4	0	2939.9	0.7815	--	--	46+48
3021.5	0	2940.5	4.5634	--	--	44+57
3024.9	0	2941.4	8.3970	--	--	47(2)
3024.9	0	2941.5	3.5405	--	--	47(2)
3032.5	0	2942.6	0.5313	--	--	46+47
3095.5	0	2943.2	0.5658	--	--	30+210
3031.3	0	2944.8	2.0377	--	--	45+52
3031.3	0	2948.0	5.1051	--	--	45+52
3036.2	0	2949.8	0.6030	--	--	45+49
3037.5	0	2950.7	2.2382	--	--	45+48
3037.5	0	2950.9	6.3791	--	--	45+48
3106.2	0	2952.4	7.1593	--	--	25+210
3103.6	0	2952.9	1.1306	--	--	25+211
3106.2	0	2953.3	3.0918	--	--	25+210
3035.5	0	2954.4	3.5626	--	--	44+50
3035.5	0	2955.1	3.5043	--	--	44+50
3104.0	29.2160	2955.7	25.7634	--	--	10
3040.6	0	2956.5	2.5988	--	--	45+47
3116.6	0	2956.7	0.5041	--	--	24+209
3032.3	0	2957.8	4.1069	--	--	45+50
3035.1	0	2958.3	2.1487	--	--	44+51
3034.5	0	2959.0	8.8711	--	--	44+52
3107.4	0	2959.5	1.2041	--	--	23+211
3112.3	0	2959.5	4.0593	--	--	22+210
3109.9	0	2960.2	3.3002	--	--	23+210
3034.5	0	2960.9	11.9827	--	--	44+52
3115.3	0	2961.5	1.4797	--	--	30+208
3119.2	0	2962.4	1.2187	--	--	23+209
3121.5	0	2962.6	1.6200	--	--	22+209
3121.5	0	2962.7	2.5832	--	--	22+209
3118.1	0	2964.0	9.5136	--	--	29+208
3043.8	0	2964.6	3.7580	--	--	44+47
3043.8	0	2964.9	5.4814	--	--	44+47
3119.2	0	2965.8	1.4525	--	--	30+207
3121.3	0	2966.1	2.7728	--	--	27+208
3116.6	26.8419	2966.7	16.0813	--	--	9
3035.1	0	2968.4	20.4290	--	--	44+51
3122.0	0	2969.4	30.2875	--	--	29+207
3122.0	0	2969.6	9.9781	--	--	29+207
3040.7	0	2972.7	19.7073	--	--	44+48
3056.3	0	2975.3	6.2069	--	--	45(2)
3059.5	0	2975.7	1.3999	--	--	44+45
3132.1	0	2978.3	0.5671	--	--	22+208
3085.1	13.7421	2984.4	8.5380	--	--	12
3085.1	13.7421	2986.8	3.0780	--	--	12
3082.3	3.4987	2987.0	3.7840	--	--	15
3062.8	0	2995.6	6.4749	--	--	44(2)
3114.2	0	3021.8	0.5114	--	--	42+62
3183.9	0.3330	3039.2	0.6840	--	--	8
3186.5	4.1890	3040.9	4.3831	--	--	7
3193.2	0.3568	3045.5	0.4792	--	--	6
3194.4	0.5013	3049.9	0.7852	--	--	5
3155.9	0	3051.0	0.9589	--	--	42+47
3163.5	0	3070.3	0.6685	--	--	42+46
3252.3	0.9832	3087.2	1.3644	--	--	1
3210.0	1.9803	3093.4	1.7875	--	--	3
3298.8	0	3117.0	0.9777	--	--	41+127
3252.3	0.9832	3138.7	1.5126	--	--	1
3228.5	0	3154.2	0.6895	--	--	43(2)
4631.7	0	4448.1	0.5721	--	--	8+63
6055.0	0	5699.5	0.6482	--	--	36(2)
6055.4	0	5703.4	0.8080	--	--	35(2)
6059.9	0	5708.9	0.6500	--	--	34(2)
6062.0	0	5714.3	1.0054	--	--	33(2)
6063.6	0	5716.3	0.8440	--	--	32(2)
6100.2	0	5757.0	1.2488	--	--	30(2)
6105.9	0	5774.6	0.8061	--	--	29(2)
6115.1	0	5785.6	0.7309	--	--	14+31
6406.7	0	6040.4	2.3076	--	--	4(2)
6413.4	0	6080.5	0.5462	--	--	3+4
