# Supplementary material for: Can Silver(I) Act as a Hydrogen-Bond Acceptor? Spectroscopic and Computational Exploration of the Ag···H+ Bonds in the Gas Phase and in Solvent
Source: Inorg Chem. 2025 Dec 8;64(50):24411–22. doi: 10.1021/acs.inorgchem.5c03415 (PMC12728918; doi:10.1021/acs.inorgchem.5c03415)
Supplement: Supplementary file 2 [file ic5c03415_si_001.zip › anharmonic/Dagcl.0401_gvpt2.log-FREQS1.gjf.log]

Dagcl.0401_gvpt2.log


                          Standard orientation:                          
 ---------------------------------------------------------------------
 Center     Atomic      Atomic             Coordinates (Angstroms)
 Number     Number       Type             X           Y           Z
 ---------------------------------------------------------------------
      1          6           0        0.196827    2.377854   -0.882407
      2          6           0        0.600785    3.590705   -1.435520
      3          6           0        1.958129    3.906606   -1.501225
      4          6           0        2.890919    3.005817   -0.993612
      5          6           0        2.472517    1.797655   -0.432137
      6          6           0        1.109230    1.433391   -0.367324
      7         15           0        0.422366   -0.173556    0.295569
      8          7           0        3.544034    0.927834    0.113913
      9          1           0        3.082726    0.090538    0.519938
     10          6           0        4.288250    1.545623    1.272868
     11         47           0        2.089928   -1.534111    1.395658
     12          6           0        4.485344    0.375698   -0.926003
     13         17           0        4.349918   -1.995442    1.892196
     14          6           0       -0.169407   -1.097775   -1.253199
     15          6           0       -1.128854   -0.319051   -2.188981
     16          6           0       -0.855629   -2.411994   -0.792612
     17          6           0       -1.215349   -3.277589   -2.020378
     18          6           0       -2.187021   -2.493538   -2.924853
     19          6           0       -1.505079   -1.198033   -3.406533
     20          6           0       -0.230749   -1.544807   -4.200318
     21          6           0        0.737953   -2.323999   -3.289680
     22          6           0        1.108327   -1.455064   -2.067019
     23          6           0        0.066482   -3.624150   -2.803303
     24          6           0       -0.931107    0.271107    1.560652
     25          6           0       -0.399006    1.448702    2.423569
     26          6           0       -2.319394    0.639703    0.978255
     27          6           0       -3.303330    0.966984    2.126425
     28          6           0       -2.756645    2.146783    2.954984
     29          6           0       -1.393498    1.760455    3.564549
     30          6           0       -1.558571    0.522590    4.467369
     31          6           0       -2.103721   -0.649318    3.628550
     32          6           0       -1.108521   -0.967722    2.491002
     33          6           0       -3.470980   -0.271466    3.027080
     34          1           0       -0.861235    2.158667   -0.848257
     35          1           0       -0.143803    4.282315   -1.816554
     36          1           0        2.290778    4.843360   -1.935870
     37          1           0        3.946909    3.252126   -1.033164
     38          1           0        3.554790    1.918419    1.987768
     39          1           0        4.908491    2.362403    0.905477
     40          1           0        4.893000    0.758387    1.725917
     41          1           0        5.097148    1.185939   -1.321491
     42          1           0        5.099233   -0.382183   -0.435913
     43          1           0        3.890848   -0.074148   -1.720622
     44          1           0       -0.643467    0.592676   -2.551820
     45          1           0       -2.038085   -0.023398   -1.658586
     46          1           0       -1.768702   -2.186181   -0.231502
     47          1           0       -0.191317   -2.975457   -0.123441
     48          1           0       -1.694890   -4.197557   -1.666687
     49          1           0       -3.108233   -2.257042   -2.376249
     50          1           0       -2.476210   -3.107125   -3.786245
     51          1           0       -2.194453   -0.628352   -4.040712
     52          1           0        0.247941   -0.627891   -4.569187
     53          1           0       -0.486546   -2.148854   -5.078803
     54          1           0        1.657034   -2.562740   -3.837909
     55          1           0        1.598715   -0.532719   -2.407251
     56          1           0        1.823599   -2.002590   -1.438960
     57          1           0        0.757085   -4.193635   -2.167872
     58          1           0       -0.179022   -4.261083   -3.661136
     59          1           0       -0.263770    2.344706    1.808562
     60          1           0        0.582817    1.189646    2.845325
     61          1           0       -2.715518   -0.193461    0.389085
     62          1           0       -2.252624    1.507130    0.314695
     63          1           0       -4.268935    1.239218    1.684268
     64          1           0       -3.463944    2.403236    3.752415
     65          1           0       -2.650391    3.038137    2.322255
     66          1           0       -0.997161    2.598637    4.149735
     67          1           0       -2.246647    0.748241    5.290554
     68          1           0       -0.595836    0.250264    4.919188
     69          1           0       -2.205385   -1.542098    4.256281
     70          1           0       -0.141594   -1.245125    2.932863
     71          1           0       -1.462611   -1.832268    1.920469
     72          1           0       -3.876738   -1.110674    2.447106
     73          1           0       -4.188143   -0.059355    3.828792
 ---------------------------------------------------------------------


 Harmonic frequencies (cm**-1), IR intensities (KM/Mole), Raman scattering
 activities (A**4/AMU), depolarization ratios for plane and unpolarized
 incident light, reduced masses (AMU), force constants (mDyne/A),
 and normal coordinates:
                      1                     2                    3          
                      A                     A                    A          
 Frequencies --     26.4595               34.6916              42.8318      
 Red. masses --      5.4156                5.8805               3.8252      
 Frc consts  --      0.0022                0.0042               0.0041      
 Frac Tr+Rot --    100.0000              100.0000             100.0000      
 IR Inten    --      0.0492                4.0048               0.0467      
  Atom  AN      X      Y      Z       X      Y      Z      X      Y      Z  
     1   6    -0.01  -0.04  -0.09    0.01   0.00   0.02  -0.01  -0.00  -0.02
     2   6    -0.01  -0.03  -0.07    0.02  -0.03  -0.04   0.00  -0.01  -0.03
     3   6    -0.02   0.01   0.01    0.02  -0.07  -0.13   0.00  -0.02  -0.03
     4   6    -0.02   0.04   0.07    0.02  -0.08  -0.15  -0.00  -0.02  -0.02
     5   6    -0.02   0.03   0.05    0.02  -0.05  -0.08  -0.01  -0.01  -0.01
     6   6    -0.01  -0.01  -0.04    0.01  -0.01  -0.00  -0.02  -0.00  -0.01
     7  15    -0.00  -0.02  -0.05    0.00  -0.01  -0.00  -0.02   0.01   0.00
     8   7    -0.03   0.07   0.11    0.02  -0.05  -0.07  -0.02  -0.02   0.00
     9   1    -0.03   0.06   0.10    0.01   0.00   0.02  -0.04  -0.02  -0.00
    10   6    -0.09   0.10   0.14    0.11   0.02  -0.17  -0.03  -0.03   0.01
    11  47    -0.00  -0.02  -0.05   -0.01   0.03   0.05  -0.03  -0.01   0.00
    12   6     0.03   0.07   0.16   -0.06  -0.16  -0.09  -0.02  -0.03   0.01
    13  17    -0.03   0.08   0.15   -0.03   0.10   0.20  -0.05  -0.05   0.01
    14   6    -0.02  -0.02  -0.05   -0.00   0.02  -0.02   0.00   0.01  -0.01
    15   6    -0.03  -0.03  -0.04   -0.01   0.04   0.01  -0.09  -0.05   0.04
    16   6    -0.03  -0.01  -0.03   -0.00   0.01  -0.04   0.13  -0.06  -0.02
    17   6    -0.04  -0.02  -0.02   -0.01   0.04  -0.06   0.17  -0.07  -0.03
    18   6    -0.05  -0.03  -0.02   -0.01   0.06  -0.04   0.07  -0.13   0.02
    19   6    -0.04  -0.03  -0.03   -0.01   0.07  -0.01  -0.06  -0.06   0.03
    20   6    -0.05  -0.04  -0.04   -0.02   0.09  -0.03  -0.05   0.08  -0.01
    21   6    -0.05  -0.04  -0.04   -0.02   0.06  -0.05   0.05   0.14  -0.06
    22   6    -0.03  -0.04  -0.05   -0.01   0.04  -0.03   0.01   0.14  -0.06
    23   6    -0.05  -0.03  -0.03   -0.02   0.05  -0.07   0.18   0.07  -0.07
    24   6     0.03  -0.02  -0.02    0.00  -0.03   0.00  -0.01   0.02   0.01
    25   6     0.10  -0.06  -0.01    0.01  -0.06   0.03   0.01   0.02  -0.01
    26   6     0.04   0.06   0.01    0.00  -0.01   0.02  -0.01   0.01   0.03
    27   6     0.08   0.08   0.04    0.01  -0.03   0.03   0.01   0.04   0.04
    28   6     0.15   0.03   0.06    0.02  -0.06   0.06   0.03   0.04   0.02
    29   6     0.14  -0.04   0.02    0.01  -0.08   0.05   0.03   0.04   0.00
    30   6     0.10  -0.06  -0.00    0.01  -0.11   0.01   0.04   0.05   0.02
    31   6     0.03  -0.01  -0.02   -0.00  -0.08  -0.02   0.02   0.04   0.04
    32   6    -0.00  -0.03  -0.05   -0.01  -0.05  -0.03  -0.00   0.02   0.02
    33   6     0.04   0.06   0.02    0.00  -0.06  -0.00   0.01   0.05   0.05
    34   1    -0.01  -0.07  -0.15    0.01   0.03   0.08  -0.01   0.01  -0.01
    35   1    -0.01  -0.05  -0.11    0.02  -0.02  -0.02   0.01  -0.01  -0.04
    36   1    -0.02   0.02   0.03    0.03  -0.10  -0.19   0.01  -0.03  -0.05
    37   1    -0.03   0.08   0.13    0.03  -0.12  -0.21  -0.00  -0.03  -0.02
    38   1    -0.14   0.10   0.09    0.17   0.12  -0.16  -0.04  -0.02   0.01
    39   1    -0.09   0.10   0.16    0.14  -0.05  -0.28  -0.02  -0.03   0.02
    40   1    -0.11   0.11   0.18    0.10   0.03  -0.13  -0.04  -0.03   0.02
    41   1     0.02   0.08   0.17   -0.07  -0.22  -0.20  -0.00  -0.04   0.02
    42   1     0.03   0.10   0.20   -0.05  -0.14  -0.06  -0.03  -0.04   0.02
    43   1     0.07   0.04   0.15   -0.13  -0.22  -0.01  -0.02  -0.02   0.01
    44   1    -0.03  -0.03  -0.06   -0.01   0.05   0.02  -0.18  -0.00   0.05
    45   1    -0.02  -0.01  -0.04   -0.00   0.03   0.02  -0.10  -0.15   0.08
    46   1    -0.03  -0.00  -0.03   -0.00  -0.00  -0.03   0.12  -0.15   0.01
    47   1    -0.03  -0.01  -0.03    0.00  -0.00  -0.06   0.19  -0.02  -0.05
    48   1    -0.04  -0.02  -0.01   -0.01   0.03  -0.08   0.26  -0.12  -0.04
    49   1    -0.04  -0.02  -0.01   -0.01   0.05  -0.03   0.07  -0.22   0.05
    50   1    -0.05  -0.03  -0.01   -0.02   0.08  -0.05   0.10  -0.13   0.01
    51   1    -0.05  -0.04  -0.03   -0.02   0.08   0.00  -0.12  -0.10   0.07
    52   1    -0.05  -0.05  -0.05   -0.02   0.09  -0.01  -0.14   0.13  -0.01
    53   1    -0.06  -0.05  -0.03   -0.02   0.11  -0.04  -0.02   0.08  -0.02
    54   1    -0.05  -0.05  -0.05   -0.02   0.07  -0.06   0.05   0.23  -0.10
    55   1    -0.02  -0.04  -0.06   -0.01   0.04  -0.02  -0.08   0.19  -0.05
    56   1    -0.03  -0.04  -0.05   -0.01   0.02  -0.04   0.08   0.18  -0.09
    57   1    -0.05  -0.03  -0.03   -0.01   0.04  -0.09   0.25   0.11  -0.11
    58   1    -0.06  -0.04  -0.02   -0.02   0.07  -0.09   0.21   0.06  -0.08
    59   1     0.13  -0.05   0.01    0.01  -0.04   0.06   0.01   0.01  -0.02
    60   1     0.10  -0.11  -0.03    0.01  -0.07   0.02   0.02   0.02  -0.02
    61   1    -0.01   0.09  -0.00   -0.01   0.01  -0.00  -0.02   0.00   0.05
    62   1     0.07   0.07   0.03    0.00   0.01   0.04  -0.02   0.00   0.01
    63   1     0.08   0.13   0.07    0.01  -0.01   0.04   0.00   0.04   0.05
    64   1     0.17   0.05   0.08    0.02  -0.08   0.07   0.04   0.06   0.02
    65   1     0.17   0.04   0.08    0.02  -0.04   0.08   0.03   0.03   0.01
    66   1     0.19  -0.07   0.03    0.02  -0.10   0.07   0.05   0.04  -0.01
    67   1     0.13  -0.04   0.02    0.01  -0.12   0.02   0.06   0.06   0.03
    68   1     0.10  -0.11  -0.03    0.01  -0.12   0.00   0.05   0.04   0.00
    69   1     0.01  -0.02  -0.04   -0.00  -0.10  -0.04   0.02   0.05   0.04
    70   1    -0.01  -0.09  -0.08   -0.01  -0.07  -0.04   0.00   0.02   0.01
    71   1    -0.06  -0.00  -0.06   -0.01  -0.04  -0.05  -0.02   0.02   0.03
    72   1    -0.01   0.09   0.00   -0.01  -0.04  -0.03  -0.01   0.05   0.07
    73   1     0.07   0.08   0.03    0.00  -0.07   0.00   0.03   0.06   0.06
                      4                     5                    6          
                      A                     A                    A          
 Frequencies --     45.3759               54.6213              65.1673      
 Red. masses --      4.0908                3.7905               4.7242      
 Frc consts  --      0.0050                0.0067               0.0118      
 Frac Tr+Rot --    100.0000              100.0000             100.0000      
 IR Inten    --      0.1838                0.3571               0.6811      
  Atom  AN      X      Y      Z       X      Y      Z      X      Y      Z  
     1   6     0.03  -0.00   0.01    0.00   0.01   0.02  -0.05   0.01   0.01
     2   6     0.03   0.00   0.02   -0.01   0.06   0.13  -0.06   0.04   0.05
     3   6     0.03   0.01   0.04   -0.01   0.11   0.21  -0.06   0.05   0.06
     4   6     0.03   0.01   0.04   -0.01   0.09   0.17  -0.05   0.03   0.02
     5   6     0.02   0.00   0.03    0.00   0.04   0.06  -0.04   0.01  -0.03
     6   6     0.03  -0.00   0.01    0.01   0.00  -0.00  -0.04   0.00  -0.03
     7  15     0.02  -0.01  -0.01    0.00  -0.01  -0.02  -0.02  -0.00  -0.03
     8   7     0.02   0.00   0.05    0.01  -0.00  -0.01  -0.05  -0.02  -0.06
     9   1     0.01   0.02   0.07    0.01   0.03   0.06  -0.06  -0.03  -0.09
    10   6     0.03   0.02   0.03    0.18  -0.02  -0.11  -0.05  -0.07  -0.04
    11  47     0.02  -0.03  -0.03    0.00   0.01  -0.01  -0.05   0.02   0.02
    12   6     0.00  -0.03   0.05   -0.13  -0.07  -0.11  -0.05   0.01  -0.08
    13  17    -0.01   0.02   0.10   -0.01   0.02   0.04  -0.08  -0.06   0.05
    14   6    -0.01   0.01  -0.01   -0.00  -0.02  -0.01   0.01  -0.01  -0.03
    15   6    -0.03   0.02   0.02   -0.03  -0.05  -0.01   0.07   0.01  -0.08
    16   6     0.01   0.00  -0.00    0.03  -0.03   0.01  -0.04   0.01  -0.05
    17   6    -0.03   0.02   0.00    0.02  -0.05   0.02  -0.01   0.01  -0.06
    18   6    -0.06   0.03   0.04   -0.00  -0.07   0.03   0.06   0.03  -0.12
    19   6    -0.07   0.03   0.02   -0.03  -0.07   0.01   0.11   0.01  -0.09
    20   6    -0.09   0.03  -0.01   -0.04  -0.06  -0.01   0.15  -0.03  -0.03
    21   6    -0.06   0.03  -0.04   -0.01  -0.03  -0.01   0.08  -0.05   0.02
    22   6    -0.03   0.02  -0.05   -0.01  -0.01  -0.03   0.04  -0.05   0.03
    23   6    -0.05   0.02  -0.04    0.02  -0.04   0.01   0.02  -0.03   0.00
    24   6     0.02  -0.00  -0.01    0.00   0.00  -0.03   0.01   0.00  -0.01
    25   6    -0.06   0.09  -0.08    0.02  -0.02  -0.01   0.02   0.04  -0.06
    26   6    -0.01  -0.13  -0.02    0.01   0.03  -0.03  -0.02  -0.04   0.04
    27   6    -0.03  -0.13  -0.04    0.01   0.04  -0.03   0.02  -0.05   0.08
    28   6    -0.11  -0.05  -0.11    0.03   0.03  -0.02   0.03  -0.01   0.03
    29   6    -0.07   0.09  -0.10    0.02  -0.00  -0.02   0.07   0.04  -0.02
    30   6     0.02   0.13  -0.02   -0.01  -0.01  -0.03   0.15   0.06   0.02
    31   6     0.10   0.04   0.05   -0.03   0.01  -0.04   0.13   0.03   0.07
    32   6     0.11   0.04   0.07   -0.03  -0.00  -0.04   0.08   0.02   0.03
    33   6     0.07  -0.09   0.04   -0.02   0.04  -0.04   0.10  -0.02   0.13
    34   1     0.03  -0.00   0.00    0.01  -0.02  -0.04  -0.05   0.00   0.00
    35   1     0.03   0.00   0.02   -0.01   0.07   0.15  -0.06   0.05   0.09
    36   1     0.03   0.01   0.05   -0.02   0.15   0.30  -0.07   0.07   0.10
    37   1     0.03   0.01   0.06   -0.01   0.11   0.21  -0.05   0.04   0.02
    38   1     0.05   0.06   0.02    0.29   0.09  -0.06  -0.05  -0.09  -0.03
    39   1     0.06  -0.01   0.01    0.24  -0.11  -0.20  -0.04  -0.06  -0.00
    40   1     0.01   0.01   0.05    0.14  -0.07  -0.13  -0.06  -0.09  -0.06
    41   1    -0.00  -0.04   0.02   -0.17  -0.10  -0.22  -0.03   0.02  -0.04
    42   1     0.01  -0.02   0.06   -0.08  -0.06  -0.15  -0.06  -0.01  -0.10
    43   1    -0.01  -0.05   0.07   -0.24  -0.10  -0.01  -0.04   0.05  -0.10
    44   1    -0.04   0.02   0.01   -0.04  -0.04  -0.02   0.10  -0.00  -0.05
    45   1    -0.02   0.02   0.04   -0.02  -0.05   0.00   0.05   0.02  -0.11
    46   1     0.03  -0.01   0.04    0.03  -0.03   0.02  -0.06   0.04  -0.09
    47   1     0.03  -0.00  -0.03    0.04  -0.01   0.01  -0.08  -0.00  -0.02
    48   1    -0.02   0.01   0.01    0.04  -0.05   0.04  -0.05   0.03  -0.08
    49   1    -0.04   0.02   0.06    0.00  -0.08   0.04   0.03   0.06  -0.17
    50   1    -0.08   0.03   0.04   -0.01  -0.09   0.04   0.09   0.03  -0.13
    51   1    -0.09   0.03   0.05   -0.05  -0.09   0.01   0.16   0.02  -0.13
    52   1    -0.10   0.04  -0.02   -0.06  -0.06  -0.03   0.19  -0.05  -0.01
    53   1    -0.11   0.04  -0.01   -0.04  -0.07   0.00   0.17  -0.02  -0.04
    54   1    -0.08   0.03  -0.07   -0.02  -0.02  -0.03   0.10  -0.09   0.07
    55   1    -0.04   0.02  -0.05   -0.04  -0.00  -0.05   0.08  -0.07   0.04
    56   1    -0.02   0.01  -0.07    0.01   0.02  -0.04  -0.00  -0.06   0.07
    57   1    -0.03   0.02  -0.06    0.04  -0.02   0.01  -0.03  -0.05   0.04
    58   1    -0.08   0.03  -0.04    0.02  -0.05   0.02   0.04  -0.03  -0.00
    59   1    -0.12   0.06  -0.13    0.04  -0.01  -0.01  -0.03   0.03  -0.09
    60   1    -0.04   0.18  -0.07    0.01  -0.04  -0.01   0.05   0.07  -0.10
    61   1     0.04  -0.19   0.03   -0.00   0.04  -0.03  -0.02  -0.06   0.07
    62   1    -0.07  -0.16  -0.07    0.03   0.03  -0.03  -0.07  -0.05   0.02
    63   1    -0.05  -0.23  -0.05    0.02   0.07  -0.04  -0.01  -0.08   0.12
    64   1    -0.12  -0.05  -0.12    0.03   0.04  -0.03   0.06  -0.01   0.05
    65   1    -0.17  -0.08  -0.16    0.06   0.03  -0.02  -0.02  -0.02   0.00
    66   1    -0.13   0.15  -0.15    0.03  -0.02  -0.01   0.07   0.07  -0.06
    67   1     0.01   0.13  -0.03   -0.01   0.00  -0.03   0.18   0.06   0.05
    68   1     0.04   0.23  -0.01   -0.02  -0.03  -0.02   0.18   0.10  -0.03
    69   1     0.16   0.07   0.11   -0.05   0.01  -0.05   0.18   0.04   0.10
    70   1     0.13   0.14   0.08   -0.04  -0.02  -0.03   0.11   0.05  -0.01
    71   1     0.17  -0.02   0.12   -0.04   0.01  -0.04   0.07   0.00   0.06
    72   1     0.13  -0.16   0.09   -0.03   0.06  -0.05   0.09  -0.05   0.17
    73   1     0.06  -0.10   0.03   -0.02   0.05  -0.04   0.13  -0.02   0.15
                      7                     8                    9          
                      A                     A                    A          
 Frequencies --     69.0880               76.0517              86.3701      
 Red. masses --      6.7603                5.0626               8.5267      
 Frc consts  --      0.0190                0.0173               0.0375      
 Frac Tr+Rot --    100.0000              100.0000             100.0000      
 IR Inten    --      2.6230                0.3299               3.1709      
  Atom  AN      X      Y      Z       X      Y      Z      X      Y      Z  
     1   6     0.05   0.08  -0.05   -0.00  -0.04   0.03  -0.08  -0.01   0.10
     2   6     0.08   0.08  -0.03   -0.02  -0.01   0.09  -0.12   0.00   0.09
     3   6     0.08   0.06  -0.01   -0.03   0.01   0.10  -0.12  -0.00   0.00
     4   6     0.07   0.03  -0.01   -0.02  -0.01   0.03  -0.09  -0.01  -0.08
     5   6     0.04   0.03  -0.04    0.00  -0.05  -0.03  -0.05  -0.02  -0.07
     6   6     0.03   0.06  -0.05    0.01  -0.06  -0.02  -0.05  -0.02   0.02
     7  15     0.02   0.07  -0.04    0.01  -0.06  -0.02  -0.00  -0.03   0.05
     8   7     0.01  -0.00  -0.04    0.02  -0.05  -0.07  -0.03  -0.02  -0.11
     9   1    -0.03  -0.03  -0.13    0.05  -0.12  -0.18  -0.03  -0.06  -0.19
    10   6    -0.07  -0.09   0.06   -0.10  -0.11   0.04  -0.11  -0.08  -0.03
    11  47     0.00   0.11   0.00    0.02   0.03   0.11   0.12  -0.01  -0.10
    12   6     0.07   0.06  -0.01    0.12   0.12  -0.06   0.03   0.08  -0.11
    13  17    -0.10  -0.19   0.07    0.06   0.04  -0.02  -0.01  -0.13   0.22
    14   6     0.01   0.02  -0.01   -0.00  -0.05  -0.03  -0.00  -0.02   0.04
    15   6    -0.03  -0.01   0.00   -0.03  -0.02   0.02   0.01   0.01   0.05
    16   6     0.04   0.03   0.05    0.01  -0.06  -0.05  -0.01  -0.02   0.01
    17   6     0.00  -0.01   0.10   -0.03  -0.02  -0.07   0.00   0.01  -0.01
    18   6    -0.04  -0.05   0.11   -0.06   0.01  -0.02   0.02   0.03  -0.01
    19   6    -0.07  -0.06   0.05   -0.07   0.02   0.00   0.03   0.04   0.02
    20   6    -0.10  -0.07   0.01   -0.09   0.05  -0.04   0.04   0.05   0.03
    21   6    -0.05  -0.03  -0.00   -0.07   0.02  -0.09   0.02   0.03   0.03
    22   6    -0.02   0.01  -0.04   -0.03  -0.03  -0.07   0.01  -0.00   0.05
    23   6    -0.02  -0.02   0.06   -0.06   0.00  -0.13   0.01   0.02  -0.01
    24   6     0.02   0.01  -0.03    0.01  -0.03  -0.04  -0.02  -0.01   0.04
    25   6    -0.00  -0.01   0.01    0.03  -0.03  -0.06  -0.00  -0.02   0.05
    26   6     0.02   0.01  -0.02    0.01  -0.03  -0.04   0.01   0.02   0.00
    27   6     0.01  -0.07  -0.01    0.02   0.02  -0.04  -0.01   0.08  -0.03
    28   6    -0.03  -0.09   0.04    0.05   0.03  -0.07   0.01   0.08  -0.04
    29   6    -0.02  -0.08   0.02    0.04   0.01  -0.06  -0.03   0.04   0.01
    30   6     0.01  -0.12  -0.03    0.02   0.03  -0.04  -0.11   0.06   0.02
    31   6     0.04  -0.10  -0.07   -0.01   0.03  -0.02  -0.11   0.06   0.02
    32   6     0.05  -0.03  -0.08   -0.02  -0.01  -0.01  -0.08   0.01   0.05
    33   6     0.04  -0.11  -0.07   -0.00   0.04  -0.01  -0.08   0.10  -0.02
    34   1     0.04   0.09  -0.06   -0.00  -0.05   0.03  -0.08  -0.01   0.15
    35   1     0.10   0.10  -0.03   -0.04   0.00   0.14  -0.14   0.01   0.16
    36   1     0.10   0.06   0.01   -0.04   0.04   0.15  -0.15   0.01  -0.00
    37   1     0.07   0.01   0.00   -0.02   0.00   0.04  -0.09  -0.02  -0.14
    38   1    -0.13  -0.16   0.04   -0.17  -0.29   0.06  -0.16  -0.20  -0.02
    39   1    -0.06  -0.05   0.16   -0.19   0.01   0.17  -0.16  -0.00   0.06
    40   1    -0.10  -0.12   0.04   -0.02  -0.09  -0.03  -0.08  -0.08  -0.08
    41   1     0.14   0.06   0.11    0.13   0.19   0.09   0.07   0.11   0.02
    42   1     0.01  -0.01  -0.02    0.11   0.08  -0.11  -0.01   0.03  -0.14
    43   1     0.13   0.14  -0.10    0.20   0.20  -0.17   0.08   0.16  -0.19
    44   1    -0.05  -0.02  -0.04   -0.04  -0.01   0.03   0.01   0.01   0.08
    45   1    -0.01   0.00   0.02   -0.01  -0.03   0.05   0.00  -0.01   0.04
    46   1     0.05   0.04   0.07    0.03  -0.08  -0.01  -0.01  -0.03   0.01
    47   1     0.06   0.06   0.05    0.03  -0.09  -0.09  -0.02  -0.04   0.01
    48   1     0.03  -0.01   0.14   -0.02  -0.03  -0.09  -0.00  -0.00  -0.04
    49   1    -0.02  -0.04   0.15   -0.04  -0.00   0.02   0.01   0.02  -0.02
    50   1    -0.07  -0.08   0.14   -0.09   0.04  -0.03   0.03   0.04  -0.03
    51   1    -0.10  -0.09   0.05   -0.09   0.05   0.04   0.04   0.05   0.03
    52   1    -0.13  -0.08  -0.04   -0.10   0.06  -0.02   0.04   0.06   0.06
    53   1    -0.13  -0.11   0.04   -0.11   0.08  -0.06   0.05   0.07   0.01
    54   1    -0.07  -0.04  -0.03   -0.08   0.04  -0.13   0.03   0.03   0.03
    55   1    -0.04   0.01  -0.08   -0.02  -0.02  -0.05   0.02   0.00   0.07
    56   1     0.01   0.04  -0.05   -0.02  -0.06  -0.10  -0.00  -0.02   0.04
    57   1     0.01   0.01   0.06   -0.04  -0.03  -0.17   0.00   0.00  -0.01
    58   1    -0.04  -0.05   0.09   -0.09   0.04  -0.14   0.02   0.04  -0.02
    59   1    -0.03   0.02   0.04    0.05  -0.04  -0.07   0.06  -0.03   0.05
    60   1     0.00   0.00  -0.00    0.02  -0.04  -0.05  -0.03  -0.05   0.09
    61   1     0.04   0.03  -0.06   -0.01  -0.04  -0.01  -0.00   0.01   0.02
    62   1     0.01   0.04   0.01    0.01  -0.05  -0.06   0.04  -0.00  -0.02
    63   1     0.00  -0.08  -0.01    0.02   0.03  -0.04   0.01   0.11  -0.07
    64   1    -0.03  -0.15   0.05    0.05   0.07  -0.08  -0.01   0.13  -0.07
    65   1    -0.05  -0.06   0.08    0.07   0.01  -0.09   0.07   0.06  -0.06
    66   1    -0.04  -0.09   0.06    0.06   0.02  -0.08  -0.02   0.03   0.01
    67   1     0.00  -0.16  -0.02    0.02   0.06  -0.04  -0.13   0.09  -0.01
    68   1     0.02  -0.12  -0.03    0.01   0.02  -0.04  -0.13   0.03   0.06
    69   1     0.06  -0.13  -0.11   -0.02   0.04   0.00  -0.16   0.07   0.03
    70   1     0.06  -0.01  -0.08   -0.02  -0.03  -0.01  -0.11  -0.02   0.08
    71   1     0.09  -0.02  -0.10   -0.04  -0.02  -0.00  -0.10   0.02   0.05
    72   1     0.07  -0.10  -0.11   -0.03   0.04   0.01  -0.10   0.11  -0.02
    73   1     0.02  -0.17  -0.07    0.01   0.08  -0.01  -0.09   0.14  -0.04
                     10                    11                   12          
                      A                     A                    A          
 Frequencies --     94.1037              115.0504             138.1751      
 Red. masses --      5.7118                8.6230               3.3054      
 Frc consts  --      0.0298                0.0672               0.0372      
 Frac Tr+Rot --    100.0000              100.0000             100.0000      
 IR Inten    --      2.4210                2.2968               1.4655      
  Atom  AN      X      Y      Z       X      Y      Z      X      Y      Z  
     1   6     0.05   0.07   0.08    0.08  -0.08   0.05  -0.02   0.08   0.15
     2   6     0.07   0.08   0.12    0.10  -0.08   0.05  -0.02   0.10   0.20
     3   6     0.08   0.03   0.06    0.10  -0.10   0.06  -0.01   0.02   0.02
     4   6     0.07  -0.04  -0.05    0.08  -0.12   0.07   0.00  -0.06  -0.13
     5   6     0.05  -0.04  -0.07    0.07  -0.11   0.07  -0.00  -0.03  -0.08
     6   6     0.03   0.01  -0.00    0.05  -0.10   0.05  -0.01   0.02   0.02
     7  15    -0.01   0.03  -0.01   -0.08  -0.06   0.02   0.01  -0.01  -0.02
     8   7     0.05  -0.07  -0.11    0.12  -0.07   0.06  -0.02   0.00   0.01
     9   1     0.07  -0.13  -0.22    0.16  -0.08   0.08  -0.04   0.05   0.08
    10   6    -0.07  -0.13  -0.00    0.11  -0.03   0.05  -0.08   0.13  -0.01
    11  47    -0.06  -0.06  -0.05    0.01   0.15  -0.09  -0.01   0.01  -0.01
    12   6     0.15   0.09  -0.10    0.13  -0.04   0.07   0.03  -0.12   0.13
    13  17    -0.02   0.20   0.04   -0.03   0.05  -0.04  -0.01  -0.01  -0.03
    14   6    -0.00   0.02   0.01   -0.06  -0.07  -0.00   0.04  -0.01  -0.01
    15   6    -0.01  -0.01  -0.00   -0.05  -0.06  -0.01   0.04  -0.00   0.01
    16   6     0.01   0.02   0.04   -0.07  -0.08  -0.05   0.05  -0.01   0.01
    17   6     0.03  -0.01   0.06   -0.02  -0.06  -0.08   0.01  -0.01   0.02
    18   6     0.02  -0.05   0.04    0.00  -0.06  -0.11   0.00   0.01   0.05
    19   6     0.00  -0.04   0.02    0.00  -0.04  -0.05   0.01  -0.00   0.02
    20   6     0.01  -0.05   0.03    0.03  -0.00  -0.01  -0.01  -0.02  -0.00
    21   6     0.02  -0.01   0.04    0.01  -0.02  -0.01  -0.00  -0.03  -0.02
    22   6     0.00   0.02   0.02   -0.04  -0.05   0.03   0.03  -0.03  -0.02
    23   6     0.04  -0.01   0.08    0.01  -0.04  -0.06  -0.01  -0.02  -0.01
    24   6    -0.00   0.03   0.00   -0.08  -0.03   0.04  -0.01  -0.03  -0.03
    25   6    -0.01   0.02   0.02   -0.06  -0.02   0.00   0.02  -0.03  -0.04
    26   6    -0.00   0.03   0.01   -0.09  -0.03   0.06  -0.02  -0.03  -0.02
    27   6    -0.01  -0.01   0.02   -0.06  -0.00   0.09   0.01   0.01  -0.01
    28   6    -0.02  -0.02   0.04   -0.04   0.01   0.06   0.04   0.01  -0.04
    29   6    -0.02  -0.01   0.03   -0.02   0.01   0.03   0.03  -0.01  -0.04
    30   6    -0.01  -0.03   0.01   -0.00   0.03   0.05   0.03   0.00  -0.03
    31   6     0.01  -0.02  -0.01   -0.04   0.02   0.09  -0.00   0.01  -0.01
    32   6     0.01   0.01  -0.01   -0.08  -0.02   0.06  -0.02  -0.02  -0.02
    33   6     0.00  -0.02  -0.01   -0.05   0.02   0.13  -0.00   0.03   0.01
    34   1     0.04   0.10   0.11    0.08  -0.06   0.04  -0.02   0.12   0.23
    35   1     0.07   0.14   0.20    0.11  -0.07   0.05  -0.03   0.18   0.35
    36   1     0.09   0.04   0.09    0.12  -0.10   0.07  -0.01   0.01   0.02
    37   1     0.07  -0.08  -0.10    0.08  -0.13   0.08   0.01  -0.12  -0.24
    38   1    -0.15  -0.34   0.02    0.10  -0.05   0.06  -0.12   0.28  -0.13
    39   1    -0.19   0.02   0.12    0.08  -0.01   0.04  -0.01   0.05  -0.08
    40   1     0.03  -0.10  -0.09    0.14  -0.00   0.05  -0.15   0.17   0.14
    41   1     0.19   0.15   0.07    0.10  -0.03   0.05   0.01  -0.16   0.02
    42   1     0.12   0.04  -0.15    0.17  -0.01   0.07   0.04  -0.03   0.26
    43   1     0.24   0.20  -0.23    0.14  -0.08   0.08   0.07  -0.27   0.18
    44   1    -0.03  -0.00  -0.01   -0.07  -0.04   0.03   0.04   0.00   0.01
    45   1    -0.02  -0.02  -0.01   -0.07  -0.10  -0.02   0.05   0.00   0.03
    46   1     0.01   0.02   0.03   -0.09  -0.10  -0.07   0.06  -0.01   0.03
    47   1     0.01   0.05   0.06   -0.08  -0.09  -0.04   0.06  -0.01  -0.01
    48   1     0.04  -0.01   0.08   -0.02  -0.07  -0.12   0.01  -0.00   0.03
    49   1     0.02  -0.05   0.04   -0.03  -0.09  -0.14   0.02   0.02   0.07
    50   1     0.04  -0.07   0.05    0.05  -0.05  -0.14  -0.03   0.01   0.05
    51   1    -0.00  -0.07   0.00    0.02  -0.03  -0.06  -0.00  -0.00   0.03
    52   1    -0.00  -0.05   0.00    0.04   0.02   0.03  -0.01  -0.03  -0.02
    53   1     0.02  -0.07   0.04    0.07   0.03  -0.04  -0.04  -0.03   0.01
    54   1     0.02  -0.01   0.05    0.03   0.00   0.02  -0.02  -0.04  -0.03
    55   1    -0.01   0.02   0.00   -0.02  -0.04   0.07   0.03  -0.03  -0.04
    56   1     0.01   0.05   0.04   -0.06  -0.06   0.04   0.03  -0.03  -0.03
    57   1     0.05   0.02   0.10   -0.01  -0.05  -0.05  -0.00  -0.03  -0.02
    58   1     0.06  -0.04   0.10    0.03  -0.02  -0.08  -0.03  -0.02  -0.00
    59   1    -0.02   0.03   0.04   -0.07  -0.03  -0.02   0.03  -0.04  -0.04
    60   1    -0.01   0.02   0.02   -0.05  -0.01  -0.02   0.01  -0.05  -0.05
    61   1     0.00   0.03  -0.00   -0.11  -0.04   0.09  -0.03  -0.05   0.01
    62   1    -0.01   0.04   0.02   -0.10  -0.05   0.04  -0.03  -0.06  -0.05
    63   1    -0.01  -0.01   0.02   -0.07  -0.01   0.11   0.01   0.02  -0.01
    64   1    -0.03  -0.04   0.04   -0.02   0.03   0.07   0.05   0.05  -0.05
    65   1    -0.04  -0.00   0.06   -0.05  -0.00   0.04   0.06  -0.01  -0.06
    66   1    -0.03  -0.02   0.04   -0.00   0.02  -0.00   0.05  -0.01  -0.05
    67   1    -0.01  -0.04   0.01    0.03   0.05   0.07   0.04   0.02  -0.02
    68   1    -0.00  -0.02   0.01    0.01   0.03   0.03   0.03  -0.00  -0.04
    69   1     0.02  -0.03  -0.02   -0.03   0.03   0.11  -0.01   0.01  -0.00
    70   1     0.02   0.02  -0.01   -0.07  -0.03   0.03  -0.02  -0.04  -0.03
    71   1     0.03   0.02  -0.02   -0.11  -0.01   0.08  -0.04  -0.02  -0.01
    72   1     0.02  -0.02  -0.02   -0.09   0.01   0.17  -0.04   0.03   0.03
    73   1    -0.00  -0.05  -0.01   -0.02   0.06   0.15   0.02   0.06   0.02
                     13                    14                   15          
                      A                     A                    A          
 Frequencies --    140.5108              162.4577             163.1042      
 Red. masses --      4.9954                3.4237               4.3252      
 Frc consts  --      0.0581                0.0532               0.0678      
 Frac Tr+Rot --    100.0000              100.0000             100.0000      
 IR Inten    --      9.0861                1.4013               3.2421      
  Atom  AN      X      Y      Z       X      Y      Z      X      Y      Z  
     1   6    -0.01   0.09  -0.05   -0.01   0.01  -0.01  -0.02  -0.00  -0.03
     2   6     0.07   0.09  -0.00    0.01  -0.03  -0.07   0.00  -0.01  -0.03
     3   6     0.09   0.03   0.03    0.02  -0.03  -0.04   0.01  -0.01   0.01
     4   6     0.04  -0.03   0.02    0.00  -0.00   0.04  -0.01  -0.02   0.03
     5   6    -0.05  -0.02  -0.02   -0.02   0.01   0.06  -0.04  -0.01   0.02
     6   6    -0.06   0.04  -0.05   -0.02   0.02   0.04  -0.04  -0.00  -0.01
     7  15    -0.05   0.04  -0.03   -0.00  -0.00  -0.00   0.02  -0.01   0.02
     8   7    -0.13  -0.08   0.01   -0.03  -0.02   0.02  -0.08  -0.05   0.01
     9   1    -0.22  -0.04  -0.01   -0.05  -0.03  -0.01  -0.13  -0.03  -0.01
    10   6    -0.16  -0.14   0.06   -0.00  -0.11   0.04  -0.09  -0.11   0.04
    11  47     0.08  -0.00   0.02    0.00   0.01  -0.02  -0.03   0.05  -0.03
    12   6    -0.14  -0.18   0.06   -0.08  -0.00  -0.03  -0.11  -0.10   0.02
    13  17     0.12   0.04  -0.00    0.00   0.03  -0.00  -0.03   0.07  -0.04
    14   6    -0.06   0.02  -0.02    0.10   0.03  -0.01  -0.01  -0.02   0.06
    15   6    -0.06  -0.01  -0.05    0.11   0.05   0.01  -0.00  -0.00   0.07
    16   6    -0.06   0.02  -0.02    0.11   0.05   0.03  -0.01  -0.03   0.03
    17   6    -0.01  -0.01  -0.02    0.03   0.05   0.07  -0.00   0.00   0.00
    18   6     0.00  -0.04  -0.07    0.01   0.08   0.12   0.01   0.03   0.01
    19   6    -0.01  -0.03  -0.05    0.03   0.04   0.05   0.02   0.03   0.05
    20   6     0.01  -0.02  -0.02   -0.02  -0.02   0.00   0.03   0.07   0.06
    21   6     0.00   0.00   0.01    0.01  -0.01  -0.02   0.01   0.03   0.04
    22   6    -0.04   0.03   0.00    0.07   0.00  -0.04  -0.00  -0.01   0.07
    23   6     0.02  -0.00   0.02   -0.01   0.01   0.02   0.00   0.02  -0.00
    24   6    -0.03   0.04  -0.01   -0.08  -0.08  -0.05   0.11  -0.06   0.05
    25   6    -0.04   0.04  -0.02   -0.03  -0.07  -0.09   0.11  -0.07   0.07
    26   6    -0.05   0.05   0.01   -0.10  -0.08  -0.01   0.14  -0.07  -0.02
    27   6    -0.03   0.01   0.04   -0.04  -0.01   0.03   0.10  -0.03  -0.10
    28   6    -0.04  -0.00   0.06    0.03   0.00  -0.03   0.09  -0.01  -0.13
    29   6    -0.02   0.01   0.01    0.04  -0.02  -0.06   0.04  -0.01  -0.01
    30   6     0.02  -0.01  -0.00    0.06  -0.00  -0.03  -0.06   0.02   0.01
    31   6     0.01  -0.00  -0.01   -0.03   0.00   0.02   0.01  -0.01   0.00
    32   6    -0.01   0.03  -0.03   -0.10  -0.07  -0.03   0.09  -0.04   0.08
    33   6    -0.00  -0.01   0.02   -0.05   0.04   0.10   0.05  -0.02  -0.09
    34   1    -0.02   0.14  -0.08   -0.01   0.02  -0.01  -0.03   0.01  -0.05
    35   1     0.12   0.14   0.01    0.03  -0.05  -0.14   0.02  -0.01  -0.05
    36   1     0.14   0.03   0.07    0.03  -0.05  -0.08   0.02  -0.02   0.02
    37   1     0.05  -0.09   0.05    0.00  -0.01   0.06  -0.01  -0.03   0.06
    38   1    -0.19  -0.12   0.02    0.02  -0.22   0.12  -0.09  -0.14   0.05
    39   1    -0.10  -0.17   0.11   -0.05  -0.05   0.09  -0.08  -0.09   0.09
    40   1    -0.23  -0.18   0.08    0.05  -0.13  -0.06  -0.09  -0.13   0.01
    41   1    -0.05  -0.24   0.07   -0.01  -0.02   0.05  -0.05  -0.13   0.03
    42   1    -0.23  -0.23   0.11   -0.14  -0.10  -0.10  -0.17  -0.15   0.01
    43   1    -0.15  -0.14   0.05   -0.11   0.12  -0.07  -0.13  -0.04   0.00
    44   1    -0.08   0.00  -0.04    0.14   0.02  -0.03   0.00   0.00   0.09
    45   1    -0.08  -0.03  -0.07    0.14   0.11   0.03  -0.01  -0.01   0.06
    46   1    -0.08   0.02  -0.06    0.14   0.06   0.08  -0.01  -0.05   0.04
    47   1    -0.08   0.03   0.01    0.13   0.05   0.01  -0.01  -0.05   0.02
    48   1    -0.01  -0.01  -0.02    0.02   0.06   0.09  -0.01  -0.01  -0.03
    49   1    -0.03  -0.06  -0.10    0.06   0.13   0.18   0.00   0.02   0.01
    50   1     0.05  -0.06  -0.07   -0.09   0.08   0.15   0.02   0.04  -0.00
    51   1    -0.01  -0.05  -0.08    0.02   0.04   0.06   0.02   0.05   0.05
    52   1     0.01  -0.02  -0.02   -0.01  -0.04  -0.05   0.04   0.08   0.11
    53   1     0.04  -0.04  -0.02   -0.07  -0.04   0.04   0.05   0.10   0.03
    54   1     0.02   0.01   0.04   -0.02  -0.04  -0.05   0.02   0.04   0.05
    55   1    -0.06   0.04  -0.01    0.07  -0.01  -0.08   0.01  -0.01   0.10
    56   1    -0.04   0.06   0.02    0.09   0.01  -0.06  -0.02  -0.03   0.07
    57   1     0.01   0.03   0.05   -0.00  -0.00   0.00  -0.00  -0.00  -0.02
    58   1     0.05  -0.03   0.03   -0.06   0.01   0.03   0.00   0.05  -0.02
    59   1    -0.08   0.05  -0.01   -0.04  -0.09  -0.11   0.19  -0.08   0.07
    60   1    -0.02   0.07  -0.04   -0.02  -0.08  -0.13   0.07  -0.11   0.13
    61   1    -0.05   0.06  -0.01   -0.14  -0.09   0.04   0.18  -0.10  -0.01
    62   1    -0.05   0.07   0.03   -0.12  -0.10  -0.05   0.18  -0.10  -0.06
    63   1    -0.05   0.00   0.06   -0.05   0.01   0.06   0.12  -0.03  -0.15
    64   1    -0.03  -0.04   0.08    0.06   0.06  -0.01   0.05   0.07  -0.19
    65   1    -0.08   0.02   0.08    0.04  -0.02  -0.06   0.16  -0.05  -0.18
    66   1    -0.02   0.01   0.02    0.08  -0.02  -0.10   0.01  -0.00  -0.01
    67   1     0.04  -0.03   0.02    0.12   0.03   0.01  -0.14   0.06  -0.06
    68   1     0.04  -0.00  -0.04    0.08  -0.02  -0.09  -0.11   0.03   0.12
    69   1     0.04  -0.01  -0.02   -0.02   0.02   0.05  -0.04   0.01   0.02
    70   1     0.00   0.03  -0.06   -0.10  -0.12  -0.07   0.07   0.01   0.14
    71   1    -0.01   0.03  -0.04   -0.18  -0.05  -0.01   0.14  -0.07   0.09
    72   1     0.00  -0.01   0.01   -0.13   0.04   0.17   0.09  -0.02  -0.11
    73   1     0.01  -0.03   0.03    0.02   0.12   0.14  -0.00  -0.01  -0.14
                     16                    17                   18          
                      A                     A                    A          
 Frequencies --    173.7718              180.6967             197.3569      
 Red. masses --      3.4028                4.0349               4.0613      
 Frc consts  --      0.0605                0.0776               0.0932      
 Frac Tr+Rot --    100.0000              100.0000             100.0000      
 IR Inten    --      0.2561                0.4856               2.1548      
  Atom  AN      X      Y      Z       X      Y      Z      X      Y      Z  
     1   6    -0.01  -0.01   0.07    0.01   0.06   0.01   0.05   0.15  -0.06
     2   6    -0.02  -0.02   0.03    0.03   0.04  -0.01   0.12   0.14  -0.06
     3   6    -0.02  -0.04  -0.02    0.03   0.02  -0.04   0.13   0.09  -0.05
     4   6    -0.01  -0.03  -0.02    0.02   0.02  -0.02   0.07   0.05  -0.02
     5   6     0.00  -0.01   0.03   -0.00   0.04   0.00   0.00   0.07  -0.02
     6   6     0.00  -0.00   0.06   -0.00   0.05   0.02  -0.01   0.09  -0.04
     7  15    -0.01  -0.01  -0.01    0.02   0.02  -0.01  -0.02   0.02  -0.01
     8   7     0.02  -0.00   0.02   -0.02   0.02  -0.00  -0.00   0.07  -0.02
     9   1     0.04  -0.01   0.01   -0.05   0.02  -0.01   0.01   0.06  -0.02
    10   6     0.03   0.00   0.01   -0.01  -0.02   0.01   0.02   0.08  -0.04
    11  47     0.01   0.00   0.02   -0.01  -0.00   0.00   0.00  -0.02   0.01
    12   6     0.02   0.02  -0.00   -0.04   0.00  -0.01  -0.01   0.10  -0.05
    13  17     0.01  -0.02  -0.00   -0.00   0.01  -0.00   0.01  -0.02   0.01
    14   6    -0.07   0.11  -0.06    0.07  -0.01  -0.09  -0.05  -0.04   0.04
    15   6    -0.08   0.05  -0.12    0.08  -0.01  -0.10  -0.07  -0.04   0.05
    16   6    -0.08   0.14  -0.01    0.09  -0.01  -0.06  -0.06  -0.06   0.00
    17   6    -0.01   0.05   0.04    0.01  -0.02  -0.04  -0.02  -0.04  -0.03
    18   6     0.00  -0.04  -0.04   -0.01   0.00   0.00  -0.00  -0.04  -0.06
    19   6    -0.03  -0.04  -0.09    0.01  -0.04  -0.07  -0.01  -0.01   0.01
    20   6    -0.02  -0.08  -0.06   -0.04  -0.11  -0.12   0.03   0.05   0.04
    21   6    -0.00   0.03   0.02   -0.02  -0.08  -0.12  -0.00  -0.00   0.03
    22   6    -0.06   0.15  -0.05    0.04  -0.05  -0.13  -0.04  -0.05   0.07
    23   6     0.05   0.04   0.14   -0.03  -0.06  -0.09  -0.01  -0.02  -0.02
    24   6     0.02  -0.07   0.02    0.03  -0.01   0.11  -0.03  -0.09   0.02
    25   6     0.04  -0.08   0.01    0.01  -0.02   0.14   0.01  -0.10  -0.00
    26   6     0.03  -0.08  -0.01    0.05  -0.00   0.07  -0.03  -0.12   0.01
    27   6     0.03  -0.02  -0.03    0.00   0.00   0.03  -0.01  -0.03   0.00
    28   6     0.06   0.00  -0.08   -0.03   0.02   0.03   0.05  -0.00  -0.08
    29   6     0.03  -0.01  -0.03   -0.06   0.02   0.09   0.02  -0.03  -0.03
    30   6    -0.02   0.02   0.01   -0.13   0.05   0.12  -0.01   0.01   0.02
    31   6    -0.01   0.00   0.03   -0.05   0.03   0.09  -0.04  -0.00   0.06
    32   6    -0.00  -0.05   0.04    0.02   0.02   0.14  -0.06  -0.08   0.04
    33   6    -0.00   0.01   0.01   -0.03   0.01   0.03  -0.04   0.03   0.08
    34   1    -0.00  -0.01   0.09    0.00   0.07   0.00   0.03   0.21  -0.07
    35   1    -0.02  -0.03   0.03    0.03   0.05  -0.02   0.15   0.17  -0.08
    36   1    -0.02  -0.06  -0.06    0.04   0.01  -0.06   0.18   0.08  -0.05
    37   1    -0.01  -0.03  -0.06    0.03  -0.00  -0.04   0.08   0.00   0.01
    38   1     0.04  -0.05   0.04   -0.01  -0.05   0.03   0.03   0.14  -0.06
    39   1    -0.02   0.04   0.01   -0.03   0.00   0.03   0.05   0.04  -0.06
    40   1     0.08   0.02  -0.03   -0.00  -0.03  -0.02  -0.02   0.07  -0.01
    41   1     0.02   0.03   0.02    0.02  -0.02   0.03  -0.01   0.11  -0.02
    42   1     0.02   0.01  -0.02   -0.09  -0.05  -0.03   0.00   0.09  -0.08
    43   1     0.02   0.05  -0.02   -0.05   0.07  -0.04  -0.01   0.13  -0.06
    44   1    -0.10   0.05  -0.16    0.11  -0.04  -0.13  -0.10  -0.01   0.10
    45   1    -0.10   0.05  -0.16    0.10   0.04  -0.09  -0.08  -0.11   0.06
    46   1    -0.11   0.18  -0.07    0.13  -0.01  -0.00  -0.07  -0.08  -0.01
    47   1    -0.12   0.19   0.06    0.13  -0.01  -0.10  -0.07  -0.07   0.01
    48   1     0.01   0.05   0.08    0.00   0.00   0.00  -0.03  -0.05  -0.06
    49   1    -0.03  -0.06  -0.10    0.03   0.05   0.06  -0.04  -0.07  -0.10
    50   1     0.07  -0.10  -0.03   -0.09  -0.01   0.04   0.06  -0.02  -0.09
    51   1    -0.03  -0.09  -0.13   -0.00  -0.03  -0.05   0.00   0.00   0.01
    52   1    -0.03  -0.11  -0.15   -0.04  -0.14  -0.20   0.04   0.08   0.13
    53   1    -0.01  -0.18   0.00   -0.10  -0.15  -0.07   0.07   0.11  -0.01
    54   1     0.02   0.02   0.06   -0.04  -0.10  -0.13   0.01   0.02   0.05
    55   1    -0.13   0.16  -0.11    0.04  -0.06  -0.18  -0.00  -0.05   0.11
    56   1    -0.00   0.24  -0.03    0.06  -0.04  -0.16  -0.07  -0.07   0.08
    57   1     0.06   0.16   0.24   -0.03  -0.09  -0.12  -0.02  -0.04  -0.04
    58   1     0.14  -0.07   0.20   -0.09  -0.05  -0.08  -0.00   0.02  -0.05
    59   1     0.09  -0.09   0.00    0.07  -0.01   0.16   0.06  -0.12  -0.02
    60   1     0.02  -0.12   0.03   -0.02  -0.04   0.20  -0.01  -0.15   0.01
    61   1     0.03  -0.11   0.02    0.07  -0.00   0.05  -0.04  -0.17   0.08
    62   1     0.03  -0.11  -0.05    0.08  -0.00   0.07  -0.03  -0.18  -0.07
    63   1     0.03  -0.02  -0.04    0.02  -0.00  -0.01  -0.01  -0.02   0.00
    64   1     0.05   0.08  -0.12   -0.06   0.04  -0.01   0.05   0.10  -0.11
    65   1     0.11  -0.04  -0.14    0.01   0.00   0.01   0.11  -0.06  -0.14
    66   1     0.03  -0.00  -0.05   -0.07   0.03   0.09   0.04  -0.01  -0.06
    67   1    -0.04   0.06  -0.02   -0.21   0.07   0.05  -0.01   0.05   0.01
    68   1    -0.03   0.02   0.04   -0.17   0.06   0.22  -0.02   0.01   0.03
    69   1    -0.03   0.02   0.05   -0.07   0.03   0.09  -0.06   0.02   0.08
    70   1    -0.01  -0.05   0.05    0.01   0.05   0.19  -0.07  -0.12   0.03
    71   1    -0.02  -0.06   0.06    0.06  -0.01   0.15  -0.11  -0.07   0.06
    72   1    -0.02   0.00   0.04    0.01   0.00   0.01  -0.12   0.02   0.15
    73   1     0.00   0.06   0.01   -0.07   0.00  -0.01   0.00   0.12   0.10
                     19                    20                   21          
                      A                     A                    A          
 Frequencies --    211.9892              239.8046             257.2273      
 Red. masses --      1.7952                1.6534               1.1757      
 Frc consts  --      0.0475                0.0560               0.0458      
 Frac Tr+Rot --    100.0000              100.0000             100.0000      
 IR Inten    --      0.2272                0.7364               0.6551      
  Atom  AN      X      Y      Z       X      Y      Z      X      Y      Z  
     1   6    -0.01   0.05   0.11    0.01  -0.05  -0.10  -0.00  -0.00   0.03
     2   6    -0.01   0.02   0.04   -0.01  -0.00  -0.00  -0.03  -0.01  -0.00
     3   6    -0.00  -0.04  -0.08   -0.02   0.05   0.07  -0.03   0.00  -0.03
     4   6    -0.00  -0.01  -0.04   -0.00   0.03   0.00  -0.01   0.03  -0.01
     5   6    -0.01   0.04   0.07    0.02  -0.01  -0.06   0.02   0.03  -0.00
     6   6    -0.01   0.04   0.08    0.02  -0.03  -0.08   0.02   0.01   0.01
     7  15    -0.00   0.01   0.01    0.01  -0.00  -0.01   0.01   0.00   0.00
     8   7    -0.00   0.03   0.05    0.01   0.00  -0.02   0.01   0.01  -0.01
     9   1    -0.01   0.04   0.07   -0.01   0.03   0.02  -0.03   0.02  -0.03
    10   6     0.06  -0.00   0.03   -0.00   0.07  -0.05   0.04  -0.06   0.02
    11  47     0.00   0.00   0.00   -0.00  -0.00   0.00  -0.00   0.00  -0.00
    12   6    -0.06   0.02   0.01    0.05  -0.09   0.05   0.03  -0.00   0.02
    13  17    -0.00  -0.00   0.00   -0.00  -0.00  -0.00   0.01   0.01  -0.00
    14   6    -0.01  -0.02   0.00    0.00   0.01   0.00  -0.00  -0.00   0.00
    15   6    -0.02  -0.03   0.01    0.01   0.01  -0.00  -0.01  -0.01   0.00
    16   6    -0.01  -0.03  -0.01   -0.00   0.01   0.01  -0.01  -0.00  -0.00
    17   6    -0.01  -0.03  -0.02    0.00   0.01   0.01  -0.00  -0.00  -0.00
    18   6    -0.00  -0.03  -0.03    0.00   0.01   0.01  -0.00  -0.01  -0.01
    19   6    -0.01  -0.02  -0.00    0.00   0.01   0.01  -0.00  -0.00  -0.00
    20   6     0.00  -0.00   0.00    0.00   0.01   0.01  -0.00   0.00   0.00
    21   6    -0.01  -0.02  -0.00    0.00   0.01   0.01  -0.00  -0.00  -0.00
    22   6    -0.01  -0.03   0.01    0.01   0.01   0.00  -0.00  -0.01   0.00
    23   6    -0.01  -0.03  -0.03    0.01   0.02   0.02  -0.00  -0.00  -0.00
    24   6     0.01   0.02  -0.02   -0.01  -0.01   0.01   0.00   0.00  -0.00
    25   6     0.00   0.03  -0.02   -0.00  -0.02   0.01  -0.00   0.00  -0.00
    26   6     0.01   0.02  -0.02   -0.01  -0.01   0.01  -0.00  -0.01  -0.00
    27   6     0.01   0.01  -0.01   -0.01  -0.01   0.01  -0.00  -0.00   0.00
    28   6     0.00   0.00   0.00   -0.01  -0.00   0.00   0.00   0.00  -0.00
    29   6     0.01   0.01  -0.01   -0.01  -0.00   0.01  -0.00  -0.00  -0.00
    30   6     0.03  -0.01  -0.02   -0.02   0.00   0.01   0.00  -0.00  -0.00
    31   6     0.02  -0.00  -0.03   -0.02   0.00   0.02  -0.00  -0.00  -0.00
    32   6     0.02   0.02  -0.03   -0.02  -0.01   0.01  -0.00  -0.00  -0.00
    33   6     0.02  -0.00  -0.03   -0.02   0.00   0.02  -0.00   0.00   0.01
    34   1    -0.01   0.07   0.14    0.01  -0.08  -0.13   0.00  -0.02   0.05
    35   1    -0.01   0.02   0.04   -0.02   0.00   0.02  -0.04  -0.03  -0.00
    36   1     0.00  -0.09  -0.18   -0.03   0.10   0.16  -0.05   0.00  -0.05
    37   1     0.00  -0.05  -0.11   -0.00   0.04   0.01  -0.01   0.04  -0.02
    38   1     0.10  -0.31   0.23   -0.01  -0.13   0.04   0.06   0.35  -0.17
    39   1    -0.20   0.21   0.06   -0.20   0.22  -0.05   0.41  -0.36  -0.03
    40   1     0.31   0.05  -0.21    0.20   0.16  -0.16  -0.33  -0.21   0.24
    41   1     0.18  -0.05   0.24    0.39  -0.20   0.35   0.26  -0.06   0.26
    42   1    -0.29  -0.24  -0.11   -0.30  -0.38   0.03  -0.19  -0.21  -0.01
    43   1    -0.11   0.35  -0.15    0.07   0.27  -0.17   0.06   0.26  -0.15
    44   1    -0.04  -0.01   0.03    0.02  -0.00  -0.01  -0.02   0.00   0.01
    45   1    -0.03  -0.05   0.01    0.01   0.02  -0.00  -0.01  -0.02   0.01
    46   1    -0.02  -0.04  -0.01   -0.00   0.02   0.00  -0.01   0.00  -0.01
    47   1    -0.02  -0.04  -0.01   -0.00   0.02   0.01  -0.01  -0.00   0.00
    48   1    -0.01  -0.03  -0.03    0.00   0.01   0.01  -0.00  -0.00  -0.00
    49   1    -0.02  -0.04  -0.04    0.00   0.02   0.01  -0.01  -0.02  -0.02
    50   1     0.02  -0.02  -0.04   -0.00   0.01   0.01   0.01  -0.01  -0.02
    51   1    -0.00  -0.01  -0.00    0.00   0.01   0.01  -0.00  -0.00  -0.00
    52   1     0.01   0.01   0.02   -0.00   0.01   0.00   0.00   0.01   0.01
    53   1     0.01   0.02  -0.01    0.00   0.01   0.01   0.00   0.01  -0.00
    54   1    -0.00  -0.01  -0.00    0.00   0.01   0.00  -0.00  -0.00   0.00
    55   1    -0.00  -0.03   0.02    0.00   0.02   0.01   0.00  -0.01   0.00
    56   1    -0.02  -0.04   0.01    0.01   0.02   0.00  -0.01  -0.01   0.00
    57   1    -0.01  -0.04  -0.04    0.01   0.03   0.02  -0.00  -0.00  -0.00
    58   1    -0.02  -0.01  -0.04    0.01   0.01   0.02  -0.00  -0.00  -0.00
    59   1    -0.02   0.03  -0.01    0.01  -0.02   0.01  -0.00   0.00   0.00
    60   1     0.01   0.04  -0.03   -0.01  -0.03   0.02  -0.00   0.00  -0.00
    61   1     0.01   0.02  -0.02   -0.01  -0.01   0.01  -0.00  -0.01   0.01
    62   1    -0.00   0.02  -0.01   -0.00  -0.01   0.01  -0.01  -0.01  -0.01
    63   1     0.01   0.01  -0.01   -0.01  -0.01   0.01  -0.00   0.00  -0.00
    64   1     0.00  -0.02   0.01   -0.00   0.01  -0.00   0.00   0.01  -0.01
    65   1    -0.01   0.01   0.01   -0.00  -0.01  -0.01   0.01  -0.00  -0.01
    66   1     0.01   0.00  -0.00   -0.01  -0.00   0.00  -0.00  -0.00   0.00
    67   1     0.04  -0.02  -0.01   -0.02   0.01   0.01   0.01  -0.00   0.00
    68   1     0.03  -0.01  -0.04   -0.02   0.00   0.02   0.00  -0.00  -0.01
    69   1     0.03  -0.00  -0.04   -0.01   0.00   0.02  -0.00  -0.00  -0.00
    70   1     0.02   0.02  -0.03   -0.02  -0.02   0.02  -0.01  -0.01  -0.01
    71   1     0.03   0.02  -0.04   -0.03  -0.01   0.02  -0.01   0.00  -0.01
    72   1     0.03   0.00  -0.04   -0.03  -0.00   0.03  -0.01   0.00   0.01
    73   1     0.02  -0.02  -0.03   -0.01   0.02   0.03   0.00   0.01   0.01
                     22                    23                   24          
                      A                     A                    A          
 Frequencies --    287.9517              307.1841             322.0117      
 Red. masses --      2.4535               14.3756               2.0300      
 Frc consts  --      0.1199                0.7992               0.1240      
 Frac Tr+Rot --    100.0000              100.0000             100.0000      
 IR Inten    --      0.2608               32.4581               0.0802      
  Atom  AN      X      Y      Z       X      Y      Z      X      Y      Z  
     1   6    -0.01   0.01  -0.01   -0.07   0.03  -0.02  -0.00  -0.00  -0.00
     2   6     0.08  -0.00   0.02   -0.04   0.02  -0.01  -0.00   0.00   0.01
     3   6     0.09  -0.06   0.05   -0.03  -0.04   0.01  -0.00  -0.00  -0.00
     4   6     0.02  -0.12   0.05   -0.05  -0.07   0.02  -0.00  -0.01  -0.01
     5   6    -0.07  -0.08   0.04   -0.05  -0.06   0.03  -0.00  -0.00   0.00
     6   6    -0.07  -0.05   0.01   -0.08   0.01  -0.02  -0.00   0.00   0.00
     7  15    -0.05  -0.04   0.01   -0.11   0.07  -0.07   0.00   0.00   0.01
     8   7    -0.04  -0.02   0.01    0.01  -0.04   0.02  -0.00   0.00   0.01
     9   1     0.06  -0.06   0.05    0.08  -0.06   0.05  -0.00   0.00   0.01
    10   6    -0.06   0.13  -0.06    0.10  -0.01  -0.03   0.00  -0.00   0.00
    11  47     0.01   0.00   0.00   -0.15   0.04  -0.04  -0.00   0.00  -0.00
    12   6    -0.06   0.11  -0.07    0.09   0.03   0.04  -0.01   0.01  -0.00
    13  17    -0.01  -0.00  -0.00    0.48  -0.14   0.13   0.01  -0.00   0.00
    14   6    -0.00  -0.00   0.00   -0.03   0.01  -0.01  -0.00  -0.00   0.00
    15   6     0.03   0.02  -0.02   -0.00   0.02  -0.04   0.05   0.02  -0.03
    16   6     0.02  -0.01   0.00    0.06  -0.02   0.01  -0.05   0.02  -0.00
    17   6     0.01   0.00   0.00    0.02  -0.00   0.02   0.03  -0.02  -0.00
    18   6    -0.00   0.03   0.04   -0.01   0.03   0.08   0.01  -0.03   0.02
    19   6     0.01   0.01   0.00    0.01  -0.01  -0.00  -0.03  -0.01   0.02
    20   6    -0.01  -0.03  -0.01    0.03   0.01   0.02  -0.04   0.01  -0.00
    21   6     0.01   0.01   0.00    0.02   0.01   0.03  -0.01   0.03  -0.02
    22   6     0.00   0.03  -0.00    0.00  -0.02   0.05   0.00  -0.05   0.03
    23   6     0.01   0.01   0.01   -0.02   0.00  -0.05   0.03   0.01  -0.02
    24   6    -0.01  -0.01   0.00   -0.03   0.01  -0.02   0.01   0.00   0.01
    25   6     0.00   0.01  -0.02    0.03  -0.03   0.01   0.06  -0.07   0.07
    26   6     0.01   0.04  -0.01   -0.04  -0.00  -0.00   0.04   0.11  -0.00
    27   6     0.01   0.01  -0.01    0.00   0.00   0.01  -0.01  -0.06  -0.01
    28   6    -0.00  -0.00   0.02    0.06   0.01  -0.04  -0.06  -0.02  -0.05
    29   6     0.01   0.01  -0.01    0.03  -0.01   0.00  -0.04   0.05  -0.04
    30   6     0.01   0.01  -0.00   -0.05   0.01   0.02   0.03   0.07  -0.01
    31   6     0.01   0.00  -0.00    0.02  -0.01  -0.01   0.05   0.02   0.03
    32   6     0.02   0.01   0.02    0.06   0.03   0.01  -0.09  -0.04  -0.07
    33   6     0.02  -0.02  -0.05    0.03  -0.04  -0.03   0.04  -0.04   0.04
    34   1    -0.02   0.06  -0.06   -0.07   0.04  -0.03   0.00  -0.01  -0.02
    35   1     0.12   0.04   0.01   -0.01   0.05  -0.01  -0.00   0.01   0.02
    36   1     0.15  -0.07   0.06    0.02  -0.05   0.02   0.00  -0.00  -0.00
    37   1     0.03  -0.18   0.07   -0.05  -0.07   0.02   0.00  -0.02  -0.03
    38   1    -0.06   0.37  -0.19    0.16  -0.02   0.04   0.01   0.00   0.01
    39   1     0.07  -0.02  -0.18    0.04   0.01  -0.10   0.01  -0.01   0.00
    40   1    -0.17   0.16   0.14    0.16   0.00  -0.10  -0.00  -0.01   0.00
    41   1     0.07   0.13   0.17    0.04   0.08   0.08  -0.01   0.01  -0.00
    42   1    -0.18  -0.09  -0.23    0.12   0.07   0.07  -0.00   0.01  -0.01
    43   1    -0.08   0.40  -0.22    0.16  -0.01   0.01  -0.01   0.01   0.00
    44   1     0.08  -0.01  -0.02    0.03  -0.00  -0.04   0.13  -0.04  -0.09
    45   1     0.04   0.07  -0.03    0.00   0.05  -0.05   0.09   0.14  -0.04
    46   1     0.02  -0.02   0.02    0.09  -0.09   0.09  -0.11   0.06  -0.10
    47   1     0.04  -0.01  -0.01    0.14   0.01  -0.05  -0.13   0.05   0.09
    48   1     0.01   0.00  -0.01    0.03  -0.00   0.02   0.06  -0.03  -0.00
    49   1     0.03   0.06   0.08    0.06   0.11   0.16   0.01  -0.07   0.03
    50   1    -0.07   0.04   0.05   -0.12   0.02   0.13   0.01  -0.02   0.01
    51   1     0.01   0.01  -0.00    0.01  -0.04  -0.03  -0.05  -0.02   0.04
    52   1    -0.01  -0.04  -0.07    0.02   0.03   0.05  -0.07   0.03  -0.01
    53   1    -0.03  -0.07   0.02    0.07   0.02   0.00  -0.03   0.00   0.00
    54   1     0.01   0.01   0.01    0.03   0.01   0.04  -0.01   0.06  -0.04
    55   1    -0.03   0.04  -0.01    0.07  -0.04   0.08   0.08  -0.07   0.11
    56   1     0.03   0.05  -0.01   -0.06  -0.05   0.08  -0.06  -0.14   0.03
    57   1     0.01   0.02   0.02   -0.03  -0.09  -0.12   0.06   0.03  -0.04
    58   1     0.03   0.00   0.01   -0.08   0.09  -0.10   0.02   0.01  -0.01
    59   1    -0.02   0.00  -0.03    0.10  -0.02   0.05   0.27  -0.09   0.09
    60   1     0.01   0.02  -0.03    0.01  -0.12   0.01  -0.04  -0.21   0.22
    61   1     0.00   0.07  -0.05   -0.03  -0.02   0.01   0.08   0.22  -0.19
    62   1     0.05   0.06   0.03   -0.05  -0.01  -0.02   0.08   0.24   0.17
    63   1     0.01   0.01  -0.00   -0.01   0.01   0.05  -0.03  -0.13  -0.01
    64   1     0.01  -0.05   0.04    0.07   0.10  -0.06  -0.05  -0.02  -0.04
    65   1    -0.03   0.02   0.05    0.11  -0.03  -0.09  -0.11  -0.04  -0.08
    66   1     0.02   0.01  -0.01    0.04  -0.02   0.00  -0.07   0.09  -0.07
    67   1     0.00   0.02  -0.01   -0.14   0.03  -0.06   0.04   0.03   0.01
    68   1     0.00   0.00   0.00   -0.10   0.02   0.13   0.06   0.13  -0.03
    69   1     0.00   0.01   0.01    0.03  -0.02  -0.02   0.10   0.04   0.07
    70   1     0.03   0.05   0.02    0.08   0.13   0.03  -0.09  -0.25  -0.20
    71   1     0.05  -0.02   0.03    0.14  -0.03   0.05  -0.32   0.07  -0.10
    72   1     0.08  -0.02  -0.09    0.07  -0.02  -0.08   0.07  -0.09   0.08
    73   1    -0.02  -0.07  -0.07    0.00  -0.10  -0.04   0.02  -0.02   0.02
                     25                    26                   27          
                      A                     A                    A          
 Frequencies --    330.8735              332.7234             340.9153      
 Red. masses --      2.0596                3.1553               2.5031      
 Frc consts  --      0.1329                0.2058               0.1714      
 Frac Tr+Rot --    100.0000              100.0000             100.0000      
 IR Inten    --      0.1519                7.9707               0.0745      
  Atom  AN      X      Y      Z       X      Y      Z      X      Y      Z  
     1   6     0.01  -0.01   0.00    0.05  -0.05   0.02  -0.01   0.01   0.02
     2   6     0.00  -0.01  -0.00    0.03  -0.04   0.02   0.00  -0.02  -0.04
     3   6    -0.00  -0.00   0.00    0.02   0.00   0.01   0.00  -0.00   0.02
     4   6     0.00   0.01   0.00    0.04   0.03  -0.00  -0.01   0.01   0.05
     5   6     0.01   0.00  -0.00    0.04   0.02  -0.01  -0.01  -0.01   0.01
     6   6     0.01  -0.01  -0.00    0.07  -0.02   0.02  -0.01   0.02   0.05
     7  15     0.01   0.00   0.01    0.09  -0.03   0.04  -0.01   0.05   0.07
     8   7     0.00   0.00  -0.00   -0.01   0.02  -0.01   0.00  -0.02  -0.03
     9   1     0.00   0.00  -0.00   -0.02   0.03  -0.02   0.01  -0.03  -0.02
    10   6    -0.01   0.01   0.00   -0.11   0.06   0.02  -0.03   0.02  -0.04
    11  47    -0.00   0.00  -0.00   -0.04   0.02  -0.01   0.00  -0.00  -0.00
    12   6    -0.01  -0.00  -0.01   -0.10  -0.00  -0.07   0.04  -0.03   0.00
    13  17     0.01  -0.00   0.00    0.08  -0.02   0.02  -0.00   0.00   0.00
    14   6    -0.00  -0.00   0.01    0.05  -0.03   0.01  -0.06   0.01   0.03
    15   6    -0.09  -0.05   0.06    0.03  -0.02   0.06   0.02   0.02  -0.06
    16   6     0.10  -0.06   0.00   -0.06   0.02  -0.01   0.00  -0.05  -0.02
    17   6    -0.06   0.02  -0.01   -0.02   0.00  -0.01   0.01  -0.02  -0.05
    18   6    -0.02   0.07  -0.03    0.02  -0.03  -0.08  -0.03   0.02   0.04
    19   6     0.05   0.02  -0.03   -0.01   0.02   0.03   0.00  -0.03  -0.03
    20   6     0.07  -0.04   0.01   -0.05   0.01  -0.01  -0.01  -0.08  -0.03
    21   6     0.01  -0.05   0.04   -0.03  -0.01  -0.04   0.02   0.03   0.02
    22   6    -0.01   0.11  -0.06    0.02  -0.01  -0.06  -0.05   0.02   0.06
    23   6    -0.06  -0.03   0.03    0.03  -0.00   0.07   0.01   0.00  -0.07
    24   6     0.01   0.01   0.01    0.05  -0.02   0.04   0.04   0.05   0.04
    25   6     0.03  -0.02   0.04   -0.04   0.06  -0.01  -0.01   0.08   0.06
    26   6     0.03   0.05  -0.00    0.06  -0.04   0.01   0.04  -0.07  -0.02
    27   6    -0.01  -0.03  -0.01    0.02   0.01  -0.03   0.02  -0.02  -0.06
    28   6    -0.04  -0.01  -0.02   -0.05  -0.02   0.03   0.00  -0.00  -0.07
    29   6    -0.02   0.02  -0.02   -0.03   0.01   0.01  -0.04  -0.01   0.04
    30   6     0.03   0.03  -0.01    0.06  -0.03  -0.02   0.08  -0.08  -0.02
    31   6     0.02   0.01   0.01   -0.04   0.01   0.00   0.00  -0.02  -0.03
    32   6    -0.05  -0.02  -0.05   -0.03  -0.03   0.01  -0.01   0.00  -0.05
    33   6     0.02  -0.02   0.02   -0.04   0.06   0.02  -0.01   0.07   0.05
    34   1     0.01  -0.01   0.02    0.05  -0.05   0.03  -0.01   0.02   0.02
    35   1    -0.00  -0.01  -0.00    0.01  -0.07   0.02   0.01  -0.04  -0.10
    36   1    -0.01   0.00   0.00   -0.02   0.02   0.00   0.01  -0.00   0.02
    37   1     0.00   0.01   0.01    0.04   0.03  -0.00  -0.01   0.02   0.07
    38   1    -0.03   0.01  -0.01   -0.19   0.05  -0.06  -0.04   0.02  -0.06
    39   1    -0.01   0.01   0.01   -0.10   0.08   0.06  -0.05   0.03  -0.05
    40   1    -0.02   0.01   0.02   -0.12   0.09   0.10  -0.00   0.05  -0.01
    41   1    -0.00  -0.01  -0.01   -0.08  -0.03  -0.10   0.06  -0.03   0.02
    42   1    -0.01  -0.01  -0.02   -0.11  -0.06  -0.14   0.02  -0.02   0.04
    43   1    -0.02   0.01  -0.01   -0.19   0.06  -0.04   0.07  -0.04  -0.02
    44   1    -0.23   0.07   0.18    0.00  -0.00   0.06   0.12  -0.04  -0.09
    45   1    -0.16  -0.26   0.06    0.04  -0.04   0.09   0.02   0.13  -0.13
    46   1     0.20  -0.13   0.19   -0.10   0.12  -0.11  -0.00  -0.14   0.01
    47   1     0.24  -0.11  -0.17   -0.18  -0.01   0.08   0.05  -0.03  -0.05
    48   1    -0.12   0.05  -0.02   -0.03   0.01  -0.01   0.03  -0.04  -0.07
    49   1    -0.01   0.13  -0.05   -0.06  -0.14  -0.18   0.05   0.09   0.15
    50   1    -0.04   0.05  -0.01    0.18  -0.01  -0.15  -0.18   0.04   0.08
    51   1     0.11   0.05  -0.07   -0.02   0.07   0.08   0.01  -0.03  -0.05
    52   1     0.12  -0.07   0.00   -0.03  -0.01  -0.03  -0.05  -0.11  -0.16
    53   1     0.05  -0.03   0.01   -0.10   0.02  -0.00  -0.02  -0.20   0.05
    54   1     0.02  -0.10   0.08   -0.05  -0.02  -0.08   0.05   0.07   0.06
    55   1    -0.20   0.15  -0.21   -0.03   0.01  -0.08  -0.03   0.02   0.09
    56   1     0.13   0.29  -0.06    0.08   0.01  -0.11  -0.06   0.01   0.06
    57   1    -0.11  -0.06   0.06    0.05   0.12   0.16  -0.02  -0.07  -0.12
    58   1    -0.04  -0.01   0.01    0.10  -0.12   0.14  -0.00   0.08  -0.13
    59   1     0.14  -0.04   0.05   -0.15   0.04  -0.06  -0.06   0.09   0.06
    60   1    -0.02  -0.10   0.12    0.00   0.19  -0.03   0.01   0.13   0.05
    61   1     0.05   0.09  -0.08    0.06  -0.06   0.03   0.12  -0.16   0.07
    62   1     0.03   0.10   0.07    0.07  -0.06  -0.03  -0.02  -0.14  -0.11
    63   1    -0.01  -0.07  -0.02    0.04   0.00  -0.09   0.03  -0.03  -0.09
    64   1    -0.03  -0.01  -0.02   -0.07  -0.12   0.04  -0.06   0.05  -0.15
    65   1    -0.06  -0.02  -0.04   -0.09   0.04   0.11   0.10  -0.03  -0.09
    66   1    -0.05   0.04  -0.03   -0.05   0.01   0.02  -0.11  -0.01   0.09
    67   1     0.05  -0.00   0.01    0.18  -0.06   0.09   0.19  -0.16   0.09
    68   1     0.05   0.05  -0.04    0.12  -0.06  -0.16   0.15  -0.08  -0.18
    69   1     0.05   0.02   0.03   -0.07   0.01   0.00  -0.01  -0.04  -0.06
    70   1    -0.06  -0.15  -0.12   -0.07  -0.11   0.04  -0.04  -0.10  -0.05
    71   1    -0.18   0.05  -0.07   -0.07   0.02  -0.03  -0.06   0.08  -0.13
    72   1     0.01  -0.04   0.06   -0.11   0.05   0.08  -0.17   0.06   0.18
    73   1     0.02   0.01   0.02    0.00   0.15   0.03   0.10   0.23   0.11
                     28                    29                   30          
                      A                     A                    A          
 Frequencies --    347.2712              354.1661             357.1498      
 Red. masses --      2.4931                3.1910               2.2866      
 Frc consts  --      0.1771                0.2358               0.1718      
 Frac Tr+Rot --    100.0000              100.0000             100.0000      
 IR Inten    --      0.1233                0.9986               0.0537      
  Atom  AN      X      Y      Z       X      Y      Z      X      Y      Z  
     1   6    -0.00  -0.03   0.05   -0.03   0.10   0.12  -0.00  -0.02  -0.03
     2   6     0.01  -0.07  -0.01    0.00  -0.02  -0.13  -0.01   0.01   0.03
     3   6     0.01  -0.06   0.03    0.00   0.01  -0.01  -0.00  -0.01   0.02
     4   6     0.01  -0.02   0.08   -0.03   0.07   0.17   0.00  -0.03  -0.04
     5   6     0.01  -0.03   0.02   -0.03   0.01   0.03  -0.00  -0.01   0.00
     6   6     0.02  -0.01   0.04   -0.05   0.08   0.13  -0.00  -0.00  -0.00
     7  15     0.02   0.05  -0.02   -0.01   0.00   0.03   0.01   0.00  -0.02
     8   7    -0.00  -0.03  -0.01    0.00  -0.05  -0.09  -0.00  -0.00   0.02
     9   1     0.03  -0.04   0.00    0.01  -0.05  -0.08   0.00  -0.00   0.02
    10   6    -0.08   0.07  -0.03   -0.05   0.03  -0.12   0.01  -0.00   0.01
    11  47     0.01  -0.00   0.00   -0.00  -0.00  -0.00   0.00   0.00   0.00
    12   6    -0.02  -0.01  -0.05    0.13  -0.09   0.03  -0.02   0.02  -0.00
    13  17    -0.01  -0.00  -0.00    0.00  -0.00   0.00  -0.00   0.00  -0.00
    14   6     0.04   0.05  -0.04    0.03   0.01  -0.01  -0.02   0.07  -0.04
    15   6    -0.05  -0.01  -0.01   -0.01  -0.01   0.02  -0.07   0.00  -0.07
    16   6     0.03   0.08   0.01    0.00   0.02  -0.00   0.06   0.07   0.02
    17   6     0.01   0.02   0.06   -0.00   0.00   0.01   0.02   0.02   0.08
    18   6     0.03  -0.06  -0.02    0.02  -0.03  -0.04   0.01  -0.04   0.04
    19   6    -0.01  -0.03  -0.01   -0.00   0.00   0.01  -0.00  -0.06  -0.05
    20   6     0.03   0.08   0.02   -0.01   0.01  -0.00   0.08   0.07   0.01
    21   6    -0.02  -0.04  -0.02   -0.02  -0.02  -0.02   0.00  -0.01   0.01
    22   6     0.03  -0.06  -0.02    0.01  -0.02  -0.03  -0.00  -0.03   0.03
    23   6    -0.05  -0.02  -0.02   -0.01  -0.02   0.01  -0.08   0.00  -0.07
    24   6    -0.00   0.07  -0.03   -0.02  -0.06   0.01   0.03  -0.05   0.04
    25   6     0.02   0.00   0.06   -0.01  -0.03  -0.05  -0.03   0.02  -0.02
    26   6    -0.05  -0.02   0.01    0.02   0.04  -0.01   0.08  -0.01  -0.01
    27   6    -0.02  -0.01   0.04    0.01   0.01  -0.02   0.03   0.00  -0.06
    28   6     0.03   0.04  -0.07   -0.01  -0.02   0.05  -0.05  -0.04   0.05
    29   6    -0.02  -0.01   0.03    0.03   0.01  -0.03  -0.01   0.00  -0.00
    30   6    -0.06  -0.02   0.01    0.04   0.04  -0.01   0.07   0.00  -0.00
    31   6     0.04  -0.03  -0.04   -0.01   0.03   0.03  -0.04   0.03   0.03
    32   6     0.03   0.05  -0.07   -0.02  -0.04   0.05  -0.04  -0.05   0.05
    33   6     0.01  -0.00   0.07    0.02  -0.03  -0.08  -0.02   0.04  -0.03
    34   1     0.00  -0.03   0.09   -0.04   0.14   0.16   0.00  -0.04  -0.07
    35   1     0.02  -0.09  -0.07    0.03  -0.11  -0.33  -0.00   0.02   0.06
    36   1     0.00  -0.06   0.01    0.03  -0.03  -0.07  -0.00   0.00   0.04
    37   1     0.01   0.01   0.11   -0.04   0.10   0.25   0.00  -0.05  -0.07
    38   1    -0.14   0.10  -0.10   -0.08   0.01  -0.13   0.02   0.01   0.01
    39   1    -0.09   0.06  -0.05   -0.11   0.06  -0.14   0.02  -0.02   0.00
    40   1    -0.07   0.13   0.07    0.02   0.11  -0.07   0.00  -0.01   0.01
    41   1     0.00  -0.01  -0.01    0.17  -0.10   0.06  -0.02   0.02   0.00
    42   1    -0.05  -0.06  -0.09    0.07  -0.05   0.17  -0.00   0.01  -0.03
    43   1    -0.05   0.06  -0.07    0.25  -0.16  -0.02  -0.03   0.03  -0.00
    44   1    -0.15   0.04  -0.01   -0.05   0.02   0.03  -0.14   0.03  -0.09
    45   1    -0.05  -0.11   0.05   -0.01  -0.06   0.04  -0.09  -0.05  -0.07
    46   1     0.03   0.11  -0.01   -0.00   0.05  -0.02   0.08   0.03   0.08
    47   1     0.02   0.10   0.03   -0.02   0.01   0.01   0.13   0.12  -0.01
    48   1     0.01   0.04   0.12   -0.01   0.01   0.03   0.04   0.03   0.14
    49   1    -0.04  -0.10  -0.12   -0.03  -0.07  -0.09   0.01   0.02   0.02
    50   1     0.15  -0.11  -0.03    0.10  -0.03  -0.06   0.00  -0.12   0.10
    51   1    -0.03  -0.05  -0.01   -0.01   0.00   0.02  -0.02  -0.13  -0.09
    52   1     0.06   0.13   0.19    0.01   0.01   0.02   0.07   0.15   0.20
    53   1     0.09   0.21  -0.09   -0.02   0.04  -0.02   0.20   0.19  -0.10
    54   1    -0.04  -0.07  -0.04   -0.03  -0.03  -0.04   0.01  -0.03   0.04
    55   1     0.12  -0.11  -0.02    0.03  -0.03  -0.03   0.11  -0.09   0.05
    56   1    -0.04  -0.11   0.02    0.01  -0.03  -0.03  -0.11  -0.09   0.09
    57   1    -0.03  -0.07  -0.09    0.00  -0.00   0.01  -0.06  -0.15  -0.22
    58   1    -0.15   0.02  -0.02   -0.02  -0.04   0.02  -0.24   0.14  -0.12
    59   1     0.12   0.04   0.13   -0.04  -0.05  -0.08  -0.12  -0.01  -0.08
    60   1    -0.02  -0.10   0.09    0.01   0.01  -0.06   0.01   0.13  -0.03
    61   1    -0.02  -0.08   0.07   -0.02   0.11  -0.08   0.07   0.02  -0.04
    62   1    -0.15  -0.05  -0.05    0.10   0.08   0.05   0.14  -0.00   0.02
    63   1    -0.04  -0.03   0.07    0.02   0.02  -0.02   0.05   0.01  -0.11
    64   1     0.02   0.21  -0.14    0.01  -0.14   0.10  -0.06  -0.20   0.09
    65   1     0.15  -0.06  -0.18   -0.11   0.04   0.12  -0.13   0.05   0.16
    66   1    -0.04  -0.02   0.06    0.06   0.03  -0.07  -0.02   0.02  -0.02
    67   1    -0.15  -0.06  -0.05    0.07   0.08   0.01   0.19   0.00   0.10
    68   1    -0.09   0.03   0.09    0.04   0.01  -0.04   0.13  -0.04  -0.14
    69   1     0.09  -0.06  -0.08   -0.04   0.06   0.07  -0.10   0.05   0.06
    70   1     0.04   0.05  -0.09   -0.01  -0.03   0.04  -0.06  -0.11   0.07
    71   1     0.04   0.06  -0.09   -0.04  -0.05   0.08  -0.08  -0.03   0.05
    72   1    -0.09   0.02   0.11    0.14  -0.04  -0.15  -0.01   0.01   0.00
    73   1     0.10   0.04   0.14   -0.08  -0.11  -0.15  -0.05   0.09  -0.06
                     31                    32                   33          
                      A                     A                    A          
 Frequencies --    366.3112              401.9627             411.1576      
 Red. masses --      2.9496                4.6433               4.6440      
 Frc consts  --      0.2332                0.4420               0.4625      
 Frac Tr+Rot --    100.0000              100.0000             100.0000      
 IR Inten    --      1.6902                4.9680               0.0237      
  Atom  AN      X      Y      Z       X      Y      Z      X      Y      Z  
     1   6     0.09  -0.05   0.08    0.01  -0.06  -0.11   0.00  -0.00  -0.01
     2   6     0.03  -0.07   0.01   -0.00  -0.00   0.01   0.00   0.00   0.00
     3   6     0.00   0.03  -0.03   -0.01   0.04   0.09   0.00   0.01   0.01
     4   6     0.06   0.11   0.01    0.01  -0.05  -0.11   0.00  -0.01  -0.02
     5   6     0.09   0.07  -0.02    0.01  -0.00  -0.01  -0.00   0.01   0.00
     6   6     0.12  -0.02   0.04    0.00   0.04   0.07  -0.00   0.01   0.03
     7  15    -0.01  -0.04   0.00   -0.01   0.11   0.20   0.02  -0.00   0.02
     8   7     0.04   0.05  -0.04    0.01   0.01   0.01  -0.00   0.00  -0.01
     9   1    -0.02   0.07  -0.06    0.01   0.01   0.01  -0.00   0.00  -0.01
    10   6    -0.11   0.05   0.05    0.00  -0.00   0.02  -0.00  -0.00  -0.00
    11  47    -0.01   0.00  -0.00   -0.00  -0.00  -0.01  -0.00   0.00  -0.00
    12   6    -0.07  -0.06  -0.09   -0.02   0.01  -0.01   0.00  -0.00  -0.00
    13  17     0.01  -0.01   0.00    0.00   0.00   0.00   0.00  -0.00   0.00
    14   6    -0.07   0.02   0.00    0.09   0.01   0.06   0.06   0.01  -0.02
    15   6    -0.02   0.03  -0.06    0.05  -0.10  -0.00   0.00  -0.05  -0.01
    16   6     0.00  -0.03  -0.00    0.02   0.04   0.01  -0.00   0.03  -0.06
    17   6     0.02  -0.02  -0.01   -0.05   0.04   0.01  -0.05   0.02  -0.05
    18   6    -0.03   0.02   0.07   -0.04  -0.08  -0.10  -0.12  -0.03  -0.01
    19   6     0.00  -0.03  -0.03   -0.01  -0.08  -0.04  -0.05  -0.07   0.00
    20   6     0.03  -0.03   0.01   -0.02  -0.03  -0.07   0.00  -0.04   0.06
    21   6     0.04   0.03   0.05   -0.02   0.04  -0.01   0.06   0.04   0.06
    22   6    -0.05   0.02   0.07    0.06   0.03   0.01   0.10   0.04   0.04
    23   6     0.00   0.01  -0.07   -0.09   0.05  -0.05  -0.02   0.05  -0.02
    24   6    -0.03  -0.01  -0.03   -0.08   0.02   0.01  -0.01  -0.15   0.04
    25   6     0.01  -0.04  -0.04    0.02  -0.01  -0.04  -0.13  -0.07   0.01
    26   6    -0.05   0.03  -0.00   -0.07   0.01  -0.04   0.01   0.01   0.09
    27   6    -0.02  -0.00   0.04   -0.01  -0.03   0.00   0.01   0.14   0.07
    28   6     0.03  -0.01   0.03    0.10  -0.03  -0.04  -0.09   0.21   0.01
    29   6     0.05  -0.00  -0.03    0.09  -0.01  -0.02  -0.13   0.07  -0.02
    30   6    -0.04   0.04   0.01    0.03   0.02  -0.01  -0.03  -0.00  -0.09
    31   6    -0.01   0.01   0.01   -0.01   0.00   0.03   0.12  -0.08  -0.08
    32   6    -0.00   0.01   0.02   -0.04   0.01   0.02   0.11  -0.20  -0.03
    33   6     0.00  -0.05  -0.03    0.01  -0.09  -0.07   0.12   0.05  -0.01
    34   1     0.10  -0.07   0.13    0.02  -0.12  -0.22   0.00  -0.02  -0.05
    35   1    -0.03  -0.14  -0.02   -0.00   0.00   0.02   0.00  -0.00  -0.01
    36   1    -0.08   0.04  -0.07   -0.02   0.10   0.20   0.00   0.02   0.02
    37   1     0.05   0.15   0.02    0.02  -0.10  -0.23   0.01  -0.02  -0.05
    38   1    -0.25   0.00  -0.06   -0.01   0.00   0.01  -0.01   0.00  -0.01
    39   1    -0.11   0.09   0.15    0.02  -0.01   0.03  -0.00  -0.00  -0.00
    40   1    -0.14   0.08   0.13   -0.02  -0.02   0.03  -0.01  -0.00  -0.00
    41   1    -0.03  -0.13  -0.17   -0.02   0.00  -0.03   0.00  -0.01  -0.01
    42   1    -0.10  -0.11  -0.12   -0.01   0.00  -0.03   0.00   0.00   0.01
    43   1    -0.19  -0.02  -0.01   -0.04   0.01   0.00   0.01  -0.01   0.00
    44   1     0.04  -0.01  -0.08    0.01  -0.10  -0.06  -0.05  -0.04  -0.07
    45   1    -0.03   0.09  -0.11    0.05  -0.10  -0.00   0.03  -0.06   0.04
    46   1     0.00  -0.11   0.03    0.04   0.09   0.03   0.01   0.09  -0.07
    47   1     0.06   0.01  -0.04   -0.02  -0.04  -0.01  -0.05  -0.02  -0.06
    48   1     0.04  -0.04  -0.03   -0.01   0.04   0.05   0.01  -0.00  -0.01
    49   1     0.06   0.11   0.19   -0.13  -0.12  -0.24  -0.08  -0.00   0.03
    50   1    -0.20   0.02   0.13    0.13  -0.14  -0.11  -0.16  -0.03   0.01
    51   1     0.01  -0.07  -0.07   -0.01  -0.01   0.02   0.00  -0.03  -0.02
    52   1    -0.01  -0.03  -0.03   -0.08  -0.02  -0.11  -0.08  -0.01   0.03
    53   1     0.08  -0.09   0.03    0.01  -0.09  -0.03   0.07  -0.09   0.07
    54   1     0.07   0.07   0.09   -0.03  -0.01  -0.00   0.04   0.02   0.03
    55   1    -0.02   0.01   0.11    0.03   0.04  -0.01   0.10   0.04   0.04
    56   1    -0.09   0.00   0.11    0.10   0.01  -0.06   0.09   0.04   0.05
    57   1    -0.02  -0.09  -0.14   -0.10  -0.04  -0.13  -0.09  -0.03  -0.02
    58   1    -0.04   0.12  -0.14   -0.16   0.14  -0.09   0.01   0.13  -0.09
    59   1     0.03  -0.04  -0.03   -0.00  -0.01  -0.05  -0.12  -0.14  -0.09
    60   1     0.01  -0.08  -0.06    0.04  -0.05  -0.12  -0.14   0.02   0.09
    61   1    -0.07   0.06  -0.03   -0.05   0.02  -0.06  -0.14   0.08   0.09
    62   1    -0.04   0.05   0.03   -0.06   0.03  -0.02   0.16  -0.01   0.08
    63   1    -0.03   0.02   0.07   -0.03   0.02   0.08  -0.01   0.02   0.04
    64   1     0.07  -0.01   0.07    0.12   0.06  -0.05  -0.10   0.25  -0.01
    65   1    -0.02  -0.01   0.02    0.12  -0.08  -0.10  -0.03   0.18  -0.02
    66   1     0.08  -0.00  -0.05    0.09  -0.00  -0.03  -0.01  -0.00  -0.00
    67   1    -0.10   0.10  -0.06    0.04   0.08  -0.02  -0.10  -0.15  -0.10
    68   1    -0.08   0.02   0.10    0.01  -0.04   0.01  -0.00   0.16  -0.06
    69   1     0.01   0.02   0.03    0.00   0.02   0.05   0.04  -0.03  -0.01
    70   1     0.01   0.07   0.02   -0.02   0.05  -0.01   0.13  -0.16  -0.03
    71   1     0.03  -0.03   0.06   -0.03   0.00   0.03   0.12  -0.22  -0.01
    72   1     0.09  -0.05  -0.10    0.17  -0.10  -0.17   0.04   0.15  -0.09
    73   1    -0.07  -0.15  -0.06   -0.11  -0.22  -0.14   0.20  -0.04   0.08
                     34                    35                   36          
                      A                     A                    A          
 Frequencies --    415.2434              416.2529             418.9244      
 Red. masses --      4.8146                4.7199               4.6349      
 Frc consts  --      0.4891                0.4818               0.4793      
 Frac Tr+Rot --    100.0000              100.0000             100.0000      
 IR Inten    --      0.0750                0.6692               0.7173      
  Atom  AN      X      Y      Z       X      Y      Z      X      Y      Z  
     1   6     0.02  -0.01   0.00    0.01  -0.02  -0.04  -0.02   0.04   0.05
     2   6     0.00  -0.00   0.00   -0.00  -0.00  -0.00   0.00   0.01  -0.00
     3   6    -0.00   0.02  -0.01   -0.00   0.02   0.03   0.01  -0.02  -0.04
     4   6     0.00   0.02  -0.01    0.00  -0.01  -0.04  -0.00   0.01   0.05
     5   6     0.01   0.02  -0.01    0.00  -0.00  -0.01  -0.02  -0.00   0.01
     6   6     0.01  -0.01   0.01    0.00   0.01   0.02  -0.01  -0.00  -0.02
     7  15    -0.03  -0.02   0.02   -0.01   0.03   0.07   0.04  -0.02  -0.04
     8   7     0.02   0.02  -0.01    0.01   0.01   0.00  -0.02  -0.01  -0.00
     9   1     0.00   0.02  -0.01    0.01   0.01   0.00  -0.01  -0.01  -0.00
    10   6    -0.00   0.00   0.02    0.00  -0.00   0.01   0.00  -0.00  -0.02
    11  47    -0.00  -0.00   0.00   -0.00   0.00   0.00  -0.00   0.00  -0.00
    12   6     0.00  -0.01  -0.01   -0.00   0.00  -0.00   0.01   0.00   0.01
    13  17     0.00  -0.00   0.00    0.00  -0.00   0.00   0.00   0.00  -0.00
    14   6    -0.06  -0.08   0.07   -0.11   0.05   0.04   0.02  -0.12   0.05
    15   6     0.02  -0.06  -0.00   -0.03   0.12   0.02   0.04  -0.18  -0.03
    16   6    -0.03  -0.05   0.18    0.01   0.00   0.05  -0.05  -0.04   0.16
    17   6     0.03   0.03   0.12    0.11  -0.03   0.05  -0.05   0.07   0.10
    18   6     0.12   0.03   0.02    0.18   0.03   0.01  -0.04   0.01   0.03
    19   6     0.09   0.02  -0.08    0.08   0.09   0.00   0.04  -0.09  -0.12
    20   6     0.03   0.06  -0.18   -0.00   0.00  -0.07   0.05   0.03  -0.16
    21   6    -0.06   0.03  -0.11   -0.08  -0.09  -0.07   0.02   0.13  -0.06
    22   6    -0.11  -0.03  -0.04   -0.18  -0.04  -0.05   0.02   0.00   0.01
    23   6    -0.02   0.05   0.03    0.02  -0.13  -0.04  -0.05   0.19   0.03
    24   6    -0.09  -0.05  -0.06    0.04  -0.04   0.09   0.08   0.02   0.03
    25   6    -0.15  -0.08   0.04    0.04   0.03  -0.03   0.10   0.05  -0.02
    26   6    -0.04   0.02  -0.13    0.01   0.00   0.15   0.03   0.01   0.12
    27   6     0.05   0.07  -0.08   -0.04   0.03   0.11  -0.05  -0.03   0.08
    28   6    -0.01   0.05  -0.02   -0.01   0.10  -0.01  -0.02   0.00   0.01
    29   6    -0.09  -0.03   0.10    0.01   0.07  -0.10   0.03   0.03  -0.08
    30   6     0.03  -0.02   0.13   -0.02   0.01  -0.17  -0.04   0.00  -0.11
    31   6     0.12   0.01   0.04   -0.02  -0.07  -0.08  -0.06  -0.03  -0.06
    32   6     0.03  -0.03  -0.01    0.04  -0.11   0.00   0.01   0.01  -0.01
    33   6     0.16   0.08  -0.02   -0.04  -0.06  -0.01  -0.11  -0.04   0.05
    34   1     0.02  -0.01  -0.01    0.01  -0.03  -0.06  -0.02   0.06   0.08
    35   1    -0.01  -0.01   0.00   -0.00   0.00   0.00   0.02   0.02  -0.01
    36   1    -0.01   0.02  -0.01   -0.01   0.04   0.08   0.03  -0.05  -0.09
    37   1     0.00   0.02  -0.01    0.01  -0.03  -0.07  -0.01   0.02   0.09
    38   1    -0.02  -0.01   0.00    0.00  -0.00   0.01   0.02   0.00  -0.01
    39   1     0.00   0.01   0.04    0.01  -0.00   0.02  -0.01  -0.00  -0.05
    40   1    -0.02  -0.01   0.02   -0.00  -0.01   0.01   0.02   0.01  -0.03
    41   1     0.01  -0.03  -0.03    0.00  -0.00  -0.01   0.01   0.02   0.03
    42   1    -0.01  -0.02  -0.01   -0.00  -0.00  -0.01   0.01   0.02   0.03
    43   1    -0.02  -0.01   0.01   -0.01   0.01   0.00   0.04  -0.01  -0.00
    44   1     0.08  -0.05   0.11    0.02   0.11   0.08   0.04  -0.14   0.06
    45   1    -0.04  -0.07  -0.10   -0.09   0.12  -0.06   0.01  -0.23  -0.06
    46   1    -0.04  -0.07   0.17   -0.04  -0.12   0.03  -0.04   0.05   0.13
    47   1    -0.01  -0.03   0.17    0.07   0.10   0.07  -0.11  -0.10   0.16
    48   1    -0.00   0.01   0.03    0.01   0.01   0.04   0.01  -0.00   0.00
    49   1     0.09   0.11  -0.05    0.14  -0.03  -0.04   0.00   0.20   0.02
    50   1     0.14  -0.06   0.08    0.25   0.04  -0.02  -0.11  -0.12   0.15
    51   1     0.01   0.01  -0.00    0.01   0.02   0.01   0.02  -0.04  -0.04
    52   1     0.06   0.05  -0.15    0.12  -0.07  -0.08  -0.05   0.08  -0.17
    53   1    -0.00   0.08  -0.18   -0.14   0.05  -0.07   0.14  -0.03  -0.14
    54   1    -0.02  -0.01  -0.03   -0.03  -0.03  -0.01   0.03   0.03  -0.00
    55   1    -0.15   0.01   0.04   -0.16  -0.06  -0.09  -0.02   0.07   0.15
    56   1    -0.07  -0.07  -0.12   -0.17  -0.02  -0.04   0.05  -0.07  -0.09
    57   1     0.09   0.12  -0.03    0.10  -0.11  -0.12  -0.01   0.19  -0.01
    58   1    -0.12  -0.02   0.11   -0.10  -0.14   0.00  -0.09   0.17   0.06
    59   1    -0.14  -0.06   0.07    0.04  -0.04  -0.13   0.11   0.03  -0.05
    60   1    -0.15  -0.11   0.01    0.04   0.09   0.03   0.08   0.07   0.03
    61   1    -0.12   0.04  -0.11   -0.00   0.03   0.12   0.07   0.01   0.08
    62   1     0.03   0.00  -0.14    0.06   0.01   0.17  -0.01   0.03   0.14
    63   1    -0.00   0.00  -0.00   -0.02   0.01   0.06  -0.01  -0.01   0.02
    64   1    -0.12   0.06  -0.12    0.07   0.19   0.03   0.07   0.02   0.08
    65   1     0.13   0.06   0.03   -0.05   0.03  -0.11  -0.11  -0.02  -0.03
    66   1    -0.03  -0.01   0.03    0.03   0.00  -0.02   0.00  -0.00  -0.02
    67   1    -0.00  -0.13   0.13   -0.02   0.00  -0.17  -0.05   0.05  -0.13
    68   1     0.07   0.08   0.11   -0.02   0.02  -0.17  -0.07  -0.03  -0.08
    69   1     0.03  -0.02  -0.01   -0.00  -0.01   0.01   0.00  -0.01  -0.02
    70   1     0.09   0.03  -0.12    0.01  -0.11   0.07  -0.03  -0.01   0.08
    71   1    -0.02  -0.07   0.09    0.09  -0.08  -0.07   0.07   0.03  -0.07
    72   1     0.16   0.06   0.01   -0.04   0.02  -0.13  -0.18  -0.00   0.05
    73   1     0.15   0.10  -0.04   -0.02  -0.19   0.04  -0.04  -0.03   0.11
                     37                    38                   39          
                      A                     A                    A          
 Frequencies --    444.1770              452.1580             458.9744      
 Red. masses --      2.8944                2.0809               1.9048      
 Frc consts  --      0.3365                0.2507               0.2364      
 Frac Tr+Rot --    100.0000              100.0000             100.0000      
 IR Inten    --      8.6460                1.1619               1.2505      
  Atom  AN      X      Y      Z       X      Y      Z      X      Y      Z  
     1   6    -0.04  -0.00  -0.01    0.01  -0.01   0.00  -0.01  -0.00  -0.00
     2   6    -0.03  -0.01   0.00   -0.01  -0.01   0.00  -0.01  -0.00   0.00
     3   6    -0.02  -0.06   0.03   -0.01  -0.01   0.00  -0.01  -0.01   0.01
     4   6    -0.00  -0.05   0.02    0.00  -0.00   0.00  -0.00  -0.01  -0.00
     5   6     0.00  -0.04   0.02    0.02  -0.01   0.00   0.01  -0.01   0.02
     6   6    -0.00   0.03  -0.03    0.02   0.00  -0.01   0.00   0.02   0.02
     7  15     0.11   0.11  -0.03   -0.05   0.05  -0.02   0.02   0.03  -0.02
     8   7     0.00  -0.04   0.03    0.04   0.00   0.00   0.01  -0.01   0.00
     9   1     0.04  -0.06   0.04    0.04  -0.00   0.01   0.02  -0.02   0.00
    10   6    -0.00   0.01   0.00   -0.01   0.02   0.04  -0.01   0.01   0.01
    11  47     0.00  -0.00  -0.00    0.01  -0.00   0.00   0.00  -0.00   0.00
    12   6    -0.01   0.01  -0.01   -0.00  -0.02  -0.04   0.00  -0.01  -0.02
    13  17    -0.01   0.00  -0.00   -0.00   0.00  -0.00  -0.00   0.00  -0.00
    14   6    -0.02   0.01   0.04    0.00  -0.01  -0.01  -0.02   0.01   0.00
    15   6    -0.05  -0.02   0.05    0.01  -0.01  -0.03  -0.01   0.01  -0.03
    16   6    -0.04   0.01   0.02    0.08  -0.04   0.01   0.10  -0.05   0.01
    17   6     0.03   0.02  -0.04   -0.02   0.03  -0.01  -0.01   0.03  -0.01
    18   6     0.01   0.04  -0.00   -0.01   0.01  -0.05  -0.01   0.01  -0.06
    19   6     0.02   0.02  -0.00   -0.04   0.03  -0.03  -0.05   0.03  -0.04
    20   6    -0.01  -0.08  -0.03   -0.04   0.01  -0.01  -0.05   0.00  -0.01
    21   6     0.02   0.01  -0.01   -0.03   0.02   0.00  -0.04   0.03   0.02
    22   6    -0.05  -0.03   0.04    0.02  -0.05   0.04  -0.01  -0.06   0.07
    23   6     0.03   0.01  -0.05    0.02   0.02   0.07   0.03   0.02   0.06
    24   6     0.02  -0.03  -0.04   -0.01  -0.00   0.02   0.02  -0.02  -0.00
    25   6    -0.01  -0.05  -0.01    0.05  -0.07   0.07  -0.05   0.04  -0.07
    26   6    -0.02  -0.10  -0.02   -0.04  -0.04   0.02   0.05   0.05   0.00
    27   6     0.03   0.02   0.01   -0.05   0.03  -0.02   0.04  -0.03   0.02
    28   6    -0.01  -0.01   0.11   -0.05  -0.00   0.02   0.04   0.00  -0.02
    29   6     0.03   0.03   0.01   -0.01   0.02  -0.02   0.01  -0.02  -0.00
    30   6    -0.04   0.08   0.03    0.08   0.00  -0.05  -0.06  -0.01   0.02
    31   6     0.01   0.06  -0.00   -0.01   0.04  -0.04  -0.00  -0.04   0.04
    32   6    -0.04  -0.03  -0.06    0.06   0.01   0.03  -0.03  -0.04  -0.00
    33   6     0.01   0.00  -0.04   -0.03   0.03  -0.05   0.01  -0.01   0.05
    34   1    -0.04  -0.02   0.02    0.01  -0.03   0.02  -0.00  -0.02  -0.03
    35   1    -0.00   0.02   0.00   -0.02  -0.01   0.01  -0.01  -0.00  -0.01
    36   1    -0.00  -0.07   0.04   -0.02  -0.01   0.00  -0.01  -0.02   0.01
    37   1    -0.01  -0.02   0.02   -0.00   0.02  -0.01  -0.00  -0.01  -0.03
    38   1    -0.01   0.04  -0.02   -0.05   0.01  -0.01  -0.03   0.01  -0.01
    39   1    -0.01   0.00  -0.04    0.00   0.03   0.07  -0.01   0.01   0.01
    40   1     0.01   0.04   0.04   -0.02   0.02   0.07  -0.01   0.02   0.03
    41   1    -0.02   0.04   0.02    0.01  -0.04  -0.06   0.00  -0.01  -0.02
    42   1     0.01  -0.01  -0.06   -0.01  -0.05  -0.07   0.00  -0.02  -0.03
    43   1    -0.02   0.05  -0.03   -0.06   0.01  -0.01  -0.01   0.00  -0.01
    44   1    -0.14   0.05   0.11    0.04  -0.03  -0.03   0.02  -0.01  -0.04
    45   1    -0.10  -0.15   0.04    0.03   0.03  -0.01  -0.00   0.05  -0.04
    46   1    -0.08  -0.01  -0.05    0.16  -0.12   0.16   0.19  -0.17   0.21
    47   1    -0.08   0.01   0.06    0.20  -0.06  -0.14   0.27  -0.07  -0.18
    48   1     0.03   0.01  -0.06   -0.03   0.03  -0.02  -0.03   0.04  -0.03
    49   1     0.04   0.06   0.05   -0.05  -0.04  -0.10  -0.05  -0.04  -0.11
    50   1    -0.05   0.05   0.01    0.07  -0.01  -0.06   0.08  -0.01  -0.07
    51   1     0.04   0.03  -0.01   -0.04   0.04  -0.01  -0.04   0.04  -0.04
    52   1    -0.04  -0.14  -0.21   -0.04   0.00  -0.03  -0.04  -0.02  -0.06
    53   1    -0.10  -0.21   0.08   -0.03  -0.01   0.00  -0.04  -0.05   0.02
    54   1     0.05   0.06   0.02   -0.05   0.02  -0.02  -0.04   0.05   0.01
    55   1     0.02  -0.04   0.09    0.14  -0.09   0.12   0.15  -0.11   0.17
    56   1    -0.09  -0.08   0.05   -0.08  -0.17   0.05  -0.14  -0.21   0.09
    57   1     0.02  -0.04  -0.07    0.03   0.14   0.17   0.03   0.14   0.17
    58   1     0.00   0.04  -0.07    0.12  -0.09   0.12   0.13  -0.09   0.12
    59   1     0.04  -0.05   0.00    0.30  -0.08   0.11  -0.27   0.04  -0.12
    60   1    -0.03  -0.09   0.01   -0.05  -0.26   0.20   0.05   0.23  -0.18
    61   1    -0.06  -0.20   0.16   -0.02  -0.11   0.10   0.04   0.15  -0.13
    62   1    -0.09  -0.22  -0.17   -0.05  -0.12  -0.08   0.10   0.15   0.14
    63   1     0.04   0.05   0.01   -0.05   0.04  -0.04   0.04  -0.04   0.01
    64   1    -0.00  -0.22   0.19   -0.03  -0.10   0.08   0.02   0.08  -0.06
    65   1    -0.16   0.09   0.23   -0.12   0.05   0.09   0.08  -0.04  -0.08
    66   1     0.08   0.04  -0.04   -0.03   0.04  -0.03   0.03  -0.04   0.00
    67   1    -0.16   0.10  -0.07    0.22  -0.05   0.08  -0.15   0.04  -0.07
    68   1    -0.11   0.08   0.16    0.16  -0.03  -0.22  -0.11   0.02   0.15
    69   1     0.02   0.07   0.01   -0.04   0.05  -0.02   0.01  -0.04   0.04
    70   1    -0.05  -0.17  -0.12    0.06   0.13   0.10  -0.04  -0.11  -0.04
    71   1    -0.20   0.03  -0.05    0.17  -0.07   0.07  -0.11   0.01  -0.02
    72   1     0.09  -0.00  -0.08    0.01   0.02  -0.07  -0.04  -0.00   0.07
    73   1    -0.04  -0.06  -0.07   -0.03  -0.02  -0.04   0.03   0.05   0.05
                     40                    41                   42          
                      A                     A                    A          
 Frequencies --    462.3388              465.0718             474.9922      
 Red. masses --      1.9895                1.9687               3.0204      
 Frc consts  --      0.2506                0.2509               0.4015      
 Frac Tr+Rot --    100.0000              100.0000             100.0000      
 IR Inten    --      1.4614                1.6842               3.3175      
  Atom  AN      X      Y      Z       X      Y      Z      X      Y      Z  
     1   6    -0.01  -0.00  -0.01   -0.02   0.01   0.01  -0.03   0.04  -0.02
     2   6    -0.02  -0.00  -0.01   -0.01   0.00   0.00  -0.06   0.05  -0.02
     3   6    -0.01  -0.01   0.02   -0.00  -0.02  -0.00  -0.05  -0.04  -0.00
     4   6    -0.00  -0.02  -0.01   -0.00  -0.01   0.02  -0.04  -0.04   0.03
     5   6     0.01  -0.01   0.01   -0.00  -0.01   0.01   0.03  -0.05   0.03
     6   6    -0.00   0.02   0.02   -0.00   0.01  -0.01  -0.01   0.03  -0.03
     7  15     0.03   0.04  -0.01    0.05   0.02  -0.01  -0.04   0.10  -0.07
     8   7     0.02  -0.01   0.01   -0.01  -0.01   0.00   0.14  -0.01   0.02
     9   1     0.03  -0.02   0.01    0.01  -0.02   0.01   0.21  -0.05   0.04
    10   6    -0.00   0.01   0.01   -0.00   0.00  -0.01  -0.00   0.05   0.13
    11  47     0.00  -0.00   0.00   -0.00   0.00  -0.00   0.01  -0.01   0.01
    12   6     0.00  -0.01  -0.02    0.00   0.00   0.00   0.03  -0.08  -0.12
    13  17    -0.00   0.00  -0.00    0.00   0.00  -0.00  -0.01   0.00  -0.00
    14   6     0.00   0.01   0.01   -0.02   0.00   0.05   0.01  -0.05  -0.00
    15   6    -0.05  -0.02   0.06    0.10   0.05  -0.04   0.06  -0.02   0.00
    16   6    -0.04   0.03   0.00    0.02  -0.05   0.02  -0.07  -0.04   0.00
    17   6     0.03   0.02  -0.02   -0.04  -0.05   0.02  -0.02  -0.05  -0.00
    18   6     0.00   0.03   0.01    0.02  -0.07  -0.05  -0.02  -0.00   0.04
    19   6     0.02   0.01   0.01    0.00  -0.02   0.02   0.02  -0.02   0.03
    20   6    -0.00  -0.06  -0.01   -0.00   0.02   0.02   0.03   0.05   0.02
    21   6     0.03  -0.01  -0.01   -0.04   0.02   0.06   0.01  -0.01  -0.01
    22   6    -0.00  -0.02   0.01   -0.05   0.09   0.01   0.01   0.05  -0.06
    23   6     0.02  -0.00  -0.04   -0.07  -0.01  -0.02  -0.00  -0.01   0.00
    24   6    -0.01  -0.03  -0.03    0.01  -0.02  -0.05  -0.00  -0.02   0.04
    25   6    -0.00  -0.07  -0.04    0.01  -0.05  -0.02  -0.02   0.03  -0.01
    26   6     0.01   0.11  -0.02    0.00   0.01  -0.02   0.03   0.01   0.03
    27   6    -0.04  -0.01  -0.03   -0.01   0.00  -0.01   0.02  -0.01   0.00
    28   6    -0.03  -0.04  -0.04   -0.03  -0.02   0.04   0.03   0.01  -0.03
    29   6    -0.02  -0.07  -0.05    0.00  -0.02  -0.03   0.00   0.01   0.01
    30   6     0.02  -0.04  -0.00   -0.04   0.01  -0.00   0.02  -0.01   0.01
    31   6    -0.02  -0.02   0.02    0.01   0.01  -0.02  -0.02  -0.01   0.04
    32   6     0.08   0.03   0.08    0.04   0.01  -0.01  -0.03  -0.05   0.03
    33   6    -0.03   0.05   0.06   -0.01   0.05   0.04  -0.00  -0.03  -0.02
    34   1    -0.01  -0.03  -0.03   -0.01   0.00   0.01  -0.03   0.00  -0.01
    35   1    -0.01  -0.00  -0.02    0.00   0.01   0.00  -0.04   0.07  -0.02
    36   1    -0.01  -0.01   0.04    0.01  -0.03  -0.02   0.00  -0.06  -0.01
    37   1    -0.01  -0.02  -0.04   -0.00  -0.00   0.02  -0.05  -0.00   0.01
    38   1    -0.03   0.02  -0.01    0.00   0.01  -0.01  -0.16   0.03  -0.02
    39   1    -0.00   0.01   0.01   -0.01  -0.00  -0.02   0.02   0.08   0.22
    40   1    -0.01   0.02   0.04    0.01   0.01  -0.00  -0.06   0.08   0.25
    41   1     0.00  -0.01  -0.02   -0.00   0.01   0.02   0.07  -0.14  -0.18
    42   1     0.00  -0.02  -0.04    0.01   0.01   0.00  -0.01  -0.17  -0.20
    43   1    -0.02   0.01  -0.01    0.01   0.01  -0.01  -0.15   0.01  -0.04
    44   1    -0.16   0.06   0.11    0.32  -0.11  -0.16   0.14  -0.07  -0.02
    45   1    -0.09  -0.17   0.07    0.15   0.34  -0.12   0.09   0.07  -0.01
    46   1    -0.08   0.07  -0.08    0.06  -0.11   0.11  -0.11   0.04  -0.09
    47   1    -0.11   0.03   0.07    0.10  -0.06  -0.06  -0.16  -0.03   0.09
    48   1     0.03   0.02  -0.03   -0.04  -0.05   0.03  -0.02  -0.07  -0.03
    49   1     0.03   0.04   0.05   -0.09  -0.17  -0.20   0.03   0.05   0.09
    50   1    -0.05   0.04   0.02    0.22  -0.07  -0.12  -0.10   0.03   0.04
    51   1     0.04   0.02   0.00   -0.02  -0.02   0.04   0.02  -0.01   0.05
    52   1    -0.02  -0.10  -0.13    0.00   0.03   0.06   0.04   0.10   0.16
    53   1    -0.08  -0.14   0.06    0.03   0.03   0.00   0.07   0.16  -0.06
    54   1     0.04   0.02  -0.01   -0.03   0.01   0.09  -0.00  -0.04  -0.02
    55   1     0.03  -0.03   0.03   -0.20   0.14  -0.09  -0.17   0.11  -0.15
    56   1    -0.03  -0.04   0.02    0.08   0.22  -0.03   0.15   0.19  -0.10
    57   1     0.01  -0.05  -0.07   -0.06  -0.11  -0.12  -0.00  -0.00   0.01
    58   1    -0.02   0.03  -0.06   -0.11   0.10  -0.10   0.02  -0.02   0.00
    59   1     0.03  -0.05  -0.01    0.07  -0.05   0.00  -0.15   0.02  -0.06
    60   1    -0.02  -0.09  -0.01   -0.02  -0.10   0.01   0.03   0.14  -0.07
    61   1    -0.01   0.27  -0.23   -0.01   0.04  -0.05   0.03   0.04  -0.02
    62   1     0.11   0.26   0.18    0.01   0.04   0.02   0.07   0.03   0.07
    63   1    -0.05  -0.03  -0.03   -0.00   0.00  -0.01   0.02  -0.00  -0.01
    64   1    -0.00  -0.01  -0.03   -0.00  -0.15   0.11   0.01   0.10  -0.08
    65   1     0.00  -0.03  -0.03   -0.12   0.05   0.13   0.09  -0.04  -0.10
    66   1    -0.02  -0.06  -0.08    0.03  -0.02  -0.05  -0.00   0.00   0.02
    67   1     0.07  -0.01   0.04   -0.10   0.04  -0.07   0.06   0.00   0.04
    68   1     0.04  -0.04  -0.06   -0.07   0.03   0.08   0.04  -0.02  -0.04
    69   1    -0.04  -0.03  -0.00    0.01   0.00  -0.03  -0.04   0.00   0.06
    70   1     0.10   0.29   0.19    0.04   0.10   0.04  -0.04  -0.11   0.01
    71   1     0.31  -0.12   0.16    0.11  -0.05   0.04  -0.08  -0.01   0.00
    72   1    -0.18   0.03   0.20   -0.13   0.04   0.14   0.07  -0.02  -0.08
    73   1     0.07   0.21   0.12    0.08   0.15   0.10  -0.07  -0.07  -0.07
                     43                    44                   45          
                      A                     A                    A          
 Frequencies --    487.8188              496.9637             520.6752      
 Red. masses --      2.1658                2.6291               4.7918      
 Frc consts  --      0.3037                0.3826               0.7654      
 Frac Tr+Rot --    100.0000              100.0000             100.0000      
 IR Inten    --      5.9837                1.7073              13.0368      
  Atom  AN      X      Y      Z       X      Y      Z      X      Y      Z  
     1   6     0.00  -0.01  -0.04   -0.00  -0.05   0.03  -0.07   0.11  -0.06
     2   6     0.00  -0.01  -0.04    0.01  -0.06   0.04  -0.02   0.12  -0.05
     3   6    -0.00   0.05   0.08    0.01  -0.05   0.02   0.00   0.01  -0.03
     4   6     0.00  -0.04  -0.08    0.06   0.01   0.01  -0.09  -0.05   0.03
     5   6    -0.01   0.02   0.03    0.03   0.02  -0.01  -0.08  -0.05   0.01
     6   6    -0.02   0.07   0.15    0.05   0.02  -0.01  -0.10   0.00  -0.05
     7  15     0.00   0.00   0.04    0.09   0.09  -0.03   0.21  -0.13   0.09
     8   7     0.01   0.00  -0.01   -0.09  -0.04   0.01   0.08   0.01   0.00
     9   1     0.01  -0.00  -0.02   -0.14  -0.02  -0.00   0.20  -0.02   0.03
    10   6    -0.01  -0.00   0.00   -0.02  -0.02  -0.10   0.03   0.02   0.09
    11  47    -0.00   0.00  -0.00    0.00   0.00  -0.00  -0.01   0.01  -0.01
    12   6     0.01  -0.01  -0.01   -0.03   0.07   0.07   0.04  -0.06  -0.06
    13  17     0.00   0.00   0.00   -0.00   0.00  -0.00   0.01  -0.00   0.00
    14   6    -0.01  -0.03  -0.03   -0.03  -0.02  -0.00  -0.03   0.04  -0.00
    15   6    -0.01  -0.01  -0.04    0.01   0.00  -0.04  -0.05   0.05  -0.06
    16   6    -0.02  -0.04  -0.02   -0.03  -0.06  -0.01   0.03   0.01  -0.03
    17   6    -0.01  -0.04  -0.02   -0.02  -0.05  -0.03   0.00  -0.00  -0.01
    18   6    -0.04   0.03   0.06   -0.04   0.01   0.03  -0.03  -0.01   0.01
    19   6    -0.01  -0.01  -0.03   -0.01  -0.02  -0.02  -0.03  -0.02  -0.05
    20   6     0.04   0.07   0.00    0.03   0.06   0.01   0.02   0.01  -0.01
    21   6    -0.01  -0.03  -0.03   -0.01  -0.01  -0.01  -0.01   0.00   0.01
    22   6    -0.01  -0.02  -0.04   -0.04   0.01  -0.02  -0.05  -0.02   0.02
    23   6     0.04  -0.03   0.06    0.03  -0.02   0.03   0.02  -0.00   0.02
    24   6     0.02   0.00  -0.03   -0.03  -0.02   0.01  -0.02   0.02  -0.04
    25   6     0.03  -0.02  -0.01   -0.04  -0.03   0.01  -0.02  -0.02   0.02
    26   6     0.01  -0.02  -0.02   -0.04   0.03   0.01  -0.08   0.02  -0.02
    27   6     0.01  -0.01  -0.01   -0.04   0.01   0.02  -0.06   0.02   0.05
    28   6    -0.02  -0.03   0.05    0.02   0.03  -0.04   0.01   0.04  -0.02
    29   6     0.02  -0.00  -0.03   -0.01  -0.01   0.01  -0.02   0.00   0.02
    30   6    -0.05   0.02  -0.01    0.06  -0.01   0.01   0.05  -0.02   0.01
    31   6     0.02   0.01  -0.04   -0.03   0.00   0.04  -0.01   0.02   0.01
    32   6     0.02   0.02  -0.04   -0.01  -0.02   0.05  -0.01   0.07   0.00
    33   6     0.00   0.04   0.04   -0.02  -0.04  -0.04  -0.02  -0.04  -0.02
    34   1     0.01  -0.07  -0.17    0.01  -0.08   0.04  -0.08   0.15  -0.05
    35   1     0.01  -0.05  -0.13    0.01  -0.06   0.03   0.02   0.18  -0.04
    36   1    -0.00   0.08   0.15   -0.04  -0.04  -0.00   0.12  -0.02  -0.02
    37   1     0.01  -0.11  -0.22    0.05   0.04  -0.00  -0.08  -0.08   0.08
    38   1    -0.02   0.01  -0.02    0.08   0.02  -0.02  -0.05  -0.01   0.03
    39   1    -0.00  -0.00   0.00   -0.05  -0.04  -0.21   0.06   0.03   0.18
    40   1    -0.02   0.00   0.02    0.04   0.00  -0.13  -0.02  -0.00   0.13
    41   1     0.02  -0.02  -0.02   -0.08   0.14   0.15   0.08  -0.12  -0.12
    42   1     0.01  -0.00   0.01    0.02   0.11   0.08  -0.01  -0.11  -0.08
    43   1     0.01  -0.03   0.00    0.08   0.04   0.00  -0.06  -0.03  -0.01
    44   1     0.01  -0.02  -0.04    0.09  -0.05  -0.07  -0.03   0.03  -0.09
    45   1    -0.01   0.00  -0.04    0.03   0.10  -0.07  -0.05   0.07  -0.08
    46   1    -0.03  -0.03  -0.03   -0.02  -0.08   0.01   0.07  -0.07   0.06
    47   1    -0.03  -0.03  -0.01   -0.01  -0.06  -0.03   0.11   0.01  -0.11
    48   1    -0.02  -0.04  -0.04   -0.02  -0.06  -0.06   0.01   0.00   0.01
    49   1     0.08   0.14   0.20    0.05   0.09   0.14   0.02   0.04   0.07
    50   1    -0.26   0.05   0.12   -0.19   0.04   0.06  -0.12  -0.03   0.05
    51   1    -0.02  -0.03  -0.04   -0.01  -0.02  -0.03  -0.03  -0.06  -0.09
    52   1     0.07   0.15   0.22    0.05   0.12   0.18   0.03   0.05   0.08
    53   1     0.12   0.24  -0.14    0.11   0.18  -0.10   0.10   0.06  -0.06
    54   1    -0.01  -0.03  -0.04   -0.00  -0.00   0.01   0.01   0.02   0.04
    55   1    -0.03  -0.01  -0.04   -0.10   0.03  -0.05   0.03  -0.05   0.06
    56   1     0.01   0.00  -0.04    0.01   0.06  -0.03  -0.12  -0.07   0.04
    57   1     0.06   0.14   0.19    0.04   0.10   0.13   0.02   0.06   0.08
    58   1     0.17  -0.18   0.14    0.15  -0.12   0.07   0.08  -0.06   0.05
    59   1     0.07  -0.01   0.01   -0.04  -0.03   0.00   0.08  -0.01   0.07
    60   1     0.01  -0.05   0.01   -0.03  -0.02  -0.01  -0.06  -0.11   0.06
    61   1     0.01  -0.04   0.01   -0.05   0.08  -0.05  -0.10   0.01   0.00
    62   1    -0.01  -0.04  -0.04   -0.01   0.07   0.07  -0.12   0.02  -0.03
    63   1     0.02  -0.00  -0.01   -0.05   0.02   0.04  -0.08   0.02   0.09
    64   1     0.00  -0.19   0.12    0.02   0.21  -0.11   0.01   0.22  -0.07
    65   1    -0.14   0.05   0.15    0.14  -0.06  -0.15   0.12  -0.05  -0.13
    66   1     0.02  -0.00  -0.03    0.00  -0.00  -0.01  -0.00  -0.00   0.01
    67   1    -0.17   0.05  -0.12    0.21  -0.03   0.14   0.17  -0.06   0.13
    68   1    -0.11   0.04   0.13    0.14  -0.05  -0.17   0.11  -0.04  -0.14
    69   1     0.04   0.00  -0.05   -0.05   0.01   0.06   0.02  -0.01  -0.02
    70   1     0.02   0.03  -0.03    0.00   0.05   0.08   0.00   0.14   0.04
    71   1     0.03   0.01  -0.03    0.04  -0.05   0.08   0.06   0.02   0.04
    72   1    -0.12   0.03   0.13    0.13  -0.04  -0.14   0.12  -0.04  -0.12
    73   1     0.10   0.14   0.10   -0.13  -0.17  -0.10  -0.10  -0.19  -0.05
                     46                    47                   48          
                      A                     A                    A          
 Frequencies --    525.2475              561.4129             605.2482      
 Red. masses --      3.3427                3.3404               3.9902      
 Frc consts  --      0.5434                0.6203               0.8612      
 Frac Tr+Rot --    100.0000              100.0000             100.0000      
 IR Inten    --     19.9038               11.0779               1.2564      
  Atom  AN      X      Y      Z       X      Y      Z      X      Y      Z  
     1   6     0.00   0.01   0.03    0.02  -0.08  -0.16  -0.17  -0.07   0.02
     2   6    -0.00   0.03   0.06   -0.01   0.09   0.18   0.10  -0.14   0.09
     3   6     0.01  -0.06  -0.12    0.01  -0.06  -0.13   0.10  -0.11   0.05
     4   6    -0.01   0.05   0.12   -0.00   0.04   0.06   0.10  -0.03   0.03
     5   6     0.01  -0.04  -0.07   -0.02   0.13   0.26  -0.11   0.08  -0.04
     6   6     0.02  -0.10  -0.21    0.00   0.01   0.03  -0.13  -0.01  -0.00
     7  15    -0.03   0.07   0.15   -0.00  -0.01   0.00   0.01   0.04  -0.02
     8   7     0.00   0.01   0.01    0.00  -0.03  -0.04   0.01   0.26  -0.14
     9   1     0.00   0.01   0.03    0.00  -0.06  -0.10   0.02   0.27  -0.15
    10   6     0.01   0.00   0.01   -0.07  -0.00  -0.08   0.03   0.00   0.04
    11  47    -0.00  -0.00  -0.00   -0.00   0.00  -0.00  -0.00  -0.00   0.00
    12   6    -0.01   0.01   0.00    0.07  -0.05  -0.03   0.04  -0.03  -0.02
    13  17     0.00   0.00   0.00    0.00  -0.00   0.00  -0.00  -0.00   0.00
    14   6     0.02   0.02   0.00    0.00   0.00   0.00  -0.00  -0.00   0.00
    15   6    -0.02  -0.01  -0.03   -0.01  -0.01   0.01   0.00  -0.01   0.00
    16   6     0.01   0.02  -0.05    0.00   0.01   0.00  -0.00   0.00   0.00
    17   6     0.00  -0.01  -0.03    0.01   0.01  -0.00   0.00   0.00  -0.00
    18   6    -0.04   0.00   0.03    0.01   0.01  -0.00  -0.00   0.00  -0.00
    19   6    -0.02  -0.03  -0.04    0.00   0.01   0.01  -0.00   0.00   0.00
    20   6     0.02   0.04  -0.02   -0.00  -0.00   0.00  -0.00   0.00   0.00
    21   6    -0.02  -0.03  -0.04    0.00  -0.01  -0.00  -0.00  -0.00   0.00
    22   6     0.01  -0.02  -0.02   -0.00  -0.00  -0.00  -0.00   0.00  -0.00
    23   6     0.03  -0.03   0.03    0.00  -0.01  -0.00   0.00  -0.00  -0.00
    24   6    -0.02  -0.01   0.01   -0.00   0.00   0.00   0.00  -0.01  -0.00
    25   6     0.00  -0.02  -0.03    0.00   0.00   0.01  -0.01  -0.00  -0.00
    26   6     0.01   0.01  -0.03   -0.01  -0.01  -0.00   0.00  -0.00   0.01
    27   6     0.03  -0.01  -0.03   -0.00  -0.00   0.00  -0.00  -0.00  -0.00
    28   6     0.00  -0.03   0.02    0.00  -0.00   0.00   0.00  -0.00  -0.00
    29   6     0.03  -0.01  -0.04    0.00   0.00   0.00   0.00  -0.00   0.00
    30   6    -0.04   0.01  -0.02    0.00   0.00  -0.00   0.00   0.00   0.00
    31   6     0.02  -0.02  -0.01    0.00   0.00  -0.01  -0.00   0.01  -0.00
    32   6     0.02  -0.04   0.00    0.00   0.01  -0.01   0.00  -0.00  -0.00
    33   6     0.02   0.04   0.03   -0.00  -0.00  -0.00  -0.00   0.00  -0.00
    34   1    -0.01   0.10   0.20    0.04  -0.21  -0.44  -0.20   0.03  -0.05
    35   1    -0.02   0.11   0.24   -0.02   0.13   0.28   0.21  -0.04   0.04
    36   1     0.01  -0.10  -0.20    0.03  -0.22  -0.48  -0.01  -0.10   0.02
    37   1    -0.03   0.16   0.34    0.01  -0.08  -0.19   0.13  -0.17   0.10
    38   1     0.02  -0.02   0.03   -0.11   0.04  -0.14   0.02  -0.15   0.10
    39   1     0.02   0.00   0.03   -0.09   0.00  -0.11   0.16   0.03   0.33
    40   1     0.02  -0.01  -0.01   -0.05   0.08   0.03  -0.11  -0.21  -0.14
    41   1    -0.02   0.02   0.01    0.09  -0.07  -0.03   0.21  -0.24  -0.19
    42   1    -0.01  -0.01  -0.02    0.04  -0.01   0.08  -0.15  -0.01   0.24
    43   1    -0.03   0.03   0.00    0.12  -0.12  -0.03   0.02  -0.17   0.07
    44   1    -0.06   0.02  -0.03   -0.01  -0.01  -0.01   0.01  -0.01  -0.01
    45   1    -0.03  -0.04  -0.03   -0.01  -0.01   0.01   0.00   0.00  -0.00
    46   1     0.01   0.02  -0.06   -0.00   0.01  -0.01  -0.00  -0.00  -0.00
    47   1    -0.00   0.02  -0.04   -0.01   0.01   0.01  -0.00  -0.00   0.01
    48   1     0.00   0.00   0.01   -0.00   0.01  -0.00  -0.00   0.00  -0.01
    49   1     0.05   0.09   0.14    0.01   0.00   0.00   0.00   0.00   0.00
    50   1    -0.20   0.00   0.08    0.01   0.01  -0.00  -0.00   0.01  -0.00
    51   1    -0.02  -0.03  -0.04    0.01   0.01   0.01   0.00   0.01   0.00
    52   1     0.04   0.10   0.15    0.00  -0.01  -0.00   0.00   0.00   0.01
    53   1     0.09   0.17  -0.13   -0.02  -0.00   0.01  -0.00   0.01   0.00
    54   1    -0.02  -0.03  -0.04    0.00   0.00  -0.00   0.00   0.00  -0.00
    55   1     0.04  -0.05  -0.04   -0.00  -0.00  -0.00  -0.01   0.00  -0.01
    56   1    -0.01  -0.05  -0.03   -0.00   0.00  -0.00   0.00   0.01  -0.00
    57   1     0.04   0.10   0.14    0.00  -0.01  -0.00   0.00  -0.00  -0.00
    58   1     0.12  -0.16   0.10   -0.00  -0.00  -0.00   0.00  -0.00  -0.00
    59   1    -0.00  -0.04  -0.06    0.02  -0.00   0.00  -0.02  -0.00   0.00
    60   1     0.01  -0.02  -0.05   -0.00  -0.01   0.01   0.00   0.01  -0.01
    61   1     0.02   0.04  -0.07   -0.00  -0.03   0.02   0.00   0.01  -0.01
    62   1     0.05   0.04   0.01   -0.00  -0.02  -0.02   0.00   0.01   0.03
    63   1     0.02  -0.01  -0.01   -0.00   0.00   0.00   0.00   0.00  -0.01
    64   1     0.02  -0.18   0.09    0.00  -0.00   0.00   0.00   0.00  -0.00
    65   1    -0.10   0.05   0.12   -0.00  -0.00   0.00   0.01  -0.01  -0.00
    66   1     0.04  -0.02  -0.04   -0.00   0.00   0.01   0.00   0.00  -0.01
    67   1    -0.15   0.06  -0.13    0.00  -0.00   0.00   0.00   0.00   0.01
    68   1    -0.10   0.04   0.13    0.00  -0.00  -0.00   0.00  -0.00   0.00
    69   1     0.00  -0.00   0.00    0.01   0.00  -0.01  -0.00   0.01  -0.00
    70   1     0.03   0.00   0.01   -0.00   0.01  -0.01   0.00  -0.00   0.00
    71   1     0.05  -0.05   0.00   -0.00   0.01  -0.01   0.00  -0.00   0.00
    72   1    -0.11   0.03   0.12    0.00  -0.00  -0.00   0.00   0.00  -0.00
    73   1     0.11   0.16   0.08   -0.00  -0.01   0.00  -0.01   0.00  -0.00
                     49                    50                   51          
                      A                     A                    A          
 Frequencies --    656.5567              657.7561             658.2737      
 Red. masses --      3.6248                3.5862               3.5687      
 Frc consts  --      0.9206                0.9141               0.9111      
 Frac Tr+Rot --    100.0000              100.0000             100.0000      
 IR Inten    --      0.1432                0.2343               0.1029      
  Atom  AN      X      Y      Z       X      Y      Z      X      Y      Z  
     1   6    -0.02   0.00  -0.00    0.00  -0.00  -0.00   0.00  -0.00   0.00
     2   6    -0.01  -0.00   0.00    0.00  -0.00   0.00   0.00  -0.00   0.00
     3   6    -0.00  -0.02   0.01   -0.00   0.00  -0.00  -0.00  -0.00   0.00
     4   6     0.02   0.00  -0.00   -0.00  -0.00   0.00  -0.00  -0.00   0.00
     5   6     0.01   0.01   0.00   -0.00   0.00   0.00  -0.00  -0.00  -0.00
     6   6    -0.00   0.02  -0.01    0.00  -0.00   0.00  -0.00  -0.00   0.00
     7  15     0.00   0.00   0.00   -0.01   0.01  -0.00  -0.01   0.01  -0.01
     8   7     0.00  -0.00   0.00   -0.00   0.00  -0.00  -0.00   0.00  -0.00
     9   1    -0.00  -0.00  -0.00   -0.00   0.00  -0.00  -0.00   0.00  -0.00
    10   6    -0.00   0.00   0.00   -0.00  -0.00  -0.00   0.00   0.00  -0.00
    11  47     0.00  -0.00  -0.00    0.00  -0.00   0.00   0.00  -0.00   0.00
    12   6     0.00  -0.00  -0.00    0.00   0.00   0.00   0.00   0.00   0.00
    13  17    -0.00   0.00   0.00   -0.00  -0.00  -0.00  -0.00   0.00  -0.00
    14   6     0.01   0.00   0.00   -0.09   0.05   0.01  -0.02  -0.01   0.00
    15   6     0.01  -0.00  -0.01   -0.00   0.09   0.10  -0.01   0.00   0.00
    16   6     0.00  -0.00  -0.01   -0.02   0.02   0.00  -0.01   0.00   0.03
    17   6     0.00  -0.01  -0.00   -0.08   0.06  -0.01   0.00   0.04  -0.00
    18   6     0.01   0.00  -0.00   -0.13  -0.08   0.01  -0.02   0.00  -0.01
    19   6    -0.00   0.00  -0.01    0.10  -0.10   0.18  -0.01  -0.01   0.02
    20   6    -0.01   0.01  -0.01    0.11  -0.06   0.01   0.01  -0.01   0.02
    21   6    -0.02   0.01   0.01    0.16  -0.04  -0.18   0.04  -0.02  -0.03
    22   6     0.00   0.01   0.01   -0.09  -0.06  -0.10  -0.01  -0.02  -0.02
    23   6    -0.00  -0.01   0.00    0.00   0.13  -0.03   0.02   0.02  -0.01
    24   6     0.03   0.10  -0.01    0.00   0.01   0.02  -0.06   0.02  -0.08
    25   6     0.11   0.02  -0.09    0.02   0.01  -0.01  -0.07   0.01   0.03
    26   6     0.01   0.03   0.00   -0.01   0.00   0.02   0.06  -0.02  -0.14
    27   6     0.02   0.10  -0.00   -0.03   0.02  -0.01   0.25  -0.07   0.06
    28   6    -0.10   0.10  -0.03   -0.01  -0.01  -0.01   0.05   0.10   0.06
    29   6    -0.07  -0.14  -0.18    0.00  -0.03  -0.02  -0.02   0.15   0.03
    30   6    -0.04  -0.12   0.00    0.00  -0.01   0.01  -0.05   0.01  -0.13
    31   6    -0.02  -0.15   0.19    0.01   0.00   0.01  -0.10  -0.12   0.05
    32   6    -0.08   0.07   0.09    0.00  -0.01   0.00  -0.07   0.03   0.03
    33   6     0.14   0.03   0.03    0.02   0.02  -0.01  -0.01  -0.11   0.07
    34   1    -0.02   0.00   0.01    0.00   0.00   0.00   0.00   0.00  -0.00
    35   1     0.01   0.01  -0.00   -0.00  -0.00   0.01   0.00  -0.01  -0.00
    36   1    -0.01  -0.01   0.01   -0.00   0.00  -0.00  -0.00  -0.00  -0.00
    37   1     0.02   0.01  -0.01   -0.00  -0.00  -0.00  -0.00  -0.00   0.00
    38   1    -0.00   0.00  -0.00    0.00  -0.00   0.00   0.00  -0.00   0.00
    39   1    -0.00   0.00  -0.00    0.00  -0.00   0.00   0.00  -0.00   0.00
    40   1     0.00   0.00   0.00   -0.00  -0.00  -0.00  -0.00  -0.00  -0.00
    41   1     0.00   0.00  -0.00    0.00  -0.00  -0.00   0.00  -0.00  -0.00
    42   1     0.00  -0.00  -0.00   -0.00   0.00   0.00  -0.00   0.00   0.00
    43   1     0.00  -0.00  -0.00    0.00  -0.00   0.00   0.00  -0.00   0.00
    44   1    -0.00   0.00   0.00    0.10  -0.02  -0.05   0.04  -0.03  -0.02
    45   1     0.01  -0.02   0.00   -0.01   0.26  -0.01   0.00   0.06  -0.02
    46   1    -0.01   0.01  -0.02    0.11  -0.16   0.28   0.01  -0.03   0.06
    47   1    -0.02   0.00   0.01    0.22  -0.01  -0.26   0.02  -0.01  -0.01
    48   1    -0.01  -0.00   0.00    0.14  -0.05   0.01   0.03   0.02  -0.02
    49   1     0.02   0.01   0.02   -0.23  -0.12  -0.15  -0.05  -0.03  -0.03
    50   1    -0.02   0.00   0.01    0.07  -0.03  -0.09   0.03  -0.01  -0.02
    51   1    -0.01   0.00   0.00    0.21  -0.08   0.09   0.03   0.01  -0.01
    52   1     0.00   0.00  -0.01   -0.02   0.02   0.03  -0.01   0.00   0.05
    53   1     0.01  -0.00  -0.01   -0.04   0.04  -0.02  -0.00   0.02   0.01
    54   1    -0.02   0.01   0.02    0.21  -0.10  -0.07   0.04  -0.01  -0.04
    55   1     0.00   0.00   0.00    0.03  -0.07   0.04  -0.03  -0.00  -0.02
    56   1     0.01   0.00   0.00   -0.21  -0.13  -0.02   0.00   0.01  -0.01
    57   1     0.00  -0.01  -0.00   -0.05   0.26   0.14  -0.01   0.01   0.00
    58   1     0.01  -0.00  -0.01    0.06  -0.07   0.11  -0.01   0.00   0.01
    59   1     0.25   0.07   0.01   -0.01   0.01  -0.01   0.25  -0.01   0.08
    60   1     0.02  -0.08   0.06    0.03   0.03  -0.02  -0.19  -0.25   0.15
    61   1     0.02  -0.18   0.28    0.01  -0.01   0.03  -0.02  -0.01  -0.11
    62   1    -0.13  -0.17  -0.28   -0.01  -0.01  -0.00  -0.03   0.01  -0.11
    63   1    -0.05  -0.14   0.01   -0.04  -0.00  -0.01   0.23  -0.07   0.11
    64   1    -0.01  -0.07   0.11    0.01  -0.01   0.01  -0.06  -0.06   0.02
    65   1    -0.17   0.22   0.12   -0.00   0.00   0.01  -0.11   0.12   0.06
    66   1    -0.05  -0.23  -0.08   -0.02  -0.02  -0.02   0.11   0.01   0.14
    67   1     0.01   0.06  -0.00   -0.03   0.01  -0.02   0.15  -0.04   0.04
    68   1     0.01   0.02   0.00   -0.01   0.00   0.05   0.05  -0.02  -0.34
    69   1    -0.08  -0.21   0.09   -0.02  -0.01  -0.01   0.08  -0.07   0.16
    70   1    -0.05  -0.09  -0.05   -0.00  -0.06  -0.03  -0.03   0.32   0.12
    71   1    -0.19   0.18  -0.02   -0.05   0.02  -0.01   0.20  -0.11   0.08
    72   1     0.25   0.08  -0.13    0.03   0.01  -0.01  -0.15  -0.03   0.05
    73   1    -0.04  -0.08  -0.10    0.01  -0.01  -0.01  -0.02   0.08   0.01
                     52                    53                   54          
                      A                     A                    A          
 Frequencies --    661.2177              676.1139             685.4892      
 Red. masses --      3.5153                5.3133               4.1861      
 Frc consts  --      0.9055                1.4311               1.1589      
 Frac Tr+Rot --    100.0000              100.0000             100.0000      
 IR Inten    --      0.1208                1.6226               0.2495      
  Atom  AN      X      Y      Z       X      Y      Z      X      Y      Z  
     1   6     0.02   0.00   0.01   -0.27   0.05  -0.04  -0.09   0.01  -0.01
     2   6     0.01   0.01  -0.00   -0.10  -0.01  -0.00  -0.03  -0.01   0.00
     3   6     0.00   0.01  -0.01   -0.02  -0.16   0.08  -0.01  -0.05   0.02
     4   6    -0.02  -0.00   0.00    0.29   0.08  -0.02   0.11   0.04  -0.01
     5   6    -0.01  -0.01  -0.01    0.13   0.10  -0.03   0.05   0.04  -0.02
     6   6    -0.00  -0.01   0.01   -0.01   0.19  -0.10  -0.00   0.06  -0.03
     7  15     0.00  -0.00   0.01   -0.01  -0.09   0.04  -0.06  -0.04   0.02
     8   7    -0.00   0.00  -0.00    0.02  -0.11   0.06   0.01  -0.05   0.03
     9   1     0.00   0.00   0.00   -0.04  -0.09   0.04  -0.02  -0.04   0.02
    10   6     0.00  -0.00   0.00    0.01   0.02   0.02   0.00   0.01   0.01
    11  47    -0.00   0.00  -0.00   -0.00   0.00  -0.00   0.00   0.00  -0.00
    12   6    -0.00   0.00   0.00    0.01  -0.01  -0.02   0.01  -0.00  -0.01
    13  17     0.00   0.00   0.00    0.00  -0.00  -0.00   0.00  -0.00   0.00
    14   6    -0.03  -0.08   0.06   -0.02  -0.03  -0.04   0.02   0.05   0.08
    15   6    -0.02  -0.07  -0.05   -0.04   0.04  -0.03   0.08  -0.09   0.06
    16   6     0.01   0.03   0.16   -0.02  -0.03   0.02   0.06   0.11  -0.06
    17   6     0.12   0.22  -0.02   -0.00   0.00   0.03   0.04   0.07  -0.05
    18   6    -0.07   0.07  -0.07    0.02   0.01   0.01  -0.04  -0.01  -0.02
    19   6    -0.16   0.02  -0.07   -0.02   0.03  -0.01   0.03  -0.06   0.01
    20   6    -0.04  -0.05   0.13   -0.00  -0.01   0.03  -0.00  -0.00  -0.04
    21   6     0.10  -0.11  -0.03    0.04  -0.01  -0.01  -0.06  -0.02   0.00
    22   6    -0.02  -0.05  -0.04    0.05  -0.01  -0.03  -0.11   0.01   0.04
    23   6     0.11  -0.03  -0.06   -0.00   0.03   0.01   0.01  -0.05  -0.02
    24   6     0.01   0.00   0.01   -0.05   0.01   0.05   0.08  -0.03  -0.08
    25   6     0.02   0.01  -0.00    0.04   0.07   0.04  -0.08  -0.13  -0.07
    26   6    -0.01   0.00   0.02   -0.07   0.02  -0.05   0.15  -0.04   0.11
    27   6    -0.04   0.01  -0.01   -0.02  -0.00  -0.04   0.07  -0.02   0.07
    28   6    -0.01  -0.01  -0.01    0.02  -0.03  -0.01  -0.04   0.04   0.02
    29   6     0.00  -0.02  -0.01    0.04   0.04   0.03  -0.06  -0.06  -0.02
    30   6     0.00  -0.01   0.01    0.00   0.00  -0.04  -0.00   0.00   0.06
    31   6     0.02   0.01  -0.00    0.02  -0.03  -0.01  -0.01   0.10  -0.04
    32   6     0.01  -0.00   0.00    0.00  -0.07   0.03  -0.00   0.16  -0.08
    33   6     0.01   0.02  -0.01    0.03   0.01  -0.02  -0.05  -0.02   0.02
    34   1     0.02  -0.00  -0.01   -0.26  -0.03  -0.01  -0.09  -0.01  -0.01
    35   1    -0.01  -0.01  -0.01    0.12   0.17  -0.09   0.04   0.05  -0.03
    36   1     0.01   0.01  -0.01   -0.18  -0.12   0.04  -0.08  -0.03   0.00
    37   1    -0.02  -0.01   0.02    0.25   0.26  -0.13   0.09   0.12  -0.04
    38   1     0.00  -0.00   0.00   -0.01   0.08  -0.03  -0.00   0.03  -0.01
    39   1     0.00  -0.00   0.00   -0.07   0.02  -0.11  -0.03   0.01  -0.05
    40   1    -0.00  -0.00  -0.00    0.09   0.14   0.12   0.04   0.06   0.05
    41   1     0.00   0.00   0.00   -0.08   0.09   0.03  -0.04   0.04   0.02
    42   1    -0.00   0.00   0.00    0.11  -0.02  -0.16   0.05  -0.01  -0.07
    43   1    -0.00   0.00   0.00   -0.01   0.06  -0.05  -0.00   0.03  -0.02
    44   1     0.21  -0.22  -0.11   -0.02   0.03  -0.02   0.08  -0.11   0.02
    45   1     0.07   0.23  -0.06   -0.04   0.05  -0.02   0.07  -0.06   0.02
    46   1    -0.04  -0.02   0.10   -0.01  -0.02   0.04   0.04   0.06  -0.07
    47   1    -0.03  -0.04   0.14   -0.00  -0.02   0.02   0.03   0.07  -0.07
    48   1     0.10   0.21  -0.10   -0.01  -0.02  -0.03   0.05   0.12   0.10
    49   1    -0.12  -0.09  -0.07   -0.03  -0.04  -0.04   0.03   0.05   0.07
    50   1     0.06  -0.07  -0.01    0.10  -0.00  -0.00  -0.14  -0.02   0.02
    51   1    -0.00   0.12  -0.16   -0.02  -0.03  -0.06   0.05   0.07   0.11
    52   1    -0.00   0.02   0.34   -0.01  -0.02  -0.03   0.02   0.05   0.12
    53   1     0.07   0.13  -0.02   -0.03  -0.04   0.06   0.05   0.11  -0.13
    54   1     0.08   0.08  -0.14    0.00  -0.04  -0.06   0.02   0.07   0.09
    55   1    -0.29   0.05  -0.16    0.04   0.00  -0.00  -0.11  -0.00   0.00
    56   1     0.18   0.20  -0.05    0.04  -0.00  -0.01  -0.07   0.02   0.01
    57   1     0.01  -0.18  -0.08   -0.01  -0.04  -0.04   0.01   0.05   0.07
    58   1    -0.10   0.02  -0.04   -0.06   0.07  -0.01   0.06  -0.14   0.03
    59   1    -0.02   0.01  -0.01    0.04   0.05   0.01  -0.10  -0.10  -0.03
    60   1     0.03   0.03  -0.02    0.05   0.05   0.01  -0.09  -0.08  -0.03
    61   1     0.00  -0.01   0.02   -0.05   0.03  -0.08   0.10  -0.02   0.11
    62   1    -0.00  -0.01   0.00   -0.05   0.04  -0.02   0.10  -0.03   0.13
    63   1    -0.04   0.01  -0.01   -0.06   0.03   0.06   0.15  -0.05  -0.13
    64   1     0.01  -0.00   0.00    0.02  -0.11   0.01  -0.06   0.20  -0.05
    65   1     0.01  -0.00   0.00   -0.04   0.01   0.04   0.09  -0.05  -0.09
    66   1    -0.02  -0.01  -0.01   -0.05   0.04   0.09   0.10  -0.05  -0.14
    67   1    -0.03   0.00  -0.02   -0.08  -0.00  -0.10   0.11  -0.04   0.17
    68   1    -0.01   0.00   0.05   -0.04   0.01   0.06   0.07  -0.03  -0.11
    69   1    -0.01   0.00  -0.02   -0.04   0.02   0.05   0.12  -0.01  -0.16
    70   1     0.00  -0.05  -0.02    0.02  -0.04   0.02  -0.03   0.13  -0.04
    71   1    -0.04   0.02  -0.01    0.02  -0.07   0.01  -0.03   0.14  -0.03
    72   1     0.03   0.01  -0.01   -0.07   0.01   0.06   0.09  -0.01  -0.09
    73   1     0.01  -0.01  -0.00    0.10   0.09   0.03  -0.14  -0.14  -0.03
                     55                    56                   57          
                      A                     A                    A          
 Frequencies --    689.4302              746.2247             769.4818      
 Red. masses --      4.0708                3.3928               4.9171      
 Frc consts  --      1.1400                1.1131               1.7153      
 Frac Tr+Rot --    100.0000              100.0000             100.0000      
 IR Inten    --      0.4957                2.7643               0.3592      
  Atom  AN      X      Y      Z       X      Y      Z      X      Y      Z  
     1   6    -0.00  -0.01  -0.02    0.01  -0.06  -0.13  -0.02  -0.01   0.00
     2   6    -0.00   0.00   0.01   -0.01   0.05   0.08   0.02  -0.02   0.01
     3   6     0.00  -0.01  -0.02    0.01  -0.07  -0.14   0.01   0.02  -0.01
     4   6     0.00   0.01   0.01   -0.00   0.03   0.07   0.01   0.02  -0.01
     5   6     0.00  -0.01  -0.02    0.03  -0.12  -0.23  -0.01   0.01  -0.00
     6   6    -0.00   0.00   0.00   -0.02   0.12   0.25  -0.02  -0.01   0.00
     7  15    -0.01   0.03   0.07    0.00  -0.01  -0.02  -0.03   0.00   0.01
     8   7     0.00  -0.00   0.00    0.00  -0.00  -0.00  -0.00  -0.02   0.01
     9   1    -0.00   0.00   0.01   -0.01   0.03   0.05   0.00  -0.02   0.01
    10   6     0.00   0.00   0.00    0.02   0.01   0.02   0.01   0.00   0.01
    11  47     0.00  -0.00  -0.00    0.00   0.00   0.00   0.00   0.00  -0.00
    12   6    -0.00   0.00  -0.00   -0.02   0.01   0.02   0.01  -0.01  -0.01
    13  17    -0.00   0.00   0.00   -0.00  -0.00  -0.00  -0.00   0.00   0.00
    14   6    -0.03  -0.06  -0.09   -0.00  -0.00  -0.02   0.02   0.06   0.08
    15   6    -0.12   0.14  -0.08    0.01  -0.02   0.00  -0.01   0.06   0.04
    16   6    -0.08  -0.14   0.09    0.00   0.00   0.00  -0.00   0.00   0.08
    17   6    -0.05  -0.07   0.07   -0.00  -0.00  -0.00  -0.03  -0.05   0.02
    18   6     0.04   0.02   0.03    0.01   0.01  -0.00  -0.10  -0.03  -0.03
    19   6    -0.05   0.07  -0.02    0.01  -0.00   0.01  -0.04   0.03  -0.03
    20   6     0.00  -0.00   0.05   -0.00  -0.00   0.01   0.01   0.03  -0.11
    21   6     0.11  -0.00  -0.04   -0.01   0.01   0.01   0.06  -0.02  -0.04
    22   6     0.18  -0.02  -0.07   -0.02  -0.00  -0.00   0.08   0.04   0.04
    23   6    -0.02   0.06   0.02    0.00   0.01  -0.00   0.03  -0.11  -0.02
    24   6     0.05  -0.01  -0.05    0.01  -0.01  -0.01   0.11  -0.04  -0.14
    25   6    -0.07  -0.11  -0.06    0.02   0.02   0.01   0.13   0.04  -0.06
    26   6     0.11  -0.03   0.09   -0.01   0.00  -0.01   0.03  -0.01  -0.12
    27   6     0.04  -0.01   0.05   -0.01   0.00  -0.00  -0.10   0.02  -0.05
    28   6    -0.02   0.03   0.01   -0.00   0.01   0.00  -0.10   0.18   0.02
    29   6    -0.04  -0.07  -0.03    0.00   0.01   0.01   0.05   0.10   0.07
    30   6    -0.00  -0.00   0.04   -0.00  -0.00   0.00   0.04  -0.01   0.21
    31   6    -0.01   0.07  -0.02    0.00  -0.00  -0.00  -0.01  -0.10   0.06
    32   6    -0.00   0.13  -0.06   -0.00  -0.00   0.00   0.08  -0.11  -0.06
    33   6    -0.03  -0.01   0.01   -0.00  -0.00   0.00  -0.17  -0.09   0.03
    34   1    -0.00   0.01   0.01    0.01  -0.08  -0.17  -0.03   0.03   0.02
    35   1    -0.00   0.03   0.06   -0.02   0.20   0.39   0.01  -0.02   0.04
    36   1    -0.01   0.00   0.01   -0.01   0.07   0.15  -0.04   0.05   0.00
    37   1    -0.00   0.04   0.06   -0.05   0.32   0.62   0.01   0.02   0.01
    38   1     0.00  -0.00   0.00    0.02  -0.03   0.04   0.01   0.02   0.01
    39   1     0.00   0.00   0.00    0.04   0.00   0.05  -0.01   0.00  -0.01
    40   1     0.00   0.00  -0.00    0.01  -0.03  -0.03   0.02   0.03   0.03
    41   1    -0.01   0.01   0.00   -0.05   0.04   0.03  -0.01   0.01   0.00
    42   1     0.00  -0.00  -0.01   -0.00  -0.01  -0.04   0.03  -0.01  -0.03
    43   1    -0.00   0.01  -0.00   -0.03   0.05   0.00   0.01   0.00  -0.02
    44   1    -0.09   0.14  -0.05    0.01  -0.03  -0.00  -0.02   0.06   0.03
    45   1    -0.10   0.13  -0.03    0.01  -0.03   0.01  -0.02   0.07   0.02
    46   1    -0.05  -0.11   0.12    0.00   0.01  -0.00  -0.01  -0.01   0.08
    47   1    -0.03  -0.09   0.09    0.00   0.01  -0.00  -0.01   0.00   0.08
    48   1    -0.06  -0.15  -0.13   -0.00   0.00  -0.01  -0.03  -0.03   0.08
    49   1    -0.06  -0.08  -0.11    0.01   0.01  -0.00  -0.10  -0.02  -0.02
    50   1     0.21   0.01  -0.02    0.01   0.02  -0.01  -0.11  -0.03  -0.03
    51   1    -0.06  -0.10  -0.17    0.02   0.01   0.02  -0.04   0.08   0.01
    52   1    -0.03  -0.06  -0.14   -0.00  -0.00   0.01   0.01   0.04  -0.11
    53   1    -0.08  -0.12   0.15   -0.01  -0.00   0.02   0.01   0.04  -0.12
    54   1    -0.01  -0.14  -0.18   -0.00   0.02   0.01   0.09   0.00  -0.02
    55   1     0.17   0.00  -0.02   -0.01  -0.00   0.01   0.08   0.04   0.05
    56   1     0.14  -0.02  -0.02   -0.04  -0.01   0.01   0.07   0.04   0.05
    57   1    -0.02  -0.07  -0.08    0.00   0.01  -0.00   0.03  -0.10  -0.01
    58   1    -0.11   0.16  -0.02    0.01   0.01  -0.01   0.04  -0.13  -0.01
    59   1    -0.08  -0.09  -0.03    0.01   0.02   0.01   0.12   0.04  -0.07
    60   1    -0.08  -0.08  -0.03    0.02   0.02   0.01   0.15   0.05  -0.09
    61   1     0.08  -0.02   0.09   -0.02  -0.00  -0.01   0.03  -0.00  -0.13
    62   1     0.08  -0.03   0.09   -0.00  -0.00  -0.02   0.01  -0.01  -0.13
    63   1     0.10  -0.04  -0.10   -0.02   0.00   0.01  -0.06  -0.00  -0.16
    64   1    -0.02   0.14  -0.02   -0.00   0.01   0.00  -0.12   0.20   0.01
    65   1     0.06  -0.03  -0.06   -0.01   0.01   0.00  -0.09   0.16   0.00
    66   1     0.09  -0.06  -0.13   -0.01   0.00   0.02   0.12   0.11   0.01
    67   1     0.08  -0.01   0.11   -0.00  -0.01  -0.00   0.05  -0.02   0.22
    68   1     0.05  -0.01  -0.07   -0.00  -0.00   0.00   0.05  -0.02   0.20
    69   1     0.09  -0.01  -0.12    0.00  -0.00   0.00   0.04  -0.14   0.00
    70   1    -0.03   0.09  -0.04   -0.00  -0.00   0.00   0.09  -0.09  -0.06
    71   1    -0.03   0.12  -0.03   -0.00  -0.01   0.01   0.10  -0.12  -0.05
    72   1     0.08  -0.00  -0.07   -0.00  -0.01   0.01  -0.17  -0.09   0.02
    73   1    -0.10  -0.11  -0.02    0.00  -0.01   0.01  -0.18  -0.10   0.03
                     58                    59                   60          
                      A                     A                    A          
 Frequencies --    771.4981              773.1489             787.6075      
 Red. masses --      4.5122                4.7554               1.4009      
 Frc consts  --      1.5824                1.6748               0.5120      
 Frac Tr+Rot --    100.0000              100.0000             100.0000      
 IR Inten    --      0.1601                2.9673              34.5973      
  Atom  AN      X      Y      Z       X      Y      Z      X      Y      Z  
     1   6    -0.01   0.00   0.02   -0.13  -0.10   0.03   0.00  -0.01  -0.02
     2   6     0.01  -0.01   0.01    0.16  -0.16   0.08   0.00  -0.03  -0.08
     3   6     0.00   0.03   0.01    0.08   0.24  -0.12   0.00  -0.02  -0.04
     4   6     0.00   0.01   0.00    0.00   0.15  -0.08   0.01  -0.03  -0.06
     5   6    -0.01   0.00  -0.01   -0.13   0.06  -0.04  -0.01   0.06   0.12
     6   6    -0.01  -0.02  -0.02   -0.16  -0.07   0.03   0.00  -0.00  -0.01
     7  15    -0.00   0.02   0.04    0.02   0.04  -0.02  -0.00   0.00   0.00
     8   7    -0.00  -0.01   0.01   -0.02  -0.17   0.09   0.00   0.01   0.00
     9   1     0.00  -0.02   0.01    0.05  -0.21   0.11   0.00  -0.01  -0.02
    10   6     0.01   0.00   0.01    0.05   0.03   0.11  -0.02  -0.01  -0.03
    11  47     0.00   0.00   0.00    0.00   0.00  -0.00   0.00  -0.00   0.00
    12   6     0.00  -0.00  -0.00    0.07  -0.07  -0.08   0.02  -0.01  -0.01
    13  17    -0.00   0.00   0.00   -0.00   0.00  -0.00  -0.00  -0.00   0.00
    14   6    -0.03  -0.08  -0.10    0.00   0.00  -0.00   0.00  -0.01  -0.01
    15   6     0.00  -0.10  -0.08    0.00  -0.00  -0.00   0.01  -0.00  -0.00
    16   6    -0.01  -0.03  -0.13   -0.00  -0.00   0.01   0.00  -0.00  -0.01
    17   6     0.05   0.10  -0.05   -0.01  -0.01  -0.00   0.01   0.01  -0.00
    18   6     0.19   0.05   0.05   -0.00   0.00  -0.00   0.00  -0.00   0.00
    19   6     0.07  -0.07   0.06    0.00   0.00   0.00  -0.00  -0.00  -0.00
    20   6    -0.04  -0.05   0.19    0.00   0.00   0.00   0.00  -0.01   0.01
    21   6    -0.10   0.01   0.04   -0.00   0.00   0.00  -0.01  -0.00   0.01
    22   6    -0.08  -0.06  -0.08   -0.00   0.00  -0.00  -0.01  -0.01  -0.01
    23   6    -0.07   0.19   0.03    0.00  -0.00  -0.00  -0.00   0.02   0.00
    24   6     0.04  -0.01  -0.05   -0.01   0.00   0.01   0.00  -0.00  -0.01
    25   6     0.05   0.00  -0.04   -0.02   0.00   0.02   0.00   0.00  -0.00
    26   6     0.03  -0.01  -0.06   -0.01   0.00   0.02  -0.00   0.00   0.00
    27   6    -0.06   0.02  -0.03    0.02  -0.00   0.01   0.01  -0.00   0.00
    28   6    -0.05   0.10   0.01    0.02  -0.03  -0.01  -0.00  -0.00  -0.00
    29   6     0.03   0.04   0.02   -0.01  -0.02  -0.01  -0.00   0.00   0.00
    30   6     0.03  -0.00   0.11   -0.01   0.00  -0.03   0.00   0.00   0.01
    31   6     0.00  -0.06   0.04   -0.00   0.01  -0.00  -0.00  -0.00   0.00
    32   6     0.05  -0.04  -0.04   -0.01   0.00   0.01   0.00  -0.01  -0.00
    33   6    -0.10  -0.06   0.02    0.03   0.02  -0.01  -0.00   0.00  -0.00
    34   1    -0.01  -0.02  -0.06   -0.18   0.13  -0.05  -0.02   0.18   0.39
    35   1     0.01  -0.07  -0.10    0.06  -0.22   0.17  -0.03   0.25   0.51
    36   1    -0.01  -0.02  -0.11   -0.18   0.34  -0.12  -0.03   0.25   0.53
    37   1     0.01  -0.04  -0.08    0.05   0.01   0.05  -0.02   0.14   0.27
    38   1     0.01   0.01   0.01    0.06   0.14   0.06  -0.02   0.00  -0.03
    39   1    -0.00   0.00  -0.01   -0.05   0.01  -0.11  -0.02  -0.00  -0.02
    40   1     0.01   0.01   0.02    0.17   0.18   0.21  -0.01   0.02  -0.00
    41   1    -0.01   0.01   0.00   -0.07   0.10   0.04   0.03  -0.02  -0.02
    42   1     0.01  -0.00  -0.02    0.21  -0.06  -0.24  -0.00  -0.01   0.03
    43   1     0.00   0.00  -0.01    0.08   0.03  -0.14   0.02  -0.03  -0.01
    44   1    -0.00  -0.10  -0.09   -0.00  -0.00  -0.01   0.00   0.01   0.02
    45   1    -0.01  -0.11  -0.10    0.00  -0.00  -0.00   0.01  -0.01   0.00
    46   1    -0.02  -0.05  -0.14    0.00   0.00   0.01  -0.00  -0.00  -0.01
    47   1    -0.01  -0.05  -0.15    0.00   0.00   0.01  -0.00  -0.00  -0.01
    48   1     0.05   0.07  -0.16   -0.01  -0.01  -0.01   0.02   0.00  -0.01
    49   1     0.18   0.04   0.04   -0.00   0.01  -0.00   0.00  -0.01   0.01
    50   1     0.21   0.05   0.05   -0.00   0.01  -0.01   0.01  -0.01   0.01
    51   1     0.07  -0.17  -0.02    0.01   0.00   0.00   0.00  -0.01  -0.01
    52   1    -0.04  -0.05   0.21   -0.00  -0.00  -0.00   0.01  -0.01   0.03
    53   1    -0.04  -0.04   0.19   -0.00  -0.00   0.01   0.02  -0.00   0.00
    54   1    -0.16  -0.05  -0.03   -0.00   0.01   0.00  -0.01  -0.00   0.01
    55   1    -0.09  -0.07  -0.10    0.01  -0.00  -0.00  -0.02  -0.01  -0.01
    56   1    -0.07  -0.07  -0.10   -0.01  -0.00  -0.00  -0.00  -0.00  -0.01
    57   1    -0.08   0.19   0.03    0.01   0.00  -0.00  -0.00   0.02  -0.00
    58   1    -0.08   0.19   0.04    0.01   0.00  -0.01  -0.00   0.02   0.00
    59   1     0.05  -0.00  -0.05   -0.02   0.01   0.03   0.01   0.00  -0.00
    60   1     0.06   0.00  -0.06   -0.02   0.01   0.03   0.00   0.00  -0.00
    61   1     0.05  -0.01  -0.07   -0.02   0.01   0.02  -0.00   0.01  -0.01
    62   1     0.04  -0.02  -0.07   -0.03   0.01   0.02  -0.02   0.01   0.01
    63   1    -0.03   0.01  -0.10    0.01   0.00   0.04   0.01  -0.00  -0.00
    64   1    -0.05   0.11   0.02    0.02  -0.04  -0.00  -0.01   0.00  -0.01
    65   1    -0.05   0.10   0.01    0.01  -0.03   0.00  -0.00  -0.00  -0.01
    66   1     0.09   0.05  -0.02   -0.03  -0.02   0.00  -0.00   0.01  -0.00
    67   1     0.02   0.01   0.11   -0.00   0.01  -0.03   0.00  -0.00   0.01
    68   1     0.03   0.00   0.12   -0.00   0.01  -0.04   0.00  -0.00   0.00
    69   1     0.04  -0.09  -0.00   -0.02   0.03   0.02  -0.01  -0.00  -0.00
    70   1     0.05  -0.03  -0.05   -0.01   0.00   0.01   0.00   0.00   0.00
    71   1     0.07  -0.04  -0.06   -0.01   0.00   0.01   0.01  -0.01  -0.00
    72   1    -0.09  -0.06   0.01    0.03   0.02  -0.01  -0.00   0.01  -0.01
    73   1    -0.11  -0.07   0.02    0.02   0.02  -0.01  -0.00   0.01  -0.01
                     61                    62                   63          
                      A                     A                    A          
 Frequencies --    812.5182              816.8075             819.5623      
 Red. masses --      3.3429                3.0708               2.8887      
 Frc consts  --      1.3003                1.2071               1.1432      
 Frac Tr+Rot --    100.0000              100.0000             100.0000      
 IR Inten    --      0.0571                0.0255               0.0016      
  Atom  AN      X      Y      Z       X      Y      Z      X      Y      Z  
     1   6    -0.00   0.00   0.01    0.00   0.00   0.01   0.00  -0.00   0.00
     2   6     0.00  -0.01  -0.00    0.00  -0.00  -0.01   0.00   0.00   0.00
     3   6     0.00   0.00  -0.00   -0.00  -0.00  -0.01   0.00   0.00   0.00
     4   6    -0.00  -0.00  -0.01    0.00  -0.01  -0.01  -0.00   0.00   0.00
     5   6    -0.00   0.00   0.01   -0.00   0.01   0.01  -0.00  -0.00  -0.00
     6   6    -0.01  -0.01  -0.00    0.00  -0.00  -0.01   0.00  -0.00  -0.01
     7  15     0.02   0.00  -0.02   -0.00  -0.01  -0.02  -0.00   0.00   0.00
     8   7    -0.00  -0.00   0.00   -0.00   0.00   0.00   0.00   0.00  -0.00
     9   1    -0.01  -0.01  -0.00    0.00  -0.00  -0.00   0.00  -0.00  -0.00
    10   6     0.00   0.00   0.00   -0.00  -0.00  -0.00   0.00  -0.00  -0.00
    11  47    -0.00   0.00   0.00    0.00   0.00   0.00   0.00  -0.00  -0.00
    12   6     0.00  -0.00  -0.00    0.00  -0.00  -0.00  -0.00   0.00   0.00
    13  17    -0.00   0.00  -0.00    0.00  -0.00  -0.00   0.00  -0.00   0.00
    14   6    -0.00  -0.04  -0.07   -0.01   0.12   0.13   0.04   0.06   0.04
    15   6     0.03  -0.02   0.01   -0.04  -0.04  -0.07  -0.00   0.02  -0.03
    16   6     0.02   0.03   0.01   -0.05  -0.02   0.05  -0.00  -0.01   0.08
    17   6    -0.02  -0.05   0.05   -0.04   0.04  -0.06  -0.01  -0.05  -0.01
    18   6    -0.06   0.00  -0.01    0.11   0.06  -0.02  -0.03   0.01  -0.04
    19   6     0.00   0.04  -0.01    0.08  -0.13   0.07   0.05  -0.02  -0.01
    20   6     0.02   0.01   0.01   -0.10   0.01   0.03  -0.00  -0.03   0.08
    21   6     0.01   0.02   0.01    0.00  -0.00  -0.07  -0.08   0.03   0.01
    22   6    -0.05  -0.01  -0.01    0.12   0.06   0.03  -0.00  -0.02  -0.05
    23   6     0.04  -0.01  -0.01   -0.02  -0.08  -0.02   0.04   0.02  -0.04
    24   6    -0.14   0.02   0.21    0.03  -0.02   0.02  -0.03  -0.06  -0.03
    25   6    -0.05  -0.09  -0.02   -0.01  -0.01   0.03   0.12   0.01  -0.07
    26   6     0.07  -0.04  -0.02    0.02  -0.02  -0.08  -0.04  -0.03   0.05
    27   6    -0.11   0.00  -0.13   -0.08   0.01  -0.03   0.04  -0.09   0.04
    28   6    -0.01   0.14   0.01    0.02   0.05   0.04  -0.11   0.03  -0.04
    29   6     0.11   0.03   0.02    0.00  -0.06   0.01   0.05   0.10   0.08
    30   6     0.02  -0.05  -0.03   -0.02  -0.01  -0.09  -0.03  -0.10   0.05
    31   6     0.06  -0.03  -0.03    0.03   0.07  -0.01  -0.05   0.06  -0.08
    32   6    -0.05   0.14   0.02   -0.02   0.03   0.05  -0.07   0.03   0.03
    33   6     0.00  -0.09   0.02    0.02  -0.04   0.04   0.13   0.06  -0.02
    34   1    -0.01   0.02   0.00    0.00   0.00   0.01   0.00  -0.00   0.02
    35   1    -0.00   0.00   0.03   -0.00   0.02   0.04   0.00  -0.01  -0.02
    36   1    -0.01   0.02   0.03   -0.00   0.03   0.07   0.01  -0.01  -0.04
    37   1    -0.00   0.01   0.03   -0.00   0.03   0.05   0.00  -0.02  -0.03
    38   1     0.00   0.01   0.00   -0.00  -0.00  -0.00   0.00  -0.00   0.00
    39   1    -0.00   0.00  -0.01   -0.00   0.00  -0.00   0.00  -0.00   0.00
    40   1     0.01   0.01   0.01   -0.00   0.00  -0.00  -0.00  -0.00  -0.00
    41   1     0.00   0.00  -0.00    0.00  -0.00  -0.00   0.00  -0.00  -0.00
    42   1     0.01  -0.00  -0.01   -0.00  -0.00   0.00  -0.00   0.00   0.00
    43   1     0.01  -0.00  -0.01    0.00  -0.00  -0.00  -0.00   0.00   0.00
    44   1     0.02   0.00   0.06   -0.10  -0.06  -0.21  -0.08   0.06  -0.04
    45   1     0.04  -0.06   0.04   -0.12  -0.01  -0.22  -0.04  -0.05  -0.06
    46   1     0.04   0.10   0.02   -0.04  -0.15   0.12  -0.00   0.02   0.07
    47   1     0.04   0.09   0.05   -0.01  -0.10  -0.06  -0.01   0.00   0.11
    48   1     0.00  -0.05   0.08   -0.18   0.10  -0.12   0.01  -0.08  -0.05
    49   1    -0.09  -0.00  -0.06    0.14   0.18  -0.01  -0.00   0.10  -0.04
    50   1    -0.01   0.02  -0.04    0.01   0.12  -0.03  -0.09   0.05  -0.05
    51   1     0.04   0.09  -0.01    0.03  -0.17   0.09   0.13  -0.01  -0.08
    52   1     0.03  -0.02  -0.04   -0.22   0.11   0.11   0.03  -0.04   0.11
    53   1     0.01  -0.04   0.05   -0.15   0.12  -0.04   0.03  -0.02   0.06
    54   1     0.04   0.07   0.03   -0.05   0.03  -0.18  -0.10   0.07  -0.04
    55   1    -0.04   0.00   0.03    0.16   0.04   0.05   0.06  -0.07  -0.09
    56   1    -0.08  -0.01   0.01    0.09   0.00   0.02  -0.01  -0.09  -0.11
    57   1     0.07  -0.04  -0.06   -0.06  -0.01   0.08   0.11   0.10  -0.05
    58   1     0.03   0.04  -0.04    0.01  -0.18   0.04   0.12   0.01  -0.06
    59   1    -0.09  -0.16  -0.12   -0.09   0.01   0.04   0.11  -0.03  -0.14
    60   1     0.01  -0.12  -0.17    0.02   0.07   0.01   0.15  -0.03  -0.16
    61   1     0.25  -0.06  -0.11    0.08  -0.01  -0.12  -0.09   0.06  -0.05
    62   1     0.28  -0.05  -0.01    0.08  -0.01  -0.07  -0.04   0.06   0.17
    63   1    -0.11  -0.07  -0.17   -0.10  -0.01   0.00  -0.01  -0.26   0.04
    64   1     0.03   0.01   0.09    0.06   0.09   0.07  -0.19   0.01  -0.10
    65   1    -0.07   0.23   0.13    0.09   0.07   0.08  -0.21  -0.02  -0.14
    66   1     0.25  -0.05   0.05    0.05  -0.13   0.09   0.03   0.08   0.12
    67   1    -0.09  -0.05  -0.12   -0.02  -0.03  -0.09  -0.04  -0.22   0.07
    68   1    -0.05  -0.08   0.10   -0.03  -0.04  -0.09  -0.06  -0.27   0.02
    69   1     0.18  -0.07  -0.06    0.09   0.10   0.04  -0.16   0.01  -0.18
    70   1    -0.02   0.11  -0.07   -0.05  -0.05   0.05  -0.10   0.09   0.14
    71   1    -0.06   0.20  -0.06   -0.11   0.05   0.08  -0.02  -0.05   0.12
    72   1    -0.07  -0.17   0.18    0.08  -0.11   0.10   0.13   0.05  -0.00
    73   1     0.13  -0.03   0.12    0.05  -0.11   0.09   0.14   0.05  -0.01
                     64                    65                   66          
                      A                     A                    A          
 Frequencies --    822.1078              825.4166             826.3421      
 Red. masses --      2.9684                2.9202               3.2333      
 Frc consts  --      1.1820                1.1722               1.3008      
 Frac Tr+Rot --    100.0000              100.0000             100.0000      
 IR Inten    --      0.3668                0.0946               0.4159      
  Atom  AN      X      Y      Z       X      Y      Z      X      Y      Z  
     1   6    -0.00   0.01   0.00    0.00  -0.00  -0.00   0.00   0.00   0.01
     2   6    -0.01   0.00  -0.01   -0.00  -0.00   0.00   0.00  -0.00  -0.00
     3   6    -0.00  -0.00   0.01   -0.00  -0.00   0.00   0.00   0.00   0.00
     4   6     0.00  -0.00   0.00    0.00   0.00   0.00  -0.00  -0.00  -0.00
     5   6     0.00   0.01   0.01    0.00   0.00  -0.00   0.00   0.00   0.01
     6   6     0.00  -0.01  -0.02   -0.00  -0.00  -0.00   0.00  -0.01  -0.01
     7  15    -0.01  -0.00   0.03   -0.03   0.01   0.00   0.01   0.03   0.03
     8   7     0.00   0.00  -0.00   -0.00  -0.00  -0.00   0.00   0.00   0.00
     9   1     0.00   0.00  -0.00   -0.01   0.00  -0.00   0.00   0.00   0.00
    10   6    -0.00  -0.00  -0.00    0.00   0.00   0.00  -0.00  -0.00  -0.00
    11  47    -0.00   0.00   0.00    0.00  -0.00   0.00   0.00  -0.00  -0.00
    12   6    -0.00   0.00   0.00    0.00  -0.00  -0.00   0.00   0.00   0.00
    13  17     0.00  -0.00   0.00   -0.00   0.00  -0.00  -0.00   0.00   0.00
    14   6    -0.00  -0.02  -0.11    0.04  -0.01   0.02  -0.08  -0.13  -0.15
    15   6     0.04  -0.07  -0.06    0.00   0.08   0.06   0.02  -0.09  -0.00
    16   6     0.02   0.06   0.09    0.02  -0.02  -0.01   0.00   0.05  -0.11
    17   6    -0.08  -0.13   0.09    0.07  -0.01  -0.01  -0.04   0.03   0.05
    18   6    -0.08   0.07  -0.06   -0.06  -0.07   0.00   0.05   0.03   0.05
    19   6     0.09   0.01   0.02   -0.04   0.06  -0.06  -0.04   0.03   0.05
    20   6    -0.02  -0.01   0.13    0.07  -0.04  -0.02  -0.03   0.07  -0.06
    21   6    -0.02   0.08  -0.01   -0.08  -0.02   0.06   0.16  -0.00  -0.03
    22   6    -0.07  -0.00  -0.05   -0.02  -0.05  -0.04  -0.05   0.03   0.06
    23   6     0.11  -0.05  -0.06   -0.01   0.10   0.01  -0.01  -0.08   0.04
    24   6     0.07  -0.00  -0.06    0.10  -0.05  -0.07   0.06  -0.05  -0.07
    25   6    -0.01   0.02   0.03    0.03   0.02   0.05   0.08   0.02  -0.02
    26   6     0.00   0.01  -0.05    0.01  -0.01  -0.12  -0.02  -0.02  -0.04
    27   6    -0.01   0.03   0.02   -0.08   0.01  -0.01  -0.01  -0.04   0.03
    28   6     0.04  -0.02   0.03    0.01   0.06   0.06  -0.05   0.04   0.01
    29   6    -0.05  -0.06  -0.03   -0.02  -0.09   0.03   0.01  -0.00   0.05
    30   6    -0.01   0.04  -0.03   -0.04  -0.01  -0.12  -0.04  -0.05  -0.03
    31   6     0.01   0.02   0.03    0.02   0.13  -0.02  -0.02   0.10  -0.05
    32   6     0.03  -0.04  -0.00   -0.02  -0.01   0.07  -0.04  -0.01   0.05
    33   6    -0.05  -0.01   0.02    0.02  -0.05   0.07   0.08   0.02   0.02
    34   1    -0.00   0.01   0.02    0.00   0.01   0.00   0.00   0.00   0.02
    35   1     0.00   0.01  -0.01   -0.00  -0.01  -0.01  -0.00  -0.00   0.00
    36   1     0.00  -0.01  -0.00   -0.01  -0.02  -0.03   0.00   0.00  -0.00
    37   1     0.01  -0.01  -0.03    0.01  -0.01  -0.03  -0.00  -0.01  -0.01
    38   1    -0.00  -0.00  -0.01    0.00   0.00   0.00  -0.00  -0.00  -0.00
    39   1    -0.00  -0.00  -0.00   -0.00   0.00  -0.00  -0.00  -0.00  -0.00
    40   1    -0.00  -0.00  -0.00    0.00   0.00   0.00  -0.00  -0.00  -0.00
    41   1     0.00  -0.00  -0.00    0.00   0.00  -0.00   0.00  -0.00  -0.00
    42   1    -0.00   0.00   0.00    0.00   0.00  -0.00  -0.00   0.00   0.00
    43   1    -0.00  -0.00   0.00    0.00   0.00  -0.00   0.00  -0.00   0.00
    44   1    -0.05   0.00  -0.01    0.01   0.10   0.12   0.11  -0.13   0.03
    45   1     0.00  -0.20  -0.06    0.02   0.05   0.10   0.08  -0.03   0.06
    46   1     0.10   0.19   0.16   -0.04  -0.01  -0.11   0.07   0.08  -0.00
    47   1     0.10   0.19   0.13   -0.06  -0.03   0.06   0.09   0.09  -0.16
    48   1    -0.09  -0.12   0.10    0.20  -0.08  -0.01  -0.13   0.10   0.11
    49   1    -0.14   0.18  -0.20   -0.03  -0.13   0.08  -0.04  -0.06  -0.04
    50   1    -0.03   0.16  -0.14   -0.08  -0.12   0.04   0.18   0.02   0.01
    51   1     0.22   0.10  -0.05   -0.01   0.07  -0.09  -0.13   0.03   0.14
    52   1    -0.05  -0.02   0.06    0.21  -0.10   0.00  -0.14   0.08  -0.17
    53   1    -0.06  -0.04   0.17    0.15  -0.06  -0.02  -0.13   0.02   0.01
    54   1    -0.02   0.26  -0.09   -0.07  -0.11   0.11   0.19   0.03   0.01
    55   1     0.02  -0.02   0.03   -0.04  -0.08  -0.14  -0.12   0.12   0.20
    56   1    -0.15  -0.10  -0.04    0.04  -0.03  -0.10  -0.10   0.12   0.20
    57   1     0.23  -0.02  -0.16    0.02   0.12  -0.02  -0.10  -0.21   0.02
    58   1     0.16   0.01  -0.12    0.01   0.11  -0.01  -0.13  -0.02   0.04
    59   1    -0.03   0.07   0.09   -0.10   0.07   0.09   0.01   0.02  -0.02
    60   1    -0.03   0.08   0.11    0.06   0.15   0.05   0.11   0.07  -0.05
    61   1    -0.03  -0.01   0.00    0.03  -0.00  -0.14  -0.05   0.04  -0.10
    62   1    -0.04  -0.02  -0.09    0.03  -0.00  -0.10  -0.05   0.04   0.03
    63   1     0.01   0.10   0.03   -0.10  -0.03   0.03  -0.06  -0.15   0.06
    64   1     0.07   0.05   0.03    0.05   0.16   0.07  -0.08   0.10  -0.02
    65   1     0.13  -0.04   0.03    0.16   0.05   0.07  -0.03  -0.01  -0.05
    66   1    -0.06  -0.06  -0.02    0.02  -0.20   0.15   0.02  -0.06   0.12
    67   1     0.03   0.07  -0.01   -0.01  -0.05  -0.08  -0.01  -0.13   0.01
    68   1     0.03   0.10  -0.07   -0.03  -0.06  -0.17  -0.05  -0.17  -0.08
    69   1     0.05   0.05   0.08    0.09   0.18   0.07  -0.07   0.11  -0.05
    70   1     0.03  -0.09  -0.01   -0.06  -0.10   0.11  -0.09  -0.02   0.15
    71   1    -0.03  -0.04   0.03   -0.14  -0.02   0.16  -0.07  -0.06   0.15
    72   1     0.00  -0.01  -0.01    0.16  -0.15   0.12   0.17  -0.04   0.04
    73   1    -0.08  -0.06   0.01    0.03  -0.16   0.10   0.07  -0.06   0.03
                     67                    68                   69          
                      A                     A                    A          
 Frequencies --    866.4973              894.7935             899.6540      
 Red. masses --      2.9868                1.4024               1.6444      
 Frc consts  --      1.3213                0.6616               0.7842      
 Frac Tr+Rot --    100.0000              100.0000             100.0000      
 IR Inten    --      3.3072                0.8060               0.5606      
  Atom  AN      X      Y      Z       X      Y      Z      X      Y      Z  
     1   6    -0.07  -0.01   0.00   -0.00   0.04   0.08  -0.00   0.00   0.00
     2   6     0.02  -0.02   0.01   -0.00   0.02   0.05   0.00   0.00   0.00
     3   6     0.02   0.06  -0.03    0.00  -0.01  -0.02   0.00  -0.00  -0.00
     4   6     0.02   0.04  -0.02    0.01  -0.05  -0.10   0.00  -0.00  -0.01
     5   6    -0.00  -0.01   0.00   -0.00   0.02   0.04  -0.00   0.00   0.00
     6   6    -0.04  -0.01  -0.00    0.00  -0.01  -0.03  -0.00   0.00   0.00
     7  15    -0.00   0.00  -0.00   -0.00   0.00   0.00   0.00  -0.00  -0.00
     8   7     0.17   0.00   0.02   -0.00   0.01   0.02   0.00  -0.00   0.00
     9   1     0.61  -0.17   0.18   -0.02   0.06   0.11   0.01   0.00   0.02
    10   6    -0.08  -0.10  -0.18   -0.02  -0.01  -0.02  -0.00  -0.00  -0.00
    11  47     0.00  -0.00   0.00   -0.00   0.00  -0.00   0.00   0.00  -0.00
    12   6    -0.10   0.08   0.16    0.03  -0.02  -0.02   0.00  -0.00  -0.00
    13  17    -0.00  -0.00   0.00    0.00  -0.00  -0.00   0.00   0.00   0.00
    14   6     0.00   0.00   0.00   -0.01  -0.01   0.01  -0.00   0.00  -0.00
    15   6    -0.00  -0.00   0.00   -0.03  -0.01   0.02   0.01   0.00   0.00
    16   6     0.00   0.00   0.00    0.02   0.01  -0.00  -0.01   0.00   0.00
    17   6     0.00  -0.00  -0.00    0.01  -0.01   0.00   0.00   0.00  -0.00
    18   6    -0.00  -0.00  -0.00   -0.00  -0.01  -0.02   0.00  -0.00  -0.00
    19   6    -0.00   0.00   0.00    0.00   0.01  -0.00   0.00  -0.00  -0.00
    20   6     0.00   0.00  -0.00    0.02   0.02   0.01  -0.01  -0.00  -0.00
    21   6    -0.00  -0.00   0.00   -0.00   0.01  -0.00  -0.00  -0.00   0.00
    22   6     0.00  -0.00  -0.00    0.01  -0.00  -0.02   0.00  -0.00  -0.00
    23   6    -0.00   0.00  -0.00   -0.01  -0.00   0.00   0.01   0.00   0.00
    24   6    -0.00  -0.00  -0.00   -0.00  -0.00  -0.00   0.01   0.07  -0.01
    25   6    -0.00   0.00   0.00    0.00   0.00  -0.00  -0.03  -0.02  -0.07
    26   6     0.00  -0.00   0.00   -0.00  -0.01  -0.00   0.04   0.08   0.00
    27   6    -0.00   0.00  -0.00    0.00   0.00   0.01  -0.01  -0.03   0.00
    28   6     0.00   0.00  -0.00   -0.00  -0.00  -0.00  -0.06  -0.02   0.11
    29   6     0.00  -0.00   0.00   -0.00   0.00  -0.00   0.01  -0.01   0.02
    30   6     0.00  -0.00  -0.00   -0.00  -0.00   0.00   0.03   0.03  -0.01
    31   6     0.00  -0.00   0.00   -0.00   0.00  -0.00  -0.01   0.00  -0.02
    32   6    -0.00   0.00   0.00    0.00  -0.00  -0.00  -0.00  -0.04   0.07
    33   6    -0.00  -0.00   0.00    0.00   0.01   0.01   0.03  -0.04  -0.10
    34   1    -0.08   0.03  -0.04    0.03  -0.23  -0.48  -0.00  -0.01  -0.03
    35   1     0.02  -0.03  -0.00    0.02  -0.16  -0.33   0.00  -0.01  -0.02
    36   1    -0.06   0.09  -0.05   -0.01   0.09   0.19  -0.00   0.00   0.01
    37   1     0.03   0.04  -0.00   -0.05   0.28   0.57  -0.00   0.02   0.03
    38   1    -0.23  -0.20  -0.28   -0.02  -0.03  -0.01  -0.00  -0.00  -0.00
    39   1    -0.01  -0.04   0.09    0.01  -0.01   0.02   0.00  -0.00   0.00
    40   1    -0.15  -0.08  -0.04   -0.03  -0.02  -0.03  -0.00  -0.00  -0.00
    41   1    -0.01  -0.08  -0.02   -0.01   0.03   0.01  -0.00   0.00   0.00
    42   1    -0.14  -0.03   0.04    0.04  -0.01  -0.03   0.00  -0.00  -0.00
    43   1    -0.28   0.11   0.28    0.03   0.00  -0.03   0.00   0.00  -0.00
    44   1     0.00  -0.00  -0.00    0.07  -0.09  -0.04  -0.00   0.01   0.00
    45   1    -0.00   0.00   0.00   -0.01   0.12  -0.02   0.01  -0.02   0.01
    46   1    -0.00  -0.00  -0.00    0.00   0.03  -0.04   0.00  -0.02   0.03
    47   1    -0.00   0.00   0.00   -0.01   0.02   0.03   0.02   0.00  -0.03
    48   1     0.00  -0.00   0.00    0.00   0.00   0.04   0.01  -0.00  -0.00
    49   1     0.00  -0.00   0.00    0.04   0.05   0.03   0.01   0.00   0.01
    50   1    -0.00  -0.00   0.00   -0.08  -0.01   0.01  -0.01   0.00  -0.00
    51   1    -0.00   0.00   0.00    0.02   0.01  -0.02  -0.00   0.00   0.01
    52   1     0.01  -0.00  -0.01    0.02  -0.03  -0.10   0.00   0.00   0.02
    53   1    -0.00  -0.00   0.00   -0.04  -0.06   0.09   0.00   0.01  -0.01
    54   1    -0.00  -0.00   0.00   -0.02  -0.02  -0.01  -0.01  -0.00  -0.01
    55   1    -0.00  -0.00  -0.01    0.02  -0.01  -0.01  -0.00   0.00  -0.00
    56   1     0.01   0.00  -0.00   -0.00  -0.02  -0.01   0.01   0.00  -0.00
    57   1    -0.00   0.00   0.00    0.01   0.02   0.00   0.01  -0.02  -0.01
    58   1     0.00  -0.00   0.00   -0.00  -0.02   0.01  -0.01   0.02  -0.00
    59   1    -0.00   0.00   0.01    0.01   0.00  -0.00   0.13  -0.00  -0.01
    60   1     0.00   0.00  -0.00   -0.00  -0.01   0.01  -0.10  -0.15   0.01
    61   1     0.00   0.00  -0.01   -0.01  -0.00  -0.01   0.07  -0.12   0.26
    62   1     0.00   0.00   0.01    0.02   0.00   0.01  -0.12  -0.10  -0.25
    63   1    -0.00  -0.00  -0.01   -0.00  -0.00   0.01  -0.01  -0.06  -0.02
    64   1     0.00  -0.01   0.00    0.00  -0.01   0.00  -0.09   0.43  -0.07
    65   1    -0.00   0.01   0.01   -0.01  -0.00  -0.00   0.22  -0.27  -0.20
    66   1     0.00  -0.01   0.01   -0.01   0.00   0.00   0.12  -0.00  -0.05
    67   1    -0.00   0.00  -0.00   -0.00  -0.00   0.00  -0.02   0.08  -0.06
    68   1    -0.00   0.00  -0.00   -0.00  -0.01   0.00  -0.03  -0.05   0.06
    69   1     0.00   0.00   0.00   -0.01  -0.00  -0.01  -0.11   0.07   0.07
    70   1     0.00   0.00  -0.00   -0.00   0.00   0.01  -0.00  -0.12   0.02
    71   1    -0.00   0.00   0.00    0.00  -0.00  -0.00  -0.08   0.02   0.02
    72   1     0.00  -0.00   0.00    0.02   0.01  -0.01  -0.28  -0.08   0.19
    73   1    -0.00  -0.00  -0.00   -0.01  -0.02  -0.00   0.26   0.28   0.03
                     70                    71                   72          
                      A                     A                    A          
 Frequencies --    901.2918              901.6906             903.1338      
 Red. masses --      1.6151                1.6087               1.5639      
 Frc consts  --      0.7730                0.7706               0.7516      
 Frac Tr+Rot --    100.0000              100.0000             100.0000      
 IR Inten    --      0.0607                0.5357               0.0899      
  Atom  AN      X      Y      Z       X      Y      Z      X      Y      Z  
     1   6    -0.00   0.00   0.01   -0.00   0.00   0.01   0.00  -0.00  -0.00
     2   6    -0.00   0.00   0.01   -0.00   0.00   0.00   0.00  -0.00  -0.00
     3   6    -0.00  -0.00  -0.00    0.00  -0.00  -0.00   0.00   0.00   0.00
     4   6     0.00  -0.00  -0.01    0.00  -0.00  -0.01  -0.00   0.00   0.01
     5   6    -0.00   0.00   0.00   -0.00   0.00   0.00   0.00  -0.00  -0.00
     6   6    -0.00  -0.00  -0.00    0.00  -0.00  -0.00   0.00   0.00   0.01
     7  15     0.00  -0.00  -0.00   -0.00  -0.00   0.00   0.00  -0.00  -0.00
     8   7    -0.00   0.00   0.00    0.00   0.00   0.00  -0.00  -0.00  -0.00
     9   1    -0.00   0.01   0.02   -0.00   0.01   0.02  -0.00  -0.00  -0.00
    10   6    -0.00  -0.00  -0.00   -0.00  -0.00  -0.00   0.00   0.00   0.00
    11  47     0.00  -0.00  -0.00   -0.00  -0.00   0.00  -0.00  -0.00   0.00
    12   6     0.00  -0.00  -0.00    0.00  -0.00  -0.00  -0.00   0.00   0.00
    13  17    -0.00   0.00   0.00   -0.00   0.00  -0.00   0.00   0.00   0.00
    14   6     0.05  -0.00  -0.00    0.05  -0.01  -0.00   0.00  -0.01   0.00
    15   6    -0.00   0.02  -0.04   -0.01   0.02  -0.04  -0.02  -0.00  -0.00
    16   6     0.05  -0.04   0.01    0.06  -0.04   0.01   0.02   0.00   0.00
    17   6    -0.02   0.01  -0.01   -0.01   0.01  -0.01  -0.00  -0.00  -0.00
    18   6    -0.02   0.05   0.07   -0.02   0.05   0.08   0.00  -0.00   0.00
    19   6    -0.01  -0.01   0.02   -0.01  -0.01   0.02   0.00   0.00   0.00
    20   6     0.01  -0.03  -0.02    0.02  -0.03  -0.01   0.01   0.01   0.01
    21   6     0.00  -0.00  -0.01   -0.00   0.00  -0.01   0.00   0.01  -0.00
    22   6    -0.03   0.02   0.04   -0.03   0.02   0.04  -0.00  -0.00   0.00
    23   6    -0.02  -0.01  -0.06   -0.03  -0.01  -0.07  -0.02  -0.01  -0.01
    24   6    -0.03   0.01  -0.02    0.03  -0.00   0.02  -0.02   0.00  -0.02
    25   6    -0.00   0.02   0.02    0.01  -0.03  -0.02  -0.06   0.10  -0.07
    26   6     0.06   0.02   0.01   -0.05  -0.00  -0.01   0.00  -0.11   0.00
    27   6    -0.01   0.01   0.00    0.01  -0.01  -0.00  -0.01  -0.02   0.00
    28   6    -0.05  -0.02   0.01    0.04   0.01  -0.00   0.01   0.00   0.04
    29   6     0.02  -0.02   0.01   -0.02   0.01  -0.01  -0.00   0.01  -0.01
    30   6     0.08  -0.01  -0.03   -0.08   0.02   0.03   0.04  -0.06  -0.02
    31   6     0.00   0.01   0.00   -0.01  -0.00  -0.01   0.03   0.01   0.02
    32   6    -0.08  -0.04  -0.04    0.07   0.03   0.04   0.05   0.01   0.05
    33   6    -0.01   0.03   0.04    0.01  -0.03  -0.04  -0.04   0.05  -0.01
    34   1     0.00  -0.02  -0.04    0.00  -0.02  -0.04  -0.00   0.01   0.04
    35   1     0.00  -0.02  -0.03    0.00  -0.02  -0.03  -0.00   0.01   0.03
    36   1    -0.00   0.01   0.01   -0.00   0.01   0.01   0.00  -0.00  -0.01
    37   1    -0.00   0.03   0.05   -0.00   0.02   0.05   0.00  -0.02  -0.04
    38   1    -0.00  -0.00  -0.00   -0.00  -0.00  -0.00   0.00   0.00   0.00
    39   1     0.00  -0.00   0.00    0.00  -0.00   0.00   0.00  -0.00  -0.00
    40   1    -0.00  -0.00  -0.00   -0.00  -0.00  -0.00   0.00  -0.00   0.00
    41   1    -0.00   0.00   0.00   -0.00   0.00   0.00   0.00  -0.00   0.00
    42   1     0.01  -0.00  -0.00    0.01  -0.00  -0.00  -0.00   0.00   0.00
    43   1     0.00   0.00  -0.00    0.00   0.00  -0.00   0.00  -0.00  -0.00
    44   1    -0.08   0.08  -0.01   -0.07   0.06  -0.02   0.02  -0.03  -0.01
    45   1    -0.01  -0.09  -0.00   -0.02  -0.05  -0.01  -0.01   0.05  -0.02
    46   1    -0.04   0.09  -0.18   -0.04   0.12  -0.22  -0.00   0.03  -0.04
    47   1    -0.12  -0.04   0.18   -0.15  -0.03   0.23  -0.03   0.00   0.05
    48   1    -0.04   0.01  -0.05   -0.04   0.01  -0.03  -0.01   0.01   0.02
    49   1    -0.19  -0.13  -0.16   -0.21  -0.13  -0.17  -0.00   0.01  -0.00
    50   1     0.30   0.02  -0.02    0.32   0.02  -0.02   0.00  -0.01   0.01
    51   1    -0.02  -0.06  -0.02   -0.02  -0.07  -0.03   0.00  -0.01  -0.01
    52   1    -0.02   0.03   0.08   -0.02   0.02   0.05  -0.00  -0.01  -0.07
    53   1     0.07   0.03  -0.08    0.07   0.01  -0.05  -0.01  -0.04   0.05
    54   1     0.06   0.04   0.07    0.06   0.04   0.07   0.00   0.00   0.00
    55   1    -0.02   0.01   0.02   -0.03   0.01   0.02  -0.02   0.00  -0.01
    56   1    -0.03   0.02   0.03   -0.02   0.02   0.03   0.01   0.01   0.00
    57   1    -0.05   0.15   0.12   -0.05   0.21   0.15  -0.01   0.06   0.04
    58   1     0.14  -0.16   0.02    0.17  -0.21   0.03   0.03  -0.06   0.01
    59   1     0.00   0.02   0.02   -0.03  -0.02  -0.02   0.43   0.11   0.07
    60   1    -0.00   0.01   0.02    0.02   0.01  -0.03  -0.26  -0.32   0.17
    61   1     0.07  -0.06   0.10   -0.06   0.03  -0.05  -0.04   0.13  -0.30
    62   1    -0.00  -0.05  -0.09   -0.01   0.03   0.04   0.17   0.11   0.30
    63   1     0.02  -0.05  -0.09   -0.02   0.03   0.08   0.04   0.05  -0.06
    64   1    -0.06   0.10  -0.05    0.05  -0.07   0.04  -0.04   0.10  -0.03
    65   1     0.07  -0.07  -0.05   -0.05   0.04   0.03   0.11  -0.04  -0.00
    66   1    -0.04  -0.01   0.03    0.03   0.01  -0.03   0.01  -0.05   0.06
    67   1    -0.17   0.05  -0.26    0.16  -0.04   0.25  -0.12   0.02  -0.17
    68   1    -0.05   0.04   0.28    0.05  -0.04  -0.27  -0.05  -0.03   0.19
    69   1     0.00   0.04   0.05    0.00  -0.02  -0.03  -0.05  -0.00  -0.02
    70   1    -0.04   0.30   0.10    0.04  -0.24  -0.08   0.03  -0.24  -0.05
    71   1     0.22  -0.22   0.05   -0.18   0.18  -0.04  -0.17   0.16  -0.03
    72   1     0.19   0.00  -0.05   -0.19  -0.01   0.07   0.06   0.04  -0.07
    73   1    -0.15  -0.11  -0.05    0.16   0.11   0.05  -0.09  -0.04  -0.04
                     73                    74                   75          
                      A                     A                    A          
 Frequencies --    905.3825              911.3679             915.3657      
 Red. masses --      1.5947                1.5605               1.8374      
 Frc consts  --      0.7702                0.7637               0.9071      
 Frac Tr+Rot --    100.0000              100.0000             100.0000      
 IR Inten    --      0.2659                0.3073               4.4230      
  Atom  AN      X      Y      Z       X      Y      Z      X      Y      Z  
     1   6    -0.00   0.01   0.01    0.00  -0.00  -0.00   0.00  -0.01  -0.02
     2   6    -0.00   0.01   0.01    0.00  -0.01  -0.01   0.00  -0.01  -0.02
     3   6     0.00  -0.00  -0.00    0.00   0.00  -0.00  -0.00   0.01   0.02
     4   6     0.00  -0.01  -0.02   -0.00   0.01   0.01  -0.00   0.01   0.03
     5   6    -0.00   0.01   0.01    0.00  -0.00  -0.00   0.00  -0.00  -0.01
     6   6     0.00  -0.00  -0.01    0.00   0.00   0.00  -0.00   0.00   0.01
     7  15    -0.00   0.00   0.00   -0.00   0.00   0.00   0.00  -0.00  -0.00
     8   7    -0.00   0.00   0.01    0.00  -0.00  -0.01  -0.01   0.02   0.04
     9   1    -0.00   0.04   0.07    0.02  -0.06  -0.11  -0.08   0.35   0.65
    10   6    -0.01  -0.00  -0.01    0.01   0.01   0.02  -0.05  -0.03  -0.07
    11  47     0.00   0.00   0.00   -0.00  -0.00   0.00   0.00   0.00   0.00
    12   6     0.01  -0.01  -0.01   -0.02   0.01   0.01   0.06  -0.04  -0.07
    13  17     0.00  -0.00  -0.00   -0.00  -0.00   0.00   0.00   0.00  -0.00
    14   6     0.01   0.05  -0.04   -0.01   0.00  -0.00  -0.00  -0.01   0.00
    15   6     0.07   0.01   0.01   -0.08  -0.04   0.07  -0.02  -0.00   0.01
    16   6    -0.05  -0.06  -0.00    0.08  -0.04  -0.00   0.02  -0.00   0.00
    17   6     0.01   0.00   0.01    0.02  -0.01   0.00   0.00   0.00  -0.00
    18   6    -0.01   0.04   0.01    0.00   0.04  -0.05   0.00   0.00  -0.01
    19   6    -0.02  -0.01   0.01   -0.02  -0.02   0.01   0.00  -0.01  -0.00
    20   6    -0.06  -0.10  -0.06    0.03  -0.03   0.00   0.01  -0.00   0.01
    21   6     0.00  -0.03   0.02    0.00   0.02  -0.02  -0.00   0.01  -0.01
    22   6    -0.02   0.06  -0.02   -0.01   0.09  -0.07   0.00   0.01  -0.01
    23   6     0.06   0.03   0.07   -0.03  -0.02   0.05  -0.01  -0.01   0.00
    24   6    -0.00  -0.01  -0.00    0.00   0.00  -0.00   0.00  -0.00  -0.00
    25   6    -0.01   0.02  -0.01    0.00  -0.01   0.00  -0.00  -0.00   0.00
    26   6    -0.01  -0.02  -0.00    0.00   0.01  -0.00   0.00   0.00   0.00
    27   6     0.00  -0.00   0.00   -0.00  -0.00  -0.00  -0.00   0.00  -0.00
    28   6     0.01   0.00   0.00   -0.01   0.00   0.00  -0.00   0.00  -0.00
    29   6    -0.01   0.00  -0.00    0.00  -0.00   0.00   0.00  -0.00   0.00
    30   6    -0.00  -0.01   0.00    0.00   0.01  -0.00   0.00   0.00  -0.00
    31   6     0.00   0.00   0.00   -0.00   0.00   0.00   0.00  -0.00   0.00
    32   6     0.02   0.01   0.01   -0.00  -0.01  -0.00  -0.00  -0.00  -0.00
    33   6    -0.01   0.01  -0.00    0.00  -0.00  -0.00   0.00  -0.00   0.00
    34   1     0.01  -0.05  -0.10   -0.00   0.02   0.05  -0.01   0.08   0.16
    35   1     0.01  -0.05  -0.10   -0.01   0.03   0.07  -0.01   0.04   0.09
    36   1    -0.00   0.01   0.02    0.00   0.00   0.00   0.01  -0.05  -0.10
    37   1    -0.01   0.06   0.13    0.01  -0.04  -0.08   0.01  -0.09  -0.19
    38   1    -0.01  -0.02  -0.01    0.01   0.03   0.01  -0.09  -0.16  -0.05
    39   1     0.01  -0.00   0.02   -0.01   0.00  -0.03   0.06   0.00   0.20
    40   1    -0.02  -0.01  -0.01    0.03   0.02   0.02  -0.17  -0.15  -0.10
    41   1    -0.01   0.02   0.01    0.01  -0.03  -0.02  -0.09   0.16   0.10
    42   1     0.02  -0.00  -0.02   -0.04  -0.00   0.03   0.20   0.01  -0.16
    43   1     0.02   0.00  -0.02   -0.02  -0.01   0.03   0.12   0.05  -0.16
    44   1    -0.11   0.13   0.07    0.25  -0.27  -0.08   0.06  -0.05  -0.01
    45   1     0.02  -0.22   0.05    0.00   0.39  -0.04   0.00   0.09  -0.01
    46   1    -0.01  -0.08   0.07   -0.04   0.16  -0.29  -0.00   0.03  -0.05
    47   1     0.02  -0.04  -0.06   -0.18  -0.04   0.27  -0.03  -0.01   0.04
    48   1     0.00  -0.04  -0.13   -0.07   0.03  -0.01  -0.01   0.01   0.01
    49   1    -0.08  -0.09  -0.04    0.04   0.09  -0.00   0.02   0.03   0.01
    50   1     0.12   0.07  -0.05   -0.06   0.02  -0.01  -0.03  -0.01   0.01
    51   1    -0.02   0.07   0.08    0.06   0.03  -0.03   0.02  -0.01  -0.02
    52   1     0.02   0.05   0.40    0.04  -0.02   0.04   0.00  -0.01  -0.01
    53   1     0.12   0.25  -0.35    0.01   0.02  -0.02  -0.00  -0.01   0.02
    54   1     0.03  -0.02   0.05   -0.00  -0.06   0.01  -0.01  -0.00  -0.01
    55   1     0.21  -0.02   0.10    0.38  -0.03   0.16   0.05   0.00   0.03
    56   1    -0.20  -0.13   0.02   -0.34  -0.24   0.01  -0.04  -0.03   0.00
    57   1     0.01  -0.27  -0.14   -0.04  -0.10  -0.01  -0.01   0.00   0.01
    58   1    -0.13   0.30  -0.08   -0.07   0.07  -0.00  -0.01  -0.01   0.01
    59   1     0.07   0.02   0.01   -0.02  -0.00   0.00  -0.02  -0.00   0.00
    60   1    -0.04  -0.05   0.03    0.01   0.01  -0.01   0.01   0.01  -0.00
    61   1    -0.02   0.04  -0.08    0.01  -0.01   0.02   0.00  -0.00   0.01
    62   1     0.04   0.03   0.07   -0.02  -0.01  -0.02  -0.01  -0.00  -0.01
    63   1     0.01   0.02   0.00   -0.00  -0.02  -0.00   0.00  -0.00  -0.01
    64   1     0.01  -0.02   0.00   -0.00   0.02  -0.00  -0.00  -0.01   0.00
    65   1     0.00   0.01   0.01    0.01  -0.01  -0.01  -0.00   0.01   0.01
    66   1    -0.01  -0.01   0.01    0.01  -0.01  -0.00   0.00  -0.00   0.00
    67   1    -0.00  -0.01   0.00    0.00   0.01  -0.00  -0.00   0.00  -0.00
    68   1    -0.00  -0.01  -0.00   -0.00   0.00  -0.00   0.00   0.00  -0.00
    69   1    -0.00  -0.01  -0.01   -0.01   0.01   0.01   0.01   0.00   0.01
    70   1     0.01  -0.07  -0.02   -0.00   0.02   0.01  -0.00   0.01   0.00
    71   1    -0.05   0.05  -0.01    0.02  -0.01  -0.01   0.01  -0.01   0.00
    72   1     0.01   0.01  -0.02   -0.00  -0.01   0.01  -0.00  -0.01   0.01
    73   1    -0.01  -0.01  -0.00    0.01   0.01  -0.00   0.00   0.00  -0.00
                     76                    77                   78          
                      A                     A                    A          
 Frequencies --    938.1150              944.2461             948.1234      
 Red. masses --      2.2534                2.2549               2.2466      
 Frc consts  --      1.1684                1.1846               1.1899      
 Frac Tr+Rot --    100.0000              100.0000             100.0000      
 IR Inten    --      1.7540                0.4630               0.7809      
  Atom  AN      X      Y      Z       X      Y      Z      X      Y      Z  
     1   6     0.00   0.00   0.00    0.00   0.00   0.01  -0.00   0.00   0.01
     2   6     0.00  -0.00   0.00    0.00  -0.01  -0.01  -0.00   0.00  -0.01
     3   6    -0.00  -0.00   0.00   -0.00  -0.00   0.00   0.00   0.00  -0.00
     4   6     0.00  -0.00  -0.00    0.00   0.00   0.01  -0.00   0.00   0.01
     5   6    -0.00   0.00   0.00    0.00   0.00  -0.00  -0.00   0.00  -0.00
     6   6    -0.00  -0.00  -0.01   -0.00  -0.00  -0.01   0.01  -0.00  -0.00
     7  15    -0.00   0.00   0.01   -0.00   0.01   0.00   0.00  -0.01   0.01
     8   7    -0.00   0.00   0.00    0.00   0.00   0.00  -0.00   0.00   0.00
     9   1    -0.00  -0.00  -0.01    0.00   0.00   0.01   0.00   0.01   0.01
    10   6    -0.00  -0.00  -0.00   -0.00  -0.00  -0.00  -0.00  -0.00   0.00
    11  47     0.00  -0.00  -0.00    0.00  -0.00   0.00  -0.00   0.00  -0.00
    12   6     0.00  -0.00  -0.00    0.00   0.00  -0.00   0.00  -0.00  -0.00
    13  17    -0.00   0.00   0.00   -0.00   0.00  -0.00   0.00  -0.00   0.00
    14   6     0.08  -0.01  -0.03   -0.02   0.03  -0.02  -0.01   0.07  -0.05
    15   6    -0.02   0.04   0.04   -0.01  -0.05  -0.03  -0.02  -0.10  -0.07
    16   6    -0.02   0.02   0.06    0.02   0.00   0.03   0.03   0.02   0.10
    17   6    -0.08   0.02  -0.05    0.03  -0.03  -0.03   0.04  -0.07  -0.07
    18   6     0.09   0.00  -0.01   -0.02   0.01  -0.01  -0.00   0.03  -0.03
    19   6    -0.07  -0.06   0.00   -0.00   0.03   0.04  -0.03   0.03   0.10
    20   6     0.02   0.01  -0.03   -0.00   0.02  -0.03   0.00   0.05  -0.08
    21   6     0.03   0.04   0.05    0.01  -0.05   0.02   0.02  -0.10   0.07
    22   6    -0.07  -0.04  -0.05    0.01   0.00   0.01  -0.01  -0.03   0.01
    23   6     0.03  -0.03  -0.01   -0.02   0.04   0.01  -0.02   0.09   0.01
    24   6    -0.05  -0.05  -0.04    0.02  -0.09   0.04  -0.01   0.03  -0.02
    25   6     0.08   0.02  -0.04    0.03   0.02  -0.04  -0.00  -0.01   0.02
    26   6    -0.01   0.02   0.06    0.04   0.01  -0.09  -0.02  -0.00   0.05
    27   6     0.05   0.06  -0.05   -0.01   0.10   0.06   0.02  -0.04  -0.03
    28   6    -0.01  -0.03  -0.01    0.03  -0.10   0.02  -0.02   0.04  -0.01
    29   6    -0.05  -0.01   0.06   -0.08   0.07  -0.04   0.03  -0.04   0.03
    30   6    -0.01  -0.01  -0.05    0.02  -0.03   0.06  -0.01   0.01  -0.03
    31   6     0.09   0.01   0.03    0.04  -0.04  -0.08  -0.01   0.02   0.04
    32   6    -0.01   0.03   0.03   -0.09   0.06   0.06   0.04  -0.02  -0.03
    33   6    -0.07  -0.05  -0.01   -0.01  -0.04   0.02  -0.01   0.02  -0.01
    34   1     0.00   0.00  -0.00    0.00   0.02  -0.00  -0.00  -0.02   0.00
    35   1     0.00  -0.01  -0.02   -0.00   0.01   0.05  -0.00   0.03   0.03
    36   1    -0.00  -0.00  -0.00   -0.01   0.00   0.01   0.02   0.00   0.01
    37   1    -0.00   0.01   0.02    0.00  -0.01  -0.04   0.00  -0.02  -0.03
    38   1     0.00   0.00   0.00   -0.00  -0.00  -0.00   0.00   0.00   0.00
    39   1    -0.00  -0.00  -0.00    0.00   0.00   0.00   0.00  -0.00   0.00
    40   1     0.00   0.00  -0.00   -0.00  -0.00  -0.00  -0.00  -0.00  -0.00
    41   1     0.00  -0.00  -0.00   -0.00   0.00   0.00  -0.00   0.00   0.00
    42   1    -0.00  -0.00   0.00    0.00   0.00  -0.00   0.01   0.00  -0.00
    43   1    -0.00   0.00   0.00   -0.00   0.00   0.00   0.00   0.00  -0.01
    44   1    -0.01  -0.00  -0.08   -0.01  -0.07  -0.08  -0.05  -0.13  -0.21
    45   1     0.08   0.12   0.17   -0.01  -0.02  -0.06   0.01  -0.01  -0.06
    46   1     0.08   0.13   0.17   -0.02   0.00  -0.02  -0.00   0.04   0.04
    47   1    -0.00  -0.08  -0.04    0.01   0.07   0.10   0.05   0.15   0.19
    48   1    -0.24   0.06  -0.15    0.10  -0.09  -0.08   0.13  -0.18  -0.23
    49   1     0.15   0.07   0.07   -0.01  -0.04   0.02   0.03  -0.04   0.05
    50   1    -0.04   0.01   0.04   -0.02   0.09  -0.07  -0.07   0.23  -0.15
    51   1    -0.20  -0.21   0.02   -0.02   0.10   0.12  -0.12   0.13   0.29
    52   1    -0.06   0.03  -0.06    0.03  -0.01  -0.06   0.03   0.01  -0.14
    53   1     0.13  -0.08   0.00   -0.09   0.03  -0.00  -0.15   0.04  -0.03
    54   1     0.12   0.13   0.16    0.01  -0.16   0.07   0.06  -0.31   0.22
    55   1    -0.03  -0.07  -0.09    0.01  -0.03  -0.05  -0.02  -0.09  -0.18
    56   1    -0.05  -0.06  -0.09   -0.01   0.06   0.08   0.00   0.13   0.14
    57   1    -0.04  -0.08   0.02   -0.03   0.04   0.02  -0.07   0.07   0.04
    58   1     0.11   0.05  -0.09    0.01   0.03   0.00   0.09   0.11  -0.04
    59   1     0.06   0.01  -0.05    0.14  -0.08  -0.17  -0.07   0.03   0.07
    60   1     0.09  -0.02  -0.10   -0.03   0.04   0.12   0.03  -0.01  -0.07
    61   1    -0.16   0.03   0.15   -0.04  -0.02   0.02  -0.00   0.01   0.01
    62   1     0.04  -0.04  -0.01    0.18  -0.09  -0.20  -0.09   0.03   0.08
    63   1     0.14   0.17  -0.17   -0.02   0.29   0.19   0.02  -0.11  -0.10
    64   1    -0.12  -0.04  -0.10    0.06   0.05  -0.01  -0.05  -0.02  -0.01
    65   1     0.08  -0.01   0.03    0.08  -0.16  -0.06  -0.03   0.06   0.02
    66   1    -0.15  -0.04   0.17   -0.26   0.23  -0.14   0.10  -0.11   0.08
    67   1    -0.04  -0.12  -0.03   -0.07  -0.17   0.02   0.03   0.07  -0.02
    68   1     0.01   0.06  -0.05    0.02   0.06   0.09  -0.01  -0.01  -0.04
    69   1     0.27   0.04   0.09    0.14  -0.15  -0.23  -0.03   0.07   0.11
    70   1     0.04   0.02  -0.09   -0.12   0.07   0.15   0.06  -0.02  -0.08
    71   1    -0.13  -0.00   0.15   -0.06   0.02   0.11   0.02  -0.01  -0.03
    72   1    -0.13  -0.07   0.05   -0.08   0.03  -0.03   0.02  -0.01   0.01
    73   1    -0.02   0.05   0.00    0.11  -0.15   0.16  -0.06   0.08  -0.08
                     79                    80                   81          
                      A                     A                    A          
 Frequencies --    950.0045              977.4475             978.9984      
 Red. masses --      2.2363                2.1973               2.2160      
 Frc consts  --      1.1891                1.2369               1.2514      
 Frac Tr+Rot --    100.0000              100.0000             100.0000      
 IR Inten    --      1.3134                0.2543               3.2771      
  Atom  AN      X      Y      Z       X      Y      Z      X      Y      Z  
     1   6     0.00  -0.00  -0.00    0.00  -0.02  -0.03   0.00  -0.01  -0.02
     2   6     0.00  -0.00   0.00   -0.00   0.01   0.02   0.00   0.00   0.01
     3   6     0.00   0.00  -0.00   -0.00   0.01   0.03  -0.00   0.01   0.01
     4   6    -0.00  -0.00  -0.00    0.00  -0.02  -0.03   0.00  -0.01  -0.02
     5   6    -0.00  -0.00   0.00   -0.00   0.00   0.01   0.00   0.00   0.00
     6   6     0.00   0.00   0.00    0.00  -0.00   0.00  -0.00  -0.00  -0.00
     7  15     0.02   0.00   0.00   -0.00   0.00   0.00  -0.00   0.00   0.00
     8   7    -0.00   0.00  -0.00   -0.00   0.00   0.01   0.00   0.01   0.01
     9   1     0.01  -0.01  -0.00    0.01  -0.02  -0.03  -0.01  -0.00  -0.02
    10   6     0.00   0.00   0.00   -0.01  -0.00  -0.00  -0.01  -0.00  -0.01
    11  47    -0.00   0.00  -0.00    0.00  -0.00  -0.00   0.00  -0.00  -0.00
    12   6    -0.00  -0.00  -0.00    0.01  -0.00  -0.00   0.01  -0.00  -0.00
    13  17     0.00  -0.00   0.00    0.00   0.00   0.00  -0.00   0.00   0.00
    14   6    -0.06  -0.01   0.02   -0.02  -0.04  -0.06   0.06   0.00  -0.01
    15   6     0.01  -0.02  -0.04    0.02   0.04   0.05   0.03   0.04  -0.04
    16   6     0.01  -0.03  -0.06    0.03   0.04   0.06   0.03  -0.05   0.03
    17   6     0.07  -0.01   0.04   -0.00  -0.04  -0.03   0.03   0.02  -0.01
    18   6    -0.07  -0.01  -0.00    0.05  -0.02  -0.04  -0.02  -0.05  -0.05
    19   6     0.07   0.05  -0.02   -0.01  -0.01  -0.04   0.03  -0.00  -0.00
    20   6    -0.03  -0.01   0.04   -0.04  -0.06   0.02  -0.03   0.04   0.03
    21   6    -0.02  -0.03  -0.07    0.00  -0.04  -0.05   0.05  -0.00  -0.02
    22   6     0.04   0.05   0.06    0.01   0.05   0.07  -0.07   0.00   0.01
    23   6    -0.04   0.02   0.02   -0.05   0.04  -0.04  -0.04  -0.01   0.05
    24   6    -0.05  -0.03  -0.03    0.05  -0.01  -0.06  -0.03  -0.08  -0.00
    25   6     0.07  -0.01  -0.05   -0.07   0.03   0.06   0.08   0.05   0.04
    26   6    -0.03   0.03   0.07   -0.04   0.02   0.06  -0.01  -0.08   0.01
    27   6     0.06   0.04  -0.05    0.03  -0.01  -0.03  -0.02  -0.03  -0.01
    28   6    -0.03  -0.02  -0.02    0.03   0.06  -0.05  -0.01   0.03   0.09
    29   6    -0.03  -0.01   0.08    0.03  -0.01  -0.05  -0.04  -0.07  -0.02
    30   6    -0.02  -0.02  -0.07    0.06  -0.03   0.04   0.01   0.08   0.01
    31   6     0.08   0.02   0.05    0.02   0.01  -0.06  -0.01  -0.06   0.02
    32   6     0.01   0.02   0.02   -0.06   0.00   0.06  -0.06   0.06  -0.06
    33   6    -0.07  -0.03  -0.01   -0.02  -0.07  -0.03   0.05   0.00  -0.08
    34   1     0.00  -0.01   0.01   -0.01   0.07   0.18  -0.01   0.04   0.10
    35   1    -0.00  -0.01  -0.01    0.01  -0.06  -0.13   0.00  -0.03  -0.06
    36   1     0.00   0.00  -0.00    0.01  -0.07  -0.15   0.00  -0.04  -0.09
    37   1    -0.00   0.00   0.01   -0.01   0.08   0.17  -0.01   0.04   0.09
    38   1     0.00   0.00   0.01    0.01   0.01   0.01   0.01   0.01   0.01
    39   1     0.00  -0.00   0.00   -0.00  -0.01  -0.02  -0.00  -0.01  -0.02
    40   1     0.00  -0.00  -0.00    0.01   0.00  -0.01   0.00   0.00  -0.01
    41   1     0.00  -0.00   0.00    0.01  -0.01  -0.02   0.00  -0.01  -0.02
    42   1    -0.01   0.00   0.01   -0.01  -0.01   0.00   0.00  -0.01  -0.01
    43   1     0.01  -0.01  -0.00   -0.01  -0.00   0.01  -0.02   0.01   0.01
    44   1     0.01   0.02   0.07    0.06   0.04   0.12  -0.13   0.14  -0.02
    45   1    -0.07  -0.10  -0.13    0.06   0.02   0.12   0.00  -0.12   0.01
    46   1    -0.07  -0.11  -0.15    0.05   0.13   0.06  -0.03   0.02  -0.09
    47   1    -0.01   0.04   0.02    0.05   0.12   0.10  -0.10  -0.10   0.10
    48   1     0.22  -0.05   0.14    0.01  -0.08  -0.11   0.08  -0.01  -0.04
    49   1    -0.10  -0.03  -0.04    0.14   0.07   0.08   0.07   0.03   0.07
    50   1     0.00  -0.03  -0.01   -0.13   0.00   0.00  -0.17  -0.05   0.01
    51   1     0.21   0.16  -0.07    0.00  -0.07  -0.09   0.08   0.00  -0.05
    52   1     0.03  -0.03   0.06   -0.02  -0.00   0.18  -0.12   0.05  -0.08
    53   1    -0.15   0.08   0.01   -0.00   0.09  -0.09  -0.16   0.02   0.09
    54   1    -0.11  -0.10  -0.18   -0.05  -0.10  -0.10   0.08   0.04   0.01
    55   1     0.02   0.09   0.14   -0.03   0.10   0.14  -0.05   0.01   0.05
    56   1     0.02   0.06   0.10   -0.02   0.09   0.15  -0.09   0.02   0.04
    57   1     0.02   0.06  -0.01   -0.05   0.16   0.07  -0.11  -0.10   0.05
    58   1    -0.15  -0.06   0.11    0.04  -0.10   0.04  -0.17   0.00   0.08
    59   1     0.03  -0.01  -0.06   -0.03   0.07   0.13  -0.03   0.05   0.03
    60   1     0.11  -0.05  -0.17   -0.10   0.07   0.17   0.09   0.15   0.06
    61   1    -0.15   0.03   0.15   -0.12   0.04   0.09  -0.08   0.08  -0.17
    62   1    -0.02  -0.02   0.01   -0.14   0.03   0.05   0.15   0.03   0.18
    63   1     0.14   0.14  -0.18    0.06  -0.02  -0.11  -0.04  -0.12  -0.01
    64   1    -0.18  -0.06  -0.14    0.07  -0.15   0.05   0.06   0.24   0.08
    65   1     0.04  -0.01   0.01   -0.12   0.17   0.08   0.20  -0.04   0.02
    66   1    -0.12  -0.07   0.22    0.10   0.01  -0.13  -0.09  -0.08   0.04
    67   1    -0.05  -0.13  -0.07   -0.07   0.00  -0.08   0.09   0.23   0.03
    68   1    -0.01   0.04  -0.05   -0.01  -0.03   0.19   0.07   0.22  -0.03
    69   1     0.25   0.08   0.16    0.06  -0.04  -0.12  -0.01  -0.11  -0.06
    70   1     0.06  -0.01  -0.11   -0.10  -0.02   0.15  -0.01   0.22  -0.05
    71   1    -0.11   0.02   0.10   -0.09  -0.05   0.16   0.09  -0.04  -0.01
    72   1    -0.08  -0.04   0.02   -0.14  -0.09   0.09  -0.17   0.03   0.03
    73   1    -0.09   0.06  -0.05    0.11   0.05   0.05   0.15   0.20  -0.05
                     82                    83                   84          
                      A                     A                    A          
 Frequencies --    980.7611              982.9847             985.0258      
 Red. masses --      2.2610                2.3290               2.1208      
 Frc consts  --      1.2814                1.3259               1.2124      
 Frac Tr+Rot --    100.0000              100.0000             100.0000      
 IR Inten    --      5.2745                2.8845               5.1522      
  Atom  AN      X      Y      Z       X      Y      Z      X      Y      Z  
     1   6    -0.00   0.01   0.02   -0.00   0.00   0.01  -0.00   0.02   0.03
     2   6     0.00  -0.01  -0.01   -0.00   0.00  -0.00   0.00  -0.01  -0.02
     3   6     0.00  -0.00  -0.01    0.00   0.00  -0.01   0.00  -0.02  -0.03
     4   6    -0.01   0.00   0.02   -0.00   0.00   0.00  -0.00   0.01   0.03
     5   6     0.01  -0.00  -0.00   -0.00  -0.00  -0.00   0.00  -0.00  -0.00
     6   6     0.00   0.00  -0.01    0.01   0.00  -0.00   0.00   0.00  -0.00
     7  15     0.00   0.01  -0.00   -0.00  -0.00   0.00   0.01   0.00  -0.00
     8   7     0.00  -0.00  -0.01   -0.01   0.00  -0.00  -0.00  -0.01  -0.02
     9   1    -0.02   0.02   0.00    0.02  -0.01   0.01   0.00   0.01   0.03
    10   6     0.00   0.00   0.00    0.00   0.00   0.00   0.01   0.00   0.01
    11  47     0.00   0.00   0.00    0.00   0.00   0.00   0.00  -0.00  -0.00
    12   6    -0.00   0.00   0.00   -0.00  -0.00  -0.00  -0.01   0.00   0.01
    13  17    -0.00  -0.00  -0.00    0.00  -0.00  -0.00   0.00  -0.00   0.00
    14   6    -0.06   0.01   0.04    0.04   0.06   0.04  -0.02  -0.05   0.03
    15   6    -0.04  -0.07   0.02    0.00  -0.04  -0.08  -0.06   0.03   0.02
    16   6    -0.04   0.04  -0.06   -0.02  -0.08  -0.04   0.03   0.04  -0.05
    17   6    -0.02  -0.01   0.03    0.04   0.06   0.02  -0.02  -0.05   0.04
    18   6    -0.00   0.05   0.07   -0.07  -0.01   0.03   0.01   0.06  -0.02
    19   6    -0.03   0.02   0.01    0.03   0.02   0.04   0.01  -0.03   0.01
    20   6     0.05  -0.03  -0.04    0.03   0.08   0.00  -0.03  -0.04  -0.04
    21   6    -0.06   0.01   0.03    0.01   0.04   0.03  -0.02  -0.02  -0.00
    22   6     0.07  -0.01  -0.03   -0.04  -0.03  -0.07   0.03  -0.04   0.05
    23   6     0.05  -0.01  -0.04    0.02  -0.05   0.06   0.04   0.05   0.00
    24   6     0.04  -0.08  -0.01    0.01   0.02  -0.07  -0.06   0.00  -0.05
    25   6     0.03   0.00   0.08   -0.06   0.05   0.02   0.02   0.08  -0.04
    26   6    -0.08  -0.04   0.00   -0.01   0.03   0.09   0.04  -0.03   0.08
    27   6     0.05  -0.03   0.01    0.01   0.00  -0.05  -0.05   0.01  -0.06
    28   6    -0.04   0.05   0.02    0.05   0.05  -0.06   0.07   0.01   0.02
    29   6     0.01  -0.05  -0.03    0.01  -0.01  -0.04  -0.04  -0.02  -0.01
    30   6     0.08   0.03  -0.01    0.02  -0.03   0.06  -0.05   0.03   0.05
    31   6     0.03  -0.05  -0.00    0.02   0.04  -0.06  -0.02   0.01  -0.01
    32   6    -0.05   0.09   0.02   -0.05  -0.04   0.05  -0.05  -0.05  -0.04
    33   6    -0.02  -0.01  -0.08   -0.00  -0.08  -0.01   0.06  -0.05  -0.01
    34   1     0.01  -0.06  -0.08    0.00  -0.03  -0.01   0.01  -0.10  -0.20
    35   1    -0.00   0.03   0.06   -0.00   0.01   0.01  -0.01   0.04   0.09
    36   1     0.00   0.04   0.07    0.01   0.01   0.02  -0.01   0.09   0.19
    37   1     0.00  -0.04  -0.08    0.00  -0.02  -0.02   0.01  -0.08  -0.17
    38   1    -0.01  -0.01  -0.01    0.00  -0.00   0.01  -0.02  -0.01  -0.02
    39   1    -0.00   0.01   0.01    0.01  -0.00   0.01   0.01   0.02   0.03
    40   1    -0.00   0.00   0.01   -0.00  -0.01  -0.01  -0.00  -0.00   0.02
    41   1    -0.01   0.01   0.01    0.00  -0.00   0.00  -0.01   0.01   0.03
    42   1     0.00   0.01   0.00   -0.00   0.00   0.01  -0.00   0.02   0.02
    43   1     0.01   0.00  -0.01    0.01  -0.01  -0.01   0.03  -0.01  -0.02
    44   1     0.11  -0.16  -0.02   -0.12   0.01  -0.14   0.06  -0.05  -0.01
    45   1    -0.03   0.11  -0.07   -0.04  -0.11  -0.11  -0.06   0.15  -0.04
    46   1     0.00  -0.09   0.07   -0.08  -0.14  -0.10   0.05   0.08  -0.05
    47   1     0.08   0.06  -0.16   -0.10  -0.18  -0.04   0.03   0.07  -0.03
    48   1    -0.06   0.04   0.10    0.05   0.07   0.08   0.01  -0.04   0.11
    49   1    -0.14  -0.08  -0.11   -0.13  -0.10  -0.03  -0.03   0.13  -0.11
    50   1     0.24   0.05  -0.00    0.07  -0.05   0.01   0.03   0.13  -0.08
    51   1    -0.06   0.05   0.08    0.06   0.11   0.08  -0.01  -0.09  -0.02
    52   1     0.15  -0.06   0.02   -0.01   0.01  -0.24  -0.02   0.03   0.14
    53   1     0.15  -0.05  -0.05   -0.08  -0.10   0.16   0.01   0.10  -0.16
    54   1    -0.08  -0.02  -0.00    0.07   0.12   0.10  -0.04  -0.09  -0.01
    55   1     0.08  -0.04  -0.08    0.06  -0.10  -0.12  -0.15   0.04   0.00
    56   1     0.09  -0.05  -0.08   -0.05  -0.11  -0.12   0.18   0.08  -0.01
    57   1     0.14   0.06  -0.08   -0.02  -0.20  -0.02   0.12   0.03  -0.10
    58   1     0.14   0.02  -0.09   -0.13   0.06   0.02   0.05   0.12  -0.05
    59   1    -0.15   0.00   0.04    0.06   0.10   0.13   0.18   0.11   0.05
    60   1     0.08   0.22   0.10   -0.13  -0.03   0.13  -0.05  -0.10   0.02
    61   1    -0.20   0.09  -0.09   -0.03   0.00   0.15   0.05  -0.00   0.04
    62   1    -0.03   0.06   0.13   -0.11  -0.00   0.03   0.12  -0.02   0.10
    63   1     0.03  -0.07  -0.00    0.07   0.01  -0.16  -0.01  -0.01  -0.15
    64   1    -0.05   0.11  -0.00    0.10  -0.19   0.06   0.15  -0.00   0.10
    65   1     0.01  -0.00  -0.03   -0.08   0.19   0.12   0.15   0.09   0.15
    66   1     0.04  -0.08  -0.00    0.05   0.03  -0.11  -0.13   0.00   0.01
    67   1    -0.04   0.17  -0.15   -0.04  -0.07   0.01   0.10   0.00   0.18
    68   1     0.03   0.15   0.18   -0.01  -0.08   0.09   0.04   0.03  -0.15
    69   1     0.12  -0.12  -0.08    0.02   0.02  -0.08  -0.08   0.02  -0.01
    70   1    -0.06   0.06   0.03   -0.08  -0.01   0.14  -0.01   0.18   0.01
    71   1    -0.06   0.06   0.06   -0.05  -0.11   0.15   0.11  -0.18   0.06
    72   1    -0.24   0.05  -0.02   -0.07  -0.14   0.14   0.01  -0.13   0.16
    73   1     0.06   0.21  -0.07    0.13  -0.02   0.10   0.17  -0.00   0.08
                     85                    86                   87          
                      A                     A                    A          
 Frequencies --    987.2186              988.0490             994.3830      
 Red. masses --      2.1106                1.6146               2.3033      
 Frc consts  --      1.2120                0.9287               1.3419      
 Frac Tr+Rot --    100.0000              100.0000             100.0000      
 IR Inten    --     12.6452                2.6897              29.1966      
  Atom  AN      X      Y      Z       X      Y      Z      X      Y      Z  
     1   6    -0.01   0.02   0.04    0.00  -0.04  -0.08   0.08   0.01  -0.01
     2   6     0.01  -0.01  -0.01    0.00   0.01   0.03  -0.05   0.02  -0.01
     3   6     0.00  -0.01  -0.04   -0.00   0.04   0.07  -0.02  -0.02   0.02
     4   6    -0.02   0.01   0.03    0.00  -0.03  -0.06   0.09   0.03  -0.02
     5   6     0.01  -0.00  -0.00    0.00   0.00   0.00  -0.06   0.01  -0.00
     6   6    -0.00  -0.00  -0.01   -0.01   0.01   0.02   0.02   0.00   0.00
     7  15    -0.01   0.00  -0.01    0.00   0.00  -0.00  -0.00   0.00  -0.00
     8   7     0.03  -0.01  -0.01    0.00   0.02   0.05  -0.16  -0.01  -0.06
     9   1    -0.09   0.06  -0.01   -0.03  -0.02  -0.08   0.58  -0.28   0.26
    10   6     0.01  -0.00  -0.00   -0.03  -0.01  -0.02   0.02   0.05   0.06
    11  47    -0.00  -0.00   0.00   -0.00  -0.00   0.00   0.00   0.00  -0.00
    12   6    -0.01   0.01   0.01    0.04  -0.01  -0.01  -0.03  -0.01  -0.05
    13  17    -0.00   0.00  -0.00   -0.00   0.00   0.00  -0.00  -0.00   0.00
    14   6     0.06  -0.06   0.04   -0.01  -0.02   0.05   0.01  -0.01   0.01
    15   6    -0.05   0.10  -0.02   -0.05   0.00  -0.01  -0.01   0.01  -0.00
    16   6     0.07  -0.02  -0.04    0.03   0.01  -0.06   0.01  -0.00  -0.01
    17   6     0.00  -0.02   0.03   -0.01  -0.01   0.04  -0.00  -0.00   0.01
    18   6    -0.02   0.02  -0.06   -0.02   0.05  -0.00  -0.00   0.01  -0.01
    19   6     0.05  -0.06   0.02    0.02  -0.03   0.03   0.01  -0.01   0.01
    20   6    -0.06   0.01  -0.03   -0.01   0.01  -0.05  -0.01   0.00  -0.01
    21   6     0.04  -0.01   0.00   -0.01   0.00   0.03   0.01  -0.00   0.01
    22   6    -0.05  -0.07   0.04    0.02  -0.06  -0.00  -0.01  -0.02   0.00
    23   6     0.03   0.03   0.07    0.05   0.02   0.02   0.01   0.01   0.01
    24   6     0.05  -0.01   0.02    0.00   0.00   0.01   0.01  -0.01   0.00
    25   6    -0.03  -0.04   0.04    0.00  -0.01  -0.01  -0.00  -0.01   0.01
    26   6    -0.04   0.02  -0.05    0.01   0.00  -0.00  -0.01  -0.00  -0.01
    27   6     0.05  -0.01   0.03   -0.00   0.01  -0.00   0.00  -0.00   0.01
    28   6    -0.04   0.01  -0.03    0.00  -0.01   0.00  -0.01  -0.00  -0.00
    29   6     0.03   0.01  -0.01   -0.01   0.01   0.01   0.01   0.00  -0.00
    30   6     0.05  -0.03  -0.02   -0.01  -0.00  -0.01   0.01  -0.00  -0.01
    31   6     0.01  -0.00  -0.01    0.00  -0.00   0.00   0.00  -0.01   0.00
    32   6     0.02   0.04   0.05    0.00  -0.00  -0.00   0.00   0.01   0.01
    33   6    -0.05   0.01  -0.00    0.00   0.00   0.01  -0.00   0.01  -0.00
    34   1     0.00  -0.10  -0.24   -0.03   0.22   0.45   0.10  -0.03   0.07
    35   1     0.01   0.04   0.09    0.01  -0.08  -0.16  -0.11  -0.04  -0.02
    36   1    -0.01   0.11   0.21    0.03  -0.21  -0.43  -0.09  -0.02  -0.03
    37   1     0.00  -0.09  -0.18   -0.03   0.17   0.36   0.09   0.07   0.04
    38   1    -0.04  -0.01  -0.05    0.07   0.04   0.06   0.09  -0.03   0.17
    39   1    -0.02   0.02   0.01   -0.02  -0.05  -0.08   0.14  -0.00   0.15
    40   1     0.01   0.02   0.04    0.01  -0.00  -0.06  -0.08  -0.13  -0.11
    41   1    -0.03   0.02   0.02    0.02  -0.03  -0.08   0.12  -0.05   0.08
    42   1     0.02   0.01  -0.02    0.01  -0.06  -0.06  -0.13   0.10   0.26
    43   1    -0.01   0.02   0.01   -0.10   0.04   0.06   0.26  -0.20  -0.16
    44   1    -0.08   0.10  -0.06    0.03  -0.05  -0.05  -0.01   0.01  -0.01
    45   1    -0.07   0.05  -0.03   -0.06   0.13  -0.09  -0.01   0.02  -0.01
    46   1     0.03   0.14  -0.18    0.00   0.02  -0.10   0.01   0.02  -0.03
    47   1    -0.11  -0.07   0.10   -0.03  -0.01  -0.01  -0.02  -0.01   0.01
    48   1     0.06  -0.02   0.10    0.00   0.02   0.12   0.00  -0.00   0.03
    49   1     0.01   0.20  -0.07   -0.08   0.09  -0.12  -0.00   0.04  -0.02
    50   1    -0.12   0.10  -0.09    0.06   0.10  -0.07  -0.01   0.02  -0.02
    51   1     0.04  -0.15  -0.05   -0.01  -0.05   0.04  -0.00  -0.03  -0.01
    52   1    -0.19   0.11   0.04   -0.04   0.04  -0.00  -0.03   0.02   0.00
    53   1    -0.13   0.11  -0.08   -0.00   0.03  -0.06  -0.01   0.01  -0.02
    54   1     0.08   0.01   0.08    0.00  -0.02   0.06   0.01  -0.00   0.02
    55   1    -0.24   0.01  -0.02   -0.10  -0.03  -0.09  -0.05  -0.00  -0.02
    56   1     0.14   0.07  -0.05    0.14   0.02  -0.08   0.04   0.02  -0.02
    57   1     0.02  -0.14  -0.08    0.09  -0.07  -0.09   0.01  -0.02  -0.02
    58   1    -0.12   0.19  -0.00    0.01   0.14  -0.06  -0.01   0.04  -0.01
    59   1    -0.13  -0.05   0.01    0.01  -0.01  -0.02  -0.03  -0.01  -0.00
    60   1     0.01   0.09   0.03    0.00  -0.01  -0.02   0.01   0.03   0.00
    61   1    -0.07   0.00   0.01    0.03  -0.00  -0.01  -0.01   0.00  -0.02
    62   1    -0.09   0.02  -0.06   -0.01  -0.00  -0.01   0.00   0.00  -0.01
    63   1     0.03   0.00   0.08   -0.01   0.02   0.01  -0.01  -0.00   0.03
    64   1    -0.09  -0.03  -0.05   -0.01   0.00  -0.01  -0.01   0.01  -0.01
    65   1    -0.13  -0.03  -0.09    0.01  -0.01  -0.00  -0.02  -0.01  -0.02
    66   1     0.11  -0.00  -0.04   -0.01   0.01   0.01   0.02  -0.00  -0.00
    67   1    -0.08   0.00  -0.14   -0.00  -0.02   0.00  -0.01   0.01  -0.03
    68   1    -0.03  -0.04   0.15   -0.00   0.00  -0.02  -0.00   0.00   0.02
    69   1     0.07  -0.02  -0.03    0.00   0.01   0.01   0.01  -0.01  -0.01
    70   1    -0.02  -0.13   0.04    0.00   0.00  -0.00  -0.00  -0.02   0.00
    71   1    -0.10   0.12  -0.01    0.01   0.01  -0.02  -0.02   0.03  -0.01
    72   1    -0.05   0.06  -0.08    0.02   0.00  -0.01  -0.01   0.02  -0.02
    73   1    -0.09   0.02  -0.04   -0.01  -0.02   0.00  -0.01   0.01  -0.01
                     88                    89                   90          
                      A                     A                    A          
 Frequencies --   1001.8786             1023.3163            1046.7538      
 Red. masses --      2.0283                1.3336               2.1725      
 Frc consts  --      1.1996                0.8228               1.4025      
 Frac Tr+Rot --    100.0000              100.0000             100.0000      
 IR Inten    --     14.5973                0.0808               1.8932      
  Atom  AN      X      Y      Z       X      Y      Z      X      Y      Z  
     1   6     0.02   0.02   0.03   -0.00   0.03   0.06  -0.01  -0.00   0.01
     2   6    -0.01  -0.00  -0.02    0.01  -0.05  -0.11  -0.00   0.00  -0.01
     3   6    -0.00  -0.02  -0.02   -0.01   0.04   0.09   0.01   0.01  -0.00
     4   6     0.02   0.03   0.04    0.00  -0.02  -0.03  -0.01  -0.00   0.00
     5   6    -0.01  -0.02  -0.04    0.00  -0.00  -0.01   0.00  -0.00   0.00
     6   6     0.00  -0.00   0.00   -0.00   0.00   0.00   0.01   0.00  -0.00
     7  15    -0.00  -0.00  -0.00   -0.00   0.00   0.00  -0.00  -0.00   0.00
     8   7    -0.05   0.09   0.16   -0.00  -0.00  -0.00  -0.00   0.00  -0.00
     9   1     0.14  -0.14  -0.10    0.00  -0.00  -0.00   0.00  -0.00  -0.00
    10   6    -0.12  -0.02  -0.05    0.00   0.00   0.00  -0.00   0.00   0.00
    11  47     0.00   0.00   0.00   -0.00  -0.00  -0.00   0.00  -0.00  -0.00
    12   6     0.12  -0.02  -0.06   -0.00  -0.00   0.00  -0.00   0.00  -0.00
    13  17    -0.00   0.00   0.00   -0.00  -0.00  -0.00   0.00  -0.00   0.00
    14   6     0.00   0.00  -0.00    0.01  -0.00   0.00   0.00  -0.03  -0.01
    15   6     0.00   0.00   0.01   -0.00   0.01   0.00  -0.01   0.01  -0.01
    16   6    -0.00  -0.00   0.00   -0.00  -0.00  -0.00   0.00   0.01   0.01
    17   6    -0.00  -0.00   0.00   -0.00  -0.00   0.00   0.00   0.01  -0.02
    18   6     0.00  -0.00  -0.00    0.00  -0.00  -0.00  -0.01  -0.01   0.00
    19   6    -0.00   0.00  -0.01   -0.00   0.01  -0.00   0.01   0.00   0.02
    20   6    -0.00  -0.01   0.00    0.00  -0.01   0.00   0.01  -0.01  -0.01
    21   6     0.00  -0.00  -0.01    0.00  -0.00  -0.01  -0.01   0.01   0.00
    22   6    -0.00   0.00   0.00   -0.01   0.00   0.01   0.01   0.00   0.00
    23   6    -0.00   0.00  -0.00    0.00   0.00  -0.00  -0.00  -0.01   0.01
    24   6    -0.00   0.00  -0.00   -0.01  -0.00  -0.00   0.01   0.12  -0.09
    25   6    -0.00   0.00   0.00   -0.00   0.01   0.01   0.01  -0.06  -0.02
    26   6    -0.00   0.00   0.00    0.00   0.00   0.00   0.06  -0.05   0.01
    27   6     0.00  -0.00   0.00    0.00   0.00   0.00  -0.07  -0.03   0.05
    28   6    -0.00   0.00  -0.00   -0.00   0.00  -0.00   0.03   0.00  -0.03
    29   6     0.00  -0.00  -0.00    0.01  -0.00  -0.00  -0.02  -0.01   0.08
    30   6     0.00  -0.00   0.00   -0.00  -0.00   0.00   0.01   0.08  -0.02
    31   6    -0.00   0.00  -0.00   -0.00   0.00   0.00   0.08  -0.10  -0.05
    32   6     0.00  -0.00   0.00    0.00  -0.00  -0.00  -0.08  -0.03   0.12
    33   6    -0.00  -0.00  -0.00   -0.00  -0.00  -0.00  -0.02   0.07  -0.04
    34   1     0.04  -0.10  -0.19    0.02  -0.17  -0.38  -0.01  -0.06  -0.02
    35   1    -0.03   0.04   0.09   -0.04   0.28   0.59  -0.00   0.02   0.02
    36   1    -0.03   0.07   0.15    0.03  -0.24  -0.50   0.04  -0.00  -0.01
    37   1     0.04  -0.10  -0.21   -0.02   0.10   0.20  -0.00  -0.02   0.01
    38   1     0.32   0.14   0.31   -0.00  -0.00  -0.00   0.01   0.00   0.01
    39   1    -0.00  -0.20  -0.25    0.01   0.00   0.01   0.00  -0.00  -0.00
    40   1    -0.03  -0.11  -0.32    0.00   0.00   0.00  -0.00  -0.00  -0.01
    41   1     0.11  -0.13  -0.30   -0.01   0.00   0.01   0.00  -0.00  -0.00
    42   1     0.03  -0.17  -0.17   -0.00   0.00   0.00  -0.00   0.00   0.00
    43   1    -0.27   0.07   0.18    0.00  -0.00  -0.00   0.00  -0.00  -0.00
    44   1     0.00   0.00   0.01   -0.01   0.00  -0.02  -0.01   0.02   0.00
    45   1     0.01  -0.01   0.02    0.00  -0.01   0.02  -0.02  -0.00  -0.03
    46   1     0.00   0.00   0.01    0.01   0.01   0.01   0.01   0.03   0.02
    47   1     0.00   0.00  -0.00   -0.00  -0.01  -0.01  -0.01  -0.00   0.01
    48   1    -0.00  -0.01  -0.01   -0.00  -0.00  -0.00   0.00   0.02  -0.01
    49   1     0.01   0.00   0.01    0.01  -0.00   0.01   0.00  -0.05   0.04
    50   1    -0.00  -0.01   0.01   -0.01  -0.00   0.00  -0.01   0.02  -0.02
    51   1     0.00  -0.00  -0.01    0.00   0.00  -0.01   0.01  -0.00   0.01
    52   1     0.00  -0.00   0.02    0.02  -0.01   0.01   0.03  -0.01   0.01
    53   1     0.00   0.00  -0.00   -0.01   0.01  -0.00  -0.00   0.01  -0.02
    54   1    -0.00   0.00  -0.02    0.00   0.00  -0.01  -0.01   0.02   0.01
    55   1    -0.00   0.01   0.01   -0.01   0.01   0.02  -0.00   0.02   0.04
    56   1    -0.01   0.00   0.01   -0.00   0.00   0.00   0.01  -0.03  -0.04
    57   1    -0.00   0.01   0.00    0.01   0.00  -0.01  -0.02  -0.03   0.01
    58   1    -0.00  -0.01   0.01   -0.01  -0.00   0.01  -0.00   0.01  -0.01
    59   1    -0.00   0.01   0.01   -0.00   0.01   0.01  -0.13   0.07   0.14
    60   1    -0.00   0.00   0.01   -0.00  -0.00   0.01   0.12  -0.13  -0.32
    61   1    -0.01  -0.00   0.01   -0.02  -0.00   0.02   0.32  -0.05  -0.16
    62   1     0.01  -0.00   0.00    0.03  -0.01  -0.01  -0.14   0.08   0.16
    63   1     0.00  -0.00  -0.00    0.00  -0.00  -0.00  -0.07  -0.05   0.03
    64   1     0.00  -0.00   0.00    0.00  -0.00   0.00   0.05  -0.12   0.03
    65   1    -0.01   0.00  -0.00   -0.02  -0.00  -0.01  -0.07   0.08   0.06
    66   1     0.01  -0.00  -0.00    0.01  -0.00  -0.00  -0.02  -0.01   0.09
    67   1    -0.00   0.00  -0.00    0.00   0.01   0.00  -0.01  -0.14   0.02
    68   1    -0.00  -0.01   0.01   -0.00  -0.02   0.00   0.12   0.40  -0.07
    69   1    -0.00   0.00  -0.00   -0.00   0.00  -0.00   0.05  -0.08  -0.04
    70   1    -0.00  -0.01   0.00    0.01  -0.01  -0.01  -0.08  -0.03   0.12
    71   1    -0.01   0.00   0.00   -0.01  -0.00   0.01  -0.09  -0.04   0.15
    72   1    -0.01  -0.00   0.00   -0.01  -0.00   0.01  -0.15   0.29  -0.28
    73   1     0.00   0.00   0.00    0.00   0.00   0.00   0.06  -0.13   0.08
                     91                    92                   93          
                      A                     A                    A          
 Frequencies --   1047.4531             1049.6168            1052.6897      
 Red. masses --      2.5658                3.1313               2.7026      
 Frc consts  --      1.6586                2.0325               1.7645      
 Frac Tr+Rot --    100.0000              100.0000             100.0000      
 IR Inten    --      3.6845                7.3912               7.6725      
  Atom  AN      X      Y      Z       X      Y      Z      X      Y      Z  
     1   6     0.01   0.00  -0.01   -0.01  -0.01  -0.00  -0.00  -0.00  -0.01
     2   6     0.00   0.00   0.01   -0.01   0.01  -0.00   0.01  -0.01   0.01
     3   6    -0.01  -0.01  -0.00    0.01   0.01  -0.00  -0.00  -0.00  -0.00
     4   6     0.00   0.00  -0.00    0.01  -0.00   0.00  -0.02  -0.00  -0.00
     5   6    -0.00   0.00   0.00   -0.00  -0.00  -0.00   0.00   0.00   0.00
     6   6    -0.01  -0.00  -0.00    0.00  -0.01   0.01   0.01   0.02  -0.01
     7  15    -0.00   0.01   0.01    0.01  -0.00  -0.01  -0.00  -0.01  -0.01
     8   7     0.00   0.00   0.00   -0.00   0.00   0.00  -0.00  -0.00  -0.00
     9   1    -0.01  -0.00  -0.01    0.01  -0.01   0.00   0.01  -0.00   0.01
    10   6    -0.00  -0.00  -0.00   -0.00   0.00   0.00   0.00   0.00   0.00
    11  47    -0.00  -0.00  -0.00    0.00  -0.00   0.00   0.00   0.00  -0.00
    12   6     0.00   0.00   0.00    0.00   0.00  -0.00  -0.00  -0.00  -0.00
    13  17    -0.00   0.00   0.00   -0.00   0.00  -0.00   0.00  -0.00  -0.00
    14   6     0.07  -0.10  -0.04    0.08  -0.07  -0.02   0.11   0.13   0.04
    15   6    -0.08   0.02  -0.08   -0.06   0.01  -0.06   0.01  -0.06   0.02
    16   6    -0.02   0.01   0.03   -0.02   0.01   0.02  -0.04  -0.08  -0.09
    17   6    -0.01   0.07  -0.03   -0.02   0.05  -0.01  -0.06  -0.04   0.13
    18   6    -0.02  -0.05  -0.00   -0.00  -0.04  -0.00   0.05   0.03  -0.02
    19   6     0.03   0.03   0.11    0.01   0.04   0.08  -0.09   0.03  -0.05
    20   6     0.07  -0.02  -0.03    0.06  -0.02  -0.02   0.02   0.01   0.06
    21   6    -0.11  -0.01  -0.03   -0.08  -0.02  -0.04   0.04  -0.10  -0.09
    22   6     0.01   0.06   0.07   -0.01   0.05   0.07  -0.08   0.02   0.07
    23   6     0.05  -0.03   0.00    0.04  -0.01  -0.00   0.05   0.08  -0.04
    24   6     0.00  -0.06  -0.08   -0.05   0.07   0.16  -0.06   0.01  -0.02
    25   6    -0.05   0.02   0.06    0.07  -0.01  -0.07   0.00   0.02   0.03
    26   6     0.06   0.00   0.02   -0.07   0.01  -0.06   0.05  -0.01  -0.03
    27   6    -0.07   0.04   0.01    0.13  -0.06   0.00  -0.00   0.01   0.06
    28   6    -0.02  -0.05  -0.02    0.00   0.08   0.03  -0.03   0.00  -0.03
    29   6     0.08   0.05  -0.00   -0.11  -0.10  -0.03   0.03  -0.03  -0.01
    30   6    -0.03  -0.03  -0.03    0.04   0.03   0.07  -0.01   0.00   0.01
    31   6    -0.01  -0.03   0.07    0.00   0.09  -0.11   0.03   0.01  -0.02
    32   6     0.01   0.04  -0.01    0.01  -0.07  -0.00   0.01  -0.01   0.03
    33   6     0.03   0.01  -0.02   -0.05  -0.03   0.04  -0.02   0.01  -0.02
    34   1     0.00   0.04   0.05   -0.00  -0.02   0.05  -0.01   0.04   0.07
    35   1     0.00  -0.02  -0.04   -0.01   0.00  -0.02   0.02  -0.03  -0.04
    36   1    -0.02   0.01   0.02    0.03   0.01   0.00  -0.00   0.00   0.01
    37   1     0.00   0.01  -0.01    0.02  -0.02   0.01  -0.02   0.00  -0.00
    38   1    -0.00   0.00  -0.00    0.01  -0.00   0.01  -0.00  -0.00  -0.00
    39   1    -0.00  -0.00  -0.01    0.01  -0.00   0.01   0.00   0.00   0.00
    40   1     0.00   0.00   0.00   -0.00  -0.00  -0.01  -0.00  -0.00   0.00
    41   1     0.00  -0.00  -0.01    0.01  -0.01  -0.00  -0.00   0.00   0.01
    42   1    -0.00  -0.00  -0.01   -0.00   0.00   0.00  -0.00   0.00   0.00
    43   1    -0.01   0.00   0.01    0.00  -0.01  -0.00   0.00  -0.00  -0.00
    44   1    -0.08  -0.02  -0.20   -0.08  -0.03  -0.18  -0.05  -0.12  -0.20
    45   1    -0.03   0.07  -0.03   -0.01   0.07  -0.01   0.15   0.07   0.18
    46   1     0.11   0.19   0.17    0.09   0.15   0.14   0.01  -0.01  -0.02
    47   1    -0.05  -0.21  -0.12   -0.05  -0.19  -0.12  -0.10  -0.21  -0.14
    48   1    -0.02   0.09  -0.02   -0.04   0.06  -0.01  -0.08  -0.05   0.10
    49   1     0.05  -0.16   0.16    0.06  -0.11   0.14   0.06   0.26  -0.10
    50   1    -0.10   0.06  -0.05   -0.10   0.04  -0.03  -0.02  -0.10   0.10
    51   1     0.03   0.01   0.10   -0.00   0.01   0.07  -0.12   0.02  -0.03
    52   1     0.35  -0.16  -0.00    0.31  -0.15   0.01   0.13  -0.10  -0.07
    53   1    -0.11   0.06  -0.04   -0.10   0.06  -0.02  -0.13  -0.02   0.11
    54   1    -0.10   0.01  -0.02   -0.07  -0.00  -0.04   0.05  -0.11  -0.07
    55   1    -0.01   0.13   0.22   -0.03   0.11   0.19  -0.03  -0.06  -0.08
    56   1     0.01  -0.05  -0.04   -0.00  -0.02  -0.01  -0.11   0.16   0.23
    57   1     0.15  -0.05  -0.13    0.15  -0.01  -0.13   0.29   0.20  -0.20
    58   1    -0.08   0.03  -0.00   -0.07   0.03   0.00  -0.07  -0.01   0.06
    59   1    -0.04   0.03   0.07    0.07  -0.03  -0.10  -0.05   0.09   0.12
    60   1    -0.04   0.03   0.05    0.05  -0.03  -0.04   0.03  -0.02  -0.06
    61   1    -0.05   0.01   0.08    0.02  -0.01  -0.09   0.06  -0.02  -0.01
    62   1     0.16  -0.08  -0.06   -0.18   0.08   0.02   0.07  -0.02  -0.03
    63   1    -0.07   0.05   0.01    0.13  -0.07   0.02   0.00   0.01   0.04
    64   1     0.08   0.03   0.04   -0.11   0.01  -0.04   0.04  -0.01   0.04
    65   1    -0.16  -0.12  -0.15    0.18   0.14   0.15  -0.16  -0.03  -0.09
    66   1     0.07   0.05   0.01   -0.08  -0.10  -0.06   0.04  -0.04  -0.01
    67   1     0.05   0.06   0.01   -0.04  -0.04   0.02   0.04   0.02   0.04
    68   1    -0.06  -0.20  -0.07    0.07   0.18   0.09   0.00  -0.03  -0.04
    69   1    -0.01  -0.03   0.08   -0.00   0.08  -0.12   0.02   0.02  -0.01
    70   1     0.09   0.04  -0.19   -0.08  -0.07   0.19   0.05  -0.02  -0.08
    71   1    -0.09   0.01   0.09    0.12  -0.03  -0.12  -0.09  -0.02   0.09
    72   1    -0.04   0.03   0.01    0.06  -0.06   0.01  -0.11   0.10  -0.09
    73   1     0.07   0.04   0.01   -0.11  -0.05  -0.01   0.05  -0.04   0.06
                     94                    95                   96          
                      A                     A                    A          
 Frequencies --   1053.4417             1056.1452            1059.1212      
 Red. masses --      2.6305                3.2369               1.8984      
 Frc consts  --      1.7199                2.1273               1.2546      
 Frac Tr+Rot --    100.0000              100.0000             100.0000      
 IR Inten    --      6.5664                3.5397               0.3541      
  Atom  AN      X      Y      Z       X      Y      Z      X      Y      Z  
     1   6     0.01  -0.00  -0.01   -0.02  -0.01   0.00   0.00   0.00  -0.00
     2   6     0.01  -0.00   0.01    0.02  -0.02   0.01   0.01  -0.00   0.00
     3   6    -0.01  -0.01   0.00    0.01   0.02  -0.01  -0.00  -0.00   0.00
     4   6    -0.00   0.00  -0.00   -0.03  -0.01   0.00  -0.00   0.00  -0.00
     5   6    -0.00   0.00  -0.00    0.02  -0.01   0.01   0.00   0.00   0.00
     6   6    -0.01   0.00   0.01    0.02   0.04  -0.01  -0.00   0.00  -0.00
     7  15     0.00  -0.01  -0.01   -0.02  -0.01  -0.00  -0.00  -0.00   0.00
     8   7     0.00  -0.00   0.00   -0.01   0.00  -0.00   0.00  -0.00   0.00
     9   1    -0.00   0.00   0.00    0.02  -0.01   0.01   0.00  -0.00  -0.00
    10   6     0.00  -0.00  -0.00   -0.00   0.00   0.00  -0.00  -0.00  -0.00
    11  47    -0.00   0.00   0.00    0.00   0.00   0.00   0.00  -0.00   0.00
    12   6    -0.00  -0.00   0.00   -0.00   0.00  -0.00  -0.00   0.00   0.00
    13  17     0.00  -0.00  -0.00   -0.00  -0.00   0.00   0.00  -0.00  -0.00
    14   6    -0.01  -0.03   0.15    0.07   0.02   0.15   0.01   0.00   0.01
    15   6    -0.01  -0.03  -0.06   -0.01  -0.05  -0.08  -0.01  -0.01  -0.01
    16   6     0.05   0.10  -0.01    0.03   0.05  -0.04   0.01   0.00  -0.00
    17   6    -0.04  -0.09  -0.07   -0.07  -0.10  -0.01  -0.04   0.01  -0.01
    18   6     0.03  -0.03   0.05    0.06  -0.02   0.02   0.01  -0.03   0.02
    19   6    -0.01   0.09  -0.03   -0.07   0.10  -0.02   0.02   0.02  -0.02
    20   6    -0.01  -0.04   0.03    0.03  -0.04   0.05  -0.02   0.01   0.00
    21   6     0.08   0.05  -0.03    0.07  -0.00  -0.10   0.01  -0.03   0.01
    22   6    -0.02  -0.03  -0.05   -0.07  -0.01  -0.00  -0.01   0.00  -0.00
    23   6    -0.05   0.01   0.05   -0.02   0.05   0.04   0.02   0.01  -0.01
    24   6    -0.12   0.01   0.01    0.14  -0.01  -0.02   0.04  -0.00  -0.01
    25   6     0.02   0.05   0.04   -0.03  -0.07  -0.04  -0.02  -0.00  -0.02
    26   6     0.06  -0.01  -0.04   -0.07   0.02   0.06  -0.02  -0.01   0.02
    27   6     0.04   0.02   0.08   -0.06  -0.04  -0.10   0.02   0.10  -0.03
    28   6    -0.06   0.01  -0.03    0.08  -0.01   0.05  -0.06  -0.04  -0.05
    29   6     0.04  -0.07  -0.05   -0.05   0.11   0.05   0.04  -0.05   0.08
    30   6    -0.02  -0.00   0.04    0.01  -0.02  -0.05   0.03   0.10  -0.02
    31   6     0.03   0.06  -0.03   -0.02  -0.06   0.05  -0.10  -0.06  -0.05
    32   6     0.02  -0.03   0.01   -0.02   0.05  -0.01   0.01   0.02   0.01
    33   6    -0.03  -0.02  -0.02    0.04   0.03   0.01   0.06  -0.06   0.07
    34   1     0.00   0.05   0.04   -0.01  -0.04   0.03   0.00   0.02   0.00
    35   1     0.01  -0.02  -0.02    0.02  -0.01   0.01   0.01  -0.01  -0.00
    36   1    -0.02  -0.00   0.01    0.03   0.01  -0.01  -0.01  -0.00   0.00
    37   1    -0.00   0.02  -0.01   -0.03  -0.01   0.01  -0.01   0.01  -0.01
    38   1    -0.00  -0.00  -0.00    0.01  -0.00   0.02  -0.00  -0.00  -0.00
    39   1    -0.00   0.00   0.00    0.01  -0.00   0.00  -0.00  -0.00  -0.00
    40   1    -0.00   0.00   0.00   -0.01  -0.02  -0.02   0.00   0.00   0.00
    41   1    -0.00   0.00   0.00    0.01  -0.00   0.00  -0.00   0.00   0.00
    42   1     0.00  -0.00  -0.00   -0.02   0.01   0.02  -0.00  -0.00  -0.00
    43   1    -0.00   0.00   0.00    0.01  -0.01  -0.01  -0.00   0.00   0.00
    44   1     0.04   0.02   0.13   -0.06  -0.01  -0.06   0.03  -0.01   0.03
    45   1    -0.13  -0.08  -0.23   -0.01  -0.07  -0.06  -0.03   0.01  -0.05
    46   1     0.07   0.12   0.01    0.10   0.15   0.03   0.03   0.08   0.00
    47   1     0.04   0.10   0.01   -0.02  -0.06  -0.08  -0.03  -0.05  -0.01
    48   1    -0.04  -0.08  -0.04   -0.09  -0.08   0.00  -0.05   0.01  -0.01
    49   1     0.03  -0.29   0.16    0.10  -0.18   0.15   0.01  -0.02   0.01
    50   1     0.05   0.12  -0.06   -0.02   0.12  -0.05   0.01  -0.10   0.07
    51   1     0.00   0.08  -0.06   -0.08   0.07  -0.04   0.03   0.03  -0.02
    52   1     0.01  -0.01   0.13    0.16  -0.10   0.08   0.03  -0.02   0.01
    53   1     0.04   0.06  -0.05   -0.02   0.03   0.02  -0.12   0.06  -0.01
    54   1     0.06   0.06  -0.06    0.09   0.03  -0.10   0.01  -0.03   0.01
    55   1    -0.05   0.07   0.16   -0.10   0.07   0.16   0.03  -0.02  -0.01
    56   1     0.04  -0.16  -0.24   -0.00  -0.09  -0.15  -0.04  -0.00   0.02
    57   1    -0.24  -0.15   0.12   -0.04  -0.05  -0.03  -0.02  -0.02   0.00
    58   1     0.04   0.12  -0.05   -0.07   0.10   0.01   0.09   0.06  -0.07
    59   1    -0.03   0.13   0.15    0.01  -0.17  -0.19   0.05   0.07   0.10
    60   1     0.04  -0.03  -0.05   -0.06   0.07   0.11  -0.03  -0.14  -0.09
    61   1     0.00  -0.01  -0.00    0.03  -0.00   0.02  -0.17   0.08  -0.02
    62   1     0.13  -0.05  -0.08   -0.19   0.04   0.06   0.14  -0.01   0.04
    63   1     0.06   0.02   0.05   -0.08  -0.04  -0.06   0.02   0.13  -0.03
    64   1     0.03   0.02   0.04    0.03  -0.00  -0.00  -0.34  -0.15  -0.26
    65   1    -0.21  -0.05  -0.14    0.24   0.04   0.15   0.10   0.03   0.07
    66   1     0.04  -0.09  -0.03   -0.03   0.13   0.01   0.06  -0.06   0.09
    67   1     0.07   0.08   0.08   -0.10  -0.15  -0.11   0.11   0.41  -0.04
    68   1    -0.01  -0.12  -0.05   -0.00   0.11   0.06  -0.01  -0.01   0.01
    69   1     0.04   0.07  -0.01   -0.04  -0.08   0.03  -0.12  -0.07  -0.07
    70   1     0.10  -0.00  -0.14   -0.09   0.01   0.13  -0.10  -0.14   0.16
    71   1    -0.09  -0.06   0.12    0.10   0.07  -0.12   0.05   0.13  -0.18
    72   1    -0.15   0.07  -0.07    0.19  -0.10   0.09   0.03   0.00  -0.00
    73   1     0.07  -0.04   0.08   -0.12   0.09  -0.14   0.20  -0.28   0.24
                     97                    98                   99          
                      A                     A                    A          
 Frequencies --   1059.3925             1064.5667            1080.4310      
 Red. masses --      1.8455                5.5275               3.0242      
 Frc consts  --      1.2203                3.6908               2.0799      
 Frac Tr+Rot --    100.0000              100.0000             100.0000      
 IR Inten    --      0.0311               10.2805               6.0878      
  Atom  AN      X      Y      Z       X      Y      Z      X      Y      Z  
     1   6     0.00  -0.00  -0.00   -0.03   0.05  -0.03   0.20   0.11  -0.04
     2   6    -0.00   0.00   0.00    0.25  -0.20   0.11   0.09  -0.04   0.02
     3   6    -0.00  -0.00   0.00   -0.05  -0.04   0.02  -0.14  -0.18   0.08
     4   6     0.00   0.00  -0.00   -0.31  -0.03  -0.01   0.02   0.07  -0.03
     5   6    -0.00   0.00  -0.00    0.10  -0.02   0.01  -0.11   0.09  -0.05
     6   6    -0.00  -0.00  -0.00    0.13   0.33  -0.14  -0.13  -0.06   0.02
     7  15    -0.00  -0.00  -0.00   -0.01  -0.04   0.02   0.01   0.00  -0.00
     8   7     0.00  -0.00  -0.00   -0.05   0.00  -0.00   0.05  -0.02   0.01
     9   1    -0.00   0.00  -0.00    0.23  -0.12   0.08  -0.02   0.02  -0.01
    10   6     0.00  -0.00   0.00   -0.01   0.02   0.01   0.02  -0.03  -0.00
    11  47    -0.00  -0.00   0.00    0.00   0.00  -0.00  -0.00   0.00  -0.00
    12   6     0.00  -0.00   0.00   -0.01  -0.00  -0.02   0.01  -0.01   0.03
    13  17     0.00   0.00   0.00   -0.00  -0.00   0.00   0.00   0.00  -0.00
    14   6     0.01   0.01  -0.00   -0.02  -0.02  -0.04   0.01   0.01   0.01
    15   6     0.02   0.01  -0.01   -0.00   0.02   0.01  -0.00  -0.01  -0.01
    16   6    -0.02   0.00  -0.00   -0.00   0.00   0.02  -0.00   0.00  -0.00
    17   6     0.10  -0.05   0.02    0.02   0.03  -0.01  -0.00  -0.00   0.00
    18   6    -0.01   0.09  -0.06   -0.02  -0.00  -0.01   0.00   0.00   0.00
    19   6    -0.09  -0.04   0.06    0.02  -0.02   0.02  -0.01   0.00   0.00
    20   6     0.09  -0.04   0.01   -0.00   0.01  -0.02   0.00   0.00   0.00
    21   6    -0.01   0.08  -0.07   -0.03   0.01   0.02   0.00  -0.00  -0.01
    22   6    -0.00  -0.02   0.02    0.02   0.00  -0.00  -0.01   0.00   0.00
    23   6    -0.08  -0.03   0.05    0.00  -0.02  -0.01   0.00   0.00   0.00
    24   6     0.00  -0.00  -0.00   -0.02   0.01   0.02   0.01   0.01  -0.01
    25   6    -0.00   0.00  -0.00    0.01   0.01   0.00  -0.00  -0.01  -0.01
    26   6    -0.00  -0.01  -0.00    0.00   0.00  -0.01  -0.02   0.01   0.02
    27   6     0.01   0.03  -0.00    0.02  -0.01   0.01  -0.00  -0.03  -0.01
    28   6    -0.02  -0.01  -0.02   -0.01   0.01  -0.00   0.02   0.01  -0.00
    29   6     0.02  -0.02   0.02   -0.00  -0.02  -0.01  -0.02   0.00   0.01
    30   6     0.01   0.03  -0.00   -0.00   0.00   0.01   0.01   0.01  -0.00
    31   6    -0.03  -0.01  -0.02    0.00   0.02  -0.01   0.00  -0.01  -0.01
    32   6     0.01   0.00   0.00    0.01  -0.01  -0.01  -0.01  -0.00   0.01
    33   6     0.01  -0.02   0.02   -0.01  -0.00   0.00  -0.00   0.01  -0.00
    34   1     0.00   0.01   0.01   -0.04   0.18  -0.07   0.14   0.45  -0.21
    35   1     0.00  -0.00  -0.01    0.40  -0.09   0.07   0.15  -0.00   0.02
    36   1    -0.00   0.00   0.00   -0.16  -0.04  -0.01  -0.49  -0.10   0.02
    37   1     0.00   0.00  -0.00   -0.39   0.19  -0.12  -0.05   0.32  -0.17
    38   1    -0.00  -0.00  -0.00    0.06   0.00   0.10  -0.07   0.01  -0.11
    39   1    -0.00   0.00  -0.00    0.04  -0.04  -0.01  -0.07   0.02  -0.03
    40   1     0.00   0.00   0.00   -0.06  -0.08  -0.10   0.07   0.09   0.14
    41   1    -0.00   0.00   0.00    0.05  -0.02   0.03  -0.07   0.04   0.00
    42   1     0.00   0.00   0.00   -0.08   0.03   0.11   0.09  -0.06  -0.14
    43   1    -0.00   0.00   0.00    0.07  -0.08  -0.04  -0.07   0.08   0.04
    44   1    -0.14   0.04  -0.14    0.01   0.02   0.03  -0.01  -0.01  -0.01
    45   1     0.10  -0.06   0.17   -0.01   0.01   0.00   0.01   0.00  -0.00
    46   1    -0.06  -0.18   0.02   -0.01  -0.01   0.01   0.00   0.00   0.00
    47   1     0.10   0.13  -0.02    0.02   0.03   0.03  -0.00  -0.01  -0.01
    48   1     0.12  -0.06   0.02    0.02   0.02  -0.02  -0.00  -0.01   0.00
    49   1     0.01  -0.01   0.01   -0.02   0.00  -0.01   0.00  -0.01   0.00
    50   1    -0.06   0.36  -0.24   -0.01  -0.00  -0.01   0.00   0.01  -0.00
    51   1    -0.12  -0.06   0.08    0.02  -0.02   0.02  -0.01   0.01   0.01
    52   1    -0.03   0.01  -0.01   -0.02   0.02  -0.01   0.02  -0.01  -0.01
    53   1     0.39  -0.20   0.03    0.02  -0.01  -0.01  -0.01  -0.00   0.01
    54   1    -0.02   0.10  -0.08   -0.03   0.00   0.02   0.00  -0.01  -0.00
    55   1    -0.13   0.08   0.09    0.01   0.00  -0.00   0.00  -0.00   0.00
    56   1     0.11  -0.01  -0.11    0.01  -0.00   0.01  -0.01  -0.00  -0.00
    57   1     0.06   0.04  -0.04   -0.01  -0.01   0.02   0.01   0.00  -0.01
    58   1    -0.34  -0.17   0.23    0.02  -0.02  -0.01  -0.01   0.00   0.01
    59   1     0.01   0.03   0.04    0.00   0.01   0.00   0.00   0.00   0.00
    60   1    -0.00  -0.04  -0.03    0.01  -0.00  -0.00   0.00  -0.02  -0.02
    61   1    -0.05   0.02  -0.01   -0.00  -0.00  -0.00   0.01  -0.01   0.01
    62   1     0.06  -0.00   0.01    0.01  -0.00  -0.01  -0.00  -0.00   0.01
    63   1     0.01   0.04   0.00    0.01  -0.01   0.01  -0.02  -0.06   0.00
    64   1    -0.10  -0.04  -0.07    0.00   0.00   0.01   0.03  -0.03   0.02
    65   1     0.01   0.00   0.01   -0.02   0.01  -0.01   0.02   0.04   0.04
    66   1     0.02  -0.03   0.03   -0.00  -0.02  -0.00  -0.02  -0.01   0.03
    67   1     0.04   0.13  -0.00    0.01   0.01   0.01  -0.02  -0.05  -0.02
    68   1    -0.00  -0.01  -0.00    0.00  -0.01  -0.00   0.02   0.09   0.02
    69   1    -0.03  -0.02  -0.03   -0.00   0.02  -0.01  -0.01  -0.01  -0.01
    70   1    -0.02  -0.04   0.03    0.01  -0.01  -0.02  -0.03  -0.02   0.06
    71   1     0.00   0.03  -0.04    0.00  -0.01  -0.00   0.01   0.01  -0.02
    72   1    -0.01   0.01  -0.01   -0.01   0.00  -0.01   0.01   0.00  -0.01
    73   1     0.06  -0.09   0.08   -0.01  -0.00   0.00  -0.04   0.03  -0.04
                    100                   101                  102          
                      A                     A                    A          
 Frequencies --   1126.5869             1127.4629            1131.1730      
 Red. masses --      1.7094                1.7184               1.5278      
 Frc consts  --      1.2783                1.2870               1.1518      
 Frac Tr+Rot --    100.0000              100.0000             100.0000      
 IR Inten    --      5.9315                2.5302               0.2612      
  Atom  AN      X      Y      Z       X      Y      Z      X      Y      Z  
     1   6    -0.00   0.00   0.00    0.00   0.00   0.00   0.00   0.00   0.00
     2   6    -0.00   0.00   0.00    0.00   0.00   0.00   0.00   0.00  -0.00
     3   6     0.00  -0.00   0.00   -0.00  -0.00   0.00  -0.00  -0.00   0.00
     4   6    -0.00   0.00  -0.00   -0.00   0.00  -0.00  -0.00   0.00  -0.00
     5   6    -0.00   0.00  -0.00   -0.00   0.00  -0.00  -0.00   0.00  -0.00
     6   6     0.00   0.00   0.00   -0.00   0.00  -0.00  -0.00  -0.00   0.00
     7  15    -0.00   0.00   0.00    0.00   0.00   0.00  -0.00  -0.00  -0.00
     8   7    -0.00  -0.00  -0.00   -0.00  -0.00  -0.00  -0.00  -0.00   0.00
     9   1     0.00  -0.00   0.00    0.00  -0.00   0.00   0.00  -0.00   0.00
    10   6     0.00  -0.00   0.00    0.00  -0.00   0.00   0.00  -0.00   0.00
    11  47     0.00   0.00  -0.00    0.00  -0.00   0.00   0.00   0.00  -0.00
    12   6     0.00  -0.00   0.00    0.00  -0.00   0.00  -0.00  -0.00   0.00
    13  17     0.00  -0.00   0.00   -0.00   0.00   0.00  -0.00  -0.00  -0.00
    14   6    -0.01  -0.01  -0.01    0.01  -0.02  -0.02  -0.06   0.02   0.00
    15   6    -0.01   0.00  -0.02   -0.03  -0.00  -0.03   0.04   0.02  -0.01
    16   6    -0.00  -0.02  -0.00   -0.03  -0.02  -0.01   0.06  -0.02   0.01
    17   6    -0.01   0.01   0.05    0.01   0.01   0.08  -0.04   0.02  -0.00
    18   6     0.03  -0.03  -0.05    0.04  -0.03  -0.06   0.00  -0.02  -0.02
    19   6    -0.01   0.04   0.03   -0.00   0.07   0.04  -0.02  -0.01   0.03
    20   6    -0.02  -0.05  -0.01   -0.04  -0.07  -0.02   0.02   0.00   0.01
    21   6     0.03   0.02   0.03    0.05   0.04   0.05  -0.00  -0.00  -0.02
    22   6     0.01  -0.01  -0.02    0.01  -0.01  -0.03   0.01  -0.02   0.00
    23   6    -0.03   0.00  -0.04   -0.05   0.00  -0.07   0.02   0.01   0.02
    24   6     0.02   0.02  -0.02   -0.01  -0.01   0.01   0.07   0.04   0.04
    25   6     0.01  -0.04  -0.01   -0.01   0.02   0.01  -0.01   0.01  -0.03
    26   6     0.02  -0.04  -0.00   -0.02   0.01   0.00  -0.04  -0.04   0.01
    27   6    -0.01   0.03   0.07    0.01  -0.01  -0.05  -0.00   0.04  -0.01
    28   6     0.02   0.03  -0.05   -0.02  -0.02   0.04  -0.03  -0.01   0.00
    29   6    -0.07  -0.00   0.02    0.05   0.00  -0.02   0.03  -0.02  -0.01
    30   6     0.08  -0.03  -0.01   -0.05   0.02   0.01  -0.05  -0.00   0.02
    31   6    -0.05   0.05   0.05    0.04  -0.03  -0.03   0.05   0.01   0.03
    32   6     0.00   0.01  -0.03   -0.01  -0.01   0.01  -0.07  -0.03  -0.04
    33   6     0.02  -0.06  -0.07   -0.01   0.04   0.04   0.01  -0.00  -0.03
    34   1    -0.00   0.00   0.00    0.00  -0.00   0.00   0.00  -0.00  -0.02
    35   1     0.00   0.00  -0.00    0.01   0.00  -0.00   0.02   0.02  -0.00
    36   1     0.00  -0.00   0.00   -0.00  -0.00   0.00  -0.01  -0.00   0.00
    37   1    -0.00   0.00  -0.00   -0.00   0.00  -0.00  -0.01   0.02  -0.01
    38   1     0.00   0.00   0.00   -0.00  -0.00  -0.00  -0.00  -0.00  -0.00
    39   1    -0.00  -0.00  -0.00   -0.00   0.00   0.00   0.00   0.00  -0.00
    40   1     0.00   0.00   0.00    0.00   0.00   0.00  -0.00   0.00   0.00
    41   1    -0.00  -0.00  -0.00   -0.00  -0.00  -0.00  -0.00   0.00   0.00
    42   1     0.00  -0.00  -0.00    0.00  -0.00  -0.00   0.00   0.00   0.00
    43   1    -0.00   0.00   0.00   -0.00   0.00   0.00   0.00   0.00  -0.00
    44   1    -0.05   0.02  -0.04   -0.04  -0.02  -0.08  -0.07   0.09   0.03
    45   1    -0.04  -0.02  -0.06   -0.05   0.02  -0.08  -0.02  -0.11  -0.04
    46   1    -0.03  -0.06  -0.04   -0.04  -0.09   0.00  -0.04   0.01  -0.16
    47   1    -0.04  -0.05   0.01   -0.04  -0.10  -0.06  -0.05   0.03   0.15
    48   1    -0.01   0.08   0.21    0.08   0.07   0.33  -0.22   0.13   0.01
    49   1     0.11   0.07   0.07    0.16   0.09   0.09   0.04   0.01   0.04
    50   1    -0.13  -0.02   0.01   -0.18  -0.01  -0.00  -0.07  -0.06   0.03
    51   1    -0.03   0.16   0.16    0.03   0.25   0.17  -0.13   0.03   0.19
    52   1     0.02  -0.01   0.13   -0.02   0.02   0.22   0.10  -0.05  -0.02
    53   1     0.05   0.05  -0.09    0.03   0.11  -0.16   0.13  -0.08   0.03
    54   1     0.11   0.10   0.11    0.21   0.18   0.26  -0.11  -0.04  -0.19
    55   1     0.02  -0.03  -0.05    0.06  -0.06  -0.09  -0.06   0.02   0.01
    56   1     0.02  -0.03  -0.05    0.03  -0.06  -0.09   0.02   0.05   0.05
    57   1    -0.01   0.12   0.05   -0.05   0.20   0.10   0.06  -0.02  -0.06
    58   1     0.07  -0.09   0.00    0.09  -0.19   0.03   0.05   0.10  -0.06
    59   1    -0.04  -0.05  -0.05    0.02   0.04   0.03   0.07   0.05   0.04
    60   1     0.05  -0.03  -0.10   -0.03   0.03   0.07  -0.07   0.02   0.12
    61   1     0.09  -0.01  -0.09   -0.04   0.01   0.03   0.05   0.02  -0.13
    62   1     0.10   0.00   0.06   -0.06   0.01  -0.01   0.03   0.04   0.12
    63   1    -0.06   0.16   0.27    0.05  -0.05  -0.16  -0.02   0.24   0.14
    64   1     0.03  -0.14   0.01   -0.04   0.09  -0.03  -0.19  -0.04  -0.14
    65   1    -0.11   0.12   0.05    0.07  -0.09  -0.04  -0.08  -0.07  -0.09
    66   1    -0.25   0.04   0.08    0.19  -0.02  -0.08   0.32  -0.10  -0.10
    67   1    -0.12  -0.05  -0.17    0.07   0.01   0.11   0.02  -0.14   0.11
    68   1    -0.03  -0.05   0.21    0.02   0.01  -0.14  -0.01  -0.07  -0.10
    69   1    -0.23   0.22   0.26    0.17  -0.12  -0.13   0.28   0.09   0.18
    70   1     0.04   0.06  -0.08   -0.03  -0.02   0.06  -0.08   0.16   0.13
    71   1     0.07   0.04  -0.11   -0.03  -0.04   0.06   0.16  -0.13  -0.03
    72   1    -0.18  -0.09   0.12    0.10   0.06  -0.07  -0.06   0.02  -0.01
    73   1     0.18   0.11   0.04   -0.10  -0.06  -0.02   0.02   0.10  -0.05
                    103                   104                  105          
                      A                     A                    A          
 Frequencies --   1132.7490             1134.2015            1135.3278      
 Red. masses --      1.5492                1.4984               1.4829      
 Frc consts  --      1.1712                1.1357               1.1262      
 Frac Tr+Rot --    100.0000              100.0000             100.0000      
 IR Inten    --      0.9131                0.2587               0.2092      
  Atom  AN      X      Y      Z       X      Y      Z      X      Y      Z  
     1   6    -0.00  -0.00   0.00    0.00   0.00  -0.00   0.00  -0.00   0.00
     2   6    -0.01  -0.00   0.00    0.00  -0.00   0.00  -0.00   0.00   0.00
     3   6     0.00   0.01  -0.00   -0.00  -0.00   0.00   0.00  -0.00   0.00
     4   6     0.01  -0.00   0.00   -0.00   0.00  -0.00  -0.00  -0.00   0.00
     5   6     0.01  -0.01   0.01   -0.00   0.00   0.00  -0.01   0.01  -0.00
     6   6    -0.00   0.00  -0.00   -0.00   0.00  -0.00   0.00   0.00  -0.00
     7  15    -0.00   0.00   0.00   -0.01  -0.00  -0.00   0.00  -0.00   0.00
     8   7    -0.00   0.00  -0.00   -0.00  -0.00  -0.00  -0.00  -0.00  -0.00
     9   1    -0.01   0.00  -0.00    0.00  -0.00   0.00   0.01  -0.00   0.00
    10   6    -0.00   0.00  -0.00    0.00   0.00   0.00   0.00  -0.00   0.00
    11  47    -0.00  -0.00   0.00    0.00  -0.00  -0.00  -0.00   0.00  -0.00
    12   6    -0.00   0.00  -0.00    0.00   0.00   0.00   0.00  -0.00   0.00
    13  17    -0.00   0.00  -0.00   -0.00   0.00  -0.00   0.00  -0.00   0.00
    14   6    -0.02  -0.00   0.00    0.09   0.00  -0.02  -0.00   0.09  -0.07
    15   6     0.01   0.01  -0.01   -0.06  -0.03   0.03  -0.04  -0.02   0.04
    16   6     0.01  -0.01   0.00   -0.07   0.03  -0.00   0.03  -0.04  -0.00
    17   6    -0.01   0.01   0.01    0.04  -0.04  -0.01  -0.04  -0.01  -0.01
    18   6     0.00  -0.01  -0.01   -0.01   0.03   0.04   0.00  -0.02   0.02
    19   6    -0.01   0.00   0.01    0.03   0.01  -0.04   0.04   0.02   0.00
    20   6     0.00  -0.00   0.00   -0.02  -0.00  -0.01  -0.01  -0.04  -0.03
    21   6     0.00  -0.00   0.00   -0.01   0.01   0.01  -0.01   0.06  -0.03
    22   6     0.00  -0.00  -0.01   -0.01   0.01   0.02   0.01  -0.08   0.06
    23   6     0.00   0.00  -0.00   -0.02  -0.01  -0.00   0.00   0.01   0.04
    24   6     0.02  -0.10   0.03    0.06   0.02   0.04  -0.01  -0.01  -0.01
    25   6    -0.04   0.06  -0.06   -0.01   0.01  -0.03   0.00  -0.00   0.01
    26   6     0.02   0.08  -0.00   -0.02  -0.02   0.00   0.01   0.01  -0.00
    27   6    -0.04  -0.05   0.03   -0.01   0.02   0.01   0.00  -0.01  -0.00
    28   6     0.04   0.02  -0.06   -0.01  -0.00  -0.02   0.00   0.00   0.00
    29   6     0.01  -0.04   0.07    0.01  -0.02   0.01  -0.00   0.00   0.00
    30   6     0.01   0.03   0.01   -0.02  -0.00   0.01   0.00   0.00  -0.00
    31   6     0.01   0.02  -0.01    0.03   0.02   0.03  -0.01  -0.00  -0.01
    32   6     0.01   0.01  -0.03   -0.04  -0.02  -0.04   0.01   0.00   0.01
    33   6    -0.02   0.01  -0.02    0.01  -0.01  -0.03  -0.00   0.00   0.01
    34   1    -0.01   0.01  -0.00    0.00   0.01   0.01   0.00  -0.01   0.01
    35   1    -0.03  -0.03   0.01    0.00  -0.00  -0.00  -0.00  -0.00  -0.00
    36   1    -0.00   0.01  -0.01   -0.00  -0.00   0.00   0.01  -0.00   0.00
    37   1     0.01  -0.02   0.01   -0.00   0.00  -0.00   0.00  -0.01   0.01
    38   1     0.00  -0.00   0.01   -0.00  -0.00   0.00  -0.00   0.00  -0.00
    39   1     0.01  -0.00   0.00    0.00   0.00   0.00  -0.00   0.00   0.00
    40   1    -0.01  -0.01  -0.01   -0.00  -0.00   0.00   0.00   0.00   0.01
    41   1     0.01  -0.01  -0.00    0.00  -0.00  -0.00  -0.01   0.01   0.00
    42   1    -0.01   0.00   0.01   -0.00  -0.00  -0.00   0.01  -0.00  -0.01
    43   1     0.00  -0.01   0.00   -0.00   0.00   0.00  -0.01   0.01   0.00
    44   1    -0.01   0.02  -0.00    0.09  -0.13  -0.05   0.03  -0.12  -0.12
    45   1    -0.00  -0.03  -0.01    0.04   0.18   0.07  -0.03   0.15  -0.05
    46   1    -0.01  -0.01  -0.03    0.06   0.04   0.19   0.02   0.10  -0.07
    47   1    -0.01  -0.00   0.02    0.07  -0.02  -0.17  -0.01   0.06   0.11
    48   1    -0.03   0.04   0.04    0.24  -0.20  -0.15  -0.20  -0.04  -0.30
    49   1     0.02   0.02   0.01   -0.07  -0.06  -0.03   0.02  -0.15   0.10
    50   1    -0.03  -0.01   0.00    0.12   0.04  -0.01   0.03  -0.20   0.13
    51   1    -0.04   0.01   0.05    0.22  -0.02  -0.28   0.22   0.32   0.09
    52   1     0.02  -0.01   0.01   -0.12   0.06   0.02   0.03  -0.01   0.10
    53   1     0.02  -0.01   0.00   -0.16   0.10  -0.04   0.16  -0.01  -0.10
    54   1    -0.01  -0.02  -0.02    0.13   0.14   0.19  -0.03   0.39  -0.21
    55   1     0.00   0.00   0.01    0.03  -0.04  -0.07  -0.18  -0.07  -0.21
    56   1    -0.00  -0.00  -0.00    0.02  -0.02  -0.04   0.17   0.20   0.11
    57   1     0.01   0.01  -0.00   -0.07  -0.01   0.05  -0.03  -0.08  -0.01
    58   1     0.03   0.01  -0.02   -0.15  -0.11   0.11  -0.21   0.01   0.10
    59   1     0.24  -0.01  -0.09    0.08   0.01  -0.01  -0.01  -0.00  -0.00
    60   1    -0.16  -0.15   0.09   -0.07  -0.00   0.10   0.01  -0.01  -0.02
    61   1     0.05  -0.06   0.19    0.08  -0.01  -0.08  -0.02  -0.00   0.03
    62   1     0.05  -0.10  -0.22    0.04   0.02   0.06  -0.01  -0.01  -0.02
    63   1    -0.22  -0.30   0.28   -0.07   0.15   0.21   0.00  -0.05  -0.03
    64   1     0.04  -0.18   0.01   -0.14  -0.09  -0.11   0.04   0.01   0.03
    65   1    -0.10   0.11   0.06   -0.08  -0.01  -0.03   0.01   0.01   0.01
    66   1    -0.01  -0.25   0.38    0.20  -0.10  -0.00  -0.05   0.01   0.02
    67   1     0.07   0.20   0.01    0.00  -0.07   0.04   0.00   0.03  -0.01
    68   1     0.04   0.14   0.00   -0.01  -0.04  -0.03   0.00   0.02   0.01
    69   1     0.18  -0.09  -0.14    0.18   0.09   0.15  -0.03  -0.02  -0.04
    70   1    -0.04  -0.01   0.06   -0.05   0.11   0.07   0.01  -0.03  -0.01
    71   1    -0.01  -0.03   0.04    0.12  -0.09  -0.03  -0.03   0.02   0.01
    72   1    -0.08   0.09  -0.09   -0.09   0.02  -0.01   0.02  -0.00  -0.00
    73   1    -0.12   0.15  -0.14    0.02   0.10  -0.05  -0.01  -0.02   0.00
                    106                   107                  108          
                      A                     A                    A          
 Frequencies --   1146.7057             1147.3044            1151.4678      
 Red. masses --      1.0100                1.0124               1.9688      
 Frc consts  --      0.7825                0.7852               1.5380      
 Frac Tr+Rot --    100.0000              100.0000             100.0000      
 IR Inten    --      0.0337                0.0847              11.7001      
  Atom  AN      X      Y      Z       X      Y      Z      X      Y      Z  
     1   6    -0.00  -0.00  -0.00    0.00  -0.00   0.00   0.10   0.00   0.01
     2   6    -0.00  -0.00   0.00   -0.00  -0.00   0.00  -0.05  -0.05   0.02
     3   6     0.00   0.00  -0.00    0.00  -0.00   0.00   0.01   0.01  -0.01
     4   6     0.00  -0.00   0.00    0.00  -0.00   0.00   0.03  -0.07   0.03
     5   6     0.01  -0.00   0.00   -0.00   0.00  -0.00  -0.12   0.08  -0.05
     6   6     0.00   0.00  -0.00   -0.00   0.01  -0.00  -0.01   0.17  -0.08
     7  15    -0.00  -0.00   0.00   -0.00  -0.00   0.00  -0.00  -0.01   0.01
     8   7    -0.00   0.00  -0.00    0.00  -0.00   0.00   0.02  -0.01   0.01
     9   1    -0.00   0.00  -0.00    0.00  -0.00  -0.00  -0.01   0.00  -0.01
    10   6    -0.00   0.00  -0.00    0.00  -0.00  -0.00   0.02  -0.02  -0.01
    11  47     0.00  -0.00  -0.00   -0.00  -0.00   0.00  -0.00   0.00  -0.00
    12   6    -0.00   0.00  -0.00    0.00  -0.00   0.00   0.02  -0.00   0.03
    13  17    -0.00  -0.00  -0.00    0.00  -0.00   0.00   0.00   0.00  -0.00
    14   6     0.00  -0.00   0.00    0.01   0.01  -0.01  -0.00  -0.00  -0.00
    15   6    -0.00  -0.00  -0.00   -0.01  -0.00   0.00   0.00   0.00  -0.00
    16   6    -0.00   0.00   0.00   -0.00  -0.00  -0.00   0.00   0.00   0.00
    17   6     0.00  -0.00   0.00    0.00  -0.00  -0.00   0.00   0.00  -0.00
    18   6     0.00   0.00  -0.00   -0.00  -0.00   0.00  -0.00   0.00  -0.00
    19   6     0.00   0.00  -0.00    0.00   0.00  -0.00  -0.00  -0.00   0.00
    20   6    -0.00  -0.00   0.00   -0.00  -0.00  -0.00   0.00   0.00   0.00
    21   6     0.00  -0.00   0.00   -0.00   0.00  -0.00  -0.00  -0.00   0.00
    22   6     0.00   0.00  -0.00   -0.00  -0.00   0.00  -0.00   0.00  -0.00
    23   6    -0.00  -0.00  -0.00    0.00   0.00   0.00  -0.00  -0.00  -0.00
    24   6     0.00   0.00  -0.00   -0.00  -0.00  -0.00  -0.00   0.00   0.00
    25   6    -0.00   0.00   0.00    0.00   0.00   0.00   0.00  -0.00  -0.00
    26   6     0.00  -0.00  -0.00    0.00  -0.00  -0.00  -0.00  -0.00   0.00
    27   6    -0.00   0.00   0.00    0.00   0.00  -0.00   0.00   0.00  -0.00
    28   6     0.00   0.00   0.00   -0.00  -0.00   0.00  -0.00  -0.00   0.00
    29   6     0.00  -0.00  -0.00    0.00  -0.00  -0.00  -0.00  -0.00  -0.00
    30   6    -0.00  -0.00   0.00   -0.00  -0.00   0.00  -0.00  -0.00   0.00
    31   6    -0.00  -0.00  -0.00    0.00  -0.00  -0.00   0.00   0.00   0.00
    32   6    -0.00  -0.00  -0.00   -0.00  -0.00   0.00  -0.00  -0.00  -0.00
    33   6    -0.00   0.00  -0.00   -0.00   0.00   0.00   0.00   0.00  -0.00
    34   1    -0.01   0.01   0.00    0.01  -0.01   0.01   0.16  -0.21   0.10
    35   1    -0.01  -0.01   0.00   -0.01  -0.01   0.00  -0.43  -0.38   0.16
    36   1     0.00   0.00  -0.00    0.00  -0.00   0.00   0.02   0.01  -0.01
    37   1     0.00  -0.00   0.00    0.00  -0.02   0.01   0.14  -0.52   0.27
    38   1     0.00  -0.00   0.00   -0.00   0.00  -0.00  -0.08  -0.01  -0.12
    39   1     0.00  -0.00   0.00   -0.00   0.00   0.00  -0.04   0.05   0.04
    40   1    -0.00  -0.00  -0.01    0.00   0.00   0.01   0.06   0.08   0.13
    41   1     0.00  -0.00  -0.00   -0.00   0.00  -0.00  -0.04  -0.00  -0.06
    42   1    -0.00   0.00   0.01    0.00  -0.00  -0.01   0.09  -0.06  -0.14
    43   1     0.00  -0.00  -0.00   -0.00   0.00   0.00  -0.10   0.09   0.06
    44   1     0.01  -0.00   0.01   -0.08  -0.03  -0.15  -0.00   0.01   0.01
    45   1    -0.01  -0.00  -0.01    0.09   0.03   0.14  -0.00  -0.01   0.00
    46   1     0.01   0.02   0.01   -0.07  -0.14  -0.05  -0.00   0.00   0.00
    47   1    -0.00  -0.02  -0.01    0.07   0.15   0.05  -0.00  -0.00  -0.00
    48   1    -0.01   0.01   0.00    0.23  -0.13  -0.02  -0.02   0.02   0.01
    49   1     0.00  -0.03   0.02   -0.05   0.35  -0.23   0.00  -0.02   0.01
    50   1    -0.00   0.02  -0.01    0.03  -0.14   0.10  -0.00   0.01  -0.01
    51   1     0.02   0.01  -0.02   -0.17  -0.08   0.12   0.01  -0.00  -0.01
    52   1    -0.04   0.02  -0.00    0.38  -0.19   0.02  -0.03   0.01  -0.01
    53   1     0.01  -0.00  -0.00   -0.14   0.08  -0.01   0.00  -0.00   0.00
    54   1     0.01  -0.02   0.02   -0.02   0.24  -0.14  -0.00  -0.04   0.02
    55   1     0.01  -0.01  -0.02   -0.07   0.08   0.12   0.01   0.00   0.01
    56   1    -0.01   0.00   0.01    0.07  -0.07  -0.13  -0.01  -0.00  -0.00
    57   1     0.03   0.02  -0.02   -0.34  -0.17   0.22   0.02   0.01  -0.02
    58   1    -0.01  -0.01   0.01    0.10   0.06  -0.07   0.01   0.00  -0.01
    59   1    -0.03   0.10   0.14   -0.00   0.01   0.01  -0.00   0.00   0.00
    60   1     0.04  -0.10  -0.15    0.00  -0.01  -0.01  -0.00   0.01   0.01
    61   1    -0.17   0.05   0.04   -0.01   0.00   0.00   0.01  -0.00  -0.01
    62   1     0.16  -0.05  -0.04    0.01   0.00   0.00  -0.00   0.00   0.00
    63   1     0.07   0.23  -0.01    0.01   0.03  -0.00   0.00   0.02   0.01
    64   1     0.13   0.05   0.10    0.01   0.01   0.01  -0.01  -0.00  -0.01
    65   1    -0.33  -0.14  -0.25   -0.03  -0.02  -0.03  -0.01  -0.00  -0.01
    66   1     0.12  -0.16   0.14    0.02  -0.02   0.01   0.02  -0.01  -0.00
    67   1    -0.04  -0.15   0.01   -0.00  -0.01   0.00   0.00  -0.00   0.00
    68   1     0.12   0.40  -0.01    0.01   0.04  -0.00   0.00   0.00  -0.00
    69   1    -0.17  -0.08  -0.14   -0.02  -0.01  -0.01  -0.00   0.00   0.00
    70   1    -0.09  -0.06   0.16   -0.01  -0.00   0.01   0.00   0.01  -0.00
    71   1     0.08   0.06  -0.13    0.01   0.01  -0.01   0.00  -0.00  -0.00
    72   1     0.20  -0.27   0.25    0.02  -0.03   0.02   0.00  -0.00   0.00
    73   1    -0.08   0.11  -0.10   -0.01   0.01  -0.01   0.00  -0.00   0.00
                    109                   110                  111          
                      A                     A                    A          
 Frequencies --   1158.6655             1159.2863            1162.6349      
 Red. masses --      1.0467                1.0456               1.3823      
 Frc consts  --      0.8280                0.8279               1.1009      
 Frac Tr+Rot --    100.0000              100.0000             100.0000      
 IR Inten    --      0.1023                0.0010               0.2893      
  Atom  AN      X      Y      Z       X      Y      Z      X      Y      Z  
     1   6     0.00  -0.00   0.00    0.00   0.00   0.00  -0.00   0.00  -0.00
     2   6     0.00   0.00  -0.00   -0.00  -0.00  -0.00   0.00  -0.00   0.00
     3   6    -0.00  -0.01   0.00    0.00   0.00  -0.00  -0.00  -0.00  -0.00
     4   6    -0.00   0.00  -0.00    0.00  -0.00   0.00   0.00  -0.00  -0.00
     5   6    -0.01   0.01  -0.00   -0.00   0.00  -0.00  -0.00   0.01   0.03
     6   6     0.00  -0.00   0.00    0.00   0.00  -0.00   0.00  -0.00  -0.00
     7  15     0.00   0.00  -0.00    0.00  -0.00  -0.00   0.00   0.00   0.00
     8   7    -0.00   0.00   0.00    0.00  -0.00   0.00   0.00  -0.03  -0.06
     9   1     0.01  -0.00   0.00   -0.00   0.00   0.00   0.01  -0.09  -0.17
    10   6     0.00  -0.00   0.00    0.00   0.00  -0.00  -0.01   0.11  -0.01
    11  47    -0.00   0.00   0.00    0.00   0.00  -0.00  -0.00  -0.00  -0.00
    12   6     0.00  -0.00   0.00    0.00   0.00   0.00   0.00  -0.07   0.09
    13  17     0.00  -0.00   0.00   -0.00  -0.00  -0.00  -0.00   0.00   0.00
    14   6     0.00   0.00  -0.00   -0.01  -0.01   0.01  -0.00  -0.00  -0.00
    15   6     0.00   0.00   0.00   -0.00   0.00  -0.00   0.00   0.00  -0.00
    16   6    -0.00   0.00  -0.00    0.01  -0.00   0.00  -0.00   0.00   0.00
    17   6     0.00  -0.00   0.00   -0.02   0.01  -0.00   0.00   0.00  -0.00
    18   6    -0.00   0.00  -0.00    0.00  -0.02   0.01  -0.00   0.00  -0.00
    19   6    -0.00  -0.00   0.00    0.02   0.01  -0.01  -0.00  -0.00   0.00
    20   6     0.00  -0.00   0.00   -0.02   0.01   0.00   0.00   0.00   0.00
    21   6    -0.00   0.01  -0.00    0.00  -0.02   0.01  -0.00  -0.00  -0.00
    22   6    -0.00  -0.00   0.00   -0.00   0.01  -0.01   0.00   0.00   0.00
    23   6    -0.00  -0.00   0.00    0.02   0.01  -0.01   0.00  -0.00  -0.00
    24   6    -0.01  -0.01   0.00   -0.00   0.00   0.00   0.00   0.00  -0.00
    25   6     0.01  -0.01  -0.00    0.00  -0.00  -0.00  -0.00  -0.00   0.00
    26   6     0.00   0.01   0.00   -0.00   0.00   0.00  -0.00  -0.00   0.00
    27   6    -0.01  -0.02   0.00   -0.00  -0.01  -0.00  -0.00  -0.00  -0.00
    28   6     0.02   0.01   0.01    0.01   0.00   0.00   0.00   0.00   0.00
    29   6    -0.01   0.02  -0.01   -0.00   0.00  -0.00  -0.00   0.00  -0.00
    30   6    -0.00  -0.02  -0.00   -0.00  -0.00  -0.00  -0.00  -0.00  -0.00
    31   6     0.01   0.01   0.01    0.00   0.00   0.00   0.00  -0.00   0.00
    32   6    -0.00   0.00  -0.00   -0.00  -0.00  -0.00  -0.00   0.00  -0.00
    33   6    -0.01   0.01  -0.01   -0.00   0.00  -0.00  -0.00   0.00  -0.00
    34   1     0.01  -0.02   0.00    0.00  -0.01  -0.01  -0.00   0.01   0.00
    35   1     0.03   0.03  -0.01   -0.01  -0.00   0.01   0.00  -0.00  -0.00
    36   1     0.01  -0.01   0.00   -0.00   0.00  -0.00  -0.01   0.01   0.01
    37   1    -0.01   0.02  -0.01    0.00  -0.01   0.00  -0.00   0.00  -0.01
    38   1    -0.00   0.00  -0.01   -0.00  -0.00  -0.00   0.10  -0.14   0.22
    39   1    -0.01  -0.00  -0.01    0.00   0.00   0.00   0.30   0.01   0.29
    40   1     0.01   0.01   0.01   -0.00   0.00   0.00  -0.24  -0.25  -0.32
    41   1    -0.00   0.00   0.00   -0.00  -0.00  -0.00  -0.33   0.20   0.13
    42   1     0.00  -0.00  -0.00    0.00  -0.00  -0.00   0.29  -0.11  -0.34
    43   1     0.00   0.00  -0.00   -0.00   0.00   0.00  -0.11   0.25  -0.01
    44   1    -0.04  -0.00  -0.05    0.14   0.01   0.23  -0.00   0.00   0.00
    45   1     0.03   0.00   0.05   -0.13  -0.02  -0.21   0.00  -0.00   0.00
    46   1    -0.03  -0.06  -0.02    0.10   0.23   0.06  -0.00  -0.00   0.00
    47   1     0.02   0.06   0.02   -0.12  -0.22  -0.07   0.00   0.00   0.00
    48   1    -0.09   0.04  -0.00    0.30  -0.14   0.04  -0.00   0.00   0.00
    49   1     0.00  -0.02   0.02   -0.01   0.08  -0.05  -0.00   0.00  -0.00
    50   1     0.01  -0.05   0.04   -0.03   0.21  -0.14  -0.00   0.00  -0.00
    51   1     0.07   0.04  -0.04   -0.27  -0.15   0.16  -0.00  -0.00  -0.00
    52   1    -0.02   0.01   0.00    0.08  -0.04  -0.00   0.00  -0.00  -0.00
    53   1    -0.05   0.02  -0.00    0.21  -0.11   0.02  -0.00   0.00   0.00
    54   1     0.01  -0.07   0.04   -0.04   0.25  -0.19   0.00  -0.00   0.00
    55   1    -0.03   0.03   0.05    0.12  -0.12  -0.19   0.00  -0.00   0.00
    56   1     0.03  -0.02  -0.05   -0.11   0.10   0.21  -0.00  -0.00  -0.00
    57   1     0.02   0.01  -0.01   -0.07  -0.03   0.05   0.00   0.00  -0.00
    58   1     0.05   0.03  -0.03   -0.17  -0.09   0.11   0.00   0.00  -0.00
    59   1     0.02  -0.14  -0.19    0.01  -0.04  -0.05   0.00  -0.00  -0.00
    60   1    -0.03   0.16   0.19   -0.01   0.04   0.05   0.00   0.00   0.00
    61   1     0.24  -0.08  -0.04    0.06  -0.02  -0.01   0.00  -0.00  -0.00
    62   1    -0.24   0.06   0.04   -0.06   0.01   0.01  -0.00   0.00   0.00
    63   1     0.10   0.32  -0.01    0.02   0.08  -0.00   0.00   0.00  -0.00
    64   1    -0.18  -0.08  -0.13   -0.05  -0.02  -0.04  -0.00  -0.00  -0.00
    65   1    -0.08  -0.03  -0.06   -0.02  -0.01  -0.01  -0.00  -0.00  -0.00
    66   1     0.15  -0.22   0.21    0.04  -0.05   0.05   0.00  -0.00   0.00
    67   1     0.06   0.21  -0.01    0.02   0.06  -0.00   0.00   0.00  -0.00
    68   1     0.03   0.12   0.00    0.01   0.03   0.00   0.00   0.00   0.00
    69   1    -0.28  -0.11  -0.20   -0.07  -0.03  -0.05  -0.00  -0.00  -0.00
    70   1     0.13   0.10  -0.22    0.03   0.03  -0.06   0.00   0.00  -0.00
    71   1    -0.10  -0.09   0.19   -0.03  -0.03   0.06  -0.00  -0.00   0.00
    72   1     0.06  -0.08   0.07    0.01  -0.02   0.02   0.00  -0.00   0.00
    73   1     0.11  -0.15   0.14    0.03  -0.04   0.04   0.00  -0.00   0.00
                    112                   113                  114          
                      A                     A                    A          
 Frequencies --   1179.5673             1211.2824            1211.5777      
 Red. masses --      1.7761                1.1099               1.9893      
 Frc consts  --      1.4560                0.9594               1.7205      
 Frac Tr+Rot --    100.0000              100.0000             100.0000      
 IR Inten    --      1.1219                1.4530               1.6019      
  Atom  AN      X      Y      Z       X      Y      Z      X      Y      Z  
     1   6    -0.01  -0.07   0.03   -0.00   0.03  -0.01  -0.00   0.00   0.00
     2   6     0.00   0.04  -0.02   -0.03  -0.04   0.02  -0.00  -0.00  -0.00
     3   6     0.04  -0.07   0.04    0.05  -0.02   0.01   0.00   0.00   0.00
     4   6    -0.09   0.04  -0.03   -0.01   0.03  -0.02  -0.00   0.00   0.00
     5   6    -0.09   0.14  -0.08    0.01  -0.01   0.01   0.00  -0.01  -0.03
     6   6     0.05  -0.02   0.01   -0.02  -0.00  -0.00  -0.00   0.00   0.00
     7  15    -0.00   0.00  -0.00    0.00   0.00   0.00  -0.00   0.00   0.00
     8   7    -0.01   0.00  -0.00    0.00   0.00  -0.01  -0.02   0.09   0.18
     9   1     0.16  -0.05   0.03    0.01   0.01   0.00   0.03  -0.18  -0.33
    10   6     0.01  -0.04   0.02   -0.00  -0.00   0.01   0.05  -0.00  -0.10
    11  47     0.00   0.00   0.00   -0.00  -0.00  -0.00   0.00   0.00   0.00
    12   6     0.01  -0.04   0.03   -0.00  -0.00   0.00  -0.04  -0.08  -0.07
    13  17    -0.00  -0.00   0.00   -0.00  -0.00   0.00  -0.00   0.00   0.00
    14   6     0.00  -0.00   0.00    0.01   0.00  -0.00   0.01   0.00  -0.00
    15   6     0.00   0.00   0.00   -0.00  -0.00  -0.00  -0.00  -0.00   0.00
    16   6     0.00   0.00   0.00   -0.00   0.00   0.00  -0.00   0.00   0.00
    17   6    -0.00   0.00  -0.00    0.00  -0.00  -0.00   0.00  -0.00  -0.00
    18   6     0.00  -0.00   0.00    0.00   0.00   0.00   0.00  -0.00   0.00
    19   6     0.00   0.00  -0.00    0.00   0.00  -0.00   0.00   0.00  -0.00
    20   6    -0.00   0.00   0.00   -0.00  -0.00  -0.00  -0.00  -0.00  -0.00
    21   6     0.00  -0.00  -0.00    0.00   0.00   0.00   0.00   0.00   0.00
    22   6    -0.00   0.00  -0.00   -0.00  -0.00  -0.00  -0.00  -0.00  -0.00
    23   6     0.00  -0.00   0.00   -0.00  -0.00   0.00  -0.00  -0.00   0.00
    24   6     0.00  -0.01   0.00   -0.01  -0.00  -0.01  -0.00  -0.00  -0.00
    25   6    -0.00   0.00  -0.00    0.01  -0.00   0.00   0.00   0.00  -0.00
    26   6     0.01   0.00  -0.00   -0.00   0.00   0.01   0.00   0.00   0.00
    27   6    -0.00   0.01   0.00    0.00  -0.01  -0.00  -0.00  -0.00   0.00
    28   6    -0.00  -0.00  -0.00    0.00   0.00   0.00   0.00  -0.00  -0.00
    29   6     0.00  -0.00   0.00   -0.00   0.00  -0.00  -0.00  -0.00   0.00
    30   6     0.00   0.00  -0.00    0.00   0.00  -0.00   0.00   0.00  -0.00
    31   6    -0.00   0.00   0.00   -0.00  -0.00  -0.00  -0.00  -0.00  -0.00
    32   6     0.00   0.00  -0.00    0.00   0.00   0.00   0.00   0.00   0.00
    33   6     0.00  -0.00   0.00   -0.00   0.00   0.00  -0.00   0.00   0.00
    34   1     0.05  -0.34   0.16   -0.06   0.27  -0.13  -0.00   0.00  -0.01
    35   1     0.30   0.30  -0.12   -0.42  -0.38   0.16  -0.01  -0.01  -0.00
    36   1     0.55  -0.21   0.14    0.56  -0.15   0.11   0.02  -0.00   0.00
    37   1    -0.11   0.09  -0.06   -0.08   0.35  -0.18  -0.00  -0.01  -0.04
    38   1    -0.02   0.06  -0.06    0.01   0.01   0.02  -0.23  -0.21  -0.28
    39   1    -0.10  -0.01  -0.10   -0.01  -0.02  -0.03   0.05   0.20   0.34
    40   1     0.11   0.10   0.13    0.00  -0.01  -0.01  -0.15  -0.00   0.18
    41   1    -0.12   0.08   0.06   -0.01   0.01   0.01  -0.09   0.16   0.34
    42   1     0.14  -0.04  -0.15   -0.00  -0.00   0.01   0.11   0.17   0.13
    43   1    -0.02   0.09  -0.03    0.00  -0.00  -0.00   0.28  -0.10  -0.30
    44   1     0.01   0.00   0.02    0.00  -0.00  -0.00   0.00  -0.01  -0.01
    45   1    -0.00  -0.01  -0.00   -0.00   0.01  -0.00  -0.00   0.01  -0.00
    46   1    -0.00  -0.00  -0.00   -0.01  -0.02   0.00  -0.00  -0.01   0.00
    47   1    -0.01  -0.02  -0.01   -0.00  -0.01  -0.00  -0.00  -0.02  -0.01
    48   1     0.02   0.01   0.04    0.00   0.01   0.02   0.01   0.00   0.02
    49   1    -0.00  -0.01   0.00   -0.00  -0.00   0.00   0.00  -0.00   0.00
    50   1    -0.00   0.03  -0.02    0.00   0.00  -0.00   0.00   0.01  -0.00
    51   1    -0.01  -0.03  -0.02    0.01   0.01   0.01   0.01   0.01   0.00
    52   1    -0.00   0.00  -0.00   -0.01   0.00   0.00  -0.01   0.01   0.00
    53   1    -0.00   0.00   0.00    0.02  -0.01  -0.00   0.02  -0.01  -0.00
    54   1    -0.00  -0.01  -0.00   -0.02  -0.01  -0.02  -0.02  -0.02  -0.03
    55   1     0.00   0.00   0.01   -0.01   0.01   0.01  -0.01   0.01   0.01
    56   1    -0.00   0.00   0.00   -0.00   0.01   0.01  -0.01   0.01   0.02
    57   1    -0.00  -0.00   0.00   -0.01  -0.00   0.01  -0.01  -0.01   0.01
    58   1     0.01   0.01  -0.01    0.02   0.01  -0.01   0.02   0.01  -0.01
    59   1     0.01   0.00   0.00   -0.01   0.02   0.03   0.00   0.01   0.01
    60   1    -0.00  -0.03  -0.02    0.00   0.04   0.04  -0.00   0.01   0.01
    61   1    -0.03   0.01   0.01    0.04  -0.01   0.00   0.00  -0.00   0.01
    62   1     0.02  -0.01  -0.01    0.05  -0.02  -0.01   0.01  -0.00  -0.01
    63   1    -0.02  -0.02   0.03   -0.03  -0.00   0.06  -0.01  -0.01   0.00
    64   1     0.03   0.01   0.02   -0.06  -0.03  -0.05  -0.01  -0.01  -0.01
    65   1    -0.01  -0.00  -0.01    0.03   0.01   0.02   0.01   0.00   0.01
    66   1    -0.03   0.00   0.03    0.07   0.00  -0.05   0.03  -0.00  -0.02
    67   1     0.01   0.02  -0.00   -0.02  -0.04  -0.01  -0.01  -0.03  -0.00
    68   1    -0.00  -0.01   0.00    0.01   0.02   0.00   0.00   0.02   0.00
    69   1     0.06  -0.02  -0.02   -0.03   0.00  -0.00  -0.02   0.01   0.01
    70   1    -0.02  -0.02   0.04    0.01  -0.01  -0.02   0.01   0.00  -0.01
    71   1     0.00   0.00  -0.01   -0.01   0.01   0.00   0.00   0.01  -0.01
    72   1     0.00  -0.01   0.01    0.01  -0.00   0.00  -0.00   0.00  -0.00
    73   1    -0.02   0.04  -0.03   -0.02   0.00  -0.01   0.00  -0.01   0.01
                    115                   116                  117          
                      A                     A                    A          
 Frequencies --   1214.6540             1216.1776            1219.1814      
 Red. masses --      1.1975                1.1842               1.1982      
 Frc consts  --      1.0409                1.0320               1.0493      
 Frac Tr+Rot --    100.0000              100.0000             100.0000      
 IR Inten    --      0.4558                0.2029               0.3675      
  Atom  AN      X      Y      Z       X      Y      Z      X      Y      Z  
     1   6    -0.00  -0.01   0.00   -0.00   0.00  -0.00  -0.00   0.01  -0.00
     2   6     0.00   0.01  -0.00   -0.00  -0.00   0.00  -0.00  -0.00   0.00
     3   6    -0.01   0.00  -0.00    0.00   0.00  -0.00  -0.00   0.00  -0.00
     4   6     0.00  -0.01   0.00    0.00  -0.00   0.00   0.00  -0.00   0.00
     5   6    -0.00   0.00   0.00    0.00  -0.00   0.00   0.00  -0.01   0.00
     6   6     0.00  -0.00  -0.00    0.00   0.00   0.00   0.01  -0.00  -0.00
     7  15    -0.00   0.00   0.00    0.00  -0.00  -0.00   0.00  -0.00   0.00
     8   7     0.00  -0.01  -0.01    0.00   0.00   0.01  -0.00  -0.00  -0.00
     9   1     0.00   0.01   0.02   -0.00  -0.00  -0.01  -0.00   0.00   0.00
    10   6    -0.00   0.00   0.01    0.00   0.00  -0.00  -0.00   0.00   0.00
    11  47     0.00  -0.00  -0.00    0.00  -0.00  -0.00   0.00   0.00   0.00
    12   6     0.00   0.00   0.00   -0.00  -0.00  -0.00   0.00   0.00  -0.00
    13  17     0.00   0.00   0.00    0.00   0.00   0.00   0.00  -0.00   0.00
    14   6     0.07  -0.00  -0.02    0.01  -0.02   0.01  -0.00   0.07  -0.05
    15   6    -0.03   0.01   0.02    0.00   0.01   0.00  -0.01  -0.04   0.00
    16   6    -0.03   0.01   0.02   -0.00   0.00  -0.01   0.01  -0.01   0.04
    17   6     0.02  -0.01  -0.01    0.00  -0.00   0.00  -0.01   0.01  -0.01
    18   6     0.00   0.01   0.01   -0.00   0.01  -0.00   0.00  -0.02   0.01
    19   6     0.02   0.00  -0.02   -0.00  -0.00   0.00   0.01   0.02  -0.00
    20   6    -0.02   0.00  -0.01   -0.00   0.00   0.00   0.01  -0.01  -0.01
    21   6     0.01   0.00   0.01    0.00  -0.01   0.00  -0.00   0.03  -0.02
    22   6    -0.03  -0.01  -0.02   -0.00   0.01  -0.00   0.00  -0.03   0.02
    23   6    -0.02  -0.01   0.00    0.00  -0.00  -0.00  -0.01   0.00   0.02
    24   6    -0.04  -0.02  -0.03   -0.02   0.07  -0.03  -0.00   0.02  -0.01
    25   6     0.02   0.00  -0.00   -0.00  -0.03   0.03  -0.00  -0.01   0.01
    26   6     0.00   0.01   0.02   -0.01  -0.03   0.03  -0.00  -0.01   0.00
    27   6    -0.00  -0.01  -0.01    0.01   0.03  -0.01   0.00   0.01  -0.00
    28   6     0.01   0.00   0.01   -0.01   0.01   0.01  -0.00   0.00   0.00
    29   6    -0.01   0.00   0.00   -0.01   0.02  -0.02  -0.00   0.01  -0.01
    30   6     0.01   0.01  -0.01   -0.00  -0.02  -0.01  -0.00  -0.01  -0.00
    31   6    -0.02  -0.01  -0.01   -0.01   0.01   0.00  -0.00   0.00   0.00
    32   6     0.02   0.01   0.01    0.02  -0.03  -0.01   0.01  -0.01  -0.00
    33   6    -0.00  -0.00   0.01    0.02  -0.01   0.01   0.00  -0.00   0.00
    34   1     0.01  -0.04   0.03   -0.01   0.03  -0.01  -0.01   0.03  -0.02
    35   1     0.07   0.07  -0.03   -0.02  -0.02   0.01  -0.01  -0.01   0.00
    36   1    -0.09   0.02  -0.02   -0.01   0.00  -0.00  -0.04   0.01  -0.01
    37   1     0.01  -0.06   0.03    0.00  -0.01   0.00   0.01  -0.02   0.01
    38   1     0.01   0.01   0.02   -0.01  -0.01  -0.01   0.00   0.00   0.00
    39   1    -0.00  -0.01  -0.02    0.00   0.01   0.01   0.00  -0.00   0.00
    40   1     0.01   0.00  -0.01   -0.01  -0.00   0.00   0.00  -0.00  -0.00
    41   1     0.00  -0.01  -0.01    0.00   0.00   0.01   0.00  -0.00  -0.00
    42   1    -0.00  -0.01  -0.01    0.00   0.01   0.01  -0.00   0.00   0.00
    43   1    -0.01   0.01   0.01    0.01  -0.01  -0.01  -0.00   0.00   0.00
    44   1    -0.04  -0.04  -0.13   -0.04   0.01  -0.04   0.13  -0.06   0.13
    45   1    -0.07   0.08  -0.09   -0.04  -0.00  -0.06   0.14   0.03   0.20
    46   1    -0.03  -0.10   0.05    0.03   0.04   0.02  -0.12  -0.22  -0.09
    47   1    -0.03  -0.11  -0.09    0.02   0.04   0.00  -0.10  -0.17   0.01
    48   1     0.10   0.02   0.18    0.00  -0.04  -0.09  -0.02   0.16   0.39
    49   1    -0.01   0.00  -0.01   -0.01   0.05  -0.03   0.02  -0.18   0.12
    50   1     0.05  -0.01   0.01    0.01  -0.09   0.06  -0.05   0.34  -0.22
    51   1     0.07   0.20   0.10   -0.01   0.08   0.07   0.04  -0.27  -0.29
    52   1    -0.14   0.07  -0.00   -0.03   0.01  -0.00   0.09  -0.04   0.01
    53   1     0.29  -0.13  -0.00    0.05  -0.03   0.01  -0.15   0.11  -0.05
    54   1    -0.21  -0.21  -0.27    0.00  -0.03   0.01  -0.03   0.09  -0.10
    55   1    -0.11   0.10   0.18    0.01   0.01   0.03  -0.07  -0.02  -0.06
    56   1    -0.11   0.10   0.17   -0.01  -0.02  -0.01   0.05   0.09   0.07
    57   1    -0.12  -0.05   0.08    0.02   0.01  -0.01  -0.09  -0.05   0.06
    58   1     0.24   0.09  -0.15   -0.03  -0.02   0.02   0.16   0.13  -0.12
    59   1    -0.03   0.09   0.11   -0.07  -0.07  -0.06  -0.02  -0.02  -0.02
    60   1     0.01   0.09   0.09    0.06  -0.04  -0.14   0.02  -0.01  -0.03
    61   1     0.11  -0.04   0.02    0.18  -0.03  -0.09   0.05  -0.01  -0.02
    62   1     0.12  -0.05  -0.04    0.12  -0.01   0.06   0.02   0.01   0.02
    63   1    -0.09  -0.01   0.19   -0.07   0.14   0.24  -0.01   0.04   0.04
    64   1    -0.16  -0.07  -0.12   -0.05   0.04  -0.03  -0.00   0.01  -0.00
    65   1     0.08   0.03   0.06    0.02  -0.00   0.01  -0.00  -0.00  -0.00
    66   1     0.18   0.03  -0.16   -0.21   0.06   0.06  -0.06   0.01   0.02
    67   1    -0.05  -0.14  -0.02    0.09   0.35  -0.03   0.03   0.09  -0.01
    68   1     0.02   0.07   0.01   -0.05  -0.18   0.01  -0.02  -0.05   0.00
    69   1    -0.06   0.00  -0.00    0.30  -0.23  -0.29   0.08  -0.06  -0.07
    70   1     0.02  -0.04  -0.03   -0.09  -0.11   0.19  -0.03  -0.03   0.06
    71   1    -0.03   0.05  -0.02   -0.11  -0.12   0.21  -0.02  -0.02   0.04
    72   1     0.03  -0.03   0.02    0.09  -0.12   0.12   0.02  -0.03   0.03
    73   1    -0.07   0.05  -0.06   -0.16   0.25  -0.22  -0.03   0.06  -0.05
                    118                   119                  120          
                      A                     A                    A          
 Frequencies --   1221.9999             1242.5925            1283.0132      
 Red. masses --      1.2002                1.5509               1.2510      
 Frc consts  --      1.0560                1.4109               1.2133      
 Frac Tr+Rot --    100.0000              100.0000             100.0000      
 IR Inten    --      0.2515                1.9713               1.4331      
  Atom  AN      X      Y      Z       X      Y      Z      X      Y      Z  
     1   6    -0.00  -0.01   0.00    0.00  -0.00   0.00   0.00  -0.00   0.00
     2   6     0.00   0.01  -0.00   -0.00  -0.00   0.00   0.00   0.00  -0.00
     3   6    -0.00   0.00  -0.00    0.01  -0.01   0.01  -0.00   0.00  -0.00
     4   6    -0.00  -0.01   0.00   -0.02   0.03  -0.02   0.00  -0.00   0.00
     5   6     0.00   0.00  -0.00   -0.03   0.01  -0.01   0.00  -0.00   0.00
     6   6     0.01  -0.00   0.00    0.02  -0.01   0.00  -0.01   0.00  -0.00
     7  15     0.01   0.00   0.00    0.00   0.00   0.00   0.00   0.00  -0.00
     8   7    -0.00   0.00  -0.00   -0.07  -0.09   0.04   0.00  -0.00   0.00
     9   1     0.01  -0.00   0.00   -0.18  -0.08   0.03  -0.00   0.00  -0.00
    10   6    -0.00  -0.00   0.00    0.08   0.06  -0.05  -0.00   0.00  -0.00
    11  47    -0.00   0.00  -0.00    0.00   0.00  -0.00   0.00  -0.00  -0.00
    12   6    -0.00  -0.00   0.00    0.08   0.08  -0.00  -0.00   0.00  -0.00
    13  17     0.00  -0.00   0.00    0.00   0.00  -0.00   0.00   0.00   0.00
    14   6    -0.05   0.00   0.01   -0.00  -0.00  -0.00   0.07  -0.02  -0.01
    15   6     0.02  -0.00  -0.01    0.00  -0.00   0.00  -0.01   0.00   0.01
    16   6     0.02  -0.01  -0.01    0.00   0.00   0.00  -0.01   0.02   0.01
    17   6    -0.01   0.01   0.00    0.00  -0.00  -0.00   0.01  -0.01  -0.01
    18   6    -0.00  -0.01  -0.01   -0.00   0.00   0.00  -0.02  -0.00  -0.00
    19   6    -0.01  -0.00   0.01   -0.00  -0.00  -0.00   0.02   0.00  -0.01
    20   6     0.01  -0.00   0.00    0.00   0.00   0.00  -0.02   0.00   0.01
    21   6    -0.01  -0.00  -0.00    0.00  -0.00  -0.00   0.01  -0.00   0.01
    22   6     0.02   0.01   0.01   -0.00   0.00   0.00  -0.01  -0.00  -0.01
    23   6     0.01   0.01  -0.00   -0.00   0.00   0.00  -0.01   0.01   0.00
    24   6    -0.06  -0.02  -0.04   -0.00  -0.00  -0.00  -0.07  -0.04  -0.04
    25   6     0.04   0.00   0.00    0.00  -0.00   0.00   0.02  -0.00  -0.01
    26   6     0.01   0.02   0.03    0.00   0.00   0.00  -0.01   0.02   0.02
    27   6    -0.00  -0.01  -0.01   -0.00   0.00   0.00  -0.01  -0.01  -0.01
    28   6     0.01   0.01   0.01    0.00  -0.00  -0.00   0.01   0.01   0.01
    29   6    -0.01   0.00  -0.01   -0.00   0.00   0.00  -0.02  -0.00  -0.00
    30   6     0.01   0.01  -0.01    0.00   0.00  -0.00   0.01   0.01   0.02
    31   6    -0.02  -0.01  -0.02   -0.00  -0.00   0.00  -0.02  -0.01  -0.01
    32   6     0.02   0.01   0.02    0.00   0.00   0.00   0.02   0.01   0.01
    33   6    -0.01  -0.01   0.02    0.00  -0.00   0.00   0.03   0.01   0.01
    34   1     0.00  -0.03   0.02    0.01  -0.06   0.03   0.01  -0.03   0.01
    35   1     0.06   0.06  -0.03    0.08   0.06  -0.03  -0.00  -0.00   0.00
    36   1    -0.06   0.02  -0.01    0.12  -0.04   0.03   0.00  -0.00   0.00
    37   1     0.01  -0.06   0.03   -0.04   0.11  -0.06  -0.00   0.02  -0.01
    38   1     0.00   0.01  -0.00   -0.19  -0.27  -0.16   0.00  -0.00   0.01
    39   1    -0.01  -0.00  -0.01    0.17   0.19   0.40   0.01  -0.00  -0.00
    40   1     0.01   0.01   0.00   -0.22  -0.10   0.08  -0.00  -0.00  -0.01
    41   1    -0.01   0.00   0.01    0.23  -0.21  -0.37   0.00  -0.00   0.00
    42   1     0.01   0.00  -0.00   -0.22  -0.15   0.01  -0.00   0.00   0.00
    43   1     0.00   0.00  -0.01   -0.24  -0.03   0.29   0.01  -0.01  -0.00
    44   1     0.05   0.02   0.11    0.00  -0.00   0.00   0.09  -0.02   0.11
    45   1     0.02  -0.05   0.03   -0.00  -0.00  -0.00  -0.14   0.02  -0.21
    46   1     0.00   0.02  -0.04   -0.00  -0.01  -0.00  -0.12  -0.27  -0.05
    47   1     0.02   0.09   0.07    0.00   0.00   0.00   0.10   0.17   0.02
    48   1    -0.09   0.01  -0.11   -0.01   0.01   0.01  -0.19   0.08  -0.07
    49   1     0.00  -0.01   0.01   -0.00  -0.00   0.00  -0.04  -0.03  -0.01
    50   1    -0.04   0.01  -0.01    0.00   0.00  -0.00  -0.02  -0.00  -0.00
    51   1    -0.07  -0.15  -0.06   -0.00   0.00   0.00  -0.14  -0.11   0.07
    52   1     0.11  -0.05   0.00    0.00  -0.00  -0.00   0.12  -0.06   0.03
    53   1    -0.20   0.09   0.00   -0.00  -0.00   0.00  -0.04   0.02   0.00
    54   1     0.13   0.14   0.17   -0.00   0.00  -0.00   0.05   0.07   0.03
    55   1     0.07  -0.06  -0.11    0.00  -0.00  -0.01   0.00   0.02   0.05
    56   1     0.07  -0.06  -0.10    0.00  -0.00  -0.00  -0.06   0.07   0.11
    57   1     0.09   0.04  -0.06   -0.00  -0.00  -0.00   0.11   0.08  -0.07
    58   1    -0.16  -0.06   0.10    0.00   0.00  -0.00  -0.07  -0.02   0.04
    59   1    -0.05   0.13   0.16   -0.00   0.01   0.01  -0.03   0.00  -0.00
    60   1     0.02   0.13   0.10    0.00   0.01   0.00  -0.03   0.12   0.17
    61   1     0.15  -0.05   0.03    0.00  -0.00   0.00   0.31  -0.09  -0.05
    62   1     0.21  -0.08  -0.06    0.01  -0.00  -0.00  -0.12   0.00  -0.02
    63   1    -0.15  -0.02   0.30   -0.01  -0.01   0.01   0.09   0.16  -0.11
    64   1    -0.26  -0.11  -0.19   -0.01  -0.00  -0.01   0.07   0.03   0.05
    65   1     0.14   0.06   0.11    0.01   0.00   0.00  -0.16  -0.06  -0.12
    66   1     0.25   0.05  -0.25    0.01   0.00  -0.01  -0.03  -0.07   0.11
    67   1    -0.08  -0.19  -0.03   -0.00  -0.01  -0.00   0.01   0.02   0.01
    68   1     0.03   0.10   0.00    0.00   0.01   0.00  -0.03  -0.09   0.05
    69   1    -0.11  -0.02  -0.05   -0.00  -0.00  -0.01   0.22   0.09   0.17
    70   1     0.05  -0.04  -0.07    0.00  -0.00  -0.00  -0.14  -0.17   0.25
    71   1    -0.07   0.04   0.02   -0.01   0.00   0.00   0.09   0.15  -0.24
    72   1     0.05  -0.05   0.05    0.00  -0.00   0.00  -0.00   0.08  -0.07
    73   1    -0.11   0.08  -0.10   -0.00   0.01  -0.01   0.04  -0.02   0.02
                    121                   122                  123          
                      A                     A                    A          
 Frequencies --   1284.7933             1287.1642            1290.0536      
 Red. masses --      1.7239                1.5653               1.3216      
 Frc consts  --      1.6766                1.5280               1.2958      
 Frac Tr+Rot --    100.0000              100.0000             100.0000      
 IR Inten    --      1.2957                3.7549               1.6774      
  Atom  AN      X      Y      Z       X      Y      Z      X      Y      Z  
     1   6     0.04  -0.03   0.02   -0.01   0.01  -0.01   0.00   0.00   0.00
     2   6     0.02   0.01  -0.01   -0.02  -0.01   0.00   0.00   0.00  -0.00
     3   6    -0.02  -0.01   0.00    0.00  -0.02   0.01   0.00   0.00  -0.00
     4   6    -0.00   0.00   0.00   -0.02   0.02  -0.01   0.00  -0.00   0.00
     5   6    -0.02   0.04  -0.02   -0.04   0.06  -0.03   0.00  -0.01   0.00
     6   6    -0.08   0.03  -0.02    0.05  -0.02   0.01  -0.00  -0.00  -0.01
     7  15     0.00  -0.00   0.00    0.00  -0.00   0.00   0.00   0.00   0.00
     8   7     0.12  -0.07   0.05    0.09  -0.06   0.04  -0.00   0.00  -0.00
     9   1    -0.12   0.02  -0.02   -0.09   0.00  -0.01   0.00   0.00  -0.00
    10   6    -0.07   0.05  -0.01   -0.05   0.04  -0.01   0.00  -0.00   0.00
    11  47    -0.00   0.00  -0.00    0.00   0.00  -0.00   0.00   0.00   0.00
    12   6    -0.06   0.04  -0.04   -0.05   0.03  -0.03   0.00  -0.00   0.00
    13  17     0.00   0.00  -0.00    0.00   0.00  -0.00   0.00   0.00   0.00
    14   6    -0.00  -0.02   0.02   -0.01   0.04  -0.02  -0.02   0.09  -0.07
    15   6     0.00   0.01   0.00   -0.00  -0.01  -0.00  -0.01  -0.02  -0.00
    16   6    -0.00   0.00  -0.00    0.01  -0.01   0.01   0.02   0.00   0.02
    17   6    -0.00  -0.00   0.00   -0.00   0.01  -0.01  -0.02   0.02  -0.03
    18   6     0.00   0.01  -0.00    0.00  -0.01   0.01   0.00  -0.03   0.02
    19   6    -0.00  -0.01   0.00   -0.00   0.01  -0.00   0.01   0.03  -0.01
    20   6    -0.00   0.01  -0.01    0.00  -0.01   0.01   0.00  -0.02   0.02
    21   6     0.00  -0.01   0.01   -0.00   0.01  -0.01  -0.00   0.03  -0.02
    22   6     0.00   0.01  -0.01    0.00  -0.01   0.01   0.00  -0.03   0.02
    23   6    -0.00   0.01  -0.00    0.00  -0.01   0.00   0.01  -0.03   0.01
    24   6     0.02  -0.06   0.03   -0.03   0.07  -0.04  -0.00  -0.05   0.01
    25   6    -0.01   0.02  -0.01    0.01  -0.02   0.01  -0.00   0.01  -0.01
    26   6     0.01   0.01  -0.01   -0.01  -0.01   0.01   0.01   0.01  -0.00
    27   6    -0.00  -0.01   0.01    0.00   0.02  -0.01  -0.01  -0.01   0.01
    28   6    -0.01   0.02  -0.01    0.02  -0.02   0.01  -0.01   0.02  -0.00
    29   6     0.01  -0.02   0.01   -0.01   0.03  -0.02   0.00  -0.02   0.01
    30   6    -0.00   0.01  -0.01    0.01  -0.02   0.02  -0.00   0.01  -0.01
    31   6     0.01  -0.01   0.00   -0.01   0.02   0.00   0.00  -0.01  -0.00
    32   6    -0.01   0.01   0.00    0.01  -0.01  -0.01  -0.01   0.01   0.01
    33   6    -0.00   0.01  -0.01    0.00  -0.02   0.01   0.00   0.01  -0.01
    34   1     0.09  -0.23   0.11   -0.03   0.13  -0.05   0.00  -0.02  -0.01
    35   1     0.01   0.00   0.00    0.04   0.03  -0.02  -0.01  -0.01   0.01
    36   1     0.13  -0.05   0.03    0.07  -0.04   0.02  -0.01   0.00  -0.00
    37   1    -0.03   0.09  -0.05    0.03  -0.21   0.10  -0.00   0.02  -0.01
    38   1     0.16  -0.05   0.27    0.12  -0.03   0.20  -0.01  -0.00  -0.01
    39   1     0.20  -0.12   0.04    0.16  -0.09   0.04  -0.00   0.00  -0.00
    40   1    -0.07  -0.08  -0.22   -0.04  -0.04  -0.15   0.00   0.00   0.01
    41   1     0.20  -0.09   0.10    0.16  -0.08   0.07  -0.00   0.00  -0.01
    42   1    -0.12   0.13   0.18   -0.07   0.10   0.12   0.00  -0.00   0.00
    43   1     0.19  -0.23  -0.08    0.14  -0.17  -0.06  -0.01   0.01   0.00
    44   1    -0.05   0.00  -0.08    0.06  -0.01   0.10   0.17  -0.02   0.26
    45   1     0.02  -0.01   0.03   -0.01   0.01  -0.02  -0.01   0.04  -0.03
    46   1    -0.01  -0.02   0.00    0.01   0.05  -0.00  -0.00   0.05  -0.04
    47   1     0.03   0.06   0.02   -0.05  -0.11  -0.02  -0.13  -0.28  -0.07
    48   1    -0.03   0.02   0.02    0.07  -0.04  -0.03   0.16  -0.10  -0.09
    49   1     0.01  -0.06   0.04   -0.01   0.07  -0.05  -0.03   0.21  -0.14
    50   1    -0.00   0.02  -0.02    0.00  -0.02   0.01   0.01  -0.06   0.04
    51   1     0.04  -0.00  -0.04   -0.05   0.01   0.05  -0.15   0.00   0.14
    52   1     0.03  -0.01  -0.02   -0.04   0.02   0.02  -0.12   0.06   0.06
    53   1    -0.01   0.01  -0.01    0.01  -0.01   0.01   0.04  -0.02   0.02
    54   1    -0.01   0.09  -0.05    0.02  -0.11   0.08   0.04  -0.29   0.20
    55   1     0.05  -0.05  -0.07   -0.08   0.07   0.10  -0.19   0.17   0.25
    56   1    -0.05   0.04   0.08    0.08  -0.06  -0.13   0.19  -0.13  -0.28
    57   1    -0.03   0.00   0.02    0.03  -0.01  -0.03   0.12  -0.01  -0.09
    58   1     0.00   0.01  -0.00   -0.01  -0.01   0.00  -0.04  -0.04   0.03
    59   1     0.01   0.14   0.18   -0.01  -0.17  -0.22  -0.00   0.10   0.12
    60   1     0.01  -0.16  -0.16   -0.01   0.19   0.19   0.00  -0.08  -0.07
    61   1     0.10  -0.04   0.00   -0.13   0.05  -0.00   0.12  -0.05   0.00
    62   1    -0.25   0.07   0.03    0.31  -0.08  -0.04  -0.20   0.05   0.02
    63   1     0.02   0.16   0.06   -0.04  -0.20  -0.07   0.04   0.15   0.02
    64   1    -0.03   0.00  -0.01    0.03  -0.01   0.01  -0.01   0.00  -0.00
    65   1     0.02   0.05   0.04   -0.02  -0.06  -0.05  -0.01   0.03   0.01
    66   1    -0.10   0.14  -0.14    0.13  -0.17   0.16  -0.08   0.09  -0.08
    67   1     0.00   0.01  -0.01   -0.00  -0.02   0.01   0.01   0.02  -0.00
    68   1    -0.02  -0.08  -0.03    0.03   0.11   0.04  -0.03  -0.09  -0.02
    69   1     0.00  -0.06  -0.06   -0.01   0.06   0.07   0.04  -0.02  -0.01
    70   1     0.05   0.04  -0.10   -0.07  -0.05   0.14   0.01   0.00  -0.04
    71   1     0.03   0.01  -0.02   -0.04  -0.01   0.04   0.05   0.04  -0.08
    72   1     0.08  -0.10   0.09   -0.11   0.12  -0.12   0.07  -0.06   0.06
    73   1    -0.03   0.05  -0.04    0.03  -0.06   0.05  -0.01   0.03  -0.03
                    124                   125                  126          
                      A                     A                    A          
 Frequencies --   1294.9611             1303.6416            1314.8360      
 Red. masses --      1.3919                1.8464               1.5704      
 Frc consts  --      1.3752                1.8488               1.5996      
 Frac Tr+Rot --    100.0000              100.0000             100.0000      
 IR Inten    --      7.9037                4.2833               0.4806      
  Atom  AN      X      Y      Z       X      Y      Z      X      Y      Z  
     1   6    -0.01   0.02  -0.01   -0.05   0.07  -0.04  -0.01   0.01  -0.01
     2   6    -0.01  -0.01   0.00   -0.05  -0.04   0.02  -0.01  -0.01   0.00
     3   6     0.01  -0.01   0.00    0.03  -0.03   0.02   0.01  -0.00   0.00
     4   6    -0.01   0.01  -0.01   -0.04   0.04  -0.02  -0.00   0.01  -0.00
     5   6    -0.01   0.01  -0.01   -0.04   0.04  -0.02  -0.01   0.00  -0.00
     6   6     0.04  -0.02   0.01    0.17  -0.07   0.04   0.02  -0.01   0.01
     7  15    -0.01   0.00  -0.00   -0.00   0.00  -0.00  -0.00  -0.00  -0.00
     8   7     0.00  -0.01   0.00    0.01  -0.02   0.01   0.00  -0.00   0.00
     9   1    -0.00  -0.01   0.00    0.00  -0.02   0.01  -0.00  -0.00   0.00
    10   6    -0.00   0.00  -0.00   -0.01   0.00  -0.00  -0.00  -0.00  -0.00
    11  47    -0.00   0.00  -0.00    0.00   0.00  -0.00   0.00  -0.00  -0.00
    12   6    -0.00   0.00  -0.00   -0.01   0.00  -0.00  -0.00  -0.00   0.00
    13  17    -0.00  -0.00   0.00   -0.00  -0.00  -0.00  -0.00  -0.00  -0.00
    14   6     0.09   0.00  -0.02   -0.01  -0.03   0.03   0.02  -0.01   0.01
    15   6    -0.02  -0.00   0.02   -0.00   0.00  -0.02  -0.02  -0.01  -0.02
    16   6    -0.02   0.01   0.01    0.00   0.00  -0.01  -0.00   0.01   0.00
    17   6     0.03  -0.01  -0.01   -0.01  -0.00   0.01  -0.02   0.00  -0.01
    18   6    -0.03  -0.00   0.00    0.01   0.01  -0.01   0.01  -0.01  -0.00
    19   6     0.03   0.00  -0.02   -0.01  -0.00   0.02   0.00   0.03   0.02
    20   6    -0.03   0.00   0.01    0.01   0.00  -0.01   0.01  -0.01  -0.00
    21   6     0.03   0.01   0.01   -0.01  -0.02  -0.00  -0.01  -0.01  -0.02
    22   6    -0.01  -0.02  -0.02   -0.00   0.02   0.01  -0.01   0.02   0.02
    23   6    -0.03   0.00   0.01    0.01   0.01  -0.00   0.01   0.00   0.01
    24   6     0.07   0.02   0.04   -0.00  -0.06   0.01  -0.02  -0.05   0.00
    25   6    -0.02   0.01   0.00    0.00   0.01  -0.02  -0.03   0.05   0.07
    26   6    -0.01  -0.01  -0.01    0.00   0.02  -0.00   0.01   0.01  -0.01
    27   6     0.01   0.01   0.01   -0.01  -0.04   0.01  -0.00   0.02   0.01
    28   6    -0.02  -0.01  -0.01    0.00   0.03  -0.00  -0.03  -0.02   0.01
    29   6     0.02  -0.00   0.01   -0.01  -0.02   0.02   0.06   0.02  -0.07
    30   6    -0.01  -0.01  -0.02    0.00   0.03  -0.00  -0.02  -0.05  -0.00
    31   6     0.02   0.01   0.01    0.01  -0.03  -0.01  -0.03   0.05   0.08
    32   6    -0.02  -0.01  -0.00   -0.01   0.01   0.02   0.05   0.02  -0.07
    33   6    -0.02  -0.01  -0.01    0.00   0.03  -0.01   0.01  -0.03  -0.02
    34   1    -0.04   0.12  -0.06   -0.15   0.48  -0.25  -0.02   0.05  -0.03
    35   1     0.00   0.00  -0.00    0.02   0.02  -0.01  -0.01  -0.01   0.00
    36   1    -0.01  -0.00   0.00   -0.02  -0.02   0.01  -0.01  -0.00  -0.00
    37   1     0.02  -0.11   0.06    0.08  -0.44   0.23   0.01  -0.04   0.02
    38   1     0.01   0.00   0.01    0.02   0.00   0.02   0.00   0.00   0.00
    39   1     0.01  -0.01   0.00    0.03  -0.01   0.02  -0.00  -0.00   0.00
    40   1     0.00   0.01  -0.00    0.02   0.03   0.00   0.00   0.00   0.00
    41   1     0.01  -0.01   0.00    0.03  -0.02   0.00   0.00  -0.00   0.00
    42   1     0.00   0.01  -0.00    0.02   0.01  -0.02   0.00   0.00  -0.00
    43   1     0.01  -0.01  -0.01    0.02  -0.02  -0.01   0.00  -0.00  -0.00
    44   1     0.14  -0.03   0.15   -0.05   0.02  -0.05   0.05   0.00   0.08
    45   1    -0.18   0.04  -0.27    0.06  -0.01   0.10   0.03   0.01   0.05
    46   1    -0.13  -0.28  -0.05    0.02   0.03   0.01  -0.04  -0.10  -0.02
    47   1     0.10   0.15   0.01    0.02   0.05   0.01   0.03   0.07   0.03
    48   1    -0.24   0.12  -0.05    0.03  -0.02   0.02   0.02  -0.01   0.00
    49   1    -0.06  -0.01  -0.04    0.03  -0.00   0.02   0.01   0.08  -0.03
    50   1    -0.01  -0.01  -0.00   -0.00  -0.03   0.02  -0.01  -0.05   0.03
    51   1    -0.22  -0.13   0.13    0.10   0.05  -0.06   0.01  -0.01  -0.02
    52   1     0.17  -0.09   0.05   -0.06   0.04  -0.03  -0.13   0.06  -0.00
    53   1    -0.04   0.02   0.01    0.04  -0.02  -0.00   0.09  -0.04   0.00
    54   1     0.06   0.02   0.06   -0.03   0.06  -0.06   0.01   0.01   0.01
    55   1    -0.05   0.06   0.13    0.08  -0.07  -0.12   0.05  -0.06  -0.09
    56   1    -0.04   0.08   0.10   -0.04  -0.00   0.03  -0.01  -0.01  -0.00
    57   1     0.16   0.11  -0.10   -0.08  -0.04   0.05  -0.03  -0.04   0.01
    58   1    -0.05  -0.02   0.03    0.01   0.02  -0.01   0.00   0.03  -0.01
    59   1     0.03   0.01   0.02   -0.01   0.12   0.14   0.03  -0.05  -0.06
    60   1     0.01  -0.13  -0.15   -0.01  -0.05  -0.02   0.06  -0.22  -0.30
    61   1    -0.19   0.05   0.02    0.12  -0.05   0.01   0.18  -0.06  -0.01
    62   1     0.06   0.00   0.01   -0.15   0.03  -0.00  -0.27   0.07   0.04
    63   1    -0.04  -0.12   0.05    0.07   0.22  -0.00   0.00  -0.03  -0.03
    64   1    -0.01  -0.01  -0.01    0.01   0.00   0.02  -0.17  -0.01  -0.12
    65   1     0.11   0.05   0.08   -0.08   0.02  -0.02   0.25   0.04   0.13
    66   1    -0.01   0.08  -0.09   -0.09   0.09  -0.09   0.01  -0.01   0.01
    67   1    -0.00  -0.01  -0.01    0.02   0.05  -0.00  -0.06  -0.22   0.01
    68   1     0.02   0.06  -0.05   -0.05  -0.18  -0.01   0.11   0.38  -0.02
    69   1    -0.18  -0.08  -0.14    0.07   0.00   0.03  -0.02  -0.05  -0.06
    70   1     0.12   0.15  -0.21    0.03   0.01  -0.07  -0.19  -0.14   0.34
    71   1    -0.05  -0.11   0.17    0.07   0.06  -0.12  -0.04  -0.03   0.06
    72   1     0.01  -0.07   0.07    0.10  -0.06   0.06  -0.17   0.10  -0.07
    73   1    -0.02   0.01  -0.01   -0.01   0.01  -0.02   0.13  -0.05   0.10
                    127                   128                  129          
                      A                     A                    A          
 Frequencies --   1316.9928             1317.9453            1319.8052      
 Red. masses --      1.5507                1.5541               1.5587      
 Frc consts  --      1.5847                1.5904               1.5997      
 Frac Tr+Rot --    100.0000              100.0000             100.0000      
 IR Inten    --      0.3832                2.0383               0.1864      
  Atom  AN      X      Y      Z       X      Y      Z      X      Y      Z  
     1   6    -0.01   0.01  -0.01   -0.00   0.01  -0.00   0.00  -0.01   0.00
     2   6    -0.01  -0.01   0.00   -0.00  -0.00   0.00   0.00   0.00  -0.00
     3   6     0.00  -0.00   0.00    0.00  -0.00   0.00  -0.01   0.00  -0.00
     4   6    -0.01   0.01  -0.00   -0.00   0.00  -0.00  -0.00  -0.00   0.00
     5   6    -0.00   0.00  -0.00   -0.01  -0.00   0.00   0.01   0.01  -0.00
     6   6     0.02  -0.01   0.01    0.01  -0.00   0.00  -0.01   0.00  -0.00
     7  15    -0.00   0.00   0.00    0.00  -0.00  -0.00  -0.00  -0.00   0.00
     8   7    -0.00  -0.00   0.00    0.00   0.00  -0.00  -0.00  -0.00   0.00
     9   1     0.00  -0.00   0.00   -0.00   0.00  -0.00   0.00  -0.00   0.00
    10   6     0.00  -0.00  -0.00   -0.00  -0.00   0.00   0.00   0.00  -0.00
    11  47     0.00   0.00   0.00    0.00  -0.00  -0.00  -0.00   0.00  -0.00
    12   6     0.00   0.00   0.00   -0.00  -0.00   0.00   0.00   0.00   0.00
    13  17    -0.00   0.00   0.00    0.00  -0.00  -0.00   0.00  -0.00   0.00
    14   6    -0.05   0.04  -0.01   -0.03  -0.02   0.03  -0.03  -0.03   0.03
    15   6     0.05   0.02   0.07    0.00   0.00  -0.02  -0.00  -0.00  -0.04
    16   6     0.01  -0.02  -0.01    0.03   0.05   0.02   0.03   0.06   0.03
    17   6     0.03  -0.01   0.03    0.00  -0.02  -0.06   0.00  -0.03  -0.08
    18   6    -0.01   0.04   0.00   -0.01  -0.00   0.02  -0.00  -0.01   0.02
    19   6    -0.01  -0.08  -0.07    0.02   0.02   0.00   0.00   0.04   0.03
    20   6    -0.03   0.03   0.00   -0.02  -0.02  -0.01  -0.00  -0.03  -0.01
    21   6     0.04   0.02   0.06    0.03   0.05   0.04   0.02   0.06   0.01
    22   6     0.02  -0.05  -0.05    0.01  -0.03  -0.06   0.01  -0.02  -0.04
    23   6    -0.03  -0.01  -0.03   -0.02  -0.01   0.02  -0.02  -0.02   0.03
    24   6    -0.00  -0.03   0.01   -0.05   0.02  -0.03   0.04  -0.01   0.02
    25   6    -0.01   0.02   0.02    0.00  -0.00   0.02  -0.00  -0.00  -0.01
    26   6    -0.01   0.01   0.01    0.08  -0.03  -0.03  -0.06   0.02   0.03
    27   6     0.00  -0.01  -0.01   -0.04   0.02   0.08   0.03  -0.02  -0.08
    28   6    -0.00   0.00   0.01   -0.01  -0.01  -0.03   0.01   0.01   0.04
    29   6     0.00   0.01  -0.02    0.03  -0.00  -0.01  -0.04   0.02  -0.01
    30   6     0.00  -0.02  -0.00   -0.02   0.00   0.00   0.02  -0.01  -0.00
    31   6    -0.02   0.01   0.03    0.04  -0.01  -0.00  -0.03   0.01   0.01
    32   6     0.02   0.01  -0.03   -0.01  -0.01   0.03   0.00   0.00  -0.03
    33   6     0.01  -0.00  -0.00   -0.01   0.01  -0.03   0.01  -0.01   0.03
    34   1    -0.02   0.07  -0.03   -0.00   0.00  -0.00  -0.00   0.01  -0.00
    35   1    -0.00  -0.00  -0.00   -0.00  -0.01   0.00   0.01   0.01  -0.00
    36   1    -0.00  -0.00   0.00   -0.01   0.00  -0.00   0.01  -0.00   0.00
    37   1     0.01  -0.06   0.03    0.00  -0.00   0.00   0.00  -0.01   0.00
    38   1    -0.00  -0.00  -0.00    0.00   0.00   0.00  -0.00  -0.00  -0.00
    39   1     0.00   0.00   0.00   -0.00  -0.00  -0.00   0.00   0.00   0.00
    40   1     0.00   0.00   0.00    0.00   0.00  -0.00  -0.00  -0.00   0.00
    41   1     0.00  -0.00  -0.00   -0.00  -0.00  -0.00   0.00  -0.00  -0.00
    42   1     0.00  -0.00  -0.01    0.00  -0.00  -0.00  -0.00  -0.00  -0.00
    43   1    -0.00   0.00  -0.00    0.00  -0.00  -0.00  -0.00  -0.00   0.00
    44   1    -0.17  -0.00  -0.26   -0.10   0.01  -0.14  -0.07   0.02  -0.07
    45   1    -0.08  -0.02  -0.12    0.14  -0.01   0.22   0.15  -0.02   0.22
    46   1     0.14   0.31   0.08   -0.03  -0.03  -0.03  -0.04  -0.08  -0.02
    47   1    -0.12  -0.22  -0.06   -0.08  -0.19  -0.07  -0.10  -0.20  -0.07
    48   1    -0.01  -0.00  -0.02   -0.00   0.00   0.01   0.02   0.01   0.05
    49   1    -0.01  -0.25   0.12   -0.05   0.12  -0.11  -0.06   0.23  -0.18
    50   1     0.04   0.16  -0.10    0.05  -0.10   0.07   0.06  -0.18   0.12
    51   1     0.02   0.08   0.04    0.01  -0.02  -0.03   0.02  -0.03  -0.05
    52   1     0.35  -0.17  -0.01    0.10  -0.05   0.06   0.03  -0.01   0.07
    53   1    -0.26   0.12   0.00   -0.06   0.06  -0.06  -0.04   0.06  -0.06
    54   1    -0.02   0.00  -0.03   -0.04  -0.03  -0.04  -0.02  -0.06   0.00
    55   1    -0.15   0.17   0.29    0.01   0.00   0.02   0.04  -0.06  -0.09
    56   1     0.02   0.01  -0.01   -0.12   0.15   0.25  -0.13   0.18   0.29
    57   1     0.06   0.11  -0.01    0.21   0.10  -0.14   0.20   0.07  -0.14
    58   1    -0.02  -0.09   0.04   -0.14  -0.07   0.09  -0.12  -0.03   0.07
    59   1    -0.00   0.04   0.05    0.01  -0.15  -0.20  -0.03   0.14   0.19
    60   1     0.03  -0.10  -0.14   -0.02   0.12   0.14   0.03  -0.11  -0.15
    61   1     0.12  -0.03  -0.02   -0.23   0.05   0.06   0.16  -0.04  -0.03
    62   1    -0.08   0.00  -0.02   -0.17   0.07   0.06   0.19  -0.06  -0.05
    63   1     0.01   0.06   0.00    0.02  -0.03  -0.09  -0.03   0.03   0.10
    64   1    -0.04   0.01  -0.02   -0.13  -0.10  -0.11   0.08   0.08   0.07
    65   1     0.03  -0.01   0.00    0.17   0.11   0.17  -0.15  -0.10  -0.14
    66   1     0.00   0.01  -0.02    0.02  -0.01   0.02   0.02  -0.01   0.00
    67   1    -0.02  -0.06  -0.01    0.03   0.01   0.04  -0.02   0.03  -0.04
    68   1     0.02   0.08   0.01    0.00  -0.01  -0.05  -0.00  -0.00   0.05
    69   1     0.02  -0.01   0.00    0.01  -0.01  -0.02   0.00   0.01   0.01
    70   1    -0.07  -0.05   0.11   -0.06  -0.07   0.11   0.04   0.05  -0.07
    71   1    -0.02  -0.02   0.05    0.11   0.11  -0.22  -0.08  -0.09   0.17
    72   1    -0.06   0.07  -0.06    0.08  -0.17   0.17  -0.09   0.18  -0.17
    73   1     0.06  -0.06   0.06   -0.05   0.14  -0.10   0.06  -0.15   0.11
                    130                   131                  132          
                      A                     A                    A          
 Frequencies --   1327.3550             1328.2823            1333.4638      
 Red. masses --      1.6790                1.6442               1.7906      
 Frc consts  --      1.7430                1.7091               1.8759      
 Frac Tr+Rot --    100.0000              100.0000             100.0000      
 IR Inten    --      0.1180                0.5151              50.5243      
  Atom  AN      X      Y      Z       X      Y      Z      X      Y      Z  
     1   6    -0.00   0.02  -0.01    0.00  -0.00   0.00   0.00  -0.01   0.01
     2   6    -0.01  -0.01   0.00    0.00   0.00  -0.00   0.00   0.00  -0.00
     3   6     0.02  -0.01   0.00   -0.00   0.00  -0.00  -0.01   0.00  -0.00
     4   6    -0.00   0.01  -0.01    0.00  -0.00   0.00  -0.00  -0.01   0.00
     5   6    -0.02  -0.02   0.01    0.00  -0.00   0.00   0.01   0.01  -0.00
     6   6     0.02  -0.00   0.00   -0.01   0.00  -0.00  -0.01  -0.00  -0.00
     7  15    -0.00  -0.00  -0.00   -0.00   0.00  -0.00  -0.00   0.00   0.00
     8   7     0.01   0.00   0.00    0.00  -0.00  -0.00  -0.00  -0.00   0.00
     9   1    -0.01   0.01  -0.01   -0.00   0.00   0.00   0.01  -0.01   0.00
    10   6    -0.00  -0.00   0.00   -0.00   0.00  -0.00   0.00   0.00  -0.00
    11  47    -0.00   0.00   0.00    0.00   0.00  -0.00   0.00  -0.00  -0.00
    12   6    -0.00  -0.00  -0.00   -0.00  -0.00  -0.00   0.00   0.00  -0.00
    13  17     0.00   0.00   0.00   -0.00   0.00  -0.00  -0.00   0.00   0.00
    14   6    -0.01  -0.00   0.00    0.01   0.01  -0.01  -0.01  -0.03  -0.04
    15   6     0.01   0.00  -0.00    0.02   0.01  -0.01   0.02   0.03   0.04
    16   6    -0.01   0.01  -0.00   -0.04  -0.00  -0.01   0.02   0.05   0.05
    17   6     0.03  -0.02  -0.00    0.10  -0.04   0.02  -0.01  -0.05  -0.07
    18   6    -0.00   0.02  -0.01   -0.01   0.05  -0.04   0.02   0.03   0.03
    19   6    -0.03  -0.01   0.02   -0.08  -0.04   0.06  -0.02  -0.05  -0.06
    20   6     0.02  -0.01   0.00    0.06  -0.03   0.01   0.01   0.01   0.03
    21   6    -0.00   0.03  -0.02   -0.01   0.09  -0.07  -0.02  -0.03  -0.06
    22   6     0.00  -0.01   0.00   -0.00  -0.02   0.03   0.01   0.03   0.04
    23   6    -0.01  -0.01   0.01   -0.05  -0.02   0.03  -0.00   0.02   0.03
    24   6    -0.00  -0.00   0.00   -0.01   0.00   0.00   0.02  -0.01  -0.04
    25   6    -0.02   0.02  -0.02    0.01  -0.00   0.00  -0.03   0.01   0.05
    26   6    -0.02  -0.03   0.00    0.02   0.01  -0.00  -0.03   0.01   0.03
    27   6     0.03   0.12   0.00   -0.02  -0.04   0.02   0.04  -0.01  -0.04
    28   6    -0.05  -0.03  -0.03    0.02   0.01   0.00  -0.03   0.01   0.02
    29   6     0.07  -0.06   0.06   -0.02   0.01  -0.01   0.07  -0.01  -0.06
    30   6     0.02   0.05  -0.00   -0.00  -0.01  -0.00  -0.03   0.01   0.03
    31   6    -0.09  -0.02  -0.04    0.03   0.00   0.02   0.06  -0.02  -0.05
    32   6     0.03   0.01   0.00   -0.00   0.00  -0.01  -0.04   0.01   0.05
    33   6     0.03  -0.05   0.04   -0.01   0.02  -0.02  -0.03   0.00   0.02
    34   1     0.01  -0.03   0.00    0.00  -0.02   0.00  -0.01   0.03  -0.01
    35   1    -0.01  -0.01   0.01    0.00   0.00  -0.00   0.00   0.00  -0.00
    36   1    -0.04   0.01  -0.01    0.00   0.00  -0.00   0.02  -0.01   0.00
    37   1    -0.00   0.02  -0.01   -0.00   0.01  -0.01   0.00  -0.02   0.01
    38   1     0.00   0.00   0.00    0.00   0.00   0.00  -0.00  -0.00   0.00
    39   1     0.00  -0.01  -0.01    0.00  -0.00   0.00   0.00   0.00   0.00
    40   1     0.00   0.00  -0.00   -0.00  -0.00  -0.00  -0.00  -0.00   0.00
    41   1    -0.00   0.00   0.01    0.00   0.00   0.00   0.00  -0.00  -0.00
    42   1     0.00   0.00   0.00   -0.00   0.00   0.01   0.00   0.00   0.00
    43   1     0.00  -0.00  -0.00   -0.00  -0.00  -0.00   0.00  -0.00  -0.00
    44   1     0.00   0.03   0.05    0.15   0.06   0.29  -0.07   0.01  -0.13
    45   1    -0.03  -0.03  -0.06   -0.17  -0.09  -0.27  -0.09  -0.01  -0.13
    46   1     0.05   0.08   0.06    0.12   0.22   0.15  -0.08  -0.13  -0.04
    47   1    -0.05  -0.09  -0.03   -0.03  -0.15  -0.13  -0.08  -0.20  -0.07
    48   1    -0.00   0.01   0.01   -0.10   0.05  -0.02   0.02   0.07   0.28
    49   1    -0.01   0.05  -0.03   -0.01   0.10  -0.06  -0.03  -0.01  -0.05
    50   1     0.02  -0.08   0.06    0.02  -0.23   0.15   0.08  -0.01   0.03
    51   1     0.03   0.01  -0.02    0.03  -0.00  -0.03   0.02   0.26   0.18
    52   1     0.05  -0.02   0.01    0.11  -0.06   0.00   0.02  -0.03  -0.05
    53   1    -0.09   0.05  -0.01   -0.24   0.12  -0.01  -0.06  -0.00   0.06
    54   1     0.00  -0.04   0.02    0.00  -0.11   0.04   0.16   0.14   0.17
    55   1     0.01  -0.04  -0.07    0.03  -0.14  -0.26   0.07  -0.08  -0.16
    56   1    -0.01   0.06   0.08    0.00   0.13   0.15   0.05  -0.06  -0.09
    57   1    -0.02  -0.02   0.02   -0.16  -0.08   0.11   0.01  -0.04  -0.04
    58   1     0.06   0.03  -0.04    0.28   0.13  -0.18  -0.02   0.07  -0.00
    59   1     0.10  -0.11  -0.18   -0.03   0.03   0.04   0.04  -0.14  -0.17
    60   1    -0.10   0.10   0.24    0.02  -0.02  -0.04   0.01  -0.05  -0.08
    61   1     0.30  -0.07  -0.15   -0.11   0.04   0.04   0.16  -0.03  -0.04
    62   1    -0.24   0.10   0.13    0.02  -0.03  -0.05   0.12  -0.05  -0.03
    63   1    -0.01  -0.12  -0.04    0.03   0.05  -0.04  -0.07   0.01   0.22
    64   1     0.22   0.10   0.16   -0.08  -0.05  -0.06  -0.07   0.05  -0.03
    65   1    -0.09  -0.05  -0.07    0.04   0.03   0.04   0.09  -0.00   0.01
    66   1    -0.07   0.06  -0.02    0.04  -0.00  -0.03  -0.28  -0.03   0.20
    67   1    -0.10  -0.33   0.01    0.03   0.09  -0.00   0.03  -0.03   0.09
    68   1     0.06   0.22  -0.00   -0.02  -0.07  -0.00   0.03   0.02  -0.06
    69   1     0.07   0.00   0.02   -0.00  -0.01  -0.00  -0.19   0.15   0.15
    70   1     0.11   0.01  -0.19   -0.06  -0.04   0.10   0.03   0.03  -0.08
    71   1    -0.18  -0.05   0.22    0.05   0.01  -0.06   0.12   0.10  -0.19
    72   1     0.03  -0.08   0.07    0.00  -0.00   0.01   0.05  -0.03   0.01
    73   1    -0.12   0.19  -0.16    0.04  -0.03   0.03  -0.06  -0.01  -0.01
                    133                   134                  135          
                      A                     A                    A          
 Frequencies --   1336.8280             1339.6188            1347.8334      
 Red. masses --      2.1672                2.2026               1.4981      
 Frc consts  --      2.2819                2.3288               1.6035      
 Frac Tr+Rot --    100.0000              100.0000             100.0000      
 IR Inten    --     22.5469                2.1547               0.3380      
  Atom  AN      X      Y      Z       X      Y      Z      X      Y      Z  
     1   6     0.01  -0.08   0.04    0.01  -0.08   0.04  -0.00   0.01  -0.00
     2   6     0.04   0.04  -0.02    0.04   0.05  -0.02  -0.01  -0.01   0.00
     3   6    -0.09   0.01  -0.01   -0.10   0.01  -0.01   0.01  -0.00   0.00
     4   6    -0.00  -0.06   0.03   -0.00  -0.07   0.03   0.00   0.01  -0.00
     5   6     0.12   0.10  -0.04    0.13   0.11  -0.04  -0.01  -0.01   0.01
     6   6    -0.06  -0.01  -0.00   -0.06  -0.01   0.00   0.01   0.00  -0.00
     7  15     0.00   0.00  -0.00    0.00   0.00  -0.00  -0.00  -0.00   0.00
     8   7    -0.03  -0.01   0.00   -0.04  -0.01   0.00   0.00   0.00  -0.00
     9   1     0.05  -0.06   0.03    0.07  -0.06   0.04  -0.01   0.01  -0.01
    10   6     0.01   0.01  -0.01    0.01   0.01  -0.00  -0.00  -0.00   0.00
    11  47     0.00   0.00  -0.00    0.00  -0.00   0.00   0.00  -0.00  -0.00
    12   6     0.01   0.01  -0.00    0.01   0.01  -0.00  -0.00  -0.00   0.00
    13  17     0.00  -0.00   0.00   -0.00   0.00  -0.00  -0.00   0.00  -0.00
    14   6     0.01   0.03   0.03   -0.01  -0.02  -0.02  -0.00  -0.00  -0.00
    15   6    -0.01  -0.02  -0.03    0.00   0.02   0.02   0.03  -0.00   0.02
    16   6    -0.01  -0.03  -0.04    0.01   0.02   0.03   0.02   0.02   0.00
    17   6     0.01   0.04   0.07   -0.01  -0.03  -0.05  -0.05   0.02   0.02
    18   6    -0.01  -0.01  -0.03    0.01   0.01   0.02   0.03  -0.00  -0.01
    19   6     0.00   0.04   0.06   -0.00  -0.03  -0.04  -0.05   0.01   0.03
    20   6    -0.00  -0.01  -0.03    0.00   0.01   0.02   0.01   0.00  -0.01
    21   6     0.01   0.03   0.05   -0.01  -0.03  -0.04  -0.05  -0.01  -0.02
    22   6    -0.00  -0.03  -0.04    0.00   0.02   0.04   0.04  -0.02  -0.04
    23   6    -0.00  -0.02  -0.03   -0.00   0.02   0.02   0.02  -0.01   0.00
    24   6     0.02  -0.01  -0.03   -0.02   0.01   0.03   0.01   0.00   0.01
    25   6    -0.03   0.01   0.03    0.03  -0.01  -0.05  -0.00  -0.03  -0.05
    26   6    -0.03   0.01   0.02    0.01  -0.01  -0.03  -0.07   0.02  -0.01
    27   6     0.03   0.00  -0.02   -0.03   0.01   0.06   0.01   0.01   0.07
    28   6    -0.03   0.01   0.01    0.02  -0.01  -0.03   0.00   0.01  -0.01
    29   6     0.07  -0.02  -0.04   -0.04  -0.00   0.06   0.05  -0.01   0.03
    30   6    -0.02   0.01   0.02    0.02   0.00  -0.03  -0.03  -0.00  -0.03
    31   6     0.04  -0.02  -0.04   -0.04   0.01   0.05   0.07   0.01   0.05
    32   6    -0.02   0.01   0.03    0.03  -0.00  -0.04  -0.01   0.01  -0.03
    33   6    -0.02  -0.00   0.01    0.02  -0.01  -0.02  -0.02  -0.00  -0.02
    34   1    -0.09   0.32  -0.15   -0.10   0.37  -0.18   0.01  -0.05   0.03
    35   1    -0.01   0.00   0.00   -0.02  -0.01   0.00   0.01   0.01  -0.01
    36   1     0.20  -0.07   0.05    0.21  -0.07   0.05  -0.02   0.01  -0.01
    37   1     0.03  -0.22   0.11    0.04  -0.24   0.12  -0.01   0.03  -0.02
    38   1    -0.01  -0.02  -0.01   -0.01  -0.02  -0.01  -0.00   0.00  -0.00
    39   1     0.01   0.02   0.03    0.01   0.02   0.03  -0.00  -0.00  -0.01
    40   1    -0.02  -0.00   0.01   -0.01   0.00   0.01   0.00  -0.00  -0.00
    41   1     0.02  -0.02  -0.03    0.01  -0.01  -0.03  -0.00   0.00   0.00
    42   1    -0.01  -0.01  -0.01   -0.01  -0.01  -0.01   0.00  -0.00  -0.00
    43   1    -0.02  -0.00   0.02   -0.01   0.00   0.02   0.00   0.00  -0.00
    44   1     0.07   0.00   0.14   -0.05   0.00  -0.09  -0.06   0.01  -0.07
    45   1     0.06  -0.00   0.07   -0.03   0.01  -0.04  -0.10  -0.04  -0.18
    46   1     0.07   0.12   0.04   -0.05  -0.09  -0.02  -0.06  -0.12  -0.07
    47   1     0.04   0.10   0.03   -0.04  -0.10  -0.02  -0.03  -0.03   0.01
    48   1    -0.01  -0.09  -0.29   -0.01   0.07   0.21   0.18  -0.13  -0.07
    49   1     0.04   0.01   0.05   -0.03  -0.00  -0.04   0.04   0.02   0.01
    50   1    -0.07  -0.01  -0.01    0.06   0.01   0.00  -0.03  -0.01   0.02
    51   1     0.02  -0.20  -0.18   -0.02   0.17   0.16   0.14  -0.02  -0.20
    52   1     0.01   0.01   0.03   -0.00  -0.01  -0.03  -0.02   0.02  -0.02
    53   1     0.01   0.02  -0.05   -0.02  -0.01   0.04   0.03  -0.03   0.01
    54   1    -0.13  -0.11  -0.14    0.10   0.08   0.09   0.12   0.12   0.20
    55   1    -0.07   0.08   0.14    0.06  -0.07  -0.12  -0.07   0.11   0.18
    56   1    -0.06   0.08   0.12    0.05  -0.07  -0.10  -0.07   0.12   0.21
    57   1    -0.03   0.02   0.05    0.02  -0.01  -0.04  -0.01  -0.04   0.01
    58   1     0.06  -0.05  -0.02   -0.04   0.04   0.01   0.02   0.03  -0.03
    59   1     0.05  -0.13  -0.15   -0.01   0.09   0.11  -0.02   0.11   0.15
    60   1    -0.01  -0.03  -0.03   -0.03   0.09   0.14  -0.07   0.11   0.20
    61   1     0.18  -0.04  -0.05   -0.05   0.00   0.00   0.23  -0.06  -0.09
    62   1     0.07  -0.03  -0.01   -0.08   0.04   0.02   0.27  -0.08  -0.10
    63   1    -0.04   0.02   0.14    0.11  -0.02  -0.28   0.13  -0.12  -0.27
    64   1    -0.03   0.05  -0.00    0.05  -0.05   0.02  -0.05  -0.04  -0.04
    65   1     0.06   0.00   0.01   -0.05   0.03   0.02  -0.00   0.02   0.02
    66   1    -0.24   0.01   0.13    0.16   0.07  -0.18  -0.23   0.17  -0.04
    67   1     0.01  -0.06   0.07   -0.02  -0.02  -0.06   0.03   0.03   0.01
    68   1     0.03   0.04  -0.05   -0.02   0.00   0.03  -0.01   0.00  -0.05
    69   1    -0.16   0.12   0.12    0.10  -0.14  -0.14  -0.25  -0.07  -0.12
    70   1     0.02   0.02  -0.05   -0.05  -0.04   0.11  -0.10  -0.01   0.17
    71   1     0.06   0.06  -0.09   -0.11  -0.09   0.17   0.02  -0.03   0.02
    72   1     0.04  -0.03   0.01   -0.03  -0.01   0.03  -0.02  -0.04   0.03
    73   1    -0.06   0.02  -0.03    0.04   0.05  -0.02   0.02   0.02   0.01
                    136                   137                  138          
                      A                     A                    A          
 Frequencies --   1350.2070             1352.5304            1353.7041      
 Red. masses --      1.4557                1.4382               1.3314      
 Frc consts  --      1.5636                1.5501               1.4375      
 Frac Tr+Rot --    100.0000              100.0000             100.0000      
 IR Inten    --      0.1389                0.8347               0.0433      
  Atom  AN      X      Y      Z       X      Y      Z      X      Y      Z  
     1   6     0.00  -0.00   0.00   -0.00  -0.00   0.00   0.00   0.00  -0.00
     2   6     0.00   0.00  -0.00    0.01   0.00  -0.00  -0.00  -0.00   0.00
     3   6    -0.01  -0.00  -0.00   -0.01  -0.00  -0.00   0.00   0.00   0.00
     4   6    -0.00  -0.01   0.00   -0.00  -0.01   0.00   0.00   0.00  -0.00
     5   6     0.01   0.01  -0.00    0.01   0.01  -0.00  -0.00  -0.00   0.00
     6   6    -0.00  -0.00   0.00   -0.00  -0.00   0.00  -0.00   0.00  -0.00
     7  15     0.00   0.00  -0.00    0.00  -0.00   0.00   0.00   0.00  -0.00
     8   7    -0.00  -0.00   0.00   -0.00  -0.00   0.00   0.00   0.00  -0.00
     9   1     0.01  -0.01   0.00    0.01  -0.01   0.00  -0.00   0.00  -0.00
    10   6     0.00   0.00  -0.00    0.00   0.00  -0.00   0.00  -0.00   0.00
    11  47    -0.00   0.00   0.00   -0.00  -0.00  -0.00   0.00  -0.00   0.00
    12   6     0.00   0.00   0.00    0.00   0.00   0.00  -0.00  -0.00   0.00
    13  17     0.00  -0.00   0.00    0.00  -0.00   0.00  -0.00   0.00  -0.00
    14   6    -0.00  -0.00  -0.00    0.00   0.00  -0.00   0.00  -0.00   0.00
    15   6    -0.00   0.01  -0.02    0.05  -0.02   0.06  -0.01   0.01  -0.02
    16   6     0.03   0.06   0.00   -0.00  -0.04   0.00   0.01   0.02   0.00
    17   6    -0.01  -0.01   0.06   -0.06   0.03  -0.04  -0.00  -0.00   0.02
    18   6     0.02   0.01  -0.01    0.02  -0.01   0.00   0.00   0.01  -0.01
    19   6    -0.05  -0.04   0.03   -0.03   0.05   0.02  -0.01  -0.02   0.00
    20   6     0.02   0.02  -0.01   -0.01  -0.01   0.01   0.01   0.00  -0.01
    21   6    -0.03  -0.05   0.01   -0.05   0.03  -0.06  -0.01  -0.03   0.01
    22   6     0.03  -0.01  -0.03    0.03  -0.03  -0.02   0.01   0.00  -0.01
    23   6    -0.01   0.01  -0.00    0.03  -0.02   0.01  -0.01   0.00   0.00
    24   6    -0.00  -0.00  -0.00   -0.00   0.00  -0.00   0.00   0.00   0.00
    25   6     0.01  -0.02  -0.01    0.00   0.02   0.03   0.00   0.02   0.01
    26   6     0.03  -0.02   0.00    0.04  -0.01   0.00  -0.00   0.01  -0.00
    27   6     0.01   0.04  -0.03   -0.01  -0.01  -0.03  -0.02  -0.06   0.01
    28   6     0.01  -0.03   0.01   -0.01  -0.01  -0.01  -0.06  -0.02  -0.05
    29   6    -0.02   0.05  -0.04   -0.04   0.01  -0.01  -0.03   0.00  -0.00
    30   6     0.01  -0.01   0.01    0.02   0.01   0.01   0.02   0.07  -0.00
    31   6    -0.04   0.05   0.02   -0.03  -0.01  -0.02   0.04  -0.01   0.00
    32   6    -0.02  -0.04   0.05    0.00  -0.00   0.02   0.01   0.02  -0.02
    33   6     0.00  -0.01  -0.00    0.02   0.00   0.01   0.04  -0.04   0.05
    34   1    -0.01   0.04  -0.03   -0.01   0.06  -0.02   0.01  -0.02   0.01
    35   1    -0.01  -0.01   0.01   -0.01  -0.01   0.00   0.00   0.00  -0.00
    36   1     0.01  -0.01   0.00    0.02  -0.01   0.00  -0.00   0.00  -0.00
    37   1     0.00  -0.03   0.01    0.00  -0.03   0.02  -0.00   0.01  -0.01
    38   1    -0.00  -0.00  -0.00   -0.00  -0.00  -0.00  -0.00   0.00  -0.00
    39   1     0.00   0.00   0.00    0.00   0.00   0.01  -0.00  -0.00  -0.00
    40   1    -0.00  -0.00   0.00   -0.00   0.00   0.00   0.00  -0.00   0.00
    41   1     0.00  -0.00  -0.01    0.00  -0.00  -0.01  -0.00   0.00   0.00
    42   1    -0.00  -0.00  -0.01   -0.00  -0.00   0.00   0.00  -0.00  -0.00
    43   1     0.00  -0.00   0.00   -0.00   0.00   0.00   0.00   0.00  -0.00
    44   1     0.08   0.04   0.18   -0.15  -0.03  -0.25   0.05   0.01   0.08
    45   1    -0.02  -0.04  -0.02   -0.18  -0.03  -0.31   0.02  -0.01   0.04
    46   1    -0.11  -0.22  -0.11    0.01   0.04  -0.01  -0.04  -0.09  -0.04
    47   1    -0.10  -0.23  -0.11    0.08   0.20   0.12  -0.04  -0.09  -0.04
    48   1     0.01  -0.13  -0.25    0.25  -0.05   0.17   0.01  -0.05  -0.10
    49   1     0.03  -0.02   0.03    0.03   0.03  -0.00   0.01  -0.02   0.02
    50   1    -0.02   0.01   0.00   -0.01  -0.02   0.03  -0.00  -0.01   0.01
    51   1     0.17   0.15  -0.03    0.01  -0.17  -0.23   0.03   0.06   0.03
    52   1    -0.02   0.02  -0.05    0.01  -0.01   0.02  -0.04   0.02  -0.02
    53   1    -0.03  -0.02   0.02    0.09  -0.04   0.01  -0.03   0.00   0.01
    54   1     0.07   0.28   0.04    0.16  -0.08   0.34   0.01   0.14  -0.04
    55   1    -0.04   0.11   0.18   -0.06   0.06   0.09  -0.01   0.04   0.06
    56   1    -0.04   0.05   0.10   -0.05   0.16   0.23  -0.01  -0.00   0.01
    57   1    -0.02   0.00   0.01   -0.01  -0.07   0.00   0.03   0.03  -0.02
    58   1     0.09   0.04  -0.05   -0.03   0.04  -0.02   0.05   0.02  -0.03
    59   1    -0.06   0.10   0.15    0.02  -0.07  -0.10   0.03  -0.06  -0.09
    60   1     0.02   0.02  -0.02    0.05  -0.08  -0.14   0.02  -0.04  -0.06
    61   1    -0.09   0.03   0.01   -0.17   0.06   0.05  -0.04   0.00   0.03
    62   1    -0.19   0.07   0.09   -0.16   0.03   0.04   0.07  -0.03  -0.03
    63   1    -0.12  -0.15   0.12   -0.05   0.11   0.13   0.13   0.40  -0.03
    64   1     0.01   0.03  -0.01    0.06   0.02   0.04   0.22   0.08   0.17
    65   1     0.02  -0.04  -0.01    0.04   0.01   0.03   0.21   0.11   0.17
    66   1     0.07  -0.14   0.17    0.20  -0.12   0.01   0.21  -0.16   0.08
    67   1    -0.04  -0.05  -0.02   -0.02  -0.02  -0.01  -0.05  -0.19   0.01
    68   1     0.01   0.01   0.03   -0.01  -0.04   0.03  -0.08  -0.28   0.00
    69   1     0.24  -0.13  -0.19    0.13   0.03   0.05  -0.31  -0.03  -0.07
    70   1     0.14   0.07  -0.22    0.05   0.01  -0.08  -0.06  -0.03   0.09
    71   1     0.13   0.08  -0.22   -0.02   0.02  -0.01  -0.06  -0.03   0.10
    72   1    -0.03   0.01  -0.01    0.01   0.02  -0.02  -0.12   0.19  -0.18
    73   1     0.05  -0.03   0.05   -0.02   0.01  -0.02  -0.15   0.18  -0.18
                    139                   140                  141          
                      A                     A                    A          
 Frequencies --   1353.8719             1354.3564            1380.4892      
 Red. masses --      1.3118                1.3778               1.5109      
 Frc consts  --      1.4167                1.4891               1.6965      
 Frac Tr+Rot --    100.0000              100.0000             100.0000      
 IR Inten    --      0.0040                0.0574               0.6861      
  Atom  AN      X      Y      Z       X      Y      Z      X      Y      Z  
     1   6    -0.00  -0.00   0.00    0.00  -0.00   0.00   0.00  -0.00   0.00
     2   6     0.00   0.00  -0.00    0.00   0.00  -0.00  -0.00   0.00   0.00
     3   6    -0.00   0.00  -0.00    0.00   0.00  -0.00  -0.00   0.00  -0.00
     4   6    -0.00  -0.00   0.00    0.00  -0.00   0.00   0.00  -0.00   0.00
     5   6     0.00   0.00  -0.00   -0.00  -0.00   0.00   0.00  -0.00   0.00
     6   6    -0.00  -0.00   0.00   -0.00   0.00  -0.00  -0.00   0.00   0.00
     7  15     0.00  -0.00   0.00    0.00   0.00  -0.00   0.00   0.00  -0.00
     8   7    -0.00  -0.00   0.00    0.00   0.00  -0.00  -0.00   0.00   0.00
     9   1     0.00  -0.00   0.00   -0.00   0.00  -0.00  -0.00  -0.00  -0.00
    10   6     0.00   0.00  -0.00    0.00  -0.00   0.00   0.00   0.00   0.00
    11  47    -0.00  -0.00  -0.00    0.00  -0.00   0.00   0.00  -0.00  -0.00
    12   6     0.00   0.00   0.00    0.00  -0.00   0.00  -0.00   0.00   0.00
    13  17     0.00  -0.00   0.00   -0.00   0.00  -0.00   0.00   0.00   0.00
    14   6     0.00   0.00   0.00    0.00  -0.00   0.00   0.01  -0.01  -0.00
    15   6     0.00  -0.00   0.01   -0.01   0.01  -0.02   0.01   0.01   0.01
    16   6     0.00  -0.01  -0.00    0.02   0.04   0.00   0.01   0.00   0.00
    17   6    -0.04   0.02  -0.01   -0.01  -0.01   0.03  -0.03   0.01   0.00
    18   6    -0.01   0.07  -0.05    0.01  -0.01  -0.00   0.02  -0.02   0.02
    19   6     0.03   0.02  -0.02   -0.03  -0.03   0.02  -0.03  -0.01  -0.03
    20   6     0.08  -0.04   0.01    0.00   0.02  -0.01   0.08  -0.04   0.00
    21   6     0.00  -0.03   0.02   -0.02  -0.04   0.00  -0.01   0.04   0.04
    22   6     0.00  -0.00  -0.00    0.02  -0.00  -0.02  -0.00  -0.01  -0.00
    23   6    -0.06  -0.03   0.04   -0.00   0.01  -0.00   0.05   0.00  -0.03
    24   6    -0.00   0.00  -0.00    0.00   0.01  -0.00  -0.01  -0.00  -0.01
    25   6    -0.00   0.00   0.00    0.00   0.05   0.04   0.01   0.00  -0.01
    26   6     0.00  -0.00  -0.00    0.01   0.00  -0.00  -0.01   0.00   0.01
    27   6     0.00   0.00  -0.00   -0.01  -0.03  -0.00   0.06  -0.01  -0.02
    28   6     0.01   0.00   0.01    0.03   0.03   0.01  -0.08  -0.03  -0.06
    29   6    -0.00  -0.00   0.00   -0.03  -0.05   0.04  -0.01   0.02   0.05
    30   6    -0.00  -0.01   0.00   -0.01  -0.04   0.01  -0.02  -0.04  -0.02
    31   6    -0.00  -0.00  -0.01   -0.02  -0.06  -0.05   0.02   0.01   0.02
    32   6     0.00   0.00  -0.00    0.02   0.03  -0.03  -0.00  -0.00  -0.00
    33   6    -0.00   0.01  -0.01   -0.00   0.04  -0.01  -0.05   0.04  -0.04
    34   1    -0.00   0.01  -0.00    0.00  -0.02   0.01   0.00  -0.00   0.00
    35   1    -0.00  -0.00   0.00    0.00   0.00  -0.00   0.00   0.00  -0.00
    36   1     0.00  -0.00   0.00   -0.00   0.00  -0.00   0.00   0.00  -0.00
    37   1     0.00  -0.00   0.00   -0.00   0.01  -0.01  -0.00   0.00  -0.00
    38   1    -0.00  -0.00  -0.00   -0.00   0.00  -0.00  -0.00  -0.00  -0.00
    39   1     0.00   0.00   0.00   -0.00   0.00  -0.00   0.00  -0.00  -0.00
    40   1    -0.00  -0.00   0.00   -0.00  -0.00   0.00  -0.00  -0.00  -0.00
    41   1     0.00  -0.00  -0.00   -0.00   0.00  -0.00   0.00  -0.00  -0.00
    42   1    -0.00  -0.00  -0.00   -0.00  -0.00  -0.00   0.00  -0.00  -0.00
    43   1    -0.00   0.00   0.00    0.00   0.00   0.00   0.00   0.00  -0.00
    44   1    -0.03  -0.01  -0.05    0.07   0.02   0.13  -0.02   0.02   0.00
    45   1     0.00   0.01  -0.00    0.01  -0.02   0.02  -0.06   0.01  -0.09
    46   1    -0.00   0.00  -0.01   -0.08  -0.18  -0.07  -0.04  -0.08  -0.03
    47   1     0.02   0.05   0.03   -0.08  -0.15  -0.06   0.02   0.04   0.03
    48   1     0.34  -0.15   0.06   -0.04  -0.07  -0.17  -0.01  -0.00   0.01
    49   1     0.04  -0.27   0.18    0.01   0.04  -0.01  -0.01   0.05  -0.06
    50   1     0.03  -0.24   0.16   -0.02   0.04  -0.02  -0.05   0.12  -0.06
    51   1    -0.30  -0.16   0.17    0.14   0.12  -0.03  -0.02   0.13   0.08
    52   1    -0.30   0.15  -0.01    0.00   0.00  -0.03  -0.18   0.09  -0.01
    53   1    -0.25   0.13  -0.01    0.03  -0.04   0.02  -0.32   0.16  -0.02
    54   1    -0.04   0.27  -0.18    0.07   0.19   0.05  -0.16  -0.12  -0.13
    55   1    -0.01   0.02   0.03   -0.03   0.08   0.14  -0.02  -0.01  -0.02
    56   1    -0.00  -0.00  -0.00   -0.03   0.03   0.06  -0.04   0.01   0.05
    57   1     0.25   0.12  -0.17   -0.01   0.01   0.01  -0.10  -0.04   0.09
    58   1     0.20   0.10  -0.13    0.04   0.02  -0.02  -0.19  -0.08   0.10
    59   1     0.01  -0.01  -0.02    0.10  -0.18  -0.27   0.03  -0.01  -0.02
    60   1     0.00  -0.01  -0.01    0.04  -0.10  -0.13  -0.00   0.06   0.06
    61   1    -0.01   0.00   0.00   -0.11   0.02   0.05   0.09  -0.03  -0.00
    62   1    -0.01   0.00   0.00    0.02  -0.01  -0.01   0.04  -0.00   0.02
    63   1    -0.01  -0.03   0.01   -0.00   0.06   0.03  -0.05   0.02   0.24
    64   1    -0.02  -0.01  -0.02   -0.04  -0.04  -0.02   0.34   0.13   0.26
    65   1    -0.03  -0.01  -0.02   -0.13  -0.02  -0.07   0.21   0.08   0.15
    66   1    -0.01   0.03  -0.03    0.10   0.15  -0.32   0.21   0.02  -0.10
    67   1     0.01   0.04  -0.00    0.06   0.21  -0.00   0.08   0.15   0.01
    68   1     0.01   0.04   0.00    0.04   0.15   0.00   0.00   0.09   0.02
    69   1     0.04   0.02   0.04    0.07   0.21   0.35   0.05  -0.02  -0.01
    70   1     0.00  -0.00   0.00   -0.06  -0.04   0.10  -0.04  -0.02   0.07
    71   1    -0.01  -0.00   0.01   -0.18  -0.08   0.26   0.05   0.02  -0.07
    72   1     0.02  -0.03   0.02    0.12  -0.09   0.09   0.11  -0.13   0.09
    73   1     0.01  -0.02   0.02    0.01  -0.06   0.02   0.15  -0.16   0.19
                    142                   143                  144          
                      A                     A                    A          
 Frequencies --   1381.4873             1381.7541            1383.7344      
 Red. masses --      1.5198                1.5191               1.5227      
 Frc consts  --      1.7090                1.7088               1.7178      
 Frac Tr+Rot --    100.0000              100.0000             100.0000      
 IR Inten    --      3.9111                1.4584               2.7877      
  Atom  AN      X      Y      Z       X      Y      Z      X      Y      Z  
     1   6    -0.00   0.00  -0.00   -0.00   0.00  -0.00  -0.00   0.00  -0.00
     2   6     0.00  -0.00   0.00    0.00   0.00  -0.00  -0.00  -0.00   0.00
     3   6    -0.00  -0.00   0.00   -0.00  -0.00   0.00   0.00  -0.00   0.00
     4   6    -0.00   0.00  -0.00   -0.00   0.00  -0.00  -0.00   0.00  -0.00
     5   6     0.00   0.00  -0.00    0.00   0.00  -0.00   0.00   0.00  -0.00
     6   6     0.00  -0.00   0.00    0.00  -0.00  -0.00   0.00  -0.00   0.00
     7  15    -0.00   0.00  -0.00   -0.00   0.00   0.00   0.00   0.00  -0.00
     8   7    -0.00  -0.00   0.00   -0.00  -0.00   0.00  -0.00  -0.00   0.00
     9   1     0.00  -0.00   0.00    0.00  -0.00   0.00   0.00  -0.00   0.00
    10   6    -0.00  -0.00  -0.00    0.00   0.00  -0.00  -0.00   0.00   0.00
    11  47    -0.00  -0.00  -0.00   -0.00   0.00   0.00   0.00   0.00   0.00
    12   6    -0.00   0.00  -0.00   -0.00   0.00   0.00  -0.00  -0.00  -0.00
    13  17     0.00   0.00  -0.00    0.00   0.00  -0.00   0.00   0.00  -0.00
    14   6     0.01  -0.02   0.02    0.01   0.01  -0.01  -0.02  -0.01   0.01
    15   6     0.00   0.01   0.02    0.00   0.00  -0.00   0.00  -0.00   0.01
    16   6    -0.00  -0.02  -0.01    0.00   0.01   0.01  -0.00  -0.00  -0.01
    17   6     0.00   0.06   0.02   -0.02  -0.03  -0.01   0.03   0.04   0.02
    18   6     0.02  -0.10   0.07    0.01   0.04  -0.02  -0.01  -0.03   0.02
    19   6    -0.03  -0.00  -0.07   -0.02  -0.01   0.01   0.02   0.02  -0.01
    20   6     0.07  -0.05   0.02    0.03  -0.01  -0.01  -0.06   0.02   0.01
    21   6    -0.01   0.04  -0.01   -0.01   0.01   0.04   0.02  -0.01  -0.04
    22   6     0.00  -0.01  -0.00   -0.00  -0.00  -0.01  -0.01   0.01   0.02
    23   6    -0.02  -0.04   0.02    0.06   0.03  -0.04  -0.08  -0.04   0.05
    24   6     0.01  -0.00   0.01    0.01  -0.02   0.01  -0.01  -0.02  -0.00
    25   6    -0.00   0.00   0.01    0.00   0.00   0.01   0.01  -0.01  -0.02
    26   6     0.00  -0.00  -0.01   -0.01  -0.00  -0.01  -0.00  -0.01   0.00
    27   6    -0.03   0.01   0.02   -0.03   0.04   0.02   0.02   0.02  -0.01
    28   6     0.04   0.01   0.03    0.03  -0.02   0.01  -0.04  -0.04  -0.04
    29   6    -0.00  -0.00  -0.03   -0.03   0.03   0.00  -0.01   0.04   0.04
    30   6     0.01   0.01   0.01   -0.02  -0.09   0.02  -0.03  -0.10  -0.00
    31   6    -0.01  -0.00  -0.02    0.03   0.02  -0.06   0.04   0.02  -0.02
    32   6    -0.00  -0.00   0.01   -0.02  -0.00   0.03  -0.01  -0.00   0.01
    33   6     0.03  -0.02   0.02    0.04  -0.08   0.06  -0.00  -0.03   0.02
    34   1    -0.00   0.00  -0.00   -0.00   0.01  -0.01  -0.00   0.01  -0.01
    35   1    -0.00  -0.00   0.00   -0.00  -0.00   0.00   0.00   0.00  -0.00
    36   1     0.00  -0.00   0.00    0.00  -0.00   0.00   0.00  -0.00   0.00
    37   1     0.00  -0.01   0.00    0.00  -0.01   0.01   0.00  -0.02   0.01
    38   1     0.00   0.00   0.00   -0.00  -0.00  -0.00   0.00  -0.00   0.00
    39   1     0.00   0.00   0.00    0.00   0.00   0.00   0.00  -0.00   0.00
    40   1     0.00   0.00   0.00    0.00   0.00   0.00   0.00   0.00  -0.00
    41   1     0.00  -0.00  -0.00    0.00  -0.00  -0.00   0.00   0.00   0.00
    42   1     0.00   0.00   0.00    0.00  -0.00  -0.00   0.00   0.00   0.00
    43   1    -0.00   0.00  -0.00    0.00  -0.00  -0.00  -0.00   0.00   0.00
    44   1    -0.08   0.02  -0.08    0.03   0.01   0.06  -0.07  -0.02  -0.12
    45   1    -0.02   0.04  -0.04   -0.04  -0.01  -0.06   0.03   0.01   0.05
    46   1    -0.01   0.01  -0.03   -0.03  -0.07  -0.01   0.03   0.09  -0.00
    47   1     0.08   0.14   0.03   -0.01  -0.02   0.01   0.02  -0.01  -0.04
    48   1    -0.02  -0.02  -0.23   -0.00   0.02   0.15   0.03  -0.05  -0.21
    49   1    -0.04   0.24  -0.17    0.01  -0.09   0.04  -0.00   0.08  -0.02
    50   1    -0.07   0.42  -0.28   -0.00  -0.13   0.10   0.01   0.12  -0.10
    51   1    -0.03   0.25   0.16   -0.01  -0.01   0.00   0.01  -0.04  -0.05
    52   1    -0.21   0.08  -0.03   -0.06   0.05   0.01   0.13  -0.09  -0.01
    53   1    -0.30   0.18  -0.03   -0.14   0.05   0.00   0.22  -0.07  -0.01
    54   1    -0.04  -0.01  -0.04   -0.11  -0.10  -0.08   0.12   0.06   0.08
    55   1     0.01  -0.04  -0.07   -0.04   0.03   0.04   0.07  -0.08  -0.12
    56   1    -0.05   0.08   0.12   -0.02  -0.01   0.00   0.05  -0.02  -0.06
    57   1     0.08   0.05  -0.01   -0.15  -0.08   0.10   0.19   0.09  -0.13
    58   1     0.10   0.09  -0.11   -0.24  -0.12   0.16   0.32   0.13  -0.19
    59   1    -0.01  -0.01  -0.01   -0.00   0.05   0.08  -0.01   0.10   0.13
    60   1     0.01  -0.05  -0.07    0.05  -0.05  -0.12   0.00   0.07   0.05
    61   1    -0.03   0.02  -0.02    0.08  -0.01  -0.06   0.10  -0.03  -0.02
    62   1    -0.02  -0.01  -0.02   -0.09   0.01  -0.00  -0.09   0.03   0.04
    63   1     0.04  -0.02  -0.16    0.06  -0.04  -0.24  -0.02   0.02   0.07
    64   1    -0.17  -0.07  -0.13   -0.06  -0.01  -0.07   0.20   0.12   0.14
    65   1    -0.10  -0.04  -0.07   -0.06  -0.02  -0.00   0.11   0.05   0.11
    66   1    -0.07  -0.02   0.04    0.13   0.02  -0.08   0.15   0.05  -0.08
    67   1    -0.03  -0.05  -0.01    0.08   0.37  -0.03   0.12   0.38  -0.00
    68   1     0.00  -0.04  -0.01    0.08   0.19  -0.02   0.07   0.24  -0.00
    69   1    -0.02   0.02   0.00   -0.15   0.16   0.10  -0.11   0.12   0.09
    70   1     0.04   0.02  -0.06    0.06   0.07  -0.11  -0.02   0.02   0.03
    71   1    -0.01  -0.00   0.01    0.04   0.06  -0.10   0.04   0.05  -0.10
    72   1    -0.05   0.07  -0.05   -0.11   0.16  -0.16  -0.02   0.04  -0.07
    73   1    -0.09   0.10  -0.11   -0.20   0.31  -0.26  -0.04   0.10  -0.05
                    145                   146                  147          
                      A                     A                    A          
 Frequencies --   1389.7287             1393.8196            1400.8724      
 Red. masses --      1.3610                1.3532               1.5100      
 Frc consts  --      1.5487                1.5489               1.7459      
 Frac Tr+Rot --    100.0000              100.0000             100.0000      
 IR Inten    --      2.9793                1.4094               0.0403      
  Atom  AN      X      Y      Z       X      Y      Z      X      Y      Z  
     1   6     0.00   0.00  -0.00    0.00  -0.00   0.00   0.00  -0.00   0.00
     2   6     0.00   0.00  -0.00   -0.00   0.00  -0.00  -0.00   0.00  -0.00
     3   6    -0.00  -0.00   0.00    0.00   0.00  -0.00   0.00   0.00  -0.00
     4   6    -0.00   0.00  -0.00    0.00  -0.00   0.00   0.00  -0.00   0.00
     5   6     0.00   0.00  -0.00   -0.00  -0.00   0.00  -0.00  -0.00   0.00
     6   6     0.00  -0.00  -0.00   -0.00   0.00  -0.00  -0.00   0.00  -0.00
     7  15    -0.00   0.00   0.00    0.00   0.00   0.00   0.00  -0.00   0.00
     8   7    -0.00  -0.00   0.00    0.00   0.00  -0.00   0.00   0.00   0.00
     9   1     0.00  -0.00  -0.00   -0.00   0.00  -0.00  -0.00   0.00  -0.00
    10   6     0.00   0.00   0.00    0.00  -0.00   0.00   0.00   0.00   0.00
    11  47     0.00  -0.00  -0.00   -0.00  -0.00  -0.00  -0.00   0.00   0.00
    12   6     0.00   0.00   0.00    0.00   0.00   0.00  -0.00   0.00   0.00
    13  17     0.00   0.00  -0.00   -0.00  -0.00   0.00   0.00  -0.00   0.00
    14   6     0.01   0.01   0.02    0.00   0.02   0.03  -0.00   0.00  -0.00
    15   6    -0.03   0.00  -0.04   -0.04   0.00  -0.06   0.01  -0.01   0.01
    16   6    -0.02  -0.04  -0.01   -0.03  -0.06  -0.02  -0.00   0.00   0.00
    17   6     0.01  -0.01  -0.03    0.01  -0.00  -0.04   0.02  -0.01  -0.00
    18   6     0.00   0.00   0.01   -0.00   0.00   0.01  -0.01  -0.01   0.00
    19   6     0.01  -0.03  -0.02    0.02  -0.04  -0.02   0.00   0.02   0.00
    20   6     0.02  -0.00   0.01   -0.01   0.01   0.01   0.01  -0.01  -0.00
    21   6    -0.03  -0.01  -0.02   -0.03  -0.02  -0.03  -0.01  -0.02   0.00
    22   6     0.02  -0.02  -0.04    0.02  -0.02  -0.04   0.01  -0.00  -0.00
    23   6     0.01   0.01  -0.00   -0.01   0.00   0.01   0.00   0.01  -0.00
    24   6    -0.02   0.00   0.02    0.01  -0.01  -0.02   0.00   0.03  -0.01
    25   6     0.01  -0.04  -0.05   -0.01   0.02   0.03  -0.01  -0.02  -0.02
    26   6     0.06  -0.02  -0.01   -0.05   0.02   0.00   0.01   0.01   0.01
    27   6     0.01   0.00  -0.06    0.00  -0.00   0.05  -0.03  -0.11  -0.01
    28   6    -0.01   0.00   0.01   -0.01  -0.01  -0.02  -0.03   0.04  -0.01
    29   6     0.04   0.01  -0.01   -0.02   0.00   0.01   0.08  -0.04   0.03
    30   6    -0.01  -0.01   0.00    0.00  -0.01  -0.00  -0.02  -0.05  -0.01
    31   6     0.04  -0.02  -0.01   -0.02   0.02   0.00  -0.07   0.05   0.01
    32   6     0.02   0.02  -0.04   -0.02  -0.02   0.03  -0.00  -0.04   0.03
    33   6    -0.00  -0.01   0.02    0.00   0.01  -0.02   0.05  -0.01   0.02
    34   1    -0.00   0.01  -0.02    0.01  -0.02   0.01   0.00  -0.01   0.01
    35   1    -0.00  -0.00   0.00    0.01   0.01  -0.00   0.00   0.00  -0.00
    36   1    -0.00  -0.00   0.00    0.00   0.00  -0.00  -0.00   0.00  -0.00
    37   1     0.00  -0.01   0.00   -0.00   0.02  -0.01  -0.00   0.01  -0.01
    38   1    -0.00  -0.00  -0.00   -0.00  -0.00  -0.00  -0.00  -0.00  -0.00
    39   1     0.00  -0.00  -0.00   -0.00   0.00  -0.00   0.00  -0.00  -0.00
    40   1     0.00  -0.00  -0.00   -0.00  -0.00  -0.00  -0.00  -0.00  -0.00
    41   1     0.00  -0.00  -0.00   -0.00   0.00  -0.00  -0.00  -0.00  -0.00
    42   1    -0.00  -0.00  -0.00   -0.00  -0.00  -0.00  -0.00  -0.00  -0.00
    43   1     0.00  -0.00  -0.00   -0.00   0.00   0.00   0.00  -0.00  -0.00
    44   1     0.08   0.03   0.18    0.11   0.04   0.23  -0.03  -0.01  -0.06
    45   1     0.09   0.04   0.15    0.16   0.06   0.26  -0.02  -0.00  -0.04
    46   1     0.08   0.12   0.09    0.13   0.22   0.14   0.01   0.03   0.00
    47   1     0.05   0.15   0.08    0.07   0.20   0.11  -0.00  -0.04  -0.03
    48   1    -0.02   0.09   0.18    0.02   0.09   0.21  -0.10   0.05   0.00
    49   1     0.00   0.00   0.00    0.01   0.01   0.02  -0.02   0.05  -0.04
    50   1     0.04   0.01  -0.01    0.07   0.01  -0.02  -0.01  -0.01   0.00
    51   1    -0.02   0.15   0.16    0.02   0.18   0.18  -0.04  -0.06  -0.03
    52   1    -0.05   0.03   0.02    0.02  -0.01   0.02  -0.09   0.05  -0.01
    53   1    -0.06  -0.01   0.04    0.02  -0.05   0.05  -0.00   0.00  -0.00
    54   1     0.09   0.10   0.14    0.14   0.14   0.18   0.00   0.08  -0.02
    55   1    -0.04   0.09   0.18   -0.02   0.09   0.19  -0.02   0.03   0.04
    56   1    -0.05   0.12   0.17   -0.03   0.13   0.16  -0.00  -0.01  -0.00
    57   1    -0.05  -0.01   0.04    0.01   0.03  -0.00  -0.04  -0.00   0.02
    58   1    -0.06   0.03   0.01    0.01   0.07  -0.04  -0.01   0.01   0.01
    59   1    -0.10   0.16   0.22    0.07  -0.08  -0.11   0.05  -0.05  -0.05
    60   1    -0.07   0.12   0.22    0.05  -0.05  -0.13  -0.05   0.13   0.17
    61   1    -0.21   0.04   0.10    0.22  -0.06  -0.08  -0.21   0.06   0.06
    62   1    -0.23   0.10   0.12    0.20  -0.07  -0.08   0.15  -0.07  -0.08
    63   1    -0.13   0.05   0.25    0.11  -0.01  -0.18   0.11   0.45   0.02
    64   1    -0.00   0.08  -0.01    0.05  -0.03   0.04  -0.03   0.04   0.00
    65   1    -0.04   0.01  -0.00    0.09   0.02   0.05   0.04   0.09   0.08
    66   1    -0.21   0.04   0.12    0.17  -0.03  -0.08  -0.27   0.23  -0.11
    67   1     0.05   0.05   0.04   -0.01   0.03  -0.02  -0.01  -0.01  -0.02
    68   1     0.01   0.04   0.01    0.01   0.03  -0.00   0.11   0.38  -0.03
    69   1    -0.20   0.10   0.12    0.16  -0.05  -0.06   0.27  -0.06  -0.10
    70   1    -0.10  -0.02   0.19    0.07   0.01  -0.15   0.11   0.08  -0.15
    71   1    -0.12  -0.04   0.14    0.12   0.04  -0.14   0.02   0.05  -0.11
    72   1    -0.06   0.05  -0.04    0.06  -0.04   0.03  -0.09   0.21  -0.19
    73   1    -0.06  -0.02  -0.03    0.06   0.02   0.03   0.05   0.01   0.00
                    148                   149                  150          
                      A                     A                    A          
 Frequencies --   1402.0204             1403.2613            1404.3117      
 Red. masses --      1.5157                1.5101               1.5039      
 Frc consts  --      1.7553                1.7520               1.7475      
 Frac Tr+Rot --    100.0000              100.0000             100.0000      
 IR Inten    --      0.0414                0.0338               0.2533      
  Atom  AN      X      Y      Z       X      Y      Z      X      Y      Z  
     1   6    -0.00   0.00  -0.00   -0.00  -0.00   0.00   0.00  -0.00  -0.00
     2   6    -0.00  -0.00   0.00    0.00   0.00  -0.00  -0.00  -0.00   0.00
     3   6    -0.00  -0.00   0.00   -0.00   0.00  -0.00   0.00   0.00  -0.00
     4   6    -0.00   0.00  -0.00    0.00  -0.00   0.00   0.00   0.00  -0.00
     5   6     0.00   0.00   0.00    0.00   0.00  -0.00  -0.00  -0.00   0.00
     6   6     0.00  -0.00  -0.00   -0.00  -0.00  -0.00   0.00   0.00  -0.00
     7  15     0.00   0.00   0.00   -0.00  -0.00   0.00  -0.00  -0.00   0.00
     8   7    -0.00  -0.00  -0.00    0.00  -0.00   0.00   0.00   0.00  -0.00
     9   1     0.00  -0.00   0.00    0.00  -0.00   0.00  -0.00   0.00  -0.00
    10   6     0.00   0.00   0.00   -0.00   0.00   0.00  -0.00  -0.00   0.00
    11  47     0.00   0.00   0.00   -0.00  -0.00   0.00  -0.00   0.00   0.00
    12   6     0.00   0.00   0.00   -0.00   0.00   0.00  -0.00  -0.00  -0.00
    13  17     0.00  -0.00  -0.00   -0.00  -0.00  -0.00  -0.00   0.00  -0.00
    14   6    -0.02   0.03  -0.01    0.03   0.02  -0.02   0.01  -0.01  -0.00
    15   6     0.03  -0.03   0.03    0.01   0.01  -0.01  -0.00   0.01  -0.00
    16   6    -0.02  -0.02   0.01   -0.02  -0.04   0.01   0.01   0.01  -0.00
    17   6     0.09  -0.05  -0.04   -0.05   0.02  -0.08  -0.02   0.01   0.01
    18   6    -0.02  -0.04   0.02    0.05  -0.01   0.02   0.01   0.01  -0.00
    19   6    -0.01   0.07   0.03   -0.09  -0.05   0.06  -0.00  -0.02  -0.00
    20   6     0.04  -0.01  -0.02   -0.01   0.02  -0.04  -0.01   0.00   0.00
    21   6    -0.02  -0.10   0.03    0.06  -0.02   0.07   0.01   0.02  -0.00
    22   6     0.02   0.00  -0.01   -0.03   0.01   0.01  -0.01   0.00   0.01
    23   6    -0.02   0.04   0.01   -0.04  -0.02   0.03   0.01  -0.01  -0.00
    24   6     0.00  -0.01   0.01    0.00   0.00   0.00   0.03   0.01   0.03
    25   6     0.00  -0.01  -0.00   -0.00  -0.00  -0.00  -0.01  -0.04  -0.03
    26   6    -0.01   0.00  -0.00    0.01  -0.00   0.00  -0.03   0.01  -0.02
    27   6     0.00   0.02   0.02   -0.00  -0.01  -0.01  -0.02  -0.03   0.07
    28   6    -0.00  -0.02  -0.01    0.00   0.00   0.00  -0.03  -0.02  -0.02
    29   6    -0.02   0.03  -0.02    0.01  -0.01   0.00   0.03   0.07  -0.08
    30   6     0.00   0.00   0.01   -0.00  -0.00  -0.00   0.01  -0.02   0.05
    31   6     0.00  -0.02  -0.02   -0.00   0.00   0.00  -0.07  -0.05  -0.07
    32   6     0.00   0.01  -0.01   -0.00  -0.00   0.00   0.01   0.01  -0.01
    33   6    -0.01   0.01  -0.01    0.00  -0.00   0.00   0.01   0.04  -0.02
    34   1    -0.00   0.01  -0.00    0.00  -0.01  -0.00   0.00  -0.00   0.01
    35   1    -0.00  -0.00   0.00   -0.00  -0.00   0.00   0.01   0.01  -0.00
    36   1     0.00  -0.00   0.00   -0.00   0.00  -0.00   0.00   0.00  -0.00
    37   1     0.00  -0.01   0.00   -0.00   0.01  -0.00  -0.00   0.00  -0.00
    38   1    -0.00   0.00  -0.00   -0.00  -0.00   0.00   0.00   0.00   0.00
    39   1    -0.00   0.00   0.00    0.00  -0.00  -0.00  -0.00  -0.00  -0.00
    40   1    -0.00  -0.00  -0.00   -0.00  -0.00  -0.00   0.00  -0.00  -0.00
    41   1    -0.00  -0.00  -0.00   -0.00  -0.00  -0.00  -0.00   0.00   0.00
    42   1    -0.00  -0.00  -0.00   -0.00  -0.00  -0.00   0.00   0.00   0.00
    43   1     0.00  -0.00  -0.00    0.00   0.00  -0.00  -0.00   0.00  -0.00
    44   1    -0.12  -0.01  -0.13    0.12   0.03   0.22   0.03  -0.00   0.02
    45   1    -0.06   0.02  -0.15   -0.12  -0.05  -0.18  -0.00  -0.01   0.01
    46   1     0.10   0.22   0.09   -0.00   0.06  -0.00  -0.03  -0.09  -0.03
    47   1    -0.02  -0.10  -0.06    0.12   0.22   0.08  -0.01   0.01   0.02
    48   1    -0.34   0.23   0.10    0.24  -0.00   0.23   0.08  -0.06  -0.03
    49   1    -0.07   0.27  -0.20    0.03   0.20  -0.10   0.02  -0.05   0.04
    50   1    -0.02  -0.03   0.01    0.05   0.00   0.02   0.00   0.00   0.00
    51   1    -0.03  -0.19  -0.18    0.37   0.19  -0.23   0.02   0.04   0.02
    52   1    -0.29   0.15  -0.05    0.17  -0.07  -0.06   0.07  -0.03   0.01
    53   1     0.03  -0.00  -0.03   -0.02   0.02  -0.04  -0.01   0.01  -0.00
    54   1     0.01   0.39  -0.13   -0.12   0.10  -0.29  -0.02  -0.10  -0.01
    55   1    -0.08   0.12   0.18    0.02  -0.01   0.04   0.02  -0.03  -0.05
    56   1     0.01  -0.08  -0.08    0.08  -0.09  -0.19  -0.00   0.00  -0.00
    57   1    -0.02   0.07   0.01    0.31   0.16  -0.20   0.02  -0.01  -0.01
    58   1    -0.01   0.05   0.01   -0.03  -0.01   0.01  -0.01  -0.02   0.01
    59   1    -0.03   0.06   0.08   -0.00  -0.00  -0.00  -0.07   0.19   0.29
    60   1     0.01  -0.02  -0.04   -0.01   0.01   0.02  -0.00   0.04   0.00
    61   1     0.08  -0.02  -0.03   -0.05   0.02   0.00   0.01  -0.04   0.03
    62   1    -0.01  -0.00  -0.01   -0.03  -0.01  -0.01   0.16  -0.01  -0.03
    63   1     0.01  -0.09  -0.05   -0.01   0.03   0.02   0.14   0.11  -0.17
    64   1     0.01  -0.01   0.00   -0.01   0.00  -0.01  -0.03  -0.01  -0.03
    65   1     0.07   0.01   0.04   -0.01   0.00  -0.01   0.28   0.11   0.21
    66   1     0.07  -0.10   0.10   -0.04   0.03  -0.01  -0.06  -0.18   0.35
    67   1     0.01   0.02   0.02   -0.00  -0.00  -0.00   0.01  -0.02   0.06
    68   1    -0.01  -0.05   0.02    0.01   0.02  -0.01   0.04   0.11   0.07
    69   1     0.01   0.06   0.09   -0.00  -0.01  -0.01   0.27   0.18   0.31
    70   1    -0.01  -0.02   0.00    0.00   0.01   0.00   0.06   0.04  -0.10
    71   1    -0.02  -0.02   0.06   -0.00   0.01  -0.01  -0.16  -0.09   0.24
    72   1     0.06  -0.08   0.07   -0.02   0.03  -0.02   0.16  -0.13   0.13
    73   1    -0.00   0.01  -0.01   -0.00   0.00  -0.00   0.02   0.02  -0.02
                    151                   152                  153          
                      A                     A                    A          
 Frequencies --   1447.8184             1470.7794            1481.9319      
 Red. masses --      1.1315                1.8154               1.1785      
 Frc consts  --      1.3975                2.3138               1.5249      
 Frac Tr+Rot --    100.0000              100.0000             100.0000      
 IR Inten    --      5.6130                5.3607              10.7452      
  Atom  AN      X      Y      Z       X      Y      Z      X      Y      Z  
     1   6    -0.00   0.00  -0.00    0.09   0.00   0.00  -0.02  -0.00  -0.00
     2   6    -0.00  -0.00  -0.00   -0.09  -0.12   0.05   0.02   0.03  -0.01
     3   6     0.00  -0.00  -0.00   -0.07   0.05  -0.03   0.02  -0.02   0.01
     4   6    -0.00   0.00   0.00    0.04   0.09  -0.04  -0.02  -0.02   0.01
     5   6    -0.00  -0.00  -0.00   -0.00  -0.09   0.05  -0.01   0.04  -0.02
     6   6     0.00   0.00   0.00   -0.07   0.05  -0.03   0.02  -0.02   0.01
     7  15    -0.00  -0.00  -0.00    0.00  -0.00   0.00  -0.00   0.00  -0.00
     8   7     0.00  -0.01  -0.03    0.02   0.01  -0.00   0.02  -0.02   0.00
     9   1    -0.00   0.00   0.01   -0.02   0.03  -0.02   0.02   0.00  -0.00
    10   6    -0.04  -0.03  -0.05    0.01   0.01   0.03   0.04   0.02   0.04
    11  47    -0.00  -0.00  -0.00   -0.00  -0.00   0.00   0.00   0.00  -0.00
    12   6     0.05  -0.02  -0.05    0.02  -0.02  -0.02   0.03  -0.01  -0.06
    13  17    -0.00   0.00   0.00   -0.00  -0.00   0.00  -0.00  -0.00   0.00
    14   6     0.00  -0.00   0.00    0.00   0.00  -0.00   0.00   0.00   0.00
    15   6    -0.00  -0.00  -0.00    0.00  -0.00   0.00   0.00  -0.00  -0.00
    16   6    -0.00   0.00  -0.00   -0.00  -0.00   0.00   0.00   0.00  -0.01
    17   6    -0.00  -0.00  -0.00   -0.00   0.00  -0.00  -0.00   0.00  -0.00
    18   6     0.00   0.00   0.00   -0.00  -0.00  -0.00  -0.01  -0.00  -0.00
    19   6    -0.00  -0.00   0.00   -0.00  -0.00   0.00  -0.00  -0.00   0.00
    20   6    -0.00   0.00   0.00    0.00   0.00  -0.00  -0.00  -0.00   0.01
    21   6    -0.00  -0.00   0.00    0.00   0.00   0.00   0.00   0.00   0.00
    22   6     0.00   0.00  -0.00    0.00   0.00   0.00   0.02   0.01   0.00
    23   6    -0.00   0.00  -0.00   -0.00   0.00   0.00  -0.00   0.00   0.00
    24   6    -0.00  -0.00  -0.00   -0.00   0.00  -0.00   0.00  -0.00   0.00
    25   6    -0.00  -0.00  -0.00    0.00   0.00   0.00   0.00   0.00  -0.00
    26   6    -0.00   0.00  -0.00    0.00  -0.00   0.00  -0.00   0.00  -0.00
    27   6     0.00  -0.00  -0.00   -0.00   0.00  -0.00  -0.00  -0.00   0.00
    28   6    -0.00   0.00  -0.00    0.00  -0.00   0.00   0.00  -0.00  -0.00
    29   6     0.00  -0.00   0.00    0.00  -0.00  -0.00   0.00   0.00   0.00
    30   6    -0.00  -0.00  -0.00   -0.00   0.00  -0.00  -0.00  -0.00   0.00
    31   6     0.00   0.00   0.00   -0.00   0.00   0.00   0.00   0.00   0.00
    32   6     0.00  -0.00   0.00    0.00  -0.00   0.00  -0.00   0.00   0.00
    33   6     0.00   0.00   0.00    0.00  -0.00   0.00  -0.00  -0.00   0.00
    34   1     0.00  -0.00  -0.00    0.07   0.13  -0.06  -0.01  -0.04   0.01
    35   1    -0.00  -0.00   0.00    0.43   0.33  -0.13  -0.11  -0.08   0.03
    36   1    -0.00   0.00   0.00    0.49  -0.10   0.08  -0.12   0.02  -0.02
    37   1     0.00  -0.01  -0.02    0.14  -0.25   0.13  -0.03   0.00   0.00
    38   1     0.28   0.07   0.23   -0.12   0.02  -0.12  -0.15   0.03  -0.15
    39   1     0.17   0.00   0.35   -0.08   0.00  -0.15  -0.20   0.08  -0.23
    40   1     0.16   0.32   0.28   -0.04  -0.15  -0.17  -0.18  -0.30  -0.23
    41   1    -0.23   0.28   0.17   -0.10   0.12   0.07   0.02   0.23   0.44
    42   1    -0.23   0.04   0.39   -0.08   0.05   0.20  -0.07   0.04   0.15
    43   1    -0.32   0.13   0.15   -0.14   0.08   0.04  -0.36  -0.15   0.31
    44   1    -0.00   0.00   0.00   -0.02   0.01   0.02  -0.01   0.02   0.02
    45   1     0.00   0.00  -0.00    0.00   0.03  -0.01   0.00   0.03  -0.01
    46   1     0.00  -0.00   0.00   -0.00  -0.01   0.00   0.03  -0.04   0.06
    47   1    -0.00   0.00   0.00   -0.00   0.00   0.00  -0.05   0.01   0.05
    48   1     0.00   0.00   0.00    0.00   0.00   0.00   0.00   0.00   0.00
    49   1     0.00   0.00   0.00    0.00   0.00   0.00   0.03   0.03   0.04
    50   1     0.00  -0.00  -0.00    0.00  -0.00  -0.00   0.05  -0.00  -0.02
    51   1     0.00   0.00   0.00    0.00  -0.00  -0.00   0.00   0.00   0.00
    52   1     0.00  -0.00  -0.00    0.00  -0.00   0.00   0.00  -0.02  -0.05
    53   1    -0.00   0.00  -0.00   -0.00   0.00   0.00   0.02   0.04  -0.03
    54   1     0.00   0.00   0.00   -0.00   0.00  -0.00   0.00   0.00   0.00
    55   1    -0.03   0.01  -0.01   -0.02   0.01  -0.01  -0.16   0.06  -0.09
    56   1    -0.03  -0.03   0.01   -0.01  -0.02   0.00  -0.13  -0.14   0.04
    57   1     0.00  -0.00  -0.00    0.00  -0.00  -0.00   0.01  -0.02  -0.03
    58   1    -0.00  -0.00   0.00    0.00  -0.00   0.00   0.02  -0.03   0.02
    59   1     0.01   0.00   0.00   -0.02  -0.00  -0.01  -0.01   0.00  -0.00
    60   1     0.00   0.01  -0.00   -0.01  -0.02   0.01  -0.00  -0.01   0.01
    61   1     0.00  -0.00   0.00   -0.01   0.00  -0.00  -0.00  -0.01   0.01
    62   1     0.00   0.00   0.00   -0.02   0.01   0.01   0.01   0.00   0.00
    63   1    -0.00   0.00   0.00   -0.00  -0.00   0.00   0.00   0.00  -0.00
    64   1     0.00  -0.00   0.00   -0.00   0.00  -0.00  -0.00   0.01  -0.00
    65   1    -0.00  -0.00  -0.00   -0.00   0.00   0.00  -0.01   0.01   0.01
    66   1    -0.00   0.00   0.00    0.00   0.00  -0.00   0.00   0.00  -0.00
    67   1    -0.00   0.00  -0.00   -0.00  -0.00  -0.00  -0.00   0.00  -0.00
    68   1     0.00   0.00  -0.00    0.00   0.00  -0.00   0.00   0.00  -0.00
    69   1    -0.00  -0.00  -0.00    0.00  -0.00  -0.01  -0.00   0.00   0.00
    70   1    -0.00   0.00   0.00    0.00  -0.00  -0.00  -0.00  -0.02  -0.01
    71   1    -0.00   0.00  -0.00    0.00  -0.00   0.00   0.02  -0.01   0.00
    72   1    -0.00   0.00  -0.00   -0.00   0.00  -0.00   0.00   0.00  -0.00
    73   1    -0.00  -0.00   0.00   -0.00   0.00  -0.00   0.00   0.00   0.00
                    154                   155                  156          
                      A                     A                    A          
 Frequencies --   1482.6153             1485.3163            1489.0862      
 Red. masses --      1.0871                1.0846               1.0838      
 Frc consts  --      1.4079                1.4098               1.4159      
 Frac Tr+Rot --    100.0000              100.0000             100.0000      
 IR Inten    --      4.7170                0.8246               0.2061      
  Atom  AN      X      Y      Z       X      Y      Z      X      Y      Z  
     1   6     0.01  -0.00   0.00   -0.00   0.00  -0.00   0.00   0.00  -0.00
     2   6    -0.01  -0.02   0.01    0.00   0.00  -0.00  -0.00  -0.00   0.00
     3   6    -0.01   0.01  -0.01    0.00  -0.00   0.00  -0.00   0.00  -0.00
     4   6     0.01   0.01  -0.00   -0.00   0.00  -0.00  -0.00   0.00  -0.00
     5   6     0.00  -0.02   0.01    0.00   0.00  -0.00   0.00  -0.00   0.00
     6   6    -0.01   0.01  -0.00   -0.00  -0.00   0.00  -0.00  -0.00  -0.00
     7  15     0.00  -0.00   0.00   -0.00  -0.00  -0.00  -0.00   0.00  -0.00
     8   7    -0.01   0.00  -0.02    0.00  -0.00   0.00  -0.00   0.00   0.00
     9   1    -0.01  -0.00  -0.00    0.00  -0.00   0.00   0.00   0.00   0.00
    10   6    -0.00  -0.05  -0.03    0.00   0.00   0.00  -0.00   0.00  -0.00
    11  47    -0.00  -0.00  -0.00    0.00   0.00   0.00   0.00  -0.00   0.00
    12   6    -0.03   0.02   0.00    0.00  -0.00  -0.00  -0.00  -0.00   0.00
    13  17     0.00   0.00  -0.00   -0.00  -0.00  -0.00  -0.00  -0.00  -0.00
    14   6     0.00   0.00  -0.00   -0.00  -0.00   0.00   0.00   0.00  -0.00
    15   6     0.00  -0.00  -0.00   -0.00  -0.00  -0.00   0.00   0.01   0.00
    16   6     0.00   0.00  -0.00   -0.00  -0.00   0.00   0.00   0.01  -0.02
    17   6    -0.00   0.00  -0.00    0.00  -0.00   0.00   0.00  -0.00  -0.00
    18   6    -0.00  -0.00  -0.00   -0.00   0.00  -0.00  -0.01  -0.00  -0.00
    19   6    -0.00  -0.00   0.00    0.00  -0.00  -0.00  -0.00   0.00   0.00
    20   6    -0.00  -0.00   0.00   -0.00   0.00  -0.00  -0.00  -0.00   0.01
    21   6     0.00   0.00   0.00   -0.00   0.00  -0.00   0.00  -0.00   0.00
    22   6     0.01   0.00   0.00   -0.00   0.00  -0.00   0.01   0.00   0.00
    23   6    -0.00   0.00   0.00   -0.00   0.00   0.00   0.00  -0.01  -0.00
    24   6     0.00  -0.00   0.00    0.00  -0.01   0.00  -0.00  -0.00  -0.00
    25   6    -0.00  -0.00   0.00   -0.02  -0.01   0.00  -0.04  -0.02   0.01
    26   6     0.00  -0.00   0.00    0.01  -0.00   0.03  -0.01   0.00  -0.04
    27   6     0.00   0.00  -0.00    0.00   0.00   0.00   0.00   0.00  -0.00
    28   6    -0.00   0.00  -0.00   -0.01   0.03   0.00  -0.00   0.00   0.00
    29   6     0.00  -0.00   0.00   -0.00   0.00  -0.00  -0.00  -0.00   0.00
    30   6    -0.00   0.00  -0.00   -0.00   0.00  -0.02   0.01  -0.00   0.03
    31   6     0.00  -0.00   0.00    0.00  -0.01  -0.00   0.00   0.00   0.00
    32   6     0.00  -0.00  -0.00    0.03  -0.05  -0.01   0.00  -0.01   0.00
    33   6     0.00   0.00  -0.00    0.01   0.01  -0.00   0.03   0.02  -0.00
    34   1     0.01   0.02  -0.01    0.00  -0.01  -0.00   0.00  -0.00   0.01
    35   1     0.06   0.05  -0.02   -0.01  -0.01   0.00   0.01   0.00  -0.00
    36   1     0.07  -0.01   0.01   -0.00  -0.00   0.00   0.01  -0.00   0.00
    37   1     0.01   0.01   0.01    0.00  -0.01   0.01   0.00  -0.01   0.01
    38   1     0.30   0.44   0.04   -0.02  -0.02  -0.01  -0.01  -0.05   0.02
    39   1    -0.22   0.31   0.38   -0.01  -0.01  -0.04   0.02  -0.02  -0.03
    40   1    -0.03  -0.03   0.03   -0.02  -0.02  -0.01  -0.01   0.02   0.03
    41   1     0.29  -0.12   0.23   -0.01   0.01   0.00  -0.00  -0.02  -0.04
    42   1     0.24   0.03  -0.31   -0.01   0.00   0.03   0.01   0.01   0.01
    43   1    -0.03  -0.23   0.15   -0.01   0.01   0.00   0.02   0.03  -0.03
    44   1    -0.01   0.01   0.01   -0.02   0.01   0.01   0.04  -0.03  -0.02
    45   1     0.00   0.02  -0.01    0.02   0.02   0.01  -0.03  -0.06  -0.02
    46   1     0.01  -0.01   0.02   -0.01   0.02  -0.02   0.08  -0.09   0.16
    47   1    -0.02   0.00   0.02    0.02  -0.00  -0.03  -0.14   0.01   0.13
    48   1     0.00   0.00   0.00   -0.00   0.00   0.00  -0.00   0.00  -0.00
    49   1     0.01   0.01   0.02   -0.00  -0.00  -0.00   0.05   0.06   0.06
    50   1     0.03  -0.00  -0.01   -0.00  -0.00   0.00   0.09  -0.01  -0.03
    51   1     0.00   0.00   0.00   -0.00   0.00   0.00   0.00  -0.00  -0.01
    52   1     0.00  -0.01  -0.02    0.00   0.01   0.02  -0.02  -0.05  -0.13
    53   1     0.01   0.01  -0.01   -0.00  -0.01   0.01   0.05   0.10  -0.08
    54   1     0.00   0.00   0.00    0.00   0.00   0.00  -0.00   0.00  -0.00
    55   1    -0.07   0.03  -0.04    0.00  -0.00   0.00  -0.06   0.02  -0.03
    56   1    -0.05  -0.06   0.02    0.00   0.00   0.00  -0.04  -0.06   0.00
    57   1     0.00  -0.01  -0.01   -0.00  -0.01  -0.01   0.01   0.05   0.04
    58   1     0.01  -0.01   0.01    0.01  -0.01   0.00  -0.04   0.04  -0.02
    59   1     0.03  -0.00   0.01    0.20   0.01   0.07   0.36  -0.01   0.08
    60   1     0.01   0.02  -0.01    0.08   0.16  -0.11   0.13   0.29  -0.16
    61   1    -0.00   0.00  -0.00    0.01   0.16  -0.21   0.03  -0.24   0.29
    62   1    -0.00  -0.00  -0.00   -0.11  -0.14  -0.18   0.13   0.21   0.26
    63   1    -0.00   0.00   0.00   -0.00  -0.01   0.00   0.00   0.00  -0.01
    64   1     0.00  -0.01   0.01    0.02  -0.25   0.11   0.01  -0.02   0.02
    65   1     0.01  -0.01  -0.01    0.17  -0.12  -0.16  -0.00  -0.02  -0.03
    66   1    -0.00   0.00  -0.00   -0.00  -0.00   0.00  -0.00   0.00  -0.00
    67   1     0.00   0.00   0.00    0.13  -0.03   0.11  -0.17   0.06  -0.15
    68   1    -0.00  -0.00  -0.00   -0.08  -0.00   0.15   0.10  -0.05  -0.21
    69   1     0.00  -0.00  -0.00    0.00  -0.01  -0.00   0.00  -0.00  -0.00
    70   1     0.00   0.03   0.01    0.06   0.47   0.21  -0.00   0.04   0.03
    71   1    -0.02   0.02  -0.01   -0.43   0.25  -0.15  -0.03   0.04  -0.05
    72   1    -0.01  -0.00   0.01   -0.07  -0.02   0.09  -0.23   0.01   0.17
    73   1    -0.01  -0.01  -0.00   -0.07  -0.07  -0.05  -0.16  -0.22  -0.10
                    157                   158                  159          
                      A                     A                    A          
 Frequencies --   1490.1470             1493.1624            1496.0059      
 Red. masses --      1.0858                1.0839               1.0443      
 Frc consts  --      1.4205                1.4238               1.3771      
 Frac Tr+Rot --    100.0000              100.0000             100.0000      
 IR Inten    --      3.4068                4.8400               2.3437      
  Atom  AN      X      Y      Z       X      Y      Z      X      Y      Z  
     1   6     0.00   0.00  -0.00   -0.00   0.00  -0.00  -0.00   0.00  -0.00
     2   6    -0.00  -0.00   0.00    0.00   0.00  -0.00   0.00   0.00  -0.00
     3   6    -0.00   0.00  -0.00    0.00  -0.00   0.00   0.00  -0.00   0.00
     4   6     0.00   0.00  -0.00   -0.00   0.00  -0.00  -0.00   0.00   0.00
     5   6     0.00  -0.01   0.00    0.00   0.00  -0.00   0.00   0.00  -0.00
     6   6    -0.00   0.00  -0.00   -0.00  -0.00   0.00  -0.00  -0.00   0.00
     7  15     0.00  -0.00   0.00   -0.00   0.00  -0.00  -0.00   0.00   0.00
     8   7    -0.01   0.01   0.00    0.01  -0.01   0.00  -0.00   0.01   0.01
     9   1    -0.00   0.00   0.00    0.00  -0.00  -0.00   0.00  -0.01  -0.02
    10   6    -0.01   0.00  -0.01    0.01  -0.00   0.00  -0.03  -0.02   0.02
    11  47    -0.00   0.00   0.00    0.00   0.00   0.00  -0.00  -0.00  -0.00
    12   6    -0.01   0.00   0.01    0.01   0.00  -0.01   0.02   0.03   0.01
    13  17     0.00   0.00  -0.00   -0.00  -0.00   0.00  -0.00   0.00   0.00
    14   6     0.00   0.00  -0.01   -0.01   0.00  -0.00   0.00   0.00  -0.00
    15   6    -0.00   0.01   0.00   -0.01   0.03   0.00   0.00  -0.00   0.00
    16   6     0.01   0.02  -0.04    0.00   0.01  -0.01   0.00  -0.00  -0.00
    17   6    -0.00  -0.00  -0.00    0.00  -0.00  -0.00   0.00   0.00  -0.00
    18   6    -0.03  -0.01  -0.01    0.03   0.01   0.01  -0.00  -0.00  -0.00
    19   6    -0.00   0.00   0.00    0.00   0.01   0.00  -0.00   0.00  -0.00
    20   6    -0.01  -0.01   0.03   -0.00  -0.00   0.01   0.00  -0.00  -0.00
    21   6     0.00  -0.00   0.00   -0.00  -0.01  -0.00   0.00   0.00  -0.00
    22   6     0.02   0.01   0.01   -0.03  -0.01  -0.01   0.00  -0.00   0.00
    23   6     0.00  -0.01  -0.00    0.02  -0.05  -0.01  -0.00   0.00   0.00
    24   6     0.00   0.00   0.00    0.00  -0.00   0.00   0.00  -0.00  -0.00
    25   6     0.02   0.01  -0.00    0.00   0.00  -0.00   0.00   0.00   0.00
    26   6     0.01  -0.00   0.02    0.00  -0.00   0.00  -0.00   0.00  -0.00
    27   6    -0.00  -0.00   0.00    0.00   0.00   0.00   0.00  -0.00   0.00
    28   6     0.00  -0.00  -0.00   -0.00   0.00   0.00  -0.00   0.00  -0.00
    29   6     0.00   0.00  -0.00   -0.00   0.00  -0.00  -0.00   0.00   0.00
    30   6    -0.00  -0.00  -0.01   -0.00   0.00  -0.00   0.00  -0.00   0.00
    31   6    -0.00   0.00  -0.00    0.00   0.00  -0.00   0.00   0.00   0.00
    32   6    -0.00  -0.00   0.00    0.00  -0.00   0.00   0.00  -0.00   0.00
    33   6    -0.01  -0.01   0.00   -0.00  -0.00   0.00   0.00   0.00  -0.00
    34   1     0.00   0.00  -0.00    0.00  -0.01   0.02   0.00  -0.00   0.00
    35   1     0.01   0.01  -0.00   -0.01  -0.01   0.00  -0.00  -0.00   0.00
    36   1     0.02  -0.00   0.00   -0.00  -0.00   0.00  -0.00   0.00   0.00
    37   1     0.00   0.00  -0.00    0.00  -0.02   0.01   0.00  -0.01  -0.01
    38   1    -0.01  -0.06   0.02    0.02   0.09  -0.03  -0.17   0.23  -0.27
    39   1     0.08  -0.06   0.01   -0.08   0.07   0.02   0.20  -0.07   0.23
    40   1     0.06   0.08   0.04   -0.04  -0.07  -0.06   0.37   0.07  -0.36
    41   1    -0.00  -0.05  -0.09   -0.02   0.05   0.07  -0.21   0.20   0.02
    42   1     0.02  -0.01  -0.03   -0.04  -0.01   0.03  -0.30  -0.35  -0.17
    43   1     0.07   0.03  -0.07   -0.05  -0.03   0.05   0.20  -0.32   0.06
    44   1     0.06  -0.04  -0.02    0.22  -0.16  -0.14  -0.00   0.00   0.00
    45   1    -0.02  -0.06   0.00   -0.06  -0.28   0.07  -0.00   0.00  -0.00
    46   1     0.16  -0.21   0.31    0.05  -0.05   0.10   0.00  -0.00   0.00
    47   1    -0.30   0.01   0.28   -0.09  -0.02   0.07  -0.00   0.00   0.00
    48   1    -0.00  -0.00  -0.01    0.00  -0.00  -0.00  -0.00   0.00  -0.00
    49   1     0.13   0.15   0.18   -0.14  -0.14  -0.20   0.01   0.01   0.01
    50   1     0.25  -0.03  -0.08   -0.26   0.00   0.10   0.02  -0.00  -0.01
    51   1    -0.01  -0.00   0.00   -0.00  -0.01   0.00  -0.00   0.00  -0.00
    52   1    -0.04  -0.11  -0.28   -0.03  -0.04  -0.12   0.00   0.00   0.01
    53   1     0.11   0.22  -0.17    0.08   0.08  -0.07  -0.00  -0.00   0.00
    54   1    -0.00  -0.00   0.00    0.00  -0.01   0.00   0.00  -0.00   0.00
    55   1    -0.18   0.07  -0.10    0.23  -0.08   0.15  -0.01  -0.00  -0.01
    56   1    -0.14  -0.17   0.03    0.19   0.19  -0.07   0.00  -0.00  -0.00
    57   1     0.02   0.07   0.05    0.03   0.33   0.29  -0.00  -0.01  -0.01
    58   1    -0.07   0.05  -0.03   -0.26   0.31  -0.18   0.01  -0.01   0.01
    59   1    -0.15   0.01  -0.04   -0.02   0.00  -0.00  -0.00  -0.00  -0.00
    60   1    -0.05  -0.13   0.06   -0.01  -0.01   0.01  -0.00  -0.00   0.00
    61   1    -0.03   0.11  -0.13    0.00   0.01  -0.02   0.00  -0.01   0.01
    62   1    -0.06  -0.09  -0.12   -0.01  -0.01  -0.01   0.01   0.01   0.01
    63   1    -0.00   0.00   0.00   -0.00  -0.00  -0.00   0.00   0.00  -0.00
    64   1    -0.01  -0.00  -0.01   -0.00  -0.01   0.00   0.00  -0.00   0.00
    65   1     0.00   0.01   0.01    0.01  -0.00  -0.01   0.00  -0.00  -0.00
    66   1     0.00   0.00  -0.00    0.00   0.00  -0.00   0.00   0.00  -0.00
    67   1     0.09  -0.03   0.08    0.03  -0.01   0.02  -0.01   0.01  -0.01
    68   1    -0.05   0.02   0.11   -0.02   0.00   0.03   0.01  -0.00  -0.02
    69   1    -0.00  -0.00  -0.01   -0.00  -0.00  -0.00   0.00  -0.00  -0.00
    70   1     0.01   0.02  -0.00    0.00   0.01   0.00   0.00   0.02   0.01
    71   1    -0.01   0.01  -0.01   -0.01   0.01  -0.01  -0.01   0.01  -0.01
    72   1     0.10  -0.00  -0.08    0.02  -0.00  -0.02  -0.03  -0.00   0.03
    73   1     0.07   0.10   0.04    0.01   0.02   0.01  -0.02  -0.03  -0.01
                    160                   161                  162          
                      A                     A                    A          
 Frequencies --   1501.1257             1502.9096            1503.1607      
 Red. masses --      1.0920                1.0928               1.0916      
 Frc consts  --      1.4498                1.4544               1.4532      
 Frac Tr+Rot --    100.0000              100.0000             100.0000      
 IR Inten    --     10.3133               16.8246               4.2451      
  Atom  AN      X      Y      Z       X      Y      Z      X      Y      Z  
     1   6     0.00  -0.00   0.00    0.00  -0.00  -0.00  -0.00   0.00  -0.00
     2   6    -0.00   0.00  -0.00   -0.00  -0.00   0.00   0.00  -0.00   0.00
     3   6     0.00   0.00  -0.00    0.00   0.00   0.00  -0.00  -0.00   0.00
     4   6     0.00  -0.00   0.00   -0.00   0.00  -0.00  -0.00   0.00  -0.00
     5   6    -0.00   0.00  -0.00    0.00  -0.00   0.00   0.00  -0.00   0.00
     6   6     0.00   0.00  -0.00   -0.00   0.00   0.00  -0.00  -0.00   0.00
     7  15    -0.00  -0.00  -0.00   -0.00   0.00  -0.00   0.00   0.00   0.00
     8   7     0.00  -0.00   0.00   -0.00   0.00  -0.00  -0.00   0.00  -0.00
     9   1    -0.00   0.00  -0.00    0.00  -0.00  -0.00   0.00  -0.00   0.00
    10   6     0.00   0.00   0.00   -0.00  -0.00  -0.00  -0.00   0.00  -0.00
    11  47     0.00   0.00   0.00    0.00   0.00   0.00   0.00   0.00   0.00
    12   6     0.00  -0.00   0.00    0.00   0.00   0.00  -0.00  -0.00  -0.00
    13  17    -0.00  -0.00  -0.00   -0.00  -0.00  -0.00   0.00  -0.00  -0.00
    14   6    -0.00  -0.00  -0.00   -0.00  -0.00  -0.00  -0.00  -0.00  -0.01
    15   6     0.00  -0.00   0.00    0.00   0.00   0.00   0.00  -0.00   0.01
    16   6    -0.00   0.00  -0.00    0.00   0.00  -0.02   0.01   0.01  -0.04
    17   6     0.00  -0.00  -0.00    0.00   0.00  -0.00   0.00   0.01  -0.00
    18   6     0.00  -0.00   0.00    0.01  -0.00   0.00   0.02  -0.00   0.01
    19   6    -0.00   0.00  -0.00   -0.00   0.00  -0.00  -0.00   0.00  -0.00
    20   6     0.00   0.00  -0.01    0.01   0.01  -0.03   0.01   0.01  -0.05
    21   6     0.00  -0.00  -0.00    0.00  -0.00  -0.00   0.01  -0.00  -0.00
    22   6    -0.00   0.00   0.00   -0.00   0.00   0.00   0.00   0.01   0.01
    23   6    -0.00  -0.00   0.00   -0.01   0.00   0.00  -0.01  -0.00   0.01
    24   6     0.00  -0.00  -0.00    0.00  -0.00  -0.01  -0.00   0.00   0.00
    25   6    -0.01   0.00   0.01   -0.00   0.00   0.01   0.01   0.00  -0.00
    26   6    -0.01   0.00  -0.01   -0.01   0.00  -0.04   0.01  -0.00   0.02
    27   6     0.00  -0.00   0.00   -0.01   0.00  -0.00   0.00  -0.00   0.00
    28   6     0.03  -0.06  -0.01    0.00   0.01   0.01  -0.01   0.00  -0.00
    29   6    -0.00  -0.01  -0.00   -0.00  -0.00  -0.00   0.00   0.00   0.00
    30   6     0.01   0.01   0.01   -0.01   0.00  -0.06   0.00  -0.00   0.02
    31   6    -0.00  -0.01   0.01    0.00   0.01  -0.00   0.00   0.00   0.00
    32   6     0.02  -0.04  -0.00   -0.00  -0.00   0.01  -0.00   0.00  -0.00
    33   6    -0.03  -0.00  -0.00   -0.01  -0.01   0.01   0.01   0.01  -0.00
    34   1    -0.00   0.00  -0.00   -0.00   0.00   0.01   0.00  -0.01   0.00
    35   1     0.00   0.00  -0.00    0.00   0.00  -0.00  -0.00  -0.00   0.00
    36   1    -0.00   0.00  -0.00    0.00  -0.00   0.00   0.00  -0.00   0.00
    37   1    -0.00   0.01  -0.00    0.00  -0.00   0.00   0.00  -0.01   0.01
    38   1     0.00   0.00   0.00   -0.00  -0.00   0.00  -0.02  -0.03   0.00
    39   1    -0.01   0.01  -0.00    0.00  -0.00  -0.00   0.03  -0.03  -0.01
    40   1    -0.01  -0.01  -0.00    0.00   0.00   0.00   0.02   0.03   0.01
    41   1    -0.01   0.01  -0.01   -0.00   0.00   0.00   0.03  -0.02   0.02
    42   1    -0.01  -0.01   0.01   -0.00  -0.01  -0.01   0.03   0.02  -0.01
    43   1     0.01   0.00  -0.01    0.00  -0.01   0.00  -0.02   0.00   0.01
    44   1    -0.01   0.01   0.00   -0.01  -0.00  -0.02  -0.01  -0.00  -0.02
    45   1     0.00   0.01  -0.01   -0.02  -0.01  -0.03  -0.00   0.00  -0.01
    46   1     0.02  -0.01   0.04    0.08  -0.08   0.15   0.17  -0.20   0.31
    47   1    -0.03  -0.00   0.02   -0.13   0.01   0.12  -0.29   0.02   0.28
    48   1    -0.00   0.00  -0.00    0.00   0.01  -0.01   0.01   0.00  -0.02
    49   1    -0.01  -0.00  -0.01   -0.03  -0.01  -0.05  -0.08  -0.06  -0.13
    50   1    -0.01   0.00   0.00   -0.05   0.02   0.01  -0.15   0.03   0.03
    51   1     0.00  -0.00  -0.00    0.01   0.00  -0.02   0.01   0.00  -0.02
    52   1     0.01   0.02   0.05    0.03   0.08   0.21   0.06   0.16   0.42
    53   1    -0.02  -0.04   0.03   -0.09  -0.16   0.13  -0.17  -0.33   0.25
    54   1     0.00   0.00  -0.00   -0.00   0.01  -0.01   0.00   0.01  -0.02
    55   1     0.01  -0.00  -0.00   -0.00  -0.00  -0.01  -0.03   0.00  -0.05
    56   1     0.00   0.00  -0.00   -0.00  -0.01  -0.01  -0.02  -0.05  -0.01
    57   1     0.00   0.00  -0.00    0.01  -0.03  -0.04   0.03   0.00  -0.03
    58   1     0.01   0.00  -0.00    0.04  -0.02   0.01   0.04   0.00  -0.01
    59   1     0.06  -0.02  -0.02    0.03  -0.01  -0.01  -0.06   0.01  -0.00
    60   1     0.03   0.03  -0.04    0.01   0.00  -0.04  -0.02  -0.04   0.04
    61   1     0.02  -0.05   0.05    0.01  -0.24   0.31  -0.02   0.12  -0.14
    62   1     0.05   0.03   0.04    0.14   0.22   0.27  -0.07  -0.10  -0.13
    63   1     0.00  -0.03  -0.01   -0.00   0.00  -0.02   0.00   0.01   0.01
    64   1    -0.04   0.50  -0.23   -0.02  -0.08   0.01   0.01  -0.01   0.02
    65   1    -0.36   0.25   0.33    0.03  -0.05  -0.07   0.02  -0.00   0.00
    66   1     0.01  -0.02  -0.00   -0.01   0.01  -0.02   0.00   0.00   0.01
    67   1    -0.06  -0.03  -0.04    0.36  -0.10   0.30  -0.16   0.05  -0.13
    68   1     0.02  -0.05  -0.06   -0.21   0.07   0.43   0.09  -0.03  -0.19
    69   1     0.00  -0.02  -0.01   -0.01  -0.01  -0.02   0.01   0.00   0.01
    70   1     0.04   0.33   0.15    0.01   0.01  -0.02  -0.01  -0.02  -0.00
    71   1    -0.30   0.17  -0.11    0.01   0.01  -0.03   0.03  -0.01  -0.00
    72   1     0.17  -0.02  -0.12    0.09   0.02  -0.10  -0.08  -0.01   0.07
    73   1     0.13   0.13   0.09    0.06   0.11   0.03  -0.05  -0.09  -0.03
                    163                   164                  165          
                      A                     A                    A          
 Frequencies --   1503.7095             1504.1549            1508.0898      
 Red. masses --      1.0833                1.1031               1.1151      
 Frc consts  --      1.4431                1.4704               1.4942      
 Frac Tr+Rot --    100.0000              100.0000             100.0000      
 IR Inten    --      2.2425               14.0667              32.5184      
  Atom  AN      X      Y      Z       X      Y      Z      X      Y      Z  
     1   6    -0.00   0.00  -0.00   -0.00   0.01  -0.01  -0.00   0.03  -0.01
     2   6     0.01   0.01  -0.00    0.01  -0.00   0.00   0.01  -0.01   0.00
     3   6     0.00  -0.01   0.00   -0.00  -0.01   0.00  -0.01  -0.01   0.00
     4   6    -0.01   0.00  -0.00   -0.01   0.01  -0.01  -0.01   0.03  -0.01
     5   6    -0.00   0.01  -0.01    0.01  -0.00   0.00   0.04  -0.01   0.01
     6   6     0.00  -0.01   0.00   -0.01  -0.01   0.00  -0.02  -0.01   0.01
     7  15    -0.00   0.00  -0.00    0.00   0.00  -0.00   0.00   0.00  -0.00
     8   7     0.02  -0.01   0.01   -0.00   0.00   0.00  -0.03   0.01  -0.01
     9   1    -0.00  -0.00   0.00    0.00  -0.00   0.00   0.00  -0.01   0.00
    10   6     0.01  -0.01  -0.00   -0.00   0.00   0.00  -0.02   0.01   0.01
    11  47     0.00   0.00   0.00   -0.00  -0.00  -0.00  -0.00   0.00   0.00
    12   6     0.01  -0.00   0.00   -0.00   0.00   0.00  -0.01  -0.01  -0.02
    13  17    -0.00  -0.00   0.00    0.00  -0.00   0.00   0.00  -0.00  -0.00
    14   6    -0.00  -0.00  -0.00    0.00   0.00   0.00  -0.00   0.00   0.00
    15   6     0.00   0.01   0.01   -0.00   0.00  -0.00  -0.01   0.03   0.01
    16   6     0.01   0.01  -0.01    0.00  -0.00  -0.00  -0.00  -0.00   0.00
    17   6    -0.00  -0.00   0.00   -0.00   0.00  -0.00   0.00  -0.00  -0.00
    18   6    -0.04  -0.02  -0.01    0.01   0.00   0.00  -0.02  -0.01  -0.00
    19   6    -0.00   0.01  -0.00    0.00  -0.00   0.00  -0.00   0.01  -0.00
    20   6     0.01  -0.00  -0.01   -0.00   0.00  -0.00   0.01  -0.00  -0.00
    21   6    -0.01   0.00   0.00    0.00   0.00  -0.00  -0.01  -0.00   0.00
    22   6    -0.04  -0.01  -0.01    0.01   0.00   0.00  -0.02  -0.01  -0.01
    23   6    -0.00   0.02  -0.00   -0.00   0.00   0.00  -0.00   0.02   0.00
    24   6    -0.00   0.00   0.00   -0.01   0.00   0.01   0.00   0.00  -0.00
    25   6    -0.00  -0.00  -0.00   -0.04  -0.03   0.00   0.00   0.00   0.00
    26   6     0.00  -0.00   0.00    0.02  -0.00   0.01  -0.00  -0.00  -0.00
    27   6    -0.00   0.00  -0.00   -0.01   0.00  -0.00   0.00   0.00   0.00
    28   6    -0.00   0.00   0.00    0.00   0.01   0.01   0.00  -0.00  -0.00
    29   6     0.00   0.00   0.00   -0.00  -0.00  -0.00  -0.00  -0.00  -0.00
    30   6     0.00   0.00   0.00    0.00   0.01   0.01   0.00   0.00  -0.00
    31   6     0.00  -0.00   0.00   -0.00  -0.01   0.00  -0.00   0.00   0.00
    32   6    -0.00   0.00  -0.00   -0.00   0.02  -0.01   0.00  -0.00  -0.00
    33   6    -0.00  -0.00   0.00   -0.05  -0.03   0.01   0.00   0.00  -0.00
    34   1     0.00  -0.02   0.01    0.01  -0.05   0.02   0.03  -0.10   0.06
    35   1    -0.02  -0.02   0.01   -0.01  -0.02   0.01  -0.01  -0.03   0.01
    36   1    -0.01  -0.00   0.00    0.02  -0.01   0.01   0.03  -0.02   0.01
    37   1     0.00  -0.03   0.01    0.01  -0.05   0.02   0.02  -0.08   0.04
    38   1     0.12   0.17   0.02   -0.02  -0.01  -0.02  -0.17  -0.14  -0.09
    39   1    -0.23   0.19   0.03    0.03  -0.02   0.00   0.27  -0.21   0.00
    40   1    -0.18  -0.17  -0.03    0.03   0.02  -0.02   0.25   0.18  -0.05
    41   1    -0.17   0.07  -0.11    0.00   0.00   0.00   0.28  -0.09   0.26
    42   1    -0.16  -0.07   0.12   -0.00  -0.01  -0.02   0.27   0.17  -0.09
    43   1     0.07   0.05  -0.08    0.01  -0.02   0.00  -0.23  -0.04   0.18
    44   1     0.05  -0.05  -0.07    0.01  -0.01   0.00   0.19  -0.14  -0.12
    45   1    -0.04  -0.09  -0.00    0.00  -0.01   0.01  -0.06  -0.24   0.05
    46   1     0.03  -0.07   0.08    0.00  -0.01   0.01  -0.01   0.01  -0.01
    47   1    -0.09  -0.01   0.07   -0.01   0.00   0.01   0.01   0.00  -0.01
    48   1    -0.02   0.00  -0.01    0.00  -0.00   0.00  -0.01   0.01   0.00
    49   1     0.18   0.21   0.25   -0.03  -0.03  -0.05   0.07   0.09   0.09
    50   1     0.35  -0.02  -0.13   -0.06   0.01   0.02   0.14  -0.00  -0.05
    51   1    -0.02  -0.01  -0.01    0.00   0.00   0.00  -0.01   0.00   0.00
    52   1    -0.02   0.05   0.09    0.01   0.00   0.01  -0.03   0.02   0.00
    53   1    -0.07  -0.06   0.05   -0.00  -0.01   0.01  -0.02   0.00   0.00
    54   1    -0.02   0.00  -0.01    0.00  -0.00  -0.00  -0.01   0.01  -0.00
    55   1     0.30  -0.11   0.18   -0.06   0.02  -0.03   0.18  -0.06   0.13
    56   1     0.24   0.27  -0.07   -0.04  -0.05   0.01   0.14   0.17  -0.03
    57   1    -0.03  -0.11  -0.09    0.00  -0.00  -0.01  -0.03  -0.13  -0.11
    58   1     0.07  -0.11   0.07    0.01  -0.00   0.00   0.09  -0.12   0.08
    59   1     0.04   0.00   0.02    0.44   0.00   0.13  -0.01  -0.00  -0.00
    60   1     0.01   0.04  -0.01    0.16   0.38  -0.19  -0.00  -0.00   0.00
    61   1    -0.01   0.03  -0.03   -0.05   0.09  -0.09   0.01  -0.00  -0.00
    62   1    -0.02  -0.02  -0.03   -0.08  -0.06  -0.08   0.01   0.00   0.00
    63   1    -0.00  -0.00   0.00   -0.02  -0.01   0.02   0.00  -0.00  -0.00
    64   1     0.00  -0.02   0.01   -0.01  -0.09   0.03  -0.00   0.02  -0.01
    65   1     0.01  -0.01  -0.01    0.04  -0.05  -0.07  -0.01   0.01   0.01
    66   1    -0.00   0.00   0.00   -0.02  -0.00   0.01   0.00  -0.00   0.00
    67   1    -0.02   0.01  -0.02   -0.07  -0.00  -0.05   0.00  -0.00   0.00
    68   1     0.01  -0.01  -0.03    0.03  -0.03  -0.07  -0.00  -0.00   0.00
    69   1    -0.00   0.00   0.00   -0.02  -0.00   0.01   0.00  -0.00  -0.00
    70   1    -0.01  -0.03  -0.01   -0.04  -0.17  -0.04   0.00   0.02   0.01
    71   1     0.03  -0.02   0.01    0.12  -0.10   0.09  -0.01   0.01  -0.01
    72   1     0.03  -0.00  -0.03    0.35   0.00  -0.29  -0.00  -0.00   0.00
    73   1     0.02   0.03   0.02    0.25   0.34   0.17  -0.00  -0.00  -0.00
                    166                   167                  168          
                      A                     A                    A          
 Frequencies --   1509.3201             1512.4624            1520.0794      
 Red. masses --      1.0971                1.6961               1.1564      
 Frc consts  --      1.4725                2.2860               1.5743      
 Frac Tr+Rot --    100.0000              100.0000             100.0000      
 IR Inten    --     19.2067                4.3283              27.5629      
  Atom  AN      X      Y      Z       X      Y      Z      X      Y      Z  
     1   6     0.00  -0.02   0.01    0.03  -0.11   0.05   0.00  -0.05   0.02
     2   6    -0.01   0.00  -0.00   -0.06   0.00  -0.01  -0.01   0.02  -0.01
     3   6     0.00   0.01  -0.00    0.01   0.05  -0.03   0.01   0.01  -0.01
     4   6     0.01  -0.01   0.01    0.05  -0.09   0.05   0.01  -0.04   0.02
     5   6    -0.01  -0.00   0.00   -0.11  -0.02  -0.00  -0.05   0.01  -0.01
     6   6     0.01   0.01  -0.00    0.07   0.07  -0.03   0.04   0.02  -0.01
     7  15    -0.00  -0.00   0.00   -0.00  -0.00   0.00  -0.00  -0.00   0.00
     8   7    -0.01   0.01  -0.00    0.02   0.01  -0.01   0.01  -0.02   0.01
     9   1    -0.00   0.00  -0.00   -0.00   0.04  -0.02  -0.04  -0.02   0.01
    10   6    -0.01   0.00   0.00    0.00   0.01  -0.01  -0.01  -0.01   0.03
    11  47    -0.00   0.00   0.00   -0.00  -0.00   0.00   0.00   0.00  -0.00
    12   6    -0.00   0.00  -0.01    0.00   0.01  -0.01  -0.01  -0.03  -0.00
    13  17     0.00  -0.00   0.00    0.00   0.00  -0.00  -0.00   0.00  -0.00
    14   6    -0.00  -0.01  -0.01   -0.00  -0.00   0.00  -0.00  -0.00   0.00
    15   6     0.02  -0.04  -0.00   -0.01   0.02   0.01   0.00   0.00  -0.00
    16   6     0.01   0.01   0.00    0.00  -0.00  -0.01   0.00   0.00  -0.00
    17   6    -0.00  -0.01   0.00    0.00   0.00  -0.00   0.00   0.00   0.00
    18   6    -0.03  -0.00  -0.01    0.00  -0.00   0.00   0.00   0.00   0.00
    19   6    -0.00  -0.00  -0.00   -0.00   0.00  -0.00  -0.00  -0.00   0.00
    20   6    -0.00   0.01  -0.01    0.00  -0.00   0.00  -0.00  -0.00   0.00
    21   6     0.00  -0.00  -0.00   -0.00   0.00   0.00  -0.00  -0.00   0.00
    22   6    -0.02  -0.00   0.00   -0.01  -0.00  -0.00   0.00   0.00  -0.00
    23   6     0.02  -0.04  -0.01   -0.00   0.01   0.00  -0.00   0.00   0.00
    24   6    -0.00  -0.00   0.00   -0.00  -0.00   0.00   0.00  -0.00   0.00
    25   6    -0.00  -0.00   0.00   -0.01  -0.00   0.00  -0.00  -0.00  -0.00
    26   6     0.00   0.00  -0.00    0.00  -0.00   0.00   0.00  -0.00  -0.00
    27   6    -0.00  -0.00  -0.00   -0.00   0.00  -0.00  -0.00   0.00  -0.00
    28   6     0.00   0.00   0.00   -0.00   0.00   0.00  -0.00   0.00   0.00
    29   6     0.00  -0.00  -0.00   -0.00   0.00   0.00  -0.00   0.00   0.00
    30   6     0.00   0.00   0.00    0.00   0.00   0.00   0.00   0.00   0.00
    31   6    -0.00  -0.00   0.00    0.00  -0.00   0.00   0.00  -0.00   0.00
    32   6    -0.00   0.00  -0.00    0.00   0.00  -0.00   0.00  -0.00  -0.00
    33   6    -0.00  -0.00   0.00   -0.01  -0.00   0.00  -0.00  -0.00   0.00
    34   1    -0.01   0.05  -0.04   -0.09   0.44  -0.21  -0.05   0.15  -0.08
    35   1     0.02   0.03  -0.01    0.14   0.20  -0.09  -0.00   0.03  -0.02
    36   1    -0.01   0.01  -0.01   -0.05   0.09  -0.05  -0.06   0.04  -0.02
    37   1    -0.01   0.06  -0.03   -0.06   0.36  -0.18  -0.04   0.17  -0.09
    38   1    -0.07  -0.08  -0.02    0.00  -0.22   0.11  -0.11   0.30  -0.26
    39   1     0.11  -0.09  -0.02    0.05  -0.09  -0.14   0.05   0.04   0.22
    40   1     0.09   0.07  -0.00   -0.06   0.07   0.18   0.23  -0.06  -0.38
    41   1     0.11  -0.01   0.13    0.02   0.08   0.18   0.09  -0.16  -0.16
    42   1     0.09   0.04  -0.06   -0.04  -0.13  -0.17   0.17   0.31   0.30
    43   1    -0.09  -0.05   0.09    0.00  -0.24   0.14  -0.13   0.40  -0.14
    44   1    -0.32   0.21   0.16    0.14  -0.10  -0.10   0.00  -0.00  -0.00
    45   1     0.08   0.38  -0.11   -0.05  -0.18   0.03  -0.00  -0.00  -0.00
    46   1    -0.02  -0.03  -0.02    0.02  -0.01   0.03   0.01  -0.01   0.02
    47   1    -0.01  -0.03  -0.02   -0.02   0.01   0.03  -0.02   0.00   0.02
    48   1    -0.00  -0.02  -0.01   -0.01   0.01  -0.00  -0.00   0.00  -0.00
    49   1     0.13   0.11   0.19   -0.00   0.01  -0.01  -0.01  -0.01  -0.02
    50   1     0.24  -0.04  -0.07    0.00   0.01  -0.01  -0.03   0.00   0.01
    51   1    -0.00  -0.02  -0.01   -0.01   0.00   0.00   0.00   0.00   0.00
    52   1     0.03   0.03   0.11   -0.02   0.00  -0.01  -0.00  -0.00  -0.01
    53   1    -0.04  -0.09   0.07   -0.01   0.01  -0.01   0.01   0.01  -0.01
    54   1    -0.00  -0.02  -0.01   -0.00   0.01   0.00  -0.00   0.00  -0.00
    55   1     0.15  -0.07   0.06    0.07  -0.02   0.05  -0.00   0.00   0.00
    56   1     0.12   0.11  -0.05    0.05   0.07  -0.01  -0.01  -0.00   0.00
    57   1     0.02   0.29   0.27   -0.01  -0.10  -0.09  -0.00  -0.02  -0.02
    58   1    -0.24   0.27  -0.15    0.08  -0.09   0.05   0.02  -0.02   0.01
    59   1     0.04  -0.00   0.01    0.06   0.00   0.02   0.01   0.00   0.01
    60   1     0.01   0.03  -0.02    0.02   0.05  -0.03   0.00   0.01  -0.01
    61   1    -0.02  -0.00   0.01   -0.00   0.01  -0.02  -0.00  -0.01   0.01
    62   1    -0.00   0.00   0.00   -0.04  -0.00  -0.00  -0.01   0.01   0.01
    63   1    -0.00   0.00   0.00   -0.01  -0.01   0.00  -0.00  -0.00   0.00
    64   1    -0.00  -0.02   0.00    0.00  -0.03   0.01   0.00  -0.03   0.01
    65   1     0.01  -0.01  -0.01    0.02  -0.02  -0.03   0.02  -0.02  -0.02
    66   1    -0.00   0.00   0.00   -0.00  -0.00   0.00  -0.00   0.00   0.00
    67   1    -0.00  -0.00   0.00   -0.03   0.01  -0.02  -0.02   0.01  -0.02
    68   1    -0.00  -0.00   0.00    0.01  -0.01  -0.03   0.01  -0.01  -0.02
    69   1    -0.00   0.00   0.00   -0.01   0.00   0.00  -0.00   0.00   0.00
    70   1    -0.00  -0.02  -0.01   -0.00   0.00   0.01  -0.00   0.01   0.01
    71   1     0.01  -0.01   0.01   -0.00   0.00   0.00  -0.01   0.01  -0.00
    72   1     0.03   0.00  -0.02    0.05  -0.00  -0.04   0.03  -0.00  -0.03
    73   1     0.02   0.03   0.01    0.03   0.05   0.02   0.02   0.03   0.01
                    169                   170                  171          
                      A                     A                    A          
 Frequencies --   1528.1589             1531.3768            1614.2456      
 Red. masses --      1.0887                1.0865               5.3099      
 Frc consts  --      1.4980                1.5012               8.1523      
 Frac Tr+Rot --    100.0000              100.0000             100.0000      
 IR Inten    --      0.5546                0.1732               1.6115      
  Atom  AN      X      Y      Z       X      Y      Z      X      Y      Z  
     1   6     0.00  -0.01   0.00   -0.00   0.00  -0.00   0.13  -0.10   0.05
     2   6    -0.00   0.00  -0.00    0.00   0.00  -0.00  -0.26  -0.04   0.00
     3   6     0.00   0.00  -0.00    0.00  -0.00   0.00   0.39  -0.08   0.07
     4   6     0.00  -0.00   0.00   -0.00   0.00  -0.00  -0.18   0.07  -0.05
     5   6    -0.01  -0.00  -0.00    0.00   0.00  -0.00   0.19   0.07  -0.02
     6   6     0.00   0.00  -0.00   -0.00  -0.00   0.00  -0.21   0.04  -0.03
     7  15     0.00  -0.00  -0.00    0.00   0.00   0.00   0.00  -0.00   0.00
     8   7     0.00  -0.00   0.00   -0.00   0.00  -0.00  -0.02  -0.01   0.00
     9   1    -0.00   0.00  -0.00    0.00  -0.00  -0.00   0.03  -0.06   0.03
    10   6    -0.00  -0.00   0.00   -0.00   0.00  -0.00  -0.00  -0.00  -0.01
    11  47     0.00  -0.00  -0.00    0.00   0.00   0.00  -0.00  -0.00   0.00
    12   6    -0.00  -0.00  -0.00    0.00   0.00  -0.00  -0.00   0.00   0.00
    13  17    -0.00   0.00   0.00   -0.00  -0.00   0.00   0.00  -0.00   0.00
    14   6     0.00   0.00   0.00   -0.00  -0.01  -0.01   0.00   0.00  -0.00
    15   6    -0.00   0.00   0.00    0.02  -0.04  -0.01  -0.00   0.00   0.00
    16   6     0.00   0.00   0.00    0.01   0.01  -0.03  -0.00  -0.00   0.00
    17   6    -0.00   0.00   0.00    0.00   0.01  -0.00  -0.00   0.00  -0.00
    18   6    -0.00  -0.00  -0.00    0.03   0.01   0.01   0.00  -0.00   0.00
    19   6     0.00   0.00  -0.00    0.00  -0.01   0.00  -0.00   0.00  -0.00
    20   6    -0.00   0.00  -0.00   -0.01  -0.01   0.03   0.00  -0.00  -0.00
    21   6     0.00   0.00  -0.00   -0.01   0.00   0.00  -0.00   0.00  -0.00
    22   6     0.00   0.00   0.00   -0.03  -0.01  -0.01   0.00  -0.00   0.00
    23   6     0.00  -0.00  -0.00   -0.01   0.03   0.00   0.00  -0.00   0.00
    24   6    -0.01   0.00   0.01    0.00   0.00   0.00   0.00   0.00  -0.00
    25   6    -0.03  -0.02   0.00   -0.00  -0.00   0.00  -0.00  -0.00   0.00
    26   6     0.01  -0.00   0.03    0.00   0.00   0.00   0.00  -0.00   0.00
    27   6     0.01  -0.00   0.00   -0.00  -0.00  -0.00  -0.00   0.00  -0.00
    28   6     0.02  -0.03  -0.00    0.00  -0.00  -0.00   0.00  -0.00   0.00
    29   6    -0.00  -0.01  -0.00    0.00  -0.00  -0.00  -0.00  -0.00   0.00
    30   6    -0.01   0.00  -0.04   -0.00  -0.00  -0.00   0.00  -0.00  -0.00
    31   6     0.00   0.01  -0.00    0.00   0.00   0.00  -0.00   0.00  -0.00
    32   6    -0.01   0.02   0.00   -0.00   0.00   0.00   0.00  -0.00   0.00
    33   6     0.03   0.02  -0.01    0.00   0.00  -0.00   0.00  -0.00   0.00
    34   1    -0.00   0.02  -0.02    0.00  -0.02  -0.00   0.04   0.30  -0.14
    35   1     0.01   0.01  -0.00   -0.00  -0.00   0.00   0.04   0.26  -0.12
    36   1    -0.00   0.00  -0.00   -0.00  -0.00  -0.00  -0.56   0.18  -0.12
    37   1    -0.00   0.02  -0.01    0.00  -0.01   0.00  -0.16  -0.09   0.03
    38   1    -0.01   0.02  -0.02   -0.00  -0.01   0.00   0.02   0.02   0.01
    39   1     0.01  -0.00   0.01    0.01  -0.01  -0.01   0.00   0.02   0.04
    40   1     0.02  -0.00  -0.03    0.00   0.01   0.01  -0.00   0.00  -0.00
    41   1     0.00  -0.01  -0.01    0.02   0.01   0.04   0.01  -0.02  -0.03
    42   1     0.01   0.01   0.01    0.01  -0.00  -0.01  -0.00   0.01  -0.00
    43   1    -0.01   0.02  -0.01   -0.03  -0.03   0.03   0.02   0.01  -0.02
    44   1     0.02  -0.01  -0.01   -0.27   0.19   0.16   0.01  -0.01  -0.01
    45   1     0.00  -0.02   0.02    0.08   0.33  -0.08  -0.01  -0.02  -0.00
    46   1    -0.01  -0.01  -0.01    0.10  -0.12   0.18  -0.00   0.00  -0.00
    47   1     0.00   0.00   0.00   -0.17   0.01   0.16   0.00   0.00  -0.00
    48   1     0.00  -0.00  -0.00    0.01   0.01  -0.00   0.00   0.00   0.00
    49   1     0.01   0.01   0.01   -0.13  -0.14  -0.18   0.00   0.00   0.00
    50   1     0.01  -0.00  -0.00   -0.25   0.02   0.09   0.00   0.00  -0.00
    51   1    -0.00   0.00   0.00    0.01  -0.01   0.01  -0.00   0.00  -0.00
    52   1     0.00   0.01   0.02   -0.04  -0.11  -0.27  -0.00   0.00   0.00
    53   1    -0.00  -0.01   0.01    0.11   0.21  -0.16  -0.00  -0.00   0.00
    54   1     0.00  -0.00  -0.00   -0.01   0.00   0.01   0.00   0.00   0.00
    55   1    -0.01   0.01  -0.01    0.24  -0.09   0.15  -0.01   0.00  -0.00
    56   1    -0.01  -0.01   0.00    0.19   0.21  -0.06  -0.00  -0.00   0.00
    57   1     0.00   0.01   0.01   -0.02  -0.20  -0.17   0.00   0.00   0.00
    58   1    -0.01   0.01  -0.00    0.16  -0.18   0.11  -0.00   0.00  -0.00
    59   1     0.27  -0.01   0.07    0.01  -0.00   0.00   0.00  -0.01  -0.00
    60   1     0.10   0.22  -0.12    0.00   0.01  -0.01   0.00   0.00  -0.00
    61   1    -0.01   0.16  -0.20   -0.02   0.01  -0.00  -0.00   0.00  -0.00
    62   1    -0.09  -0.14  -0.17   -0.00  -0.01  -0.01  -0.02   0.00   0.01
    63   1     0.01  -0.00   0.00    0.00   0.00   0.00  -0.00  -0.00   0.00
    64   1    -0.02   0.29  -0.13   -0.00   0.01  -0.01  -0.00   0.00  -0.00
    65   1    -0.20   0.14   0.19   -0.01   0.01   0.01  -0.00  -0.00  -0.00
    66   1    -0.00  -0.01  -0.01   -0.00   0.00  -0.00   0.00   0.00  -0.00
    67   1     0.24  -0.07   0.20    0.01  -0.00   0.01   0.00  -0.00   0.00
    68   1    -0.14   0.05   0.28   -0.01   0.00   0.02  -0.00   0.00   0.00
    69   1     0.00   0.01  -0.01    0.00   0.00  -0.00   0.00  -0.00  -0.00
    70   1    -0.03  -0.22  -0.10   -0.00  -0.01  -0.01   0.00  -0.00  -0.00
    71   1     0.20  -0.11   0.07    0.02  -0.01  -0.00   0.00  -0.00   0.00
    72   1    -0.24   0.00   0.20   -0.01   0.00   0.01  -0.00  -0.00   0.00
    73   1    -0.17  -0.23  -0.11   -0.01  -0.01  -0.01  -0.00   0.00  -0.00
                    172                   173                  174          
                      A                     A                    A          
 Frequencies --   1643.4431             2304.4028            3009.2312      
 Red. masses --      5.4509                2.3008               1.0581      
 Frc consts  --      8.6741                7.1986               5.6455      
 Frac Tr+Rot --    100.0000              100.0000             100.0000      
 IR Inten    --      5.2955              251.4324              27.6206      
  Atom  AN      X      Y      Z       X      Y      Z      X      Y      Z  
     1   6    -0.01  -0.27   0.13   -0.00  -0.00   0.00   0.00   0.00  -0.00
     2   6     0.15   0.24  -0.11   -0.00   0.00  -0.00  -0.00  -0.00   0.00
     3   6    -0.01  -0.15   0.07    0.00  -0.00   0.00   0.00  -0.00   0.00
     4   6    -0.03   0.29  -0.15   -0.00   0.00  -0.00   0.00   0.00  -0.00
     5   6    -0.09  -0.22   0.10    0.01   0.00  -0.00  -0.00   0.00  -0.00
     6   6     0.02   0.12  -0.06   -0.00  -0.00   0.00   0.00  -0.00  -0.00
     7  15     0.00  -0.00   0.00   -0.00   0.00  -0.00  -0.00  -0.00  -0.00
     8   7     0.02   0.02  -0.01   -0.07  -0.13   0.06   0.00   0.00  -0.00
     9   1    -0.04   0.04  -0.03    0.44   0.79  -0.38  -0.00  -0.00   0.00
    10   6    -0.00  -0.00  -0.00    0.00   0.00  -0.01   0.00  -0.00  -0.00
    11  47    -0.00  -0.00   0.00    0.00   0.00  -0.00  -0.00   0.00   0.00
    12   6    -0.00   0.00   0.01    0.00   0.01   0.00  -0.00  -0.00  -0.00
    13  17    -0.00  -0.00   0.00   -0.00  -0.00   0.00  -0.00   0.00  -0.00
    14   6    -0.00  -0.00  -0.00    0.00  -0.00   0.00  -0.00  -0.00  -0.00
    15   6     0.00   0.00   0.00   -0.00   0.00   0.00   0.00   0.00   0.00
    16   6     0.00   0.00   0.00   -0.00   0.00  -0.00   0.00  -0.00   0.01
    17   6    -0.00  -0.00  -0.00    0.00  -0.00   0.00   0.00   0.00  -0.00
    18   6     0.00   0.00   0.00   -0.00   0.00   0.00   0.00   0.00  -0.00
    19   6    -0.00  -0.00  -0.00    0.00  -0.00   0.00   0.00  -0.00   0.00
    20   6     0.00  -0.00   0.00   -0.00   0.00   0.00   0.00   0.00  -0.00
    21   6    -0.00  -0.00   0.00   -0.00  -0.00   0.00   0.01  -0.00  -0.00
    22   6    -0.00  -0.00  -0.00   -0.00  -0.00   0.00  -0.06  -0.02  -0.01
    23   6     0.00   0.00  -0.00    0.00   0.00  -0.00   0.00  -0.00   0.00
    24   6    -0.00   0.00   0.00    0.00  -0.00   0.00   0.00   0.00   0.00
    25   6    -0.00  -0.00   0.00   -0.00  -0.00   0.00   0.00   0.00   0.00
    26   6     0.00  -0.00  -0.00   -0.00  -0.00  -0.00   0.00   0.00   0.00
    27   6    -0.00   0.00   0.00    0.00  -0.00   0.00  -0.00   0.00  -0.00
    28   6     0.00   0.00   0.00    0.00  -0.00   0.00  -0.00   0.00  -0.00
    29   6    -0.00  -0.00   0.00   -0.00  -0.00   0.00  -0.00  -0.00  -0.00
    30   6     0.00   0.00  -0.00    0.00   0.00  -0.00  -0.00  -0.00   0.00
    31   6    -0.00   0.00   0.00    0.00  -0.00   0.00  -0.00  -0.00   0.00
    32   6     0.00  -0.00  -0.00    0.00  -0.00  -0.00  -0.00   0.00  -0.00
    33   6     0.00  -0.00  -0.00    0.00  -0.00  -0.00   0.00   0.00   0.00
    34   1    -0.16   0.30  -0.15   -0.00   0.00  -0.00  -0.00  -0.00   0.00
    35   1    -0.35  -0.19   0.07   -0.00  -0.00   0.00  -0.00   0.00  -0.00
    36   1    -0.11  -0.15   0.07   -0.00   0.00  -0.00   0.00   0.00  -0.00
    37   1     0.16  -0.41   0.22   -0.00  -0.01   0.00  -0.00   0.00   0.00
    38   1     0.01  -0.02   0.02    0.00   0.00  -0.01  -0.00   0.00   0.00
    39   1    -0.00  -0.01  -0.02    0.01   0.00   0.05  -0.00   0.00  -0.00
    40   1     0.00   0.03   0.04    0.00   0.00  -0.01   0.00  -0.00   0.00
    41   1    -0.00   0.01   0.02    0.02  -0.04  -0.03  -0.00  -0.00  -0.00
    42   1     0.01  -0.02  -0.04   -0.00   0.01   0.00  -0.00   0.00  -0.00
    43   1     0.02  -0.02   0.01    0.00   0.01   0.00   0.01   0.00   0.01
    44   1     0.00  -0.00  -0.00    0.00   0.00   0.00  -0.01  -0.02   0.01
    45   1    -0.00  -0.00  -0.00   -0.00   0.00   0.00   0.01  -0.00  -0.01
    46   1    -0.00  -0.00  -0.00    0.00  -0.00   0.00   0.05  -0.01  -0.03
    47   1    -0.00  -0.00  -0.00   -0.00  -0.00  -0.00  -0.08   0.06  -0.07
    48   1     0.00   0.00   0.00   -0.00  -0.00   0.00  -0.01  -0.01   0.00
    49   1     0.00   0.00  -0.00   -0.00  -0.00  -0.00  -0.00   0.00   0.00
    50   1     0.00  -0.00  -0.00    0.00  -0.00   0.00  -0.00  -0.00  -0.00
    51   1    -0.00   0.00   0.00    0.00   0.00   0.00  -0.00   0.00  -0.00
    52   1    -0.00   0.00  -0.00    0.00   0.00  -0.00  -0.02  -0.04   0.02
    53   1    -0.00   0.00   0.00   -0.00  -0.00  -0.00   0.00   0.01   0.02
    54   1     0.00   0.00   0.00    0.00   0.00   0.00  -0.10   0.02   0.06
    55   1     0.00   0.00   0.00    0.00   0.00   0.00   0.30   0.59  -0.23
    56   1     0.00   0.00  -0.00    0.00   0.00  -0.00   0.43  -0.35   0.39
    57   1     0.00  -0.00  -0.00   -0.00  -0.00  -0.00  -0.02   0.02  -0.02
    58   1    -0.00  -0.00   0.00   -0.00  -0.00   0.00   0.00   0.01   0.01
    59   1     0.01  -0.00  -0.00    0.00   0.00  -0.00  -0.00  -0.02   0.01
    60   1     0.00   0.00  -0.00    0.00   0.00   0.00  -0.04   0.01  -0.02
    61   1    -0.00   0.00  -0.00   -0.00  -0.00  -0.00  -0.00  -0.01  -0.00
    62   1    -0.00  -0.00   0.00    0.00   0.00  -0.00   0.00   0.00  -0.00
    63   1     0.00  -0.00  -0.00    0.00  -0.00  -0.00   0.00  -0.00   0.00
    64   1    -0.00  -0.00  -0.00   -0.00  -0.00   0.00   0.00   0.00  -0.00
    65   1    -0.00  -0.00  -0.00    0.00   0.00  -0.00  -0.00  -0.00   0.00
    66   1     0.00  -0.00  -0.00    0.00   0.00  -0.00   0.00   0.00   0.00
    67   1    -0.00  -0.00   0.00   -0.00  -0.00   0.00   0.00   0.00  -0.00
    68   1    -0.00  -0.00   0.00   -0.00   0.00   0.00  -0.00   0.00  -0.00
    69   1     0.00  -0.00  -0.00   -0.00  -0.00   0.00   0.00   0.00  -0.00
    70   1    -0.00  -0.00   0.00   -0.00   0.00   0.00   0.02  -0.01   0.01
    71   1    -0.00  -0.00   0.00   -0.00   0.00   0.00  -0.00  -0.01  -0.01
    72   1    -0.00  -0.00   0.00   -0.00  -0.00   0.00  -0.00  -0.00  -0.00
    73   1     0.00   0.00  -0.00    0.00  -0.00   0.00   0.00   0.00  -0.00
                    175                   176                  177          
                      A                     A                    A          
 Frequencies --   3011.1258             3015.8168            3022.3506      
 Red. masses --      1.0672                1.0672               1.0644      
 Frc consts  --      5.7009                5.7189               5.7288      
 Frac Tr+Rot --    100.0000              100.0000             100.0000      
 IR Inten    --      4.3921               57.1343              33.7679      
  Atom  AN      X      Y      Z       X      Y      Z      X      Y      Z  
     1   6    -0.00   0.00   0.00    0.00   0.00   0.00   0.00  -0.00   0.00
     2   6    -0.00   0.00   0.00    0.00  -0.00   0.00   0.00  -0.00   0.00
     3   6     0.00   0.00  -0.00   -0.00   0.00  -0.00  -0.00  -0.00   0.00
     4   6     0.00   0.00  -0.00    0.00  -0.00   0.00   0.00  -0.00  -0.00
     5   6     0.00   0.00  -0.00    0.00   0.00  -0.00  -0.00   0.00  -0.00
     6   6    -0.00   0.00   0.00    0.00  -0.00   0.00   0.00  -0.00   0.00
     7  15    -0.00  -0.00  -0.00   -0.00   0.00   0.00  -0.00   0.00  -0.00
     8   7     0.00   0.00  -0.00   -0.00  -0.00   0.00  -0.00  -0.00   0.00
     9   1    -0.00  -0.00   0.00    0.00   0.00  -0.00   0.00   0.00  -0.00
    10   6     0.00  -0.00  -0.00   -0.00  -0.00  -0.00  -0.00  -0.00  -0.00
    11  47    -0.00  -0.00   0.00    0.00   0.00  -0.00   0.00   0.00  -0.00
    12   6     0.00  -0.00  -0.00   -0.00  -0.00   0.00  -0.00  -0.00  -0.00
    13  17     0.00   0.00  -0.00   -0.00  -0.00   0.00  -0.00  -0.00   0.00
    14   6     0.00  -0.00  -0.00    0.00  -0.00   0.00  -0.00   0.00  -0.00
    15   6     0.00   0.00   0.00    0.00  -0.00  -0.00   0.00   0.00   0.00
    16   6    -0.00   0.00  -0.00    0.00  -0.00   0.01  -0.02   0.03  -0.06
    17   6    -0.00  -0.00   0.00    0.00   0.00  -0.00  -0.00  -0.01   0.00
    18   6    -0.00  -0.00   0.00    0.00   0.00  -0.00  -0.00  -0.00   0.00
    19   6     0.00   0.00   0.00   -0.00  -0.00  -0.00   0.00  -0.00   0.00
    20   6     0.00   0.00  -0.00    0.00   0.00  -0.00   0.00   0.00  -0.00
    21   6     0.00  -0.00  -0.00    0.00  -0.00  -0.00   0.00  -0.00  -0.00
    22   6    -0.00  -0.00  -0.00   -0.00   0.00  -0.00  -0.01  -0.00  -0.00
    23   6     0.00  -0.00   0.00   -0.00   0.00  -0.00   0.00  -0.01   0.00
    24   6     0.00   0.00  -0.00   -0.00   0.00  -0.00  -0.00   0.00  -0.00
    25   6    -0.05  -0.00  -0.01   -0.05  -0.00  -0.01  -0.00  -0.00  -0.00
    26   6     0.00   0.00  -0.00    0.00   0.00  -0.00  -0.00  -0.00  -0.00
    27   6     0.00   0.00   0.00   -0.00   0.00  -0.00   0.00  -0.00   0.00
    28   6     0.00   0.00   0.00    0.00   0.00  -0.00   0.00  -0.00   0.00
    29   6     0.00   0.01   0.00    0.00   0.00   0.00   0.00   0.00   0.00
    30   6     0.00   0.00  -0.00    0.01  -0.00   0.01   0.00  -0.00   0.00
    31   6     0.00   0.00  -0.00   -0.00  -0.01   0.00  -0.00  -0.00   0.00
    32   6     0.04  -0.02   0.01   -0.04   0.03  -0.01  -0.01   0.00  -0.00
    33   6     0.00   0.00  -0.00   -0.00  -0.00   0.00   0.00   0.00   0.00
    34   1     0.00   0.00   0.00   -0.00  -0.00   0.00  -0.00  -0.00   0.00
    35   1     0.00  -0.00  -0.00   -0.00  -0.00   0.00  -0.00  -0.00  -0.00
    36   1     0.00  -0.00   0.00    0.00   0.00   0.00   0.00   0.00  -0.00
    37   1    -0.00  -0.00  -0.00   -0.00   0.00  -0.00  -0.00   0.00  -0.00
    38   1    -0.00   0.00   0.00   -0.00   0.00   0.00  -0.00   0.00   0.00
    39   1    -0.00   0.00   0.00    0.00   0.00  -0.00   0.00   0.00  -0.00
    40   1    -0.00   0.00  -0.00    0.00  -0.00   0.00   0.00  -0.00   0.00
    41   1    -0.00  -0.00   0.00    0.00   0.00  -0.00  -0.00  -0.00  -0.00
    42   1    -0.00   0.00  -0.00    0.00  -0.00   0.00  -0.00   0.00  -0.00
    43   1     0.00   0.00   0.00   -0.00  -0.00  -0.00   0.00   0.00   0.00
    44   1    -0.00  -0.00   0.00    0.00   0.00  -0.00  -0.01  -0.02   0.01
    45   1     0.00  -0.00  -0.00   -0.01   0.00   0.00   0.01  -0.00  -0.01
    46   1    -0.02   0.01   0.01    0.04  -0.01  -0.02  -0.35   0.09   0.20
    47   1     0.03  -0.02   0.03   -0.06   0.05  -0.06   0.54  -0.45   0.52
    48   1     0.00   0.00  -0.00   -0.01  -0.01   0.00   0.05   0.10  -0.04
    49   1     0.00  -0.00  -0.00   -0.01   0.00   0.01   0.04  -0.01  -0.03
    50   1     0.00   0.00   0.00   -0.00  -0.00  -0.00   0.00   0.01   0.02
    51   1    -0.00   0.00  -0.00    0.00  -0.00   0.00  -0.01   0.00  -0.01
    52   1    -0.00  -0.00   0.00   -0.00  -0.00   0.00  -0.01  -0.02   0.01
    53   1     0.00   0.00   0.00    0.00   0.00   0.00   0.00   0.01   0.01
    54   1    -0.01   0.00   0.00   -0.00   0.00   0.00  -0.01   0.00   0.00
    55   1     0.02   0.04  -0.01   -0.00  -0.00   0.00   0.05   0.09  -0.04
    56   1     0.03  -0.02   0.03    0.00  -0.00   0.00   0.04  -0.04   0.04
    57   1    -0.00   0.00  -0.00    0.00  -0.00   0.00  -0.06   0.05  -0.06
    58   1     0.00   0.00   0.00   -0.00  -0.00  -0.00   0.01   0.02   0.04
    59   1     0.02   0.21  -0.15    0.02   0.18  -0.13   0.00   0.01  -0.01
    60   1     0.63  -0.18   0.28    0.52  -0.14   0.23   0.02  -0.01   0.01
    61   1    -0.00  -0.00  -0.00    0.01   0.02   0.01   0.01   0.02   0.01
    62   1     0.00  -0.00   0.00   -0.00  -0.02   0.02  -0.00  -0.01   0.00
    63   1    -0.00   0.00  -0.00   -0.00   0.00   0.00  -0.00   0.00  -0.00
    64   1     0.00  -0.00  -0.01    0.00  -0.00  -0.01  -0.00   0.00   0.00
    65   1    -0.00  -0.01   0.01   -0.00  -0.02   0.01   0.00   0.00  -0.00
    66   1    -0.03  -0.07  -0.05   -0.03  -0.06  -0.04  -0.00  -0.00  -0.00
    67   1    -0.00  -0.00   0.00    0.03  -0.01  -0.03   0.00  -0.00  -0.01
    68   1    -0.00  -0.00  -0.00   -0.10   0.03  -0.04  -0.02   0.01  -0.01
    69   1    -0.00  -0.05   0.03    0.01   0.06  -0.04   0.00   0.01  -0.01
    70   1    -0.53   0.14  -0.25    0.62  -0.17   0.29   0.11  -0.03   0.05
    71   1     0.07   0.15   0.11   -0.09  -0.18  -0.13  -0.00   0.01   0.00
    72   1    -0.00  -0.01  -0.01    0.01   0.01   0.01  -0.00  -0.00  -0.00
    73   1    -0.00   0.00   0.01    0.01  -0.00  -0.01  -0.00   0.00   0.00
                    178                   179                  180          
                      A                     A                    A          
 Frequencies --   3027.4794             3027.7237            3029.9529      
 Red. masses --      1.0646                1.0647               1.0637      
 Frc consts  --      5.7493                5.7503               5.7538      
 Frac Tr+Rot --    100.0000              100.0000             100.0000      
 IR Inten    --     20.2958               20.7941              19.5602      
  Atom  AN      X      Y      Z       X      Y      Z      X      Y      Z  
     1   6     0.00   0.00  -0.00    0.00   0.00   0.00  -0.00  -0.00  -0.00
     2   6    -0.00   0.00  -0.00   -0.00   0.00  -0.00  -0.00   0.00  -0.00
     3   6     0.00   0.00   0.00    0.00   0.00  -0.00  -0.00   0.00  -0.00
     4   6    -0.00   0.00  -0.00    0.00   0.00  -0.00  -0.00  -0.00   0.00
     5   6    -0.00  -0.00   0.00   -0.00  -0.00  -0.00   0.00  -0.00   0.00
     6   6     0.00  -0.00  -0.00    0.00  -0.00   0.00  -0.00  -0.00  -0.00
     7  15    -0.00  -0.00  -0.00   -0.00  -0.00   0.00  -0.00  -0.00   0.00
     8   7     0.00   0.00  -0.00    0.00   0.00  -0.00  -0.00  -0.00  -0.00
     9   1    -0.00  -0.00   0.00   -0.00  -0.00   0.00   0.00   0.00  -0.00
    10   6     0.00   0.00   0.00    0.00   0.00   0.00  -0.00   0.00   0.00
    11  47    -0.00  -0.00  -0.00   -0.00   0.00  -0.00   0.00  -0.00   0.00
    12   6     0.00  -0.00  -0.00    0.00  -0.00  -0.00   0.00   0.00   0.00
    13  17     0.00  -0.00  -0.00    0.00   0.00  -0.00  -0.00  -0.00  -0.00
    14   6     0.00  -0.00  -0.00   -0.00   0.00   0.00  -0.00  -0.00  -0.00
    15   6     0.00  -0.00   0.00    0.00   0.00  -0.00   0.00   0.00  -0.00
    16   6     0.00  -0.00   0.00   -0.00   0.00  -0.00   0.00  -0.00   0.00
    17   6     0.00   0.00  -0.00   -0.00  -0.00   0.00   0.01   0.01  -0.00
    18   6     0.00   0.00   0.00    0.00   0.00  -0.00  -0.07  -0.01   0.00
    19   6     0.00  -0.00   0.00   -0.01   0.01  -0.01   0.01  -0.01   0.01
    20   6     0.00   0.00  -0.00   -0.02  -0.03   0.05   0.00  -0.00   0.00
    21   6    -0.00   0.00   0.00    0.02  -0.00  -0.01   0.00  -0.00  -0.00
    22   6     0.00  -0.00   0.00   -0.00   0.00  -0.00   0.00   0.00  -0.00
    23   6    -0.00  -0.00   0.00   -0.00   0.00  -0.00  -0.00   0.00   0.00
    24   6     0.00  -0.00  -0.00    0.00   0.00   0.00  -0.00   0.00   0.00
    25   6    -0.00   0.00  -0.00   -0.00   0.00  -0.00  -0.00  -0.00  -0.00
    26   6    -0.00   0.00  -0.00    0.00   0.00   0.00  -0.00   0.00  -0.00
    27   6    -0.01   0.00  -0.01   -0.00   0.00  -0.00  -0.00   0.00  -0.00
    28   6     0.02  -0.06   0.01    0.00  -0.00   0.00   0.00  -0.00   0.00
    29   6     0.01   0.01   0.01    0.00   0.00   0.00  -0.00   0.00   0.00
    30   6    -0.00   0.00   0.00    0.00   0.00   0.00   0.00  -0.00   0.00
    31   6    -0.00  -0.00   0.00   -0.00  -0.00   0.00  -0.00  -0.00   0.00
    32   6    -0.00   0.00  -0.00   -0.00   0.00  -0.00  -0.00   0.00  -0.00
    33   6    -0.00   0.00   0.00    0.00   0.00   0.00   0.00   0.00   0.00
    34   1    -0.00  -0.00  -0.00   -0.00  -0.00   0.00   0.00   0.00   0.00
    35   1     0.00  -0.00   0.00    0.00  -0.00   0.00   0.00  -0.00   0.00
    36   1     0.00   0.00  -0.00   -0.00  -0.00   0.00  -0.00  -0.00   0.00
    37   1     0.00   0.00  -0.00    0.00   0.00   0.00   0.00   0.00   0.00
    38   1     0.00  -0.00  -0.00    0.00  -0.00  -0.00  -0.00   0.00   0.00
    39   1    -0.00  -0.00   0.00   -0.00  -0.00   0.00   0.00   0.00  -0.00
    40   1    -0.00   0.00  -0.00   -0.00   0.00  -0.00   0.00  -0.00   0.00
    41   1    -0.00  -0.00   0.00   -0.00  -0.00   0.00   0.00   0.00  -0.00
    42   1    -0.00   0.00  -0.00   -0.00   0.00  -0.00   0.00   0.00   0.00
    43   1     0.00   0.00   0.00    0.00   0.00   0.00  -0.00  -0.00  -0.00
    44   1     0.00   0.00  -0.00   -0.01  -0.02   0.01  -0.00  -0.00   0.00
    45   1    -0.00   0.00   0.00    0.00   0.00  -0.00  -0.01   0.00   0.01
    46   1     0.00  -0.00  -0.00   -0.01   0.00   0.00  -0.01   0.00   0.01
    47   1    -0.00   0.00  -0.00    0.01  -0.01   0.01  -0.02   0.02  -0.02
    48   1    -0.00  -0.00   0.00    0.01   0.01  -0.00  -0.08  -0.15   0.05
    49   1    -0.01   0.00   0.00   -0.00   0.00   0.00   0.67  -0.18  -0.41
    50   1    -0.00  -0.00  -0.00    0.00   0.01   0.01   0.12   0.28   0.40
    51   1    -0.01   0.01  -0.01    0.12  -0.10   0.11  -0.13   0.10  -0.12
    52   1    -0.03  -0.05   0.02    0.36   0.69  -0.26   0.01   0.03  -0.01
    53   1     0.01   0.02   0.03   -0.12  -0.28  -0.37  -0.01  -0.02  -0.02
    54   1     0.01  -0.00  -0.01   -0.18   0.05   0.12  -0.01   0.00   0.01
    55   1    -0.00  -0.00   0.00   -0.00  -0.00   0.00  -0.00  -0.00   0.00
    56   1    -0.00   0.00  -0.00    0.03  -0.02   0.03  -0.00   0.00  -0.00
    57   1    -0.00   0.00  -0.00    0.00  -0.00   0.00   0.02  -0.02   0.02
    58   1     0.00   0.00   0.00    0.00   0.00   0.00  -0.01  -0.02  -0.03
    59   1    -0.00  -0.02   0.01   -0.00  -0.00   0.00   0.00   0.00  -0.00
    60   1     0.01  -0.00   0.00    0.00  -0.00   0.00   0.00  -0.00   0.00
    61   1     0.00   0.00   0.00   -0.00  -0.00  -0.00   0.00   0.00   0.00
    62   1    -0.00  -0.02   0.01    0.00  -0.00   0.00  -0.00  -0.00   0.00
    63   1     0.17  -0.05   0.07    0.01  -0.00   0.01   0.01  -0.00   0.01
    64   1    -0.30   0.09   0.35   -0.02   0.01   0.03  -0.00   0.00   0.00
    65   1     0.09   0.67  -0.49    0.01   0.05  -0.04   0.00   0.01  -0.00
    66   1    -0.07  -0.16  -0.11   -0.01  -0.01  -0.01   0.00  -0.00   0.00
    67   1     0.00  -0.00  -0.01    0.00  -0.00  -0.00   0.01  -0.00  -0.01
    68   1     0.00  -0.00   0.00   -0.00   0.00  -0.00  -0.01   0.00  -0.01
    69   1     0.00   0.01  -0.00    0.00   0.00  -0.00   0.00   0.01  -0.01
    70   1     0.00  -0.00   0.00    0.00  -0.00   0.00   0.00  -0.00   0.00
    71   1    -0.00  -0.00  -0.00   -0.00  -0.00  -0.00  -0.00  -0.00  -0.00
    72   1    -0.00  -0.00  -0.00   -0.00  -0.00  -0.00  -0.02  -0.05  -0.03
    73   1     0.01  -0.00  -0.01   -0.00   0.00   0.00  -0.02   0.01   0.03
                    181                   182                  183          
                      A                     A                    A          
 Frequencies --   3030.9839             3031.8077            3032.6781      
 Red. masses --      1.0634                1.0641               1.0642      
 Frc consts  --      5.7559                5.7630               5.7667      
 Frac Tr+Rot --    100.0000              100.0000             100.0000      
 IR Inten    --     26.1998               20.5473              17.7964      
  Atom  AN      X      Y      Z       X      Y      Z      X      Y      Z  
     1   6     0.00   0.00   0.00    0.00  -0.00   0.00   0.00   0.00  -0.00
     2   6    -0.00   0.00   0.00    0.00  -0.00   0.00   0.00  -0.00   0.00
     3   6     0.00  -0.00   0.00   -0.00   0.00  -0.00  -0.00  -0.00   0.00
     4   6    -0.00  -0.00  -0.00    0.00  -0.00   0.00   0.00   0.00  -0.00
     5   6     0.00  -0.00   0.00   -0.00   0.00  -0.00  -0.00   0.00  -0.00
     6   6    -0.00   0.00   0.00    0.00  -0.00   0.00   0.00  -0.00   0.00
     7  15    -0.00  -0.00  -0.00   -0.00   0.00  -0.00  -0.00   0.00  -0.00
     8   7    -0.00  -0.00   0.00   -0.00  -0.00   0.00  -0.00  -0.00   0.00
     9   1     0.00   0.00  -0.00    0.00   0.00  -0.00   0.00   0.00  -0.00
    10   6    -0.00  -0.00  -0.00   -0.00  -0.00  -0.00  -0.00   0.00  -0.00
    11  47     0.00  -0.00  -0.00    0.00   0.00  -0.00   0.00   0.00   0.00
    12   6    -0.00  -0.00  -0.00   -0.00   0.00   0.00  -0.00  -0.00  -0.00
    13  17    -0.00   0.00   0.00   -0.00  -0.00   0.00   0.00  -0.00   0.00
    14   6    -0.00  -0.00  -0.00    0.00  -0.00  -0.00  -0.00   0.00   0.00
    15   6     0.00   0.00   0.00    0.00  -0.00  -0.00  -0.00   0.00   0.00
    16   6     0.00   0.00  -0.00   -0.00   0.00  -0.00   0.00   0.00  -0.01
    17   6     0.00   0.00  -0.00    0.00   0.00  -0.00  -0.01  -0.02   0.01
    18   6    -0.00  -0.00  -0.00   -0.00  -0.00  -0.00   0.00  -0.00  -0.00
    19   6     0.00  -0.00   0.00    0.00  -0.00   0.00   0.00  -0.00   0.00
    20   6    -0.00  -0.00   0.00   -0.00  -0.00   0.00   0.00   0.00  -0.00
    21   6    -0.00   0.00   0.00   -0.00   0.00   0.00   0.02  -0.00  -0.01
    22   6    -0.00   0.00  -0.00   -0.00  -0.00  -0.00   0.00  -0.00   0.00
    23   6     0.00  -0.00   0.00    0.00  -0.00   0.00  -0.03   0.06  -0.00
    24   6    -0.00   0.00   0.00   -0.00  -0.00  -0.00   0.00   0.00   0.00
    25   6    -0.00  -0.00   0.00   -0.00  -0.00   0.00  -0.00  -0.00   0.00
    26   6     0.00   0.00   0.00   -0.00  -0.00  -0.00  -0.00  -0.00  -0.00
    27   6     0.02  -0.00   0.01   -0.00   0.00  -0.00   0.00  -0.00   0.00
    28   6     0.00  -0.00   0.00   -0.00   0.00   0.00  -0.00   0.00   0.00
    29   6     0.00   0.00   0.00    0.01   0.02   0.01   0.00   0.00   0.00
    30   6    -0.00   0.00  -0.01   -0.03   0.01  -0.06  -0.00   0.00  -0.00
    31   6     0.00   0.01  -0.01   -0.00  -0.01   0.01  -0.00  -0.00   0.00
    32   6     0.00   0.00   0.00   -0.00   0.00  -0.00  -0.00   0.00  -0.00
    33   6    -0.05  -0.04  -0.00    0.00   0.00   0.00  -0.00  -0.00   0.00
    34   1    -0.00  -0.00  -0.00   -0.00  -0.00   0.00  -0.00  -0.00  -0.00
    35   1     0.00  -0.00  -0.00   -0.00   0.00   0.00  -0.00  -0.00  -0.00
    36   1     0.00   0.00  -0.00    0.00   0.00   0.00   0.00   0.00  -0.00
    37   1     0.00   0.00  -0.00   -0.00  -0.00  -0.00  -0.00  -0.00  -0.00
    38   1    -0.00   0.00   0.00   -0.00   0.00  -0.00  -0.00   0.00   0.00
    39   1     0.00   0.00  -0.00    0.00   0.00  -0.00   0.00   0.00  -0.00
    40   1     0.00  -0.00  -0.00    0.00  -0.00   0.00   0.00  -0.00   0.00
    41   1     0.00   0.00  -0.00    0.00   0.00  -0.00  -0.00  -0.00   0.00
    42   1     0.00  -0.00   0.00    0.00  -0.00   0.00  -0.00   0.00  -0.00
    43   1     0.00  -0.00  -0.00   -0.00  -0.00  -0.00   0.00   0.00   0.00
    44   1    -0.00  -0.00   0.00    0.00   0.00  -0.00  -0.00  -0.00   0.00
    45   1     0.00  -0.00  -0.00   -0.00   0.00   0.00   0.00  -0.00  -0.00
    46   1    -0.00   0.00   0.00   -0.00   0.00   0.00  -0.04   0.01   0.02
    47   1     0.00  -0.00   0.00    0.00  -0.00   0.00   0.04  -0.03   0.04
    48   1    -0.01  -0.01   0.01   -0.00  -0.00   0.00   0.09   0.18  -0.07
    49   1     0.05  -0.01  -0.03    0.00  -0.00  -0.00  -0.01   0.00   0.01
    50   1     0.01   0.02   0.03    0.00   0.00   0.00   0.00   0.00   0.00
    51   1    -0.01   0.01  -0.01   -0.00   0.00  -0.00  -0.00   0.00  -0.00
    52   1     0.00   0.00  -0.00    0.00   0.00  -0.00  -0.02  -0.04   0.02
    53   1    -0.00  -0.00  -0.00   -0.00  -0.00  -0.00   0.01   0.02   0.03
    54   1     0.00  -0.00  -0.00    0.00  -0.00  -0.00  -0.20   0.06   0.12
    55   1     0.00   0.00  -0.00    0.00   0.00  -0.00   0.02   0.03  -0.01
    56   1     0.00  -0.00   0.00    0.00  -0.00   0.00  -0.02   0.02  -0.02
    57   1    -0.01   0.00  -0.01   -0.01   0.01  -0.01   0.49  -0.39   0.46
    58   1     0.00   0.00   0.00    0.00   0.01   0.01  -0.13  -0.29  -0.41
    59   1     0.00   0.00  -0.00    0.00   0.03  -0.02   0.00   0.00  -0.00
    60   1     0.00  -0.00   0.00    0.03  -0.01   0.01   0.00  -0.00   0.00
    61   1    -0.01  -0.02  -0.01    0.00   0.00   0.00   0.00   0.00   0.00
    62   1     0.00  -0.00   0.00   -0.00  -0.00   0.00  -0.00  -0.00   0.00
    63   1    -0.19   0.05  -0.08    0.01  -0.00   0.01  -0.00   0.00  -0.00
    64   1    -0.02   0.01   0.02    0.02  -0.01  -0.03   0.00  -0.00  -0.00
    65   1     0.00   0.02  -0.02   -0.01  -0.03   0.02  -0.00  -0.00   0.00
    66   1    -0.01  -0.02  -0.01   -0.09  -0.18  -0.13  -0.00  -0.01  -0.00
    67   1    -0.05   0.01   0.05   -0.34   0.11   0.37  -0.01   0.00   0.01
    68   1     0.08  -0.02   0.03    0.69  -0.20   0.31   0.02  -0.01   0.01
    69   1    -0.02  -0.13   0.09    0.02   0.18  -0.13   0.00   0.00  -0.00
    70   1    -0.00   0.00   0.00    0.06  -0.01   0.02   0.01  -0.00   0.00
    71   1    -0.01  -0.02  -0.01   -0.01  -0.03  -0.02   0.00   0.00   0.00
    72   1     0.28   0.61   0.43   -0.03  -0.05  -0.04   0.00   0.01   0.00
    73   1     0.32  -0.11  -0.38   -0.02   0.01   0.02   0.00  -0.00  -0.01
                    184                   185                  186          
                      A                     A                    A          
 Frequencies --   3050.1134             3052.9445            3055.5719      
 Red. masses --      1.0707                1.0780               1.1034      
 Frc consts  --      5.8688                5.9199               6.0698      
 Frac Tr+Rot --    100.0000              100.0000             100.0000      
 IR Inten    --     21.4977               52.1172              22.4389      
  Atom  AN      X      Y      Z       X      Y      Z      X      Y      Z  
     1   6    -0.00  -0.00   0.00   -0.00  -0.00   0.00  -0.00   0.00  -0.00
     2   6     0.00  -0.00   0.00   -0.00  -0.00  -0.00  -0.00  -0.00   0.00
     3   6     0.00  -0.00  -0.00    0.00  -0.00   0.00   0.00   0.00   0.00
     4   6    -0.00   0.00  -0.00   -0.00   0.00   0.00  -0.00   0.00  -0.00
     5   6    -0.00  -0.00  -0.00    0.00   0.00   0.00   0.00  -0.00  -0.00
     6   6     0.00  -0.00   0.00   -0.00   0.00  -0.00   0.00  -0.00  -0.00
     7  15     0.00   0.00   0.00    0.00  -0.00   0.00  -0.00  -0.00   0.00
     8   7     0.00   0.00  -0.00    0.00   0.00  -0.00   0.00   0.00  -0.00
     9   1    -0.00  -0.00  -0.00   -0.00  -0.00   0.00  -0.00  -0.00   0.00
    10   6     0.00   0.00   0.00    0.00   0.00   0.00   0.00  -0.00   0.00
    11  47     0.00  -0.00  -0.00    0.00   0.00   0.00  -0.00  -0.00  -0.00
    12   6     0.00   0.00   0.00    0.00  -0.00   0.00   0.00  -0.00  -0.00
    13  17     0.00   0.00   0.00   -0.00  -0.00  -0.00   0.00   0.00   0.00
    14   6     0.00   0.00  -0.00    0.00  -0.00   0.00   0.00  -0.00   0.00
    15   6    -0.01   0.02   0.00    0.00  -0.03   0.00   0.00   0.00  -0.00
    16   6    -0.00   0.00   0.00   -0.00   0.00  -0.00  -0.00   0.00   0.00
    17   6    -0.00  -0.00   0.00    0.00   0.00  -0.00   0.00   0.00  -0.00
    18   6     0.00  -0.00  -0.00   -0.01   0.00   0.00  -0.00  -0.00   0.00
    19   6     0.01  -0.01   0.01   -0.04   0.03  -0.03  -0.01   0.01  -0.01
    20   6    -0.00  -0.00   0.00    0.00   0.01  -0.00   0.00   0.00   0.00
    21   6     0.00  -0.00  -0.00   -0.01   0.00   0.01  -0.01   0.00   0.01
    22   6     0.00  -0.00   0.00   -0.00   0.01  -0.01   0.01  -0.07   0.05
    23   6     0.00  -0.00   0.00   -0.00   0.00  -0.00  -0.00   0.00  -0.00
    24   6     0.00  -0.00   0.00    0.00  -0.00   0.00  -0.00   0.00  -0.00
    25   6    -0.00   0.00  -0.00   -0.00   0.00  -0.00  -0.00   0.00  -0.00
    26   6     0.01   0.00   0.04    0.00  -0.00   0.01   0.00   0.00   0.00
    27   6    -0.04   0.01  -0.02   -0.02   0.01  -0.01  -0.00   0.00  -0.00
    28   6    -0.00   0.01  -0.00    0.00   0.00  -0.00   0.00   0.00  -0.00
    29   6    -0.00  -0.00  -0.00   -0.00  -0.00  -0.00   0.00   0.00   0.00
    30   6    -0.00   0.00  -0.00   -0.00   0.00  -0.00  -0.00   0.00   0.00
    31   6     0.00   0.00  -0.00    0.00   0.00  -0.00   0.00   0.00  -0.00
    32   6    -0.00   0.00  -0.00   -0.00   0.00  -0.00   0.00   0.00   0.00
    33   6    -0.01  -0.01  -0.00   -0.00  -0.00  -0.00  -0.00  -0.00  -0.00
    34   1     0.01   0.00   0.00    0.01   0.00  -0.00  -0.00   0.00   0.00
    35   1    -0.00   0.00  -0.00   -0.00   0.00  -0.00  -0.00   0.00   0.00
    36   1    -0.00   0.00   0.00    0.00   0.00  -0.00  -0.00  -0.00   0.00
    37   1     0.00   0.00   0.00   -0.00  -0.00  -0.00   0.00   0.00   0.00
    38   1     0.00  -0.00  -0.00    0.00  -0.00  -0.00  -0.00  -0.00   0.00
    39   1    -0.00  -0.00   0.00   -0.00  -0.00   0.00  -0.00  -0.00   0.00
    40   1    -0.00   0.00  -0.00   -0.00   0.00  -0.00  -0.00   0.00  -0.00
    41   1     0.00   0.00  -0.00    0.00   0.00  -0.00  -0.00  -0.00   0.00
    42   1     0.00  -0.00   0.00    0.00   0.00   0.00  -0.00   0.00  -0.00
    43   1    -0.00  -0.00  -0.00   -0.00   0.00  -0.00   0.00   0.00   0.01
    44   1    -0.10  -0.18   0.07    0.19   0.34  -0.14  -0.02  -0.03   0.01
    45   1     0.16  -0.05  -0.10   -0.22   0.06   0.13   0.00   0.00  -0.00
    46   1     0.03  -0.01  -0.02    0.01  -0.00  -0.00   0.02  -0.01  -0.01
    47   1     0.01  -0.01   0.01    0.02  -0.02   0.02  -0.01   0.01  -0.01
    48   1     0.00   0.01  -0.00   -0.03  -0.05   0.02  -0.01  -0.03   0.01
    49   1    -0.04   0.01   0.03    0.12  -0.03  -0.07   0.02  -0.01  -0.01
    50   1    -0.00  -0.01  -0.01    0.01   0.03   0.04   0.00   0.01   0.01
    51   1    -0.17   0.14  -0.15    0.44  -0.37   0.41   0.10  -0.09   0.10
    52   1     0.02   0.04  -0.02   -0.05  -0.09   0.04   0.01   0.02  -0.01
    53   1    -0.00  -0.01  -0.01    0.00   0.01   0.01  -0.02  -0.04  -0.05
    54   1    -0.01   0.00   0.01    0.13  -0.03  -0.08   0.18  -0.05  -0.11
    55   1    -0.00  -0.00   0.00   -0.04  -0.07   0.03   0.31   0.57  -0.21
    56   1    -0.01   0.01  -0.01    0.09  -0.07   0.08  -0.43   0.33  -0.38
    57   1    -0.00   0.00  -0.00    0.03  -0.03   0.03   0.03  -0.02   0.03
    58   1    -0.00  -0.00  -0.00   -0.01  -0.02  -0.03   0.01   0.02   0.03
    59   1    -0.00  -0.01   0.01   -0.00  -0.01   0.00  -0.00  -0.00   0.00
    60   1     0.02  -0.01   0.01    0.01  -0.00   0.01   0.00  -0.00   0.00
    61   1    -0.18  -0.38  -0.26   -0.06  -0.12  -0.08  -0.00  -0.01  -0.00
    62   1     0.04   0.36  -0.26    0.01   0.13  -0.09   0.00   0.00  -0.00
    63   1     0.52  -0.15   0.24    0.27  -0.08   0.12   0.03  -0.01   0.01
    64   1     0.01  -0.00  -0.01    0.00  -0.00  -0.00   0.00  -0.00  -0.00
    65   1    -0.01  -0.08   0.06   -0.01  -0.04   0.03  -0.00  -0.01   0.00
    66   1     0.02   0.04   0.03    0.02   0.05   0.03  -0.00  -0.00  -0.00
    67   1    -0.01   0.00   0.01   -0.01   0.00   0.01   0.00  -0.00  -0.00
    68   1     0.01  -0.00   0.01    0.02  -0.00   0.01   0.00  -0.00   0.00
    69   1    -0.00  -0.03   0.02   -0.00  -0.03   0.02  -0.00  -0.01   0.00
    70   1     0.02  -0.01   0.01    0.01  -0.00   0.00  -0.00   0.00  -0.00
    71   1     0.00   0.01   0.00    0.00   0.00   0.00  -0.00  -0.00  -0.00
    72   1     0.04   0.09   0.06    0.02   0.05   0.03   0.00   0.00   0.00
    73   1     0.02  -0.01  -0.03    0.01  -0.00  -0.02   0.00  -0.00  -0.00
                    187                   188                  189          
                      A                     A                    A          
 Frequencies --   3056.1061             3056.5692            3060.8164      
 Red. masses --      1.0848                1.0850               1.0815      
 Frc consts  --      5.9696                5.9725               5.9695      
 Frac Tr+Rot --    100.0000              100.0000             100.0000      
 IR Inten    --     50.1112               58.1422              29.3087      
  Atom  AN      X      Y      Z       X      Y      Z      X      Y      Z  
     1   6     0.00   0.00   0.00    0.00   0.00  -0.00  -0.00  -0.00   0.00
     2   6     0.00   0.00   0.00   -0.00   0.00   0.00   0.00  -0.00   0.00
     3   6    -0.00   0.00  -0.00    0.00   0.00  -0.00   0.00  -0.00  -0.00
     4   6     0.00  -0.00   0.00    0.00   0.00  -0.00  -0.00   0.00  -0.00
     5   6    -0.00   0.00  -0.00   -0.00  -0.00  -0.00  -0.00  -0.00  -0.00
     6   6     0.00   0.00   0.00    0.00  -0.00  -0.00   0.00  -0.00   0.00
     7  15    -0.00   0.00  -0.00   -0.00   0.00  -0.00   0.00   0.00   0.00
     8   7     0.00  -0.00  -0.00    0.00   0.00  -0.00   0.00   0.00  -0.00
     9   1    -0.00   0.00  -0.00   -0.00  -0.00   0.00  -0.00  -0.00   0.00
    10   6    -0.00  -0.00  -0.00    0.00  -0.00  -0.00   0.00   0.00   0.00
    11  47    -0.00   0.00   0.00   -0.00  -0.00  -0.00  -0.00   0.00   0.00
    12   6     0.00  -0.00   0.00    0.00  -0.00   0.00   0.00  -0.00   0.00
    13  17    -0.00  -0.00  -0.00    0.00   0.00   0.00   0.00  -0.00  -0.00
    14   6     0.00   0.00  -0.00    0.00   0.00  -0.00  -0.00  -0.00   0.00
    15   6    -0.00   0.01  -0.00    0.00   0.00  -0.00  -0.00   0.01   0.00
    16   6     0.00  -0.00   0.00    0.00  -0.00   0.00  -0.01   0.00  -0.00
    17   6    -0.01  -0.02   0.01   -0.00  -0.01   0.00   0.01   0.03  -0.01
    18   6    -0.00   0.00   0.00   -0.00  -0.00  -0.00   0.00  -0.00  -0.00
    19   6     0.00  -0.00   0.00    0.00  -0.00   0.00  -0.01   0.01  -0.01
    20   6    -0.01  -0.01   0.01   -0.00  -0.00   0.00   0.00   0.00  -0.00
    21   6    -0.06   0.02   0.03   -0.02   0.00   0.01  -0.00   0.00   0.00
    22   6    -0.01   0.01  -0.01   -0.00   0.00  -0.00  -0.00   0.00  -0.00
    23   6    -0.01   0.01  -0.00   -0.00   0.00  -0.00  -0.00   0.01  -0.00
    24   6    -0.00  -0.00  -0.00    0.00   0.00   0.00  -0.00   0.00  -0.00
    25   6     0.00  -0.00   0.00   -0.01   0.01  -0.01   0.00   0.00  -0.00
    26   6     0.00   0.00   0.00   -0.00  -0.00  -0.01   0.01   0.00   0.02
    27   6     0.01  -0.00   0.00   -0.00   0.00  -0.00   0.03  -0.01   0.01
    28   6    -0.00   0.00  -0.00    0.00  -0.01   0.01   0.00  -0.00   0.00
    29   6     0.01   0.02   0.01   -0.03  -0.06  -0.04   0.00   0.01   0.00
    30   6     0.00  -0.00   0.00   -0.01   0.00  -0.01   0.01  -0.00   0.01
    31   6     0.00   0.00  -0.00   -0.00  -0.02   0.01  -0.01  -0.05   0.03
    32   6    -0.00  -0.00  -0.00    0.00   0.00   0.00   0.01   0.00   0.00
    33   6     0.00   0.00   0.00   -0.00  -0.00  -0.00  -0.00  -0.00  -0.00
    34   1    -0.00  -0.00   0.00   -0.00  -0.00   0.00   0.01   0.00   0.00
    35   1     0.00  -0.00   0.00    0.00  -0.00   0.00  -0.00   0.00  -0.00
    36   1    -0.00  -0.00   0.00    0.00  -0.00   0.00  -0.00   0.00   0.00
    37   1    -0.00   0.00   0.00   -0.00  -0.00  -0.00   0.00   0.00   0.00
    38   1    -0.00   0.00   0.00   -0.00   0.00   0.00   0.00  -0.00  -0.00
    39   1     0.00   0.00  -0.00    0.00   0.00  -0.00  -0.00  -0.00   0.00
    40   1     0.00  -0.00   0.00   -0.00   0.00   0.00  -0.00   0.00  -0.00
    41   1    -0.00  -0.00  -0.00   -0.00  -0.00   0.00   0.00   0.00  -0.00
    42   1    -0.00   0.00  -0.00   -0.00   0.00  -0.00  -0.00   0.00   0.00
    43   1    -0.00   0.00   0.00   -0.00   0.00   0.00  -0.00  -0.00  -0.00
    44   1    -0.06  -0.11   0.05   -0.02  -0.04   0.02  -0.06  -0.11   0.04
    45   1     0.07  -0.02  -0.04    0.02  -0.00  -0.01   0.09  -0.03  -0.06
    46   1    -0.01   0.00   0.01   -0.01   0.00   0.01   0.04  -0.01  -0.02
    47   1    -0.02   0.02  -0.02   -0.01   0.01  -0.01   0.05  -0.04   0.06
    48   1     0.12   0.24  -0.09    0.04   0.08  -0.03  -0.16  -0.30   0.12
    49   1     0.03  -0.01  -0.02    0.00  -0.00  -0.00  -0.03   0.01   0.02
    50   1     0.00   0.00   0.01    0.00   0.00   0.00  -0.00  -0.00  -0.00
    51   1    -0.03   0.02  -0.02   -0.03   0.03  -0.03   0.10  -0.08   0.09
    52   1     0.08   0.16  -0.07    0.03   0.05  -0.02  -0.01  -0.02   0.01
    53   1    -0.01  -0.02  -0.03   -0.00  -0.01  -0.01   0.00   0.01   0.01
    54   1     0.70  -0.18  -0.42    0.18  -0.05  -0.11   0.03  -0.01  -0.02
    55   1    -0.02  -0.03   0.02   -0.00   0.00   0.00  -0.01  -0.02   0.01
    56   1     0.14  -0.11   0.13    0.03  -0.02   0.03   0.02  -0.01   0.01
    57   1     0.09  -0.08   0.09    0.02  -0.02   0.02   0.05  -0.04   0.05
    58   1    -0.02  -0.05  -0.07   -0.01  -0.01  -0.02  -0.01  -0.02  -0.03
    59   1     0.00   0.01  -0.01   -0.00  -0.04   0.02  -0.00  -0.01   0.01
    60   1    -0.03   0.01  -0.01    0.13  -0.03   0.05  -0.01   0.00  -0.00
    61   1    -0.01  -0.02  -0.01    0.03   0.07   0.05  -0.10  -0.21  -0.15
    62   1     0.00   0.01  -0.01   -0.01  -0.07   0.05   0.02   0.19  -0.14
    63   1    -0.08   0.02  -0.04    0.04  -0.01   0.02  -0.32   0.09  -0.14
    64   1     0.00  -0.00  -0.00   -0.02   0.00   0.02  -0.01   0.00   0.01
    65   1    -0.00  -0.02   0.02    0.02   0.14  -0.10   0.01   0.05  -0.03
    66   1    -0.08  -0.18  -0.13    0.31   0.66   0.46  -0.03  -0.07  -0.05
    67   1     0.01  -0.00  -0.02   -0.05   0.01   0.06   0.04  -0.01  -0.05
    68   1    -0.04   0.01  -0.02    0.13  -0.04   0.06  -0.14   0.04  -0.06
    69   1    -0.00  -0.03   0.02    0.02   0.22  -0.15   0.06   0.56  -0.39
    70   1     0.00  -0.00   0.00   -0.02   0.01  -0.01  -0.08   0.02  -0.03
    71   1     0.00   0.00   0.00   -0.01  -0.01  -0.01  -0.01  -0.02  -0.01
    72   1    -0.01  -0.02  -0.01    0.02   0.04   0.03   0.02   0.04   0.03
    73   1    -0.00   0.00   0.01    0.01  -0.00  -0.02  -0.00  -0.00   0.01
                    190                   191                  192          
                      A                     A                    A          
 Frequencies --   3062.0258             3064.5642            3066.9178      
 Red. masses --      1.0832                1.0788               1.0721      
 Frc consts  --      5.9839                5.9694               5.9415      
 Frac Tr+Rot --    100.0000              100.0000             100.0000      
 IR Inten    --     97.3869                4.5670              35.9292      
  Atom  AN      X      Y      Z       X      Y      Z      X      Y      Z  
     1   6    -0.00  -0.00  -0.00    0.00   0.00  -0.00  -0.00  -0.00  -0.00
     2   6    -0.00  -0.00  -0.00   -0.00   0.00  -0.00  -0.00  -0.00  -0.00
     3   6     0.00  -0.00   0.00   -0.00   0.00   0.00   0.00  -0.00   0.00
     4   6    -0.00   0.00  -0.00   -0.00  -0.00   0.00  -0.00   0.00  -0.00
     5   6     0.00  -0.00   0.00    0.00   0.00   0.00   0.00   0.00   0.00
     6   6    -0.00  -0.00  -0.00   -0.00   0.00   0.00   0.00  -0.00  -0.00
     7  15     0.00  -0.00   0.00   -0.00  -0.00  -0.00  -0.00  -0.00   0.00
[truncated: 49,264 more chars]
