# Supplementary material for: Can Silver(I) Act as a Hydrogen-Bond Acceptor? Spectroscopic and Computational Exploration of the Ag···H+ Bonds in the Gas Phase and in Solvent
Source: Inorg Chem. 2025 Dec 8;64(50):24411–22. doi: 10.1021/acs.inorgchem.5c03415 (PMC12728918; doi:10.1021/acs.inorgchem.5c03415)
Supplement: Supplementary file 2 [file ic5c03415_si_001.zip › anharmonic/agcl.0401_gvpt2.log-ANHIRNEW1.dat]

Wavenumber	IR intensity	Anh Wavenumber	Anh IR intensity	--	--	Label
cm\+(-1)	km mol\+(-1)	cm\+(-1)	km mol\+(-1)	--	--	--
SF=1	agcl.0401_gvpt2.log	E=nan	ZPE=0.650541
34.7	4.0045	-48.5	8.9498	--	--	212
26.5	0.0483	-12.5	0.0313	--	--	213
42.8	0.0465	14.8	0.0606	--	--	211
45.4	0.1854	24.2	0.9287	--	--	210
54.7	0.3655	40.5	1.0804	--	--	209
65.3	0.6397	50.4	0.2116	--	--	208
69.2	2.6962	53.5	1.1461	--	--	207
76.4	0.3093	61.0	1.7343	--	--	206
86.6	3.1924	82.5	3.0296	--	--	205
94.7	2.4188	89.5	5.0056	--	--	204
115.3	2.3015	109.7	2.2290	--	--	203
138.4	1.4552	124.8	1.3077	--	--	202
141.2	8.9574	132.7	8.6175	--	--	201
162.5	0.7403	145.8	3.3719	--	--	200
163.5	4.2011	151.6	0.4455	--	--	199
173.8	0.2920	162.2	1.3353	--	--	198
180.8	0.5300	174.5	0.3004	--	--	197
197.5	2.1945	185.1	0.5708	--	--	196
197.5	2.1945	191.5	2.3381	--	--	196
257.5	0.6584	210.8	0.9990	--	--	193
239.9	0.7450	230.0	1.2414	--	--	194
288.5	0.3195	273.7	0.2199	--	--	192
307.3	32.6110	299.2	24.3294	--	--	191
322.0	0.0812	313.3	0.3298	--	--	190
330.9	0.1434	321.2	0.1135	--	--	189
332.8	7.7943	323.2	15.5980	--	--	188
341.0	0.0687	328.1	0.2253	--	--	187
347.5	0.1138	336.1	0.0959	--	--	186
354.7	1.0383	343.1	0.9999	--	--	185
357.2	0.0440	345.8	0.1371	--	--	184
366.8	1.6419	353.5	1.1625	--	--	183
402.0	4.9714	392.3	4.6821	--	--	182
411.2	0.0231	404.1	0.2145	--	--	181
415.3	0.0693	406.4	0.0603	--	--	180
416.3	0.6691	408.9	0.5473	--	--	179
418.9	0.7255	411.1	0.1430	--	--	178
444.6	8.3122	433.8	6.1404	--	--	177
452.3	1.2536	442.6	1.6176	--	--	176
462.5	1.3721	450.7	2.8032	--	--	174
459.1	1.1479	454.8	1.0961	--	--	175
465.1	1.7590	457.4	0.5149	--	--	173
478.2	4.4193	465.2	5.9531	--	--	172
487.9	5.9595	477.9	6.6689	--	--	171
498.9	0.8315	486.0	1.3337	--	--	170
522.9	13.4559	512.0	14.0392	--	--	169
525.3	19.8338	514.4	19.9360	--	--	168
562.5	11.7271	548.5	11.5921	--	--	167
612.2	0.9810	599.8	1.2084	--	--	166
656.6	0.1420	645.0	0.1642	--	--	165
658.3	0.1008	645.9	0.0842	--	--	163
657.8	0.2318	647.8	0.1800	--	--	164
661.2	0.1201	649.9	0.0950	--	--	162
676.9	1.6831	666.4	1.5355	--	--	161
685.7	0.2032	673.9	0.1727	--	--	160
689.4	0.4854	676.8	0.5380	--	--	159
746.5	3.0183	733.1	4.3381	--	--	158
769.5	0.4418	755.0	0.5631	--	--	157
771.5	0.1369	756.8	0.0087	--	--	156
777.2	3.5167	761.7	3.6849	--	--	155
787.7	34.0894	770.7	30.6802	--	--	154
812.5	0.0554	793.4	0.0360	--	--	153
816.8	0.0256	797.3	0.1550	--	--	152
819.6	0.0013	801.0	0.0434	--	--	151
822.1	0.3652	804.1	0.3486	--	--	150
826.3	0.4208	804.5	0.0801	--	--	148
825.4	0.1004	808.3	0.0443	--	--	149
900.7	0	866.0	2.4398	--	--	166+192
900.8	7.7925	872.7	4.3875	--	--	145
895.3	0.3315	874.1	2.4001	--	--	147
899.3	2.9327	875.6	0.3474	--	--	146
901.3	0.5438	878.1	3.0191	--	--	144
901.7	0.3352	880.2	0.1071	--	--	143
905.5	0.2020	881.8	0.2663	--	--	141
903.1	0.2966	885.7	0.1130	--	--	142
911.5	0.1861	893.2	0.0597	--	--	140
938.1	1.6614	913.7	1.4610	--	--	139
944.2	0.5228	922.2	0.3587	--	--	138
948.1	0.7841	924.4	0.6537	--	--	137
950.0	1.1643	926.1	1.1722	--	--	136
979.3	0	948.0	2.0440	--	--	152+200
977.2	0.7856	949.8	2.5084	--	--	135
978.9	2.3922	951.4	1.1612	--	--	134
982.1	0	952.1	0.6229	--	--	151+200
984.4	5.6936	954.0	8.3534	--	--	131
984.6	0	954.7	2.1885	--	--	150+200
975.7	0	955.6	0.5082	--	--	171(2)
978.6	0	957.2	2.2643	--	--	165+190
983.0	2.6281	958.2	3.3048	--	--	132
987.5	8.3422	959.3	1.2601	--	--	129
980.3	0	962.4	1.0757	--	--	163+190
979.8	0	962.8	1.9301	--	--	164+190
995.8	13.6212	964.0	7.3118	--	--	128
983.2	0	964.1	1.3439	--	--	162+190
983.2	0	964.5	0.7532	--	--	162+190
987.4	0	968.0	2.8022	--	--	165+189
988.6	0	970.1	1.4351	--	--	164+189
992.1	0	971.7	1.4189	--	--	162+189
1017.1	0	974.7	0.8620	--	--	155+194
1023.3	0.0798	996.7	0.0727	--	--	127
1046.8	1.9062	1015.5	0.0642	--	--	126
1047.4	3.6946	1017.3	0.1578	--	--	125
1046.8	1.9062	1019.0	0.7106	--	--	126
1042.9	0	1021.3	0.8859	--	--	160+184
1046.6	0	1025.2	0.5979	--	--	159+184
1050.6	0	1028.0	0.5675	--	--	168(2)
1059.1	0.3552	1029.7	0.0719	--	--	120
1053.4	6.4010	1033.2	19.2075	--	--	122
1056.0	3.1330	1036.3	7.2065	--	--	121
1059.3	1.4993	1045.4	1.1553	--	--	119
1071.1	0.1243	1052.1	0.2306	--	--	117
1080.3	4.3696	1056.8	4.0454	--	--	116
1087.8	0	1063.1	0.6747	--	--	167+168
1124.2	0	1098.0	1.1166	--	--	157+185
1130.8	0	1098.3	0.7749	--	--	136+197
1126.2	0	1099.4	0.7462	--	--	156+185
1126.6	5.9583	1099.7	4.7161	--	--	115
1127.5	2.3429	1100.6	1.5706	--	--	114
1131.2	0.3613	1105.4	1.1124	--	--	113
1132.6	1.7546	1105.9	0.8701	--	--	112
1141.7	0	1109.1	0.7103	--	--	138+196
1135.3	0.6201	1110.0	0.2056	--	--	110
1142.4	0	1110.9	4.6239	--	--	154+185
1147.3	0.1211	1119.3	0.0635	--	--	108
1149.3	21.0733	1120.5	19.2322	--	--	107
1146.6	1.2609	1121.1	1.1695	--	--	109
1148.4	0	1123.0	2.7529	--	--	158+182
1154.5	0	1124.2	3.3291	--	--	154+183
1159.3	0.0116	1130.0	0.1191	--	--	104
1155.1	0	1130.3	1.0034	--	--	161+172
1149.3	21.0733	1133.1	6.4976	--	--	107
1158.8	0.1515	1135.3	0.5323	--	--	105
1175.1	1.3721	1143.8	0.7368	--	--	103
1214.6	0.3764	1183.8	0.1865	--	--	101
1216.0	0.5934	1185.2	0.2710	--	--	100
1211.3	1.3674	1186.9	1.5507	--	--	102
1218.8	1.5958	1188.6	1.5487	--	--	99
1221.6	0	1190.0	0.5882	--	--	116+201
1221.5	1.2471	1191.6	2.9148	--	--	98
1223.6	5.8159	1193.7	1.3636	--	--	97
1264.6	1.1207	1230.4	0.7215	--	--	96
1286.4	3.4437	1252.7	2.1866	--	--	94
1290.1	1.6472	1255.6	0.9639	--	--	93
1291.5	0	1260.4	2.0445	--	--	148+173
1284.5	0	1261.9	1.0743	--	--	149+175
1295.0	7.8160	1262.4	2.9045	--	--	92
1289.2	0	1265.9	0.6073	--	--	161+166
1303.8	4.4016	1269.3	2.4680	--	--	91
1317.9	2.0504	1275.3	2.3491	--	--	88
1314.8	0.4823	1276.7	0.7324	--	--	90
1317.0	0.4080	1280.0	0.3121	--	--	89
1324.0	0	1284.7	0.6320	--	--	132+187
1321.8	0	1290.7	0.5618	--	--	141+179
1328.3	0.5024	1290.7	2.8841	--	--	84
1328.5	0	1291.8	0.5607	--	--	129+187
1324.1	1.2867	1295.5	1.0149	--	--	86
1333.5	50.4407	1295.8	50.0335	--	--	83
1337.7	0	1300.3	0.6139	--	--	132+185
1338.0	21.4356	1300.8	18.9935	--	--	82
1347.8	0.2466	1312.6	0.1387	--	--	81
1350.1	0.3124	1315.0	0.6571	--	--	80
1352.5	1.0368	1317.8	0.9194	--	--	79
1350.2	0	1318.4	0.7365	--	--	154+167
1354.4	0.0593	1320.8	0.2544	--	--	76
1353.7	0.0503	1321.4	0.2131	--	--	78
1353.9	0.0052	1321.6	0.0312	--	--	77
1380.5	0.7067	1344.7	1.1104	--	--	75
1381.5	4.3440	1346.4	3.2627	--	--	74
1381.7	1.5279	1347.1	1.4116	--	--	73
1380.9	0	1347.4	0.6861	--	--	134+182
1383.7	2.6954	1348.5	2.5108	--	--	72
1389.7	3.0439	1355.6	2.8488	--	--	71
1399.7	0	1356.2	2.0930	--	--	145+170
1393.8	1.9225	1360.7	2.3010	--	--	70
1410.7	0	1360.8	0.7262	--	--	86+205
1411.6	29.5016	1363.8	21.1528	--	--	65
1400.6	0	1364.0	1.0702	--	--	143+170
1403.3	0.0419	1364.3	1.0981	--	--	67
1400.8	0.1974	1365.0	0.2928	--	--	69
1402.0	0.0407	1365.6	0.3861	--	--	68
1404.3	0.1419	1366.9	0.6208	--	--	66
1416.6	0.6629	1369.6	0.0881	--	--	64
1420.6	0	1388.1	0.6407	--	--	147+168
1481.2	0	1410.6	0.7879	--	--	97+193
1448.7	5.5840	1415.2	5.7909	--	--	63
1457.8	0	1421.3	1.0843	--	--	147+167
1493.0	0	1428.8	0.8010	--	--	64+206
1474.5	3.8870	1438.0	3.8083	--	--	62
1485.4	1.1738	1441.6	0.3176	--	--	59
1483.4	0	1441.7	1.2216	--	--	131+170
1483.4	0	1442.4	1.3516	--	--	131+170
1490.2	3.4770	1445.0	1.0764	--	--	57
1489.1	0.2198	1445.9	0.2963	--	--	58
1488.3	0	1447.0	0.8593	--	--	108+187
1511.4	0	1447.8	3.7787	--	--	64+204
1511.4	0	1447.9	1.0035	--	--	64+204
1486.5	0	1448.4	1.2240	--	--	129+170
1487.6	0	1448.7	1.2089	--	--	109+187
1493.2	5.0892	1450.4	4.5965	--	--	56
1501.1	10.2689	1452.4	6.9613	--	--	54
1499.2	2.7873	1453.1	2.5836	--	--	55
1483.7	0	1453.4	0.8190	--	--	149+163
1494.1	0	1456.4	2.2994	--	--	109+186
1499.7	0	1457.5	2.5666	--	--	106+186
1503.2	4.4106	1458.2	2.5684	--	--	52
1512.1	0	1458.6	0.6484	--	--	97+192
1499.1	0	1460.3	5.5375	--	--	126+176
1499.1	0	1461.0	6.8120	--	--	126+176
1500.1	0	1461.7	1.1921	--	--	135+169
1502.0	0	1462.5	0.5938	--	--	108+185
1504.2	13.2167	1463.2	8.4401	--	--	50
1502.5	0	1464.1	2.8216	--	--	135+168
1501.3	0	1464.7	1.0424	--	--	109+185
1504.5	0	1464.9	4.9077	--	--	108+184
1503.7	2.2951	1465.9	6.5216	--	--	51
1492.9	0	1466.0	0.8290	--	--	158(2)
1506.8	0	1466.3	4.5320	--	--	104+186
1503.8	0	1467.3	0.5828	--	--	109+184
1515.1	5.8873	1467.5	9.8781	--	--	47
1509.4	17.4303	1468.4	9.1936	--	--	48
1503.7	0	1468.5	1.1696	--	--	133+169
1507.4	0	1468.8	1.0948	--	--	131+169
1504.2	0	1469.1	0.6244	--	--	134+168
1506.3	0	1469.6	3.3299	--	--	105+186
1506.3	0	1470.0	7.1995	--	--	105+186
1508.9	0	1470.6	0.6770	--	--	130+169
1509.8	0	1471.5	2.0545	--	--	131+168
1511.2	0	1473.6	4.4990	--	--	127+171
1519.0	0	1476.2	0.7858	--	--	106+183
1516.1	0	1479.2	1.0237	--	--	107+183
1523.8	37.9252	1483.3	17.6537	--	--	46
1529.8	0	1487.1	0.5493	--	--	103+185
1528.2	1.6155	1488.4	10.8597	--	--	45
1531.4	0.3254	1491.0	0.3887	--	--	44
1531.4	0.3254	1492.7	0.1645	--	--	44
1616.6	3.1751	1577.8	1.9664	--	--	43
1646.2	5.3248	1604.9	2.9302	--	--	42
1653.2	0	1608.4	0.9246	--	--	94+183
1683.0	0	1643.3	1.0095	--	--	147+154
1918.6	0	1868.6	0.6102	--	--	127+147
2007.7	0	1952.9	0.5129	--	--	127+131
2019.1	0	1960.0	0.5258	--	--	127+128
2046.6	0	1990.9	1.2762	--	--	127(2)
2487.8	0	2419.1	4.7757	--	--	64+117
2563.8	0	2483.5	0.6497	--	--	65+106
2560.9	0	2486.4	1.3684	--	--	65+107
2570.3	0	2501.8	0.7483	--	--	55+117
2635.3	0	2552.0	0.8509	--	--	65+97
2735.8	0	2648.2	3.9261	--	--	65+86
2758.6	0	2683.0	0.5291	--	--	66+76
2823.2	0	2702.2	38.6075	--	--	65(2)
2833.2	0	2730.9	3.9135	--	--	64(2)
2828.2	0	2732.3	0.5774	--	--	64+65
2865.3	0	2782.9	2.2414	--	--	63+64
2886.1	0	2800.6	1.1517	--	--	62+65
2897.4	0	2812.9	7.1392	--	--	63(2)
2915.8	0	2818.5	3.9797	--	--	55+64
3022.3	33.7458	2830.0	19.1429	--	--	38
2932.3	0	2832.2	2.5600	--	--	60+63
3015.8	58.6028	2834.2	38.5081	--	--	39
2926.7	0	2834.7	0.6962	--	--	47+65
2935.4	0	2837.9	2.6883	--	--	46+65
3011.1	3.3435	2840.8	3.9779	--	--	40
3009.2	26.2586	2848.1	19.6113	--	--	41
3031.8	20.4540	2852.4	3.3014	--	--	33
3032.7	17.5645	2856.2	14.5870	--	--	32
2923.2	0	2856.4	1.6639	--	--	62+63
3027.5	20.1090	2859.9	19.6674	--	--	37
2980.3	0	2864.0	19.0154	--	--	57(2)
2964.9	0	2865.6	31.2598	--	--	61(2)
3030.0	19.5723	2867.9	27.0759	--	--	35
3031.0	26.3376	2869.4	18.1031	--	--	34
2974.5	0	2877.3	5.0858	--	--	58+59
2964.9	0	2879.9	0.5569	--	--	61(2)
2967.2	0	2884.8	15.8226	--	--	60(2)
2972.6	0	2887.2	1.9624	--	--	57+61
2986.4	0	2887.4	19.5814	--	--	56(2)
2975.5	0	2887.9	1.5939	--	--	57+59
2979.3	0	2890.3	3.5119	--	--	57+58
2975.6	0	2891.4	4.4260	--	--	56+61
3141.0	433.7098	2891.8	346.0716	--	--	9
2974.5	0	2892.4	17.0920	--	--	58+59
3167.5	0	2893.3	1.8443	--	--	9+213
2970.7	0	2894.0	4.2813	--	--	59(2)
2982.3	0	2896.0	0.6891	--	--	56+58
2978.2	0	2896.6	7.2841	--	--	58(2)
2983.3	0	2897.8	1.4263	--	--	56+57
2990.7	0	2899.1	1.7815	--	--	49+61
2992.0	0	2900.6	5.9033	--	--	53+58
2985.6	0	2901.3	0.7813	--	--	52+61
2988.5	0	2901.9	1.6586	--	--	52+59
2984.7	0	2902.0	0.7978	--	--	54+60
2980.3	0	2902.2	17.5361	--	--	57(2)
2989.6	0	2902.6	4.4728	--	--	50+59
2991.3	0	2903.2	0.5875	--	--	54+57
2990.2	0	2903.3	35.9367	--	--	54+58
2990.2	0	2903.6	22.8263	--	--	54+58
2992.3	0	2904.1	16.8747	--	--	52+58
2998.3	0	2904.4	20.2466	--	--	55(2)
2986.2	0	2905.6	1.3974	--	--	51+61
2993.1	0	2905.9	1.5631	--	--	53+57
2987.8	0	2907.5	1.9289	--	--	50+60
2991.8	0	2907.7	11.0199	--	--	48+61
2987.3	0	2908.2	8.5857	--	--	51+60
2987.3	0	2908.8	21.4255	--	--	51+60
2986.5	0	2909.3	20.2735	--	--	54+59
2992.8	0	2909.9	1.5572	--	--	51+58
2996.4	0	2910.2	4.2214	--	--	52+56
2993.9	0	2910.3	2.1119	--	--	51+57
2996.1	0	2910.6	1.7432	--	--	53+56
3064.6	4.6466	2912.2	3.9947	--	--	24
2997.4	0	2912.7	0.7665	--	--	50+56
3001.5	0	2912.9	11.0579	--	--	49+56
2998.5	0	2912.9	1.8575	--	--	49+57
3060.8	29.3125	2913.7	24.8928	--	--	26
2997.5	0	2913.8	0.8776	--	--	47+61
2999.5	0	2913.9	0.8611	--	--	48+57
3004.0	0	2915.7	5.4878	--	--	53+54
3080.3	0	2915.8	0.6542	--	--	40+207
3007.5	0	2916.0	1.2370	--	--	49+55
3007.5	0	2916.3	5.9680	--	--	49+55
3004.3	0	2916.8	2.3681	--	--	52+54
3001.5	0	2916.9	13.9113	--	--	49+56
3004.0	0	2918.0	11.8648	--	--	53+54
3004.0	0	2918.5	4.1756	--	--	53+54
2993.3	0	2918.8	6.3417	--	--	50+58
3062.0	93.8664	2919.6	45.6221	--	--	25
3085.0	0	2919.9	0.5224	--	--	39+207
3009.2	0	2920.4	5.6607	--	--	46+59
3004.2	0	2920.5	2.1756	--	--	47+58
3005.2	0	2920.7	1.6594	--	--	47+57
3004.9	0	2920.8	1.1764	--	--	51+54
3056.6	57.1925	2921.4	39.0442	--	--	27
3007.4	0	2922.1	0.8571	--	--	46+60
3014.2	0	2922.1	1.4906	--	--	47+55
3007.1	0	2922.3	4.9845	--	--	50+53
3007.4	0	2922.4	2.5255	--	--	50+52
3007.4	0	2923.0	10.6544	--	--	50+52
3006.9	0	2923.3	0.9095	--	--	51+52
3008.3	0	2924.0	2.4470	--	--	47+56
3008.3	0	2924.3	1.2557	--	--	47+56
3010.5	0	2924.5	0.5789	--	--	48+54
3012.9	0	2924.5	1.8272	--	--	46+58
3014.0	0	2924.8	0.5498	--	--	46+57
3087.5	0	2925.0	1.3015	--	--	40+206
3016.6	0	2925.1	6.8901	--	--	49(2)
3007.9	0	2926.3	2.6023	--	--	50+51
3007.9	0	2926.7	8.2623	--	--	50+51
3023.0	0	2927.1	2.0639	--	--	46+55
3023.0	0	2927.3	5.0005	--	--	46+55
2996.9	0	2927.4	17.2892	--	--	51+56
3011.5	0	2927.7	1.3673	--	--	49+52
3012.3	0	2928.1	1.4576	--	--	48+53
3011.8	0	2928.6	2.6202	--	--	45+60
3017.0	0	2928.7	1.2480	--	--	46+56
3011.8	0	2929.0	4.6055	--	--	45+60
3018.4	0	2929.4	1.3626	--	--	45+57
3012.5	0	2929.5	1.5896	--	--	49+50
3013.6	0	2929.7	0.6386	--	--	48+50
3013.6	0	2929.8	0.7970	--	--	48+50
3013.6	0	2930.0	0.7270	--	--	48+50
3013.1	0	2930.3	4.2436	--	--	48+51
3005.9	0	2931.0	0.8441	--	--	44+62
3013.1	0	2931.9	1.4210	--	--	48+51
3077.0	4.5717	2932.6	13.5812	--	--	19
3012.0	0	2933.2	1.0830	--	--	49+51
3021.4	0	2933.8	1.3150	--	--	45+56
3013.8	0	2934.1	26.2909	--	--	44+61
3018.0	0	2934.6	0.5008	--	--	47+53
3013.6	0	2934.8	2.9923	--	--	45+59
3028.2	0	2935.2	3.0738	--	--	43+65
3024.9	0	2935.5	1.3173	--	--	46+54
3076.7	5.6283	2935.9	2.3926	--	--	20
3017.7	0	2936.1	42.6926	--	--	48+49
3027.4	0	2936.3	6.8616	--	--	45+55
3019.3	0	2936.5	0.9026	--	--	47+50
3082.4	66.2403	2936.8	14.7615	--	--	15
3082.4	66.2403	2937.3	55.2423	--	--	15
3018.8	0	2937.5	19.4406	--	--	47+51
3018.8	0	2938.0	39.0283	--	--	47+51
3020.5	0	2938.3	7.0480	--	--	44+58
3027.0	0	2938.8	3.5937	--	--	46+52
3097.7	0	2939.0	10.4209	--	--	40+205
3097.7	0	2939.3	15.3247	--	--	40+205
3017.3	0	2940.4	14.4736	--	--	45+58
3024.4	0	2941.0	1.3523	--	--	47+48
3027.6	0	2941.5	7.4074	--	--	46+51
3095.5	0	2942.1	1.0843	--	--	31+210
3027.6	0	2942.2	4.5009	--	--	46+51
3206.2	0	2943.5	2.0141	--	--	9+208
3030.1	0	2943.8	1.0790	--	--	47(2)
3031.4	0	2944.5	1.4593	--	--	45+52
3081.6	101.0633	2947.8	6.7761	--	--	18
3038.9	0	2948.0	1.0912	--	--	46+47
3210.1	0	2950.3	1.5372	--	--	9+207
3210.1	0	2950.5	17.9801	--	--	9+207
3106.2	0	2951.9	4.2746	--	--	26+210
3034.3	0	2952.3	0.8496	--	--	44+53
3106.2	0	2952.7	6.6757	--	--	26+210
3103.7	0	2953.5	0.5121	--	--	26+211
3047.6	0	2953.9	2.0069	--	--	46(2)
3047.6	0	2954.5	1.3863	--	--	46(2)
3035.6	0	2954.7	0.9049	--	--	44+50
3104.0	27.0402	2955.2	26.7318	--	--	11
3104.0	27.0402	2955.9	7.9888	--	--	11
3034.6	0	2958.2	3.9759	--	--	44+52
3112.3	0	2958.4	3.9305	--	--	23+210
3217.4	0	2958.9	0.8256	--	--	9+206
3110.0	0	2959.2	3.0970	--	--	24+210
3115.4	0	2960.4	9.4526	--	--	31+208
3115.4	0	2960.6	2.8405	--	--	31+208
3035.1	0	2960.8	3.3517	--	--	44+51
3052.1	0	2961.6	3.7266	--	--	45+46
3121.5	0	2962.3	7.0863	--	--	23+209
3031.0	26.3376	2962.7	0.4520	--	--	34
3118.2	0	2963.2	1.6316	--	--	30+208
3046.5	0	2965.2	5.7561	--	--	44+47
3121.4	0	2965.4	6.6378	--	--	28+208
3046.5	0	2965.9	4.8540	--	--	44+47
3121.4	0	2966.1	15.5638	--	--	28+208
3057.9	0	2967.6	6.7521	--	--	42+65
3039.7	0	2967.7	30.8086	--	--	44+49
3035.1	0	2968.1	25.9326	--	--	44+51
3122.1	0	2968.8	3.5099	--	--	30+207
3227.5	0	2972.1	3.8842	--	--	9+205
3040.8	0	2972.1	21.6334	--	--	44+48
3056.5	0	2974.7	6.1708	--	--	45(2)
3059.6	0	2975.3	2.0320	--	--	44+45
3132.1	0	2977.2	0.7092	--	--	23+208
3235.7	0	2977.9	1.8030	--	--	9+204
3136.1	0	2982.0	0.9360	--	--	23+207
3062.8	0	2985.0	1.7700	--	--	44(2)
3082.3	8.7425	2987.1	7.8682	--	--	16
3148.9	0	2987.2	1.9771	--	--	14+208
3083.6	17.5711	2990.2	4.8305	--	--	14
3062.8	0	2994.9	5.0896	--	--	44(2)
3100.2	0	3019.9	0.6655	--	--	43+60
3120.7	0	3023.4	1.0963	--	--	42+62
3184.0	0.0120	3039.0	4.1395	--	--	8
3187.0	14.6401	3041.0	5.0000	--	--	7
3124.9	0	3044.0	1.6265	--	--	43+49
3193.9	2.1368	3047.2	0.2700	--	--	6
3195.5	9.1905	3048.7	2.9514	--	--	5
3139.4	0	3056.2	1.9696	--	--	42+56
3161.3	0	3056.3	5.4207	--	--	42+47
3150.0	0	3069.5	1.9495	--	--	42+51
3224.0	0.2852	3069.8	3.3746	--	--	2
3154.5	0	3072.5	2.9764	--	--	42+49
3170.1	0	3080.6	1.7341	--	--	42+46
3210.1	2.5940	3090.0	0.9350	--	--	3
3210.1	2.5940	3095.7	1.3510	--	--	3
3252.3	0.9981	3140.3	1.8639	--	--	1
4552.6	0	4256.5	2.2968	--	--	9+65
4632.7	0	4448.6	0.6099	--	--	8+63
6055.0	0	5699.8	0.6542	--	--	37(2)
6055.4	0	5703.8	0.7980	--	--	36(2)
6059.9	0	5709.7	0.6322	--	--	35(2)
6062.0	0	5713.6	0.7566	--	--	34(2)
6065.4	0	5714.9	0.5716	--	--	32(2)
6063.6	0	5716.4	0.8403	--	--	33(2)
6112.2	0	5757.0	1.2228	--	--	28(2)
6105.9	0	5774.3	0.7315	--	--	30(2)
6107.7	0	5784.7	0.5008	--	--	20+34
6367.9	0	6010.1	0.5837	--	--	8(2)
6420.2	0	6041.5	2.1999	--	--	3(2)
