# Supplementary material for: Can Silver(I) Act as a Hydrogen-Bond Acceptor? Spectroscopic and Computational Exploration of the Ag···H+ Bonds in the Gas Phase and in Solvent
Source: Inorg Chem. 2025 Dec 8;64(50):24411–22. doi: 10.1021/acs.inorgchem.5c03415 (PMC12728918; doi:10.1021/acs.inorgchem.5c03415)
Supplement: Supplementary file 2 [file ic5c03415_si_001.zip › anharmonic/agcl.0401_gvpt2.log-FREQS1.gjf.log]

agcl.0401_gvpt2.log


                          Standard orientation:                          
 ---------------------------------------------------------------------
 Center     Atomic      Atomic             Coordinates (Angstroms)
 Number     Number       Type             X           Y           Z
 ---------------------------------------------------------------------
      1          6           0        0.196830    2.377860   -0.882403
      2          6           0        0.600790    3.590705   -1.435526
      3          6           0        1.958136    3.906598   -1.501246
      4          6           0        2.890925    3.005806   -0.993636
      5          6           0        2.472521    1.797650   -0.432151
      6          6           0        1.109233    1.433394   -0.367324
      7         15           0        0.422367   -0.173552    0.295573
      8          7           0        3.544037    0.927828    0.113897
      9          1           0        3.082732    0.090514    0.519893
     10          6           0        4.288218    1.545596    1.272886
     11         47           0        2.089932   -1.534110    1.395652
     12          6           0        4.485379    0.375729   -0.926012
     13         17           0        4.349925   -1.995461    1.892155
     14          6           0       -0.169406   -1.097774   -1.253195
     15          6           0       -1.128853   -0.319048   -2.188978
     16          6           0       -0.855631   -2.411992   -0.792607
     17          6           0       -1.215354   -3.277586   -2.020373
     18          6           0       -2.187024   -2.493534   -2.924848
     19          6           0       -1.505079   -1.198031   -3.406530
     20          6           0       -0.230750   -1.544809   -4.200315
     21          6           0        0.737950   -2.324003   -3.289675
     22          6           0        1.108326   -1.455066   -2.067015
     23          6           0        0.066476   -3.624151   -2.803298
     24          6           0       -0.931106    0.271110    1.560655
     25          6           0       -0.399011    1.448710    2.423569
     26          6           0       -2.319396    0.639698    0.978257
     27          6           0       -3.303334    0.966977    2.126425
     28          6           0       -2.756655    2.146781    2.954982
     29          6           0       -1.393506    1.760461    3.564549
     30          6           0       -1.558573    0.522597    4.467372
     31          6           0       -2.103717   -0.649316    3.628555
     32          6           0       -1.108514   -0.967718    2.491009
     33          6           0       -3.470978   -0.271472    3.027083
     34          1           0       -0.861233    2.158678   -0.848245
     35          1           0       -0.143797    4.282318   -1.816558
     36          1           0        2.290786    4.843348   -1.935898
     37          1           0        3.946916    3.252109   -1.033197
     38          1           0        3.554737    1.918316    1.987804
     39          1           0        4.908416    2.362430    0.905538
     40          1           0        4.893010    0.758371    1.725897
     41          1           0        5.097255    1.185970   -1.321390
     42          1           0        5.099196   -0.382227   -0.435948
     43          1           0        3.890906   -0.074011   -1.720707
     44          1           0       -0.643464    0.592678   -2.551818
     45          1           0       -2.038083   -0.023394   -1.658583
     46          1           0       -1.768703   -2.186177   -0.231496
     47          1           0       -0.191319   -2.975456   -0.123437
     48          1           0       -1.694898   -4.197552   -1.666681
     49          1           0       -3.108235   -2.257035   -2.376244
     50          1           0       -2.476215   -3.107121   -3.786239
     51          1           0       -2.194451   -0.628349   -4.040709
     52          1           0        0.247943   -0.627895   -4.569185
     53          1           0       -0.486548   -2.148856   -5.078800
     54          1           0        1.657031   -2.562745   -3.837903
     55          1           0        1.598718   -0.532724   -2.407249
     56          1           0        1.823597   -2.002594   -1.438956
     57          1           0        0.757077   -4.193639   -2.167866
     58          1           0       -0.179029   -4.261083   -3.661131
     59          1           0       -0.263780    2.344713    1.808560
     60          1           0        0.582813    1.189661    2.845326
     61          1           0       -2.715516   -0.193471    0.389091
     62          1           0       -2.252631    1.507121    0.314693
     63          1           0       -4.268940    1.239206    1.684267
     64          1           0       -3.463955    2.403233    3.752412
     65          1           0       -2.650404    3.038134    2.322251
     66          1           0       -0.997172    2.598646    4.149733
     67          1           0       -2.246651    0.748247    5.290555
     68          1           0       -0.595838    0.250277    4.919193
     69          1           0       -2.205377   -1.542095    4.256287
     70          1           0       -0.141585   -1.245112    2.932871
     71          1           0       -1.462597   -1.832267    1.920478
     72          1           0       -3.876732   -1.110683    2.447110
     73          1           0       -4.188142   -0.059364    3.828795
 ---------------------------------------------------------------------


 Harmonic frequencies (cm**-1), IR intensities (KM/Mole), Raman scattering
 activities (A**4/AMU), depolarization ratios for plane and unpolarized
 incident light, reduced masses (AMU), force constants (mDyne/A),
 and normal coordinates:
                      1                     2                    3          
                      A                     A                    A          
 Frequencies --     26.4983               34.6929              42.8418      
 Red. masses --      5.3953                5.8862               3.8235      
 Frc consts  --      0.0022                0.0042               0.0041      
 Frac Tr+Rot --    100.0000              100.0000             100.0000      
 IR Inten    --      0.0483                4.0045               0.0465      
  Atom  AN      X      Y      Z       X      Y      Z      X      Y      Z  
     1   6    -0.01  -0.04  -0.09    0.01   0.00   0.02  -0.01  -0.00  -0.02
     2   6    -0.01  -0.03  -0.07    0.02  -0.03  -0.04   0.00  -0.01  -0.03
     3   6    -0.02   0.01   0.01    0.02  -0.07  -0.13   0.00  -0.02  -0.03
     4   6    -0.02   0.04   0.07    0.02  -0.08  -0.15  -0.00  -0.02  -0.02
     5   6    -0.02   0.03   0.05    0.02  -0.05  -0.08  -0.01  -0.01  -0.01
     6   6    -0.01  -0.01  -0.04    0.01  -0.01  -0.00  -0.02  -0.00  -0.01
     7  15    -0.00  -0.02  -0.05    0.00  -0.01  -0.00  -0.02   0.01   0.00
     8   7    -0.03   0.07   0.11    0.02  -0.05  -0.07  -0.02  -0.02   0.00
     9   1    -0.03   0.06   0.10    0.01   0.00   0.02  -0.04  -0.02  -0.00
    10   6    -0.10   0.10   0.14    0.11   0.02  -0.17  -0.03  -0.03   0.01
    11  47    -0.00  -0.02  -0.05   -0.01   0.03   0.05  -0.03  -0.01   0.00
    12   6     0.03   0.07   0.16   -0.06  -0.16  -0.09  -0.02  -0.03   0.01
    13  17    -0.03   0.08   0.15   -0.03   0.10   0.20  -0.05  -0.05   0.01
    14   6    -0.02  -0.02  -0.05   -0.00   0.02  -0.02   0.00   0.01  -0.01
    15   6    -0.03  -0.03  -0.04   -0.01   0.04   0.01  -0.09  -0.05   0.04
    16   6    -0.03  -0.01  -0.03   -0.00   0.01  -0.04   0.13  -0.06  -0.02
    17   6    -0.04  -0.02  -0.02   -0.01   0.04  -0.06   0.17  -0.07  -0.03
    18   6    -0.05  -0.03  -0.02   -0.01   0.06  -0.04   0.07  -0.13   0.02
    19   6    -0.04  -0.03  -0.03   -0.01   0.07  -0.01  -0.06  -0.06   0.03
    20   6    -0.05  -0.04  -0.04   -0.02   0.09  -0.03  -0.05   0.08  -0.01
    21   6    -0.05  -0.04  -0.04   -0.02   0.06  -0.05   0.05   0.14  -0.06
    22   6    -0.03  -0.04  -0.05   -0.01   0.04  -0.03   0.01   0.14  -0.06
    23   6    -0.05  -0.03  -0.03   -0.02   0.05  -0.07   0.18   0.07  -0.07
    24   6     0.03  -0.02  -0.02    0.00  -0.03   0.00  -0.01   0.02   0.01
    25   6     0.10  -0.06  -0.01    0.01  -0.06   0.03   0.01   0.02  -0.01
    26   6     0.04   0.06   0.01    0.00  -0.01   0.02  -0.01   0.01   0.03
    27   6     0.08   0.08   0.04    0.01  -0.03   0.03   0.01   0.04   0.04
    28   6     0.15   0.03   0.06    0.02  -0.06   0.06   0.03   0.04   0.02
    29   6     0.14  -0.04   0.02    0.01  -0.08   0.05   0.03   0.04   0.00
    30   6     0.10  -0.06  -0.00    0.01  -0.11   0.01   0.04   0.05   0.02
    31   6     0.03  -0.01  -0.02   -0.00  -0.08  -0.02   0.02   0.04   0.04
    32   6    -0.00  -0.03  -0.05   -0.01  -0.05  -0.03  -0.00   0.02   0.02
    33   6     0.04   0.06   0.02    0.00  -0.06  -0.00   0.01   0.05   0.05
    34   1    -0.01  -0.07  -0.15    0.01   0.03   0.08  -0.01   0.01  -0.01
    35   1    -0.01  -0.05  -0.11    0.02  -0.02  -0.02   0.01  -0.01  -0.04
    36   1    -0.02   0.02   0.03    0.03  -0.10  -0.19   0.01  -0.03  -0.05
    37   1    -0.03   0.08   0.13    0.03  -0.12  -0.21  -0.00  -0.03  -0.02
    38   1    -0.14   0.10   0.10    0.17   0.12  -0.16  -0.04  -0.02   0.01
    39   1    -0.09   0.10   0.16    0.14  -0.05  -0.28  -0.02  -0.03   0.02
    40   1    -0.11   0.11   0.18    0.10   0.03  -0.13  -0.04  -0.03   0.02
    41   1     0.02   0.08   0.17   -0.07  -0.22  -0.20  -0.00  -0.04   0.02
    42   1     0.03   0.10   0.20   -0.05  -0.14  -0.06  -0.03  -0.04   0.02
    43   1     0.07   0.04   0.15   -0.13  -0.22  -0.01  -0.02  -0.02   0.01
    44   1    -0.03  -0.03  -0.06   -0.01   0.05   0.02  -0.18  -0.00   0.05
    45   1    -0.02  -0.01  -0.04   -0.00   0.03   0.02  -0.10  -0.15   0.08
    46   1    -0.03  -0.00  -0.03   -0.00  -0.00  -0.03   0.12  -0.15   0.01
    47   1    -0.03  -0.01  -0.03    0.00  -0.00  -0.06   0.19  -0.02  -0.05
    48   1    -0.04  -0.02  -0.01   -0.01   0.03  -0.08   0.26  -0.12  -0.04
    49   1    -0.04  -0.02  -0.02   -0.01   0.05  -0.03   0.07  -0.22   0.05
    50   1    -0.05  -0.03  -0.01   -0.02   0.08  -0.05   0.10  -0.13   0.01
    51   1    -0.05  -0.04  -0.03   -0.02   0.08   0.00  -0.12  -0.10   0.07
    52   1    -0.05  -0.05  -0.05   -0.02   0.09  -0.01  -0.14   0.13  -0.01
    53   1    -0.06  -0.05  -0.03   -0.02   0.11  -0.04  -0.02   0.08  -0.02
    54   1    -0.05  -0.05  -0.05   -0.02   0.07  -0.06   0.05   0.23  -0.10
    55   1    -0.02  -0.04  -0.06   -0.01   0.04  -0.02  -0.08   0.19  -0.05
    56   1    -0.03  -0.04  -0.05   -0.01   0.02  -0.04   0.08   0.18  -0.09
    57   1    -0.05  -0.03  -0.03   -0.01   0.04  -0.09   0.25   0.11  -0.11
    58   1    -0.06  -0.04  -0.02   -0.02   0.07  -0.09   0.21   0.06  -0.08
    59   1     0.13  -0.05   0.01    0.01  -0.04   0.06   0.01   0.01  -0.02
    60   1     0.10  -0.11  -0.03    0.01  -0.07   0.02   0.02   0.02  -0.02
    61   1    -0.01   0.09  -0.00   -0.01   0.01  -0.00  -0.02   0.00   0.05
    62   1     0.07   0.07   0.03    0.00   0.01   0.04  -0.02   0.00   0.01
    63   1     0.08   0.13   0.07    0.01  -0.01   0.04   0.00   0.04   0.05
    64   1     0.17   0.05   0.08    0.02  -0.08   0.07   0.04   0.06   0.02
    65   1     0.17   0.04   0.08    0.02  -0.04   0.09   0.03   0.03   0.01
    66   1     0.19  -0.07   0.03    0.02  -0.10   0.07   0.05   0.04  -0.01
    67   1     0.13  -0.04   0.02    0.01  -0.12   0.02   0.06   0.06   0.03
    68   1     0.10  -0.11  -0.03    0.01  -0.13   0.00   0.05   0.04   0.00
    69   1     0.01  -0.02  -0.04   -0.00  -0.10  -0.04   0.02   0.05   0.04
    70   1    -0.01  -0.09  -0.08   -0.01  -0.07  -0.04   0.00   0.02   0.01
    71   1    -0.06  -0.00  -0.06   -0.01  -0.04  -0.05  -0.02   0.02   0.03
    72   1    -0.01   0.09   0.00   -0.01  -0.04  -0.03  -0.01   0.05   0.07
    73   1     0.07   0.08   0.03    0.00  -0.07   0.00   0.03   0.06   0.06
                      4                     5                    6          
                      A                     A                    A          
 Frequencies --     45.4028               54.6506              65.2551      
 Red. masses --      4.0920                3.8004               4.6813      
 Frc consts  --      0.0050                0.0067               0.0117      
 Frac Tr+Rot --    100.0000              100.0000             100.0000      
 IR Inten    --      0.1854                0.3655               0.6397      
  Atom  AN      X      Y      Z       X      Y      Z      X      Y      Z  
     1   6     0.03  -0.00   0.01    0.00   0.01   0.02  -0.05   0.01   0.01
     2   6     0.03   0.00   0.02   -0.01   0.06   0.13  -0.06   0.04   0.05
     3   6     0.03   0.01   0.04   -0.01   0.11   0.21  -0.06   0.05   0.06
     4   6     0.03   0.01   0.04   -0.01   0.09   0.17  -0.05   0.03   0.02
     5   6     0.02   0.00   0.03    0.00   0.04   0.06  -0.04   0.01  -0.03
     6   6     0.03  -0.00   0.01    0.01   0.00  -0.00  -0.04   0.00  -0.03
     7  15     0.02  -0.01  -0.01    0.00  -0.01  -0.02  -0.02  -0.00  -0.03
     8   7     0.02   0.00   0.05    0.01  -0.00  -0.01  -0.05  -0.02  -0.06
     9   1     0.01   0.02   0.07    0.01   0.03   0.05  -0.06  -0.03  -0.09
    10   6     0.03   0.02   0.03    0.18  -0.03  -0.11  -0.05  -0.06  -0.04
    11  47     0.02  -0.03  -0.03    0.00   0.01  -0.01  -0.05   0.02   0.02
    12   6     0.00  -0.03   0.05   -0.13  -0.07  -0.11  -0.05   0.01  -0.08
    13  17    -0.01   0.02   0.11   -0.01   0.02   0.04  -0.08  -0.06   0.05
    14   6    -0.01   0.01  -0.01   -0.00  -0.02  -0.01   0.01  -0.01  -0.03
    15   6    -0.03   0.02   0.02   -0.03  -0.05  -0.01   0.07   0.01  -0.08
    16   6     0.01   0.00  -0.00    0.03  -0.03   0.01  -0.04   0.01  -0.05
    17   6    -0.03   0.02   0.00    0.02  -0.05   0.02  -0.01   0.01  -0.06
    18   6    -0.06   0.03   0.04   -0.00  -0.07   0.03   0.06   0.03  -0.12
    19   6    -0.07   0.03   0.02   -0.03  -0.07   0.01   0.12   0.01  -0.09
    20   6    -0.09   0.03  -0.01   -0.04  -0.06  -0.01   0.15  -0.03  -0.03
    21   6    -0.06   0.03  -0.04   -0.01  -0.03  -0.01   0.08  -0.05   0.02
    22   6    -0.03   0.02  -0.05   -0.01  -0.01  -0.03   0.04  -0.05   0.03
    23   6    -0.05   0.02  -0.04    0.02  -0.04   0.01   0.02  -0.03   0.00
    24   6     0.02  -0.00  -0.01    0.00   0.00  -0.03   0.01   0.00  -0.01
    25   6    -0.06   0.09  -0.08    0.02  -0.02  -0.01   0.02   0.04  -0.06
    26   6    -0.01  -0.13  -0.02    0.01   0.03  -0.03  -0.02  -0.04   0.04
    27   6    -0.03  -0.13  -0.04    0.01   0.04  -0.03   0.02  -0.04   0.08
    28   6    -0.11  -0.05  -0.11    0.03   0.03  -0.02   0.03  -0.01   0.03
    29   6    -0.07   0.09  -0.10    0.02  -0.00  -0.02   0.07   0.04  -0.02
    30   6     0.02   0.13  -0.02   -0.01  -0.01  -0.03   0.15   0.06   0.02
    31   6     0.10   0.04   0.05   -0.03   0.01  -0.04   0.13   0.03   0.08
    32   6     0.11   0.04   0.07   -0.03  -0.00  -0.04   0.08   0.02   0.03
    33   6     0.07  -0.09   0.04   -0.02   0.04  -0.04   0.10  -0.02   0.13
    34   1     0.03  -0.00   0.00    0.01  -0.02  -0.04  -0.05   0.00   0.00
    35   1     0.03   0.00   0.02   -0.01   0.07   0.15  -0.06   0.05   0.08
    36   1     0.03   0.01   0.05   -0.02   0.15   0.30  -0.07   0.07   0.10
    37   1     0.03   0.01   0.06   -0.01   0.11   0.21  -0.05   0.04   0.02
    38   1     0.04   0.06   0.02    0.28   0.08  -0.06  -0.05  -0.09  -0.03
    39   1     0.06  -0.01   0.01    0.24  -0.11  -0.19  -0.04  -0.05  -0.01
    40   1     0.01   0.01   0.05    0.14  -0.07  -0.13  -0.05  -0.08  -0.06
    41   1     0.00  -0.04   0.02   -0.17  -0.10  -0.22  -0.04   0.02  -0.04
    42   1     0.01  -0.02   0.06   -0.08  -0.06  -0.15  -0.06  -0.01  -0.10
    43   1    -0.01  -0.05   0.07   -0.24  -0.10  -0.01  -0.05   0.05  -0.10
    44   1    -0.04   0.02   0.01   -0.04  -0.04  -0.02   0.10  -0.00  -0.05
    45   1    -0.02   0.02   0.04   -0.02  -0.05   0.00   0.05   0.02  -0.11
    46   1     0.03  -0.01   0.04    0.03  -0.03   0.02  -0.06   0.04  -0.09
    47   1     0.03  -0.00  -0.03    0.04  -0.01   0.01  -0.08  -0.00  -0.02
    48   1    -0.02   0.01   0.00    0.04  -0.05   0.04  -0.05   0.03  -0.08
    49   1    -0.04   0.02   0.06    0.00  -0.08   0.04   0.03   0.06  -0.17
    50   1    -0.08   0.03   0.04   -0.01  -0.09   0.04   0.09   0.03  -0.13
    51   1    -0.08   0.03   0.05   -0.05  -0.09   0.01   0.16   0.02  -0.13
    52   1    -0.10   0.04  -0.02   -0.06  -0.06  -0.03   0.19  -0.04  -0.01
    53   1    -0.11   0.04  -0.01   -0.04  -0.07   0.00   0.17  -0.02  -0.04
    54   1    -0.08   0.03  -0.07   -0.02  -0.02  -0.03   0.10  -0.08   0.07
    55   1    -0.04   0.02  -0.05   -0.04  -0.00  -0.05   0.08  -0.07   0.05
    56   1    -0.02   0.01  -0.07    0.01   0.02  -0.04  -0.00  -0.06   0.07
    57   1    -0.04   0.02  -0.06    0.04  -0.02   0.01  -0.03  -0.04   0.04
    58   1    -0.08   0.03  -0.04    0.02  -0.05   0.02   0.04  -0.03  -0.00
    59   1    -0.12   0.06  -0.13    0.04  -0.01  -0.01  -0.03   0.03  -0.09
    60   1    -0.04   0.18  -0.07    0.01  -0.04  -0.01   0.05   0.07  -0.10
    61   1     0.04  -0.19   0.03   -0.00   0.04  -0.03  -0.03  -0.06   0.07
    62   1    -0.07  -0.16  -0.07    0.03   0.03  -0.03  -0.07  -0.05   0.02
    63   1    -0.05  -0.23  -0.05    0.02   0.07  -0.04  -0.01  -0.08   0.12
    64   1    -0.12  -0.05  -0.12    0.03   0.04  -0.03   0.06  -0.01   0.05
    65   1    -0.17  -0.08  -0.16    0.05   0.03  -0.02  -0.02  -0.02   0.00
    66   1    -0.13   0.15  -0.15    0.03  -0.02  -0.01   0.07   0.07  -0.06
    67   1     0.01   0.13  -0.03   -0.01   0.00  -0.03   0.18   0.06   0.05
    68   1     0.04   0.23  -0.01   -0.02  -0.03  -0.02   0.18   0.10  -0.03
    69   1     0.16   0.07   0.11   -0.05   0.01  -0.05   0.18   0.04   0.10
    70   1     0.14   0.14   0.08   -0.04  -0.02  -0.03   0.11   0.05  -0.01
    71   1     0.17  -0.02   0.12   -0.04   0.01  -0.04   0.07   0.00   0.07
    72   1     0.13  -0.16   0.09   -0.03   0.05  -0.05   0.09  -0.05   0.17
    73   1     0.06  -0.10   0.03   -0.02   0.05  -0.04   0.13  -0.01   0.16
                      7                     8                    9          
                      A                     A                    A          
 Frequencies --     69.1806               76.4110              86.5747      
 Red. masses --      6.8926                5.1327               8.4567      
 Frc consts  --      0.0194                0.0177               0.0373      
 Frac Tr+Rot --    100.0000              100.0000             100.0000      
 IR Inten    --      2.6962                0.3093               3.1924      
  Atom  AN      X      Y      Z       X      Y      Z      X      Y      Z  
     1   6     0.04   0.08  -0.05   -0.00  -0.04   0.02  -0.08  -0.01   0.09
     2   6     0.08   0.08  -0.03   -0.02  -0.01   0.09  -0.12  -0.00   0.09
     3   6     0.08   0.06  -0.01   -0.03   0.01   0.10  -0.12  -0.00   0.00
     4   6     0.06   0.03  -0.02   -0.02  -0.01   0.03  -0.09  -0.01  -0.08
     5   6     0.03   0.03  -0.04    0.00  -0.05  -0.03  -0.06  -0.02  -0.07
     6   6     0.02   0.06  -0.05    0.01  -0.06  -0.03  -0.05  -0.02   0.02
     7  15     0.02   0.07  -0.05    0.01  -0.06  -0.02  -0.00  -0.03   0.05
     8   7     0.00  -0.00  -0.04    0.02  -0.05  -0.07  -0.04  -0.02  -0.11
     9   1    -0.03  -0.02  -0.13    0.05  -0.12  -0.18  -0.03  -0.06  -0.19
    10   6    -0.07  -0.09   0.06   -0.10  -0.11   0.04  -0.11  -0.08  -0.03
    11  47     0.00   0.11   0.00    0.02   0.04   0.11   0.12  -0.00  -0.09
    12   6     0.07   0.05  -0.01    0.12   0.12  -0.06   0.03   0.08  -0.10
    13  17    -0.10  -0.19   0.07    0.05   0.03  -0.02  -0.01  -0.14   0.22
    14   6     0.01   0.02  -0.01   -0.00  -0.05  -0.03  -0.00  -0.02   0.04
    15   6    -0.03  -0.01  -0.00   -0.03  -0.02   0.02   0.01   0.01   0.05
    16   6     0.04   0.03   0.05    0.01  -0.06  -0.05  -0.01  -0.02   0.01
    17   6     0.00  -0.01   0.10   -0.03  -0.02  -0.07   0.00   0.01  -0.02
    18   6    -0.04  -0.05   0.11   -0.06   0.01  -0.02   0.01   0.03  -0.01
    19   6    -0.07  -0.06   0.04   -0.07   0.02   0.00   0.02   0.04   0.02
    20   6    -0.10  -0.08   0.01   -0.09   0.05  -0.04   0.03   0.05   0.03
    21   6    -0.05  -0.03   0.00   -0.07   0.02  -0.10   0.02   0.03   0.02
    22   6    -0.02   0.01  -0.04   -0.03  -0.03  -0.07   0.01  -0.01   0.04
    23   6    -0.02  -0.02   0.07   -0.06   0.00  -0.13   0.01   0.02  -0.02
    24   6     0.02   0.01  -0.03    0.01  -0.03  -0.04  -0.02  -0.01   0.04
    25   6    -0.01  -0.01   0.01    0.03  -0.03  -0.06   0.00  -0.02   0.05
    26   6     0.02   0.01  -0.02    0.01  -0.03  -0.04   0.01   0.02   0.00
    27   6     0.01  -0.07  -0.01    0.02   0.02  -0.04  -0.01   0.08  -0.03
    28   6    -0.03  -0.09   0.04    0.05   0.03  -0.07   0.01   0.08  -0.05
    29   6    -0.01  -0.08   0.02    0.04   0.01  -0.06  -0.03   0.04   0.01
    30   6     0.02  -0.12  -0.03    0.02   0.03  -0.04  -0.10   0.06   0.02
    31   6     0.05  -0.10  -0.07   -0.00   0.02  -0.02  -0.11   0.06   0.02
    32   6     0.06  -0.03  -0.08   -0.02  -0.02  -0.02  -0.08   0.01   0.05
    33   6     0.04  -0.12  -0.07   -0.00   0.04  -0.01  -0.08   0.11  -0.02
    34   1     0.04   0.09  -0.07   -0.00  -0.05   0.02  -0.08  -0.01   0.15
    35   1     0.10   0.10  -0.04   -0.03   0.00   0.13  -0.15   0.00   0.15
    36   1     0.10   0.06   0.01   -0.04   0.04   0.15  -0.15   0.01  -0.00
    37   1     0.07   0.01   0.00   -0.02   0.00   0.04  -0.09  -0.02  -0.14
    38   1    -0.12  -0.15   0.04   -0.17  -0.29   0.06  -0.16  -0.20  -0.02
    39   1    -0.06  -0.05   0.16   -0.18   0.01   0.17  -0.16  -0.01   0.06
    40   1    -0.10  -0.12   0.03   -0.03  -0.09  -0.02  -0.08  -0.08  -0.08
    41   1     0.14   0.06   0.11    0.13   0.18   0.09   0.07   0.11   0.02
    42   1     0.00  -0.01  -0.02    0.11   0.08  -0.11  -0.01   0.03  -0.13
    43   1     0.12   0.14  -0.10    0.20   0.20  -0.17   0.08   0.16  -0.19
    44   1    -0.05  -0.02  -0.05   -0.03  -0.01   0.03   0.02   0.01   0.08
    45   1    -0.01   0.00   0.02   -0.01  -0.03   0.05   0.00  -0.01   0.04
    46   1     0.05   0.04   0.07    0.03  -0.08  -0.01  -0.01  -0.03   0.00
    47   1     0.06   0.06   0.05    0.03  -0.09  -0.09  -0.02  -0.04   0.00
    48   1     0.03  -0.01   0.15   -0.02  -0.03  -0.09  -0.01  -0.00  -0.05
    49   1    -0.02  -0.04   0.14   -0.04  -0.00   0.02   0.01   0.02  -0.02
    50   1    -0.07  -0.08   0.14   -0.09   0.04  -0.03   0.02   0.05  -0.03
    51   1    -0.10  -0.09   0.05   -0.09   0.05   0.04   0.03   0.05   0.03
    52   1    -0.12  -0.08  -0.04   -0.10   0.06  -0.02   0.04   0.06   0.06
    53   1    -0.12  -0.11   0.04   -0.11   0.08  -0.06   0.04   0.08   0.01
    54   1    -0.07  -0.04  -0.02   -0.08   0.03  -0.13   0.02   0.03   0.03
    55   1    -0.03   0.01  -0.08   -0.02  -0.02  -0.05   0.02  -0.00   0.07
    56   1     0.01   0.04  -0.04   -0.02  -0.06  -0.10  -0.00  -0.03   0.04
    57   1     0.01   0.00   0.06   -0.04  -0.03  -0.17  -0.00  -0.00  -0.02
    58   1    -0.04  -0.06   0.10   -0.09   0.04  -0.15   0.01   0.04  -0.03
    59   1    -0.03   0.02   0.04    0.04  -0.04  -0.07   0.06  -0.03   0.04
    60   1     0.00   0.00  -0.00    0.03  -0.04  -0.06  -0.03  -0.05   0.08
    61   1     0.04   0.03  -0.06   -0.01  -0.04  -0.01  -0.00   0.01   0.02
    62   1     0.01   0.04   0.02    0.01  -0.05  -0.06   0.04  -0.00  -0.02
    63   1     0.00  -0.08  -0.00    0.02   0.03  -0.04   0.01   0.11  -0.07
    64   1    -0.03  -0.15   0.06    0.05   0.06  -0.08  -0.01   0.13  -0.08
    65   1    -0.06  -0.06   0.08    0.07   0.01  -0.09   0.07   0.06  -0.07
    66   1    -0.04  -0.09   0.06    0.06   0.01  -0.08  -0.01   0.03   0.01
    67   1     0.01  -0.17  -0.02    0.03   0.06  -0.04  -0.13   0.09  -0.01
    68   1     0.02  -0.11  -0.04    0.02   0.02  -0.04  -0.13   0.03   0.06
    69   1     0.07  -0.13  -0.11   -0.02   0.04   0.00  -0.16   0.08   0.03
    70   1     0.07  -0.01  -0.08   -0.02  -0.03  -0.01  -0.11  -0.03   0.08
    71   1     0.09  -0.02  -0.10   -0.03  -0.02  -0.00  -0.10   0.01   0.05
    72   1     0.07  -0.11  -0.11   -0.02   0.04   0.01  -0.11   0.11  -0.02
    73   1     0.03  -0.17  -0.06    0.01   0.07  -0.01  -0.09   0.15  -0.04
                     10                    11                   12          
                      A                     A                    A          
 Frequencies --     94.7414              115.3156             138.3968      
 Red. masses --      5.2693                8.5641               3.2805      
 Frc consts  --      0.0279                0.0671               0.0370      
 Frac Tr+Rot --    100.0000              100.0000             100.0000      
 IR Inten    --      2.4188                2.3015               1.4552      
  Atom  AN      X      Y      Z       X      Y      Z      X      Y      Z  
     1   6     0.04   0.07   0.08    0.08  -0.07   0.05  -0.02   0.08   0.15
     2   6     0.06   0.08   0.12    0.10  -0.08   0.05  -0.02   0.10   0.20
     3   6     0.07   0.03   0.06    0.10  -0.10   0.06  -0.01   0.01   0.02
     4   6     0.06  -0.04  -0.05    0.08  -0.12   0.07   0.00  -0.06  -0.13
     5   6     0.04  -0.04  -0.07    0.07  -0.11   0.07  -0.00  -0.03  -0.08
     6   6     0.03   0.01  -0.01    0.05  -0.10   0.05  -0.01   0.01   0.02
     7  15    -0.00   0.03  -0.01   -0.08  -0.06   0.02   0.01  -0.01  -0.01
     8   7     0.04  -0.07  -0.12    0.11  -0.07   0.06  -0.02   0.01   0.02
     9   1     0.07  -0.14  -0.23    0.16  -0.08   0.08  -0.03   0.05   0.08
    10   6    -0.08  -0.13  -0.00    0.11  -0.03   0.05  -0.08   0.14  -0.02
    11  47    -0.06  -0.05  -0.05    0.01   0.15  -0.09  -0.01   0.01  -0.01
    12   6     0.15   0.09  -0.11    0.13  -0.05   0.07   0.03  -0.12   0.13
    13  17    -0.01   0.18   0.05   -0.03   0.05  -0.04  -0.02  -0.01  -0.03
    14   6    -0.00   0.02   0.01   -0.06  -0.07  -0.00   0.04  -0.01  -0.01
    15   6    -0.01  -0.01   0.00   -0.05  -0.06  -0.01   0.04  -0.00   0.01
    16   6     0.01   0.02   0.04   -0.07  -0.08  -0.05   0.05  -0.01   0.01
    17   6     0.03  -0.01   0.06   -0.02  -0.06  -0.08   0.01  -0.01   0.02
    18   6     0.02  -0.04   0.04    0.00  -0.06  -0.11   0.00   0.01   0.05
    19   6     0.00  -0.04   0.02    0.00  -0.04  -0.05   0.01  -0.00   0.02
    20   6     0.01  -0.04   0.03    0.03  -0.00  -0.01  -0.02  -0.02  -0.00
    21   6     0.02  -0.01   0.04    0.01  -0.02  -0.01  -0.00  -0.03  -0.02
    22   6     0.00   0.02   0.02   -0.04  -0.05   0.03   0.03  -0.03  -0.02
    23   6     0.04  -0.01   0.07    0.01  -0.04  -0.06  -0.01  -0.02  -0.01
    24   6    -0.00   0.03   0.00   -0.08  -0.03   0.04  -0.01  -0.03  -0.03
    25   6    -0.01   0.02   0.02   -0.06  -0.02   0.00   0.02  -0.04  -0.04
    26   6    -0.00   0.02   0.01   -0.09  -0.03   0.06  -0.01  -0.04  -0.02
    27   6    -0.01  -0.00   0.01   -0.06  -0.00   0.09   0.01   0.01  -0.02
    28   6    -0.02  -0.01   0.03   -0.04   0.01   0.06   0.04   0.01  -0.04
    29   6    -0.02  -0.01   0.03   -0.02   0.01   0.03   0.03  -0.01  -0.04
    30   6    -0.01  -0.02   0.01   -0.00   0.03   0.05   0.03   0.00  -0.03
    31   6     0.00  -0.01  -0.01   -0.04   0.02   0.09  -0.00   0.01  -0.01
    32   6     0.01   0.01  -0.01   -0.08  -0.02   0.06  -0.02  -0.02  -0.02
    33   6     0.00  -0.02  -0.01   -0.05   0.02   0.13  -0.00   0.03   0.01
    34   1     0.04   0.10   0.11    0.08  -0.06   0.04  -0.02   0.11   0.23
    35   1     0.07   0.13   0.20    0.11  -0.07   0.05  -0.03   0.17   0.35
    36   1     0.08   0.04   0.09    0.12  -0.10   0.07  -0.01   0.01   0.01
    37   1     0.07  -0.08  -0.10    0.08  -0.13   0.08   0.01  -0.11  -0.23
    38   1    -0.16  -0.35   0.02    0.10  -0.05   0.06  -0.11   0.29  -0.13
    39   1    -0.19   0.01   0.13    0.08  -0.01   0.04  -0.01   0.06  -0.09
    40   1     0.02  -0.11  -0.09    0.14  -0.00   0.05  -0.15   0.18   0.14
    41   1     0.19   0.15   0.07    0.10  -0.03   0.05   0.01  -0.15   0.01
    42   1     0.12   0.04  -0.15    0.16  -0.01   0.08   0.04  -0.02   0.26
    43   1     0.24   0.21  -0.24    0.14  -0.09   0.08   0.07  -0.27   0.19
    44   1    -0.03  -0.00  -0.01   -0.07  -0.04   0.03   0.04   0.00   0.01
    45   1    -0.02  -0.02  -0.00   -0.07  -0.10  -0.02   0.05   0.00   0.03
    46   1     0.01   0.02   0.03   -0.09  -0.10  -0.07   0.06  -0.01   0.03
    47   1     0.01   0.04   0.05   -0.08  -0.09  -0.04   0.07  -0.01  -0.01
    48   1     0.04  -0.01   0.08   -0.02  -0.07  -0.12   0.01  -0.00   0.03
    49   1     0.02  -0.05   0.03   -0.03  -0.09  -0.14   0.02   0.02   0.07
    50   1     0.03  -0.06   0.05    0.05  -0.05  -0.14  -0.04   0.01   0.06
    51   1    -0.00  -0.07   0.00    0.02  -0.03  -0.06  -0.00  -0.00   0.03
    52   1    -0.00  -0.05   0.00    0.04   0.02   0.03  -0.01  -0.03  -0.02
    53   1     0.01  -0.07   0.04    0.07   0.03  -0.04  -0.04  -0.03   0.01
    54   1     0.02  -0.01   0.05    0.03   0.00   0.02  -0.02  -0.04  -0.04
    55   1    -0.01   0.02   0.00   -0.02  -0.04   0.07   0.04  -0.04  -0.04
    56   1     0.01   0.04   0.03   -0.06  -0.06   0.04   0.03  -0.03  -0.03
    57   1     0.05   0.02   0.09   -0.01  -0.05  -0.05  -0.00  -0.03  -0.02
    58   1     0.06  -0.04   0.09    0.03  -0.02  -0.08  -0.03  -0.02  -0.00
    59   1    -0.02   0.03   0.04   -0.07  -0.03  -0.02   0.03  -0.04  -0.04
    60   1    -0.01   0.02   0.02   -0.05  -0.01  -0.02   0.02  -0.05  -0.05
    61   1     0.00   0.03  -0.00   -0.11  -0.04   0.09  -0.03  -0.05   0.01
    62   1    -0.01   0.03   0.02   -0.10  -0.05   0.04  -0.03  -0.06  -0.05
    63   1    -0.01  -0.01   0.02   -0.07  -0.01   0.11   0.01   0.02  -0.01
    64   1    -0.02  -0.03   0.04   -0.02   0.02   0.07   0.05   0.05  -0.05
    65   1    -0.03   0.00   0.05   -0.05  -0.00   0.04   0.06  -0.01  -0.06
    66   1    -0.02  -0.01   0.04   -0.00   0.02  -0.00   0.05  -0.01  -0.05
    67   1    -0.01  -0.04   0.01    0.03   0.05   0.07   0.04   0.02  -0.02
    68   1    -0.01  -0.02   0.01    0.01   0.03   0.03   0.03  -0.00  -0.04
    69   1     0.01  -0.03  -0.02   -0.03   0.03   0.11  -0.01   0.01  -0.00
    70   1     0.01   0.02  -0.01   -0.07  -0.03   0.03  -0.02  -0.04  -0.03
    71   1     0.02   0.02  -0.02   -0.11  -0.01   0.08  -0.04  -0.02  -0.01
    72   1     0.01  -0.01  -0.02   -0.09   0.01   0.17  -0.04   0.03   0.03
    73   1    -0.00  -0.04  -0.01   -0.02   0.06   0.15   0.02   0.06   0.02
                     13                    14                   15          
                      A                     A                    A          
 Frequencies --    141.2185              162.5211             163.4773      
 Red. masses --      4.9285                3.3754               4.3392      
 Frc consts  --      0.0579                0.0525               0.0683      
 Frac Tr+Rot --    100.0000              100.0000             100.0000      
 IR Inten    --      8.9574                0.7403               4.2011      
  Atom  AN      X      Y      Z       X      Y      Z      X      Y      Z  
     1   6    -0.01   0.09  -0.04    0.00  -0.01   0.00  -0.03   0.00  -0.03
     2   6     0.07   0.10   0.01   -0.01   0.02   0.06   0.01  -0.01  -0.04
     3   6     0.09   0.03   0.03   -0.02   0.03   0.04   0.01  -0.02   0.00
     4   6     0.04  -0.03   0.01   -0.00  -0.00  -0.03  -0.01  -0.02   0.04
     5   6    -0.05  -0.02  -0.03    0.01  -0.02  -0.06  -0.05  -0.01   0.03
     6   6    -0.06   0.04  -0.05    0.01  -0.02  -0.04  -0.05   0.00   0.00
     7  15    -0.05   0.04  -0.03    0.00  -0.00   0.01   0.02  -0.01   0.02
     8   7    -0.13  -0.08   0.01    0.02   0.02  -0.02  -0.09  -0.06   0.02
     9   1    -0.22  -0.04  -0.01    0.03   0.02   0.01  -0.14  -0.04  -0.01
    10   6    -0.16  -0.13   0.06   -0.01   0.09  -0.03  -0.09  -0.13   0.05
    11  47     0.08  -0.01   0.02   -0.01  -0.00   0.01  -0.03   0.05  -0.03
    12   6    -0.13  -0.19   0.07    0.06  -0.01   0.03  -0.13  -0.10   0.01
    13  17     0.12   0.04  -0.00   -0.01  -0.02  -0.00  -0.03   0.07  -0.04
    14   6    -0.06   0.02  -0.02   -0.10  -0.03   0.02   0.01  -0.01   0.05
    15   6    -0.06  -0.01  -0.05   -0.10  -0.05   0.01   0.02   0.01   0.07
    16   6    -0.06   0.02  -0.02   -0.10  -0.05  -0.03   0.01  -0.02   0.04
    17   6    -0.01  -0.01  -0.02   -0.03  -0.05  -0.07   0.00   0.01   0.02
    18   6     0.00  -0.05  -0.06   -0.00  -0.07  -0.12   0.01   0.04   0.03
    19   6    -0.01  -0.03  -0.05   -0.02  -0.04  -0.04   0.02   0.04   0.05
    20   6     0.01  -0.03  -0.02    0.02   0.03   0.01   0.03   0.06   0.06
    21   6     0.00   0.00   0.01   -0.00   0.02   0.02   0.01   0.03   0.04
    22   6    -0.04   0.03  -0.00   -0.07  -0.01   0.05   0.01  -0.01   0.06
    23   6     0.02  -0.00   0.02    0.01  -0.01  -0.02   0.00   0.02   0.01
    24   6    -0.04   0.04  -0.02    0.10   0.07   0.05   0.09  -0.07   0.04
    25   6    -0.04   0.05  -0.02    0.05   0.06   0.10   0.10  -0.08   0.05
    26   6    -0.05   0.05   0.01    0.12   0.06   0.00   0.12  -0.09  -0.03
    27   6    -0.03   0.01   0.04    0.06   0.00  -0.05   0.09  -0.03  -0.09
    28   6    -0.04  -0.00   0.06   -0.01  -0.00   0.00   0.09  -0.01  -0.13
    29   6    -0.02   0.01   0.01   -0.03   0.02   0.06   0.04  -0.02  -0.03
    30   6     0.02  -0.01  -0.01   -0.07   0.01   0.03  -0.05   0.02   0.01
    31   6     0.01  -0.00  -0.01    0.03  -0.00  -0.02   0.00  -0.01   0.01
    32   6    -0.01   0.03  -0.03    0.11   0.06   0.04   0.07  -0.05   0.07
    33   6    -0.00  -0.01   0.02    0.05  -0.04  -0.11   0.04  -0.01  -0.07
    34   1    -0.02   0.14  -0.07    0.01  -0.02   0.00  -0.03   0.02  -0.05
    35   1     0.11   0.15   0.02   -0.03   0.04   0.12   0.02  -0.01  -0.08
    36   1     0.14   0.03   0.07   -0.03   0.05   0.08   0.03  -0.03   0.00
    37   1     0.05  -0.10   0.03   -0.00   0.00  -0.05  -0.01  -0.04   0.07
    38   1    -0.19  -0.10   0.01   -0.03   0.19  -0.11  -0.10  -0.19   0.08
    39   1    -0.10  -0.16   0.10    0.04   0.03  -0.08  -0.10  -0.10   0.11
    40   1    -0.23  -0.17   0.09   -0.06   0.11   0.06  -0.09  -0.16   0.00
    41   1    -0.05  -0.25   0.07    0.00  -0.00  -0.04  -0.05  -0.14   0.05
    42   1    -0.22  -0.23   0.12    0.11   0.07   0.10  -0.20  -0.17  -0.01
    43   1    -0.14  -0.16   0.06    0.09  -0.12   0.07  -0.16  -0.02  -0.01
    44   1    -0.08   0.00  -0.04   -0.14  -0.02   0.04   0.03   0.01   0.08
    45   1    -0.08  -0.03  -0.07   -0.14  -0.11  -0.02   0.02   0.01   0.06
    46   1    -0.08   0.02  -0.06   -0.14  -0.07  -0.07   0.02  -0.04   0.05
    47   1    -0.08   0.04   0.01   -0.13  -0.05  -0.00   0.02  -0.03   0.02
    48   1    -0.01  -0.01  -0.02   -0.02  -0.06  -0.09  -0.00   0.01  -0.01
    49   1    -0.03  -0.06  -0.10   -0.05  -0.13  -0.18   0.01   0.04   0.04
    50   1     0.05  -0.06  -0.07    0.09  -0.07  -0.15   0.00   0.06   0.03
    51   1    -0.01  -0.05  -0.08   -0.01  -0.04  -0.05   0.02   0.05   0.06
    52   1     0.01  -0.03  -0.03    0.02   0.05   0.07   0.03   0.07   0.09
    53   1     0.04  -0.04  -0.02    0.08   0.06  -0.03   0.03   0.09   0.03
    54   1     0.02   0.01   0.03    0.02   0.05   0.06   0.01   0.03   0.04
    55   1    -0.06   0.04  -0.01   -0.07   0.00   0.09   0.02  -0.00   0.08
    56   1    -0.04   0.06   0.02   -0.09  -0.01   0.07   0.00  -0.03   0.05
    57   1     0.01   0.03   0.06    0.00   0.00  -0.01  -0.00  -0.00  -0.01
    58   1     0.05  -0.03   0.03    0.06  -0.00  -0.04  -0.01   0.05  -0.01
    59   1    -0.08   0.05  -0.02    0.07   0.07   0.12   0.18  -0.09   0.04
    60   1    -0.02   0.07  -0.04    0.03   0.06   0.15   0.06  -0.13   0.10
    61   1    -0.05   0.06  -0.01    0.17   0.08  -0.04   0.15  -0.12  -0.00
    62   1    -0.06   0.07   0.03    0.14   0.08   0.04   0.15  -0.12  -0.07
    63   1    -0.05   0.00   0.06    0.07  -0.02  -0.09   0.11  -0.03  -0.14
    64   1    -0.03  -0.04   0.08   -0.05  -0.04  -0.02   0.06   0.08  -0.19
    65   1    -0.08   0.02   0.08   -0.02   0.01   0.03   0.17  -0.05  -0.19
    66   1    -0.02   0.01   0.02   -0.08   0.02   0.09   0.02  -0.01  -0.03
    67   1     0.05  -0.03   0.02   -0.14  -0.02  -0.02  -0.11   0.06  -0.06
    68   1     0.04  -0.01  -0.04   -0.10   0.02   0.11  -0.09   0.03   0.10
    69   1     0.04  -0.01  -0.02    0.02  -0.01  -0.04  -0.04   0.01   0.03
    70   1     0.00   0.03  -0.06    0.11   0.12   0.10   0.05  -0.02   0.12
    71   1    -0.01   0.04  -0.04    0.20   0.03   0.02   0.10  -0.08   0.09
    72   1     0.00  -0.01   0.01    0.14  -0.04  -0.18   0.06  -0.02  -0.08
    73   1     0.01  -0.03   0.03   -0.02  -0.12  -0.16   0.00   0.01  -0.11
                     16                    17                   18          
                      A                     A                    A          
 Frequencies --    173.8302              180.7601             197.4650      
 Red. masses --      3.4015                4.0257               4.0594      
 Frc consts  --      0.0606                0.0775               0.0933      
 Frac Tr+Rot --    100.0000              100.0000             100.0000      
 IR Inten    --      0.2920                0.5300               2.1945      
  Atom  AN      X      Y      Z       X      Y      Z      X      Y      Z  
     1   6    -0.01  -0.01   0.07    0.01   0.06   0.01   0.05   0.15  -0.06
     2   6    -0.02  -0.02   0.03    0.03   0.05  -0.01   0.12   0.14  -0.06
     3   6    -0.02  -0.04  -0.02    0.03   0.02  -0.04   0.13   0.09  -0.05
     4   6    -0.01  -0.03  -0.02    0.02   0.02  -0.02   0.07   0.05  -0.02
     5   6     0.00  -0.01   0.03   -0.00   0.04   0.00   0.00   0.07  -0.02
     6   6     0.00  -0.00   0.06   -0.00   0.05   0.02  -0.01   0.09  -0.04
     7  15    -0.01  -0.01  -0.01    0.02   0.02  -0.01  -0.02   0.02  -0.01
     8   7     0.02  -0.00   0.02   -0.02   0.01  -0.00  -0.00   0.07  -0.02
     9   1     0.04  -0.01   0.01   -0.05   0.02  -0.01   0.01   0.06  -0.02
    10   6     0.04   0.00   0.01   -0.02  -0.02   0.01   0.02   0.08  -0.04
    11  47     0.01   0.00   0.02   -0.01   0.00   0.00   0.00  -0.02   0.01
    12   6     0.02   0.03  -0.00   -0.04   0.00  -0.01  -0.00   0.10  -0.05
    13  17     0.01  -0.02   0.00   -0.00   0.01  -0.00   0.01  -0.02   0.01
    14   6    -0.07   0.11  -0.06    0.07  -0.01  -0.09  -0.05  -0.04   0.04
    15   6    -0.08   0.05  -0.12    0.08  -0.01  -0.10  -0.07  -0.04   0.05
    16   6    -0.08   0.14  -0.01    0.09  -0.01  -0.06  -0.06  -0.06   0.00
    17   6    -0.01   0.05   0.04    0.01  -0.02  -0.04  -0.02  -0.04  -0.03
    18   6     0.00  -0.04  -0.05   -0.01   0.00   0.01  -0.00  -0.04  -0.06
    19   6    -0.03  -0.04  -0.09    0.01  -0.04  -0.06  -0.01  -0.01   0.01
    20   6    -0.02  -0.09  -0.06   -0.04  -0.11  -0.12   0.03   0.05   0.04
    21   6    -0.00   0.03   0.02   -0.02  -0.08  -0.12  -0.00  -0.00   0.03
    22   6    -0.06   0.14  -0.05    0.04  -0.05  -0.13  -0.04  -0.05   0.07
    23   6     0.05   0.04   0.14   -0.03  -0.06  -0.09  -0.01  -0.02  -0.03
    24   6     0.02  -0.07   0.02    0.03  -0.01   0.11  -0.03  -0.09   0.02
    25   6     0.04  -0.08   0.01    0.01  -0.01   0.14   0.01  -0.10  -0.00
    26   6     0.02  -0.08  -0.01    0.05  -0.00   0.07  -0.03  -0.12   0.01
    27   6     0.03  -0.02  -0.03    0.00   0.00   0.03  -0.01  -0.03   0.00
    28   6     0.06   0.00  -0.08   -0.03   0.02   0.03   0.05  -0.00  -0.08
    29   6     0.03  -0.01  -0.03   -0.06   0.02   0.09   0.02  -0.03  -0.03
    30   6    -0.02   0.02   0.01   -0.13   0.05   0.12  -0.01   0.01   0.02
    31   6    -0.01   0.00   0.03   -0.05   0.03   0.09  -0.04  -0.00   0.06
    32   6    -0.01  -0.05   0.04    0.02   0.02   0.14  -0.06  -0.08   0.04
    33   6    -0.00   0.01   0.01   -0.03   0.01   0.03  -0.04   0.03   0.08
    34   1    -0.00  -0.01   0.09    0.00   0.07   0.00   0.03   0.21  -0.07
    35   1    -0.02  -0.03   0.03    0.04   0.05  -0.03   0.15   0.17  -0.08
    36   1    -0.02  -0.06  -0.06    0.04   0.01  -0.06   0.18   0.08  -0.05
    37   1    -0.01  -0.03  -0.06    0.03  -0.00  -0.04   0.08   0.00   0.01
    38   1     0.04  -0.05   0.04   -0.01  -0.05   0.03   0.03   0.14  -0.06
    39   1    -0.02   0.04   0.01   -0.03   0.00   0.03   0.05   0.04  -0.07
    40   1     0.09   0.02  -0.03   -0.01  -0.03  -0.02  -0.02   0.07  -0.01
    41   1     0.03   0.03   0.02    0.01  -0.02   0.03  -0.01   0.12  -0.02
    42   1     0.02   0.01  -0.02   -0.09  -0.05  -0.03   0.00   0.09  -0.08
    43   1     0.02   0.05  -0.02   -0.05   0.07  -0.04  -0.01   0.13  -0.06
    44   1    -0.10   0.05  -0.16    0.11  -0.04  -0.13  -0.10  -0.01   0.10
    45   1    -0.10   0.05  -0.16    0.10   0.04  -0.09  -0.08  -0.11   0.06
    46   1    -0.11   0.18  -0.07    0.13  -0.01  -0.00  -0.07  -0.08  -0.01
    47   1    -0.12   0.19   0.06    0.13  -0.01  -0.10  -0.07  -0.07   0.01
    48   1     0.01   0.05   0.08    0.00   0.00   0.00  -0.03  -0.05  -0.06
    49   1    -0.03  -0.06  -0.10    0.03   0.05   0.06  -0.04  -0.07  -0.10
    50   1     0.07  -0.10  -0.03   -0.09  -0.01   0.04   0.06  -0.02  -0.09
    51   1    -0.03  -0.10  -0.13   -0.00  -0.03  -0.05   0.00   0.00   0.01
    52   1    -0.03  -0.11  -0.15   -0.04  -0.14  -0.19   0.04   0.08   0.13
    53   1    -0.01  -0.18   0.00   -0.10  -0.15  -0.07   0.07   0.11  -0.01
    54   1     0.02   0.01   0.05   -0.04  -0.10  -0.13   0.01   0.02   0.05
    55   1    -0.13   0.16  -0.12    0.04  -0.06  -0.18  -0.00  -0.05   0.11
    56   1    -0.00   0.24  -0.03    0.06  -0.05  -0.16  -0.07  -0.07   0.08
    57   1     0.06   0.16   0.24   -0.03  -0.09  -0.12  -0.02  -0.04  -0.04
    58   1     0.14  -0.07   0.20   -0.09  -0.05  -0.08  -0.01   0.02  -0.05
    59   1     0.09  -0.09   0.00    0.07  -0.01   0.16   0.06  -0.12  -0.02
    60   1     0.02  -0.11   0.03   -0.02  -0.04   0.20  -0.01  -0.15   0.01
    61   1     0.03  -0.10   0.02    0.07  -0.00   0.05  -0.04  -0.17   0.08
    62   1     0.03  -0.11  -0.05    0.08  -0.00   0.07  -0.03  -0.18  -0.07
    63   1     0.03  -0.02  -0.04    0.02  -0.00  -0.02  -0.01  -0.02   0.00
    64   1     0.05   0.08  -0.12   -0.06   0.04  -0.01   0.05   0.10  -0.11
    65   1     0.11  -0.04  -0.13    0.01   0.00   0.01   0.11  -0.06  -0.14
    66   1     0.03  -0.00  -0.05   -0.07   0.03   0.09   0.04  -0.01  -0.06
    67   1    -0.04   0.06  -0.02   -0.21   0.07   0.05  -0.01   0.05   0.01
    68   1    -0.03   0.02   0.05   -0.17   0.06   0.22  -0.02   0.01   0.03
    69   1    -0.03   0.02   0.05   -0.07   0.03   0.09  -0.06   0.02   0.08
    70   1    -0.01  -0.05   0.06    0.01   0.06   0.19  -0.07  -0.12   0.03
    71   1    -0.02  -0.06   0.06    0.06  -0.01   0.15  -0.11  -0.07   0.06
    72   1    -0.02   0.00   0.04    0.01   0.00   0.01  -0.12   0.02   0.15
    73   1     0.00   0.06   0.01   -0.07   0.00  -0.01   0.00   0.12   0.10
                     19                    20                   21          
                      A                     A                    A          
 Frequencies --    212.3255              239.9106             257.5263      
 Red. masses --      1.8154                1.6434               1.1639      
 Frc consts  --      0.0482                0.0557               0.0455      
 Frac Tr+Rot --    100.0000              100.0000             100.0000      
 IR Inten    --      0.2157                0.7450               0.6584      
  Atom  AN      X      Y      Z       X      Y      Z      X      Y      Z  
     1   6    -0.01   0.05   0.11    0.01  -0.05  -0.09  -0.00  -0.00   0.03
     2   6    -0.01   0.02   0.04   -0.01  -0.00  -0.00  -0.03  -0.01  -0.00
     3   6    -0.00  -0.04  -0.08   -0.02   0.05   0.07  -0.03   0.00  -0.03
     4   6    -0.00  -0.01  -0.04   -0.00   0.03   0.00  -0.01   0.03  -0.01
     5   6    -0.01   0.04   0.07    0.02  -0.01  -0.06   0.02   0.03  -0.00
     6   6    -0.01   0.04   0.08    0.02  -0.03  -0.08   0.02   0.01   0.01
     7  15    -0.00   0.01   0.01    0.01  -0.00  -0.01   0.01   0.00   0.00
     8   7    -0.00   0.03   0.05    0.01   0.00  -0.02   0.01   0.01  -0.01
     9   1    -0.01   0.04   0.07   -0.01   0.03   0.02  -0.03   0.02  -0.03
    10   6     0.06  -0.00   0.03   -0.00   0.07  -0.05   0.03  -0.06   0.02
    11  47     0.00   0.00   0.00   -0.00  -0.00   0.00  -0.00   0.00  -0.00
    12   6    -0.06   0.02   0.01    0.04  -0.09   0.05   0.03  -0.00   0.02
    13  17    -0.00  -0.00   0.00   -0.00  -0.01  -0.00   0.01   0.01  -0.00
    14   6    -0.01  -0.02   0.00    0.00   0.01   0.00  -0.00  -0.00   0.00
    15   6    -0.02  -0.03   0.01    0.01   0.01  -0.00  -0.01  -0.01   0.00
    16   6    -0.01  -0.03  -0.01   -0.00   0.01   0.01  -0.01  -0.00  -0.00
    17   6    -0.01  -0.03  -0.02    0.00   0.01   0.01  -0.00  -0.00  -0.00
    18   6    -0.00  -0.03  -0.03    0.00   0.01   0.01  -0.00  -0.01  -0.01
    19   6    -0.01  -0.02  -0.00    0.00   0.01   0.01  -0.00  -0.00  -0.00
    20   6     0.00  -0.00   0.00    0.00   0.01   0.01  -0.00   0.00   0.00
    21   6    -0.01  -0.02  -0.00    0.00   0.01   0.01  -0.00  -0.00  -0.00
    22   6    -0.01  -0.03   0.01    0.01   0.01   0.00  -0.00  -0.01   0.00
    23   6    -0.01  -0.03  -0.03    0.01   0.02   0.02  -0.00  -0.00  -0.00
    24   6     0.01   0.02  -0.02   -0.01  -0.01   0.01   0.00   0.00  -0.00
    25   6     0.00   0.03  -0.02   -0.00  -0.02   0.01  -0.00   0.00  -0.00
    26   6     0.01   0.02  -0.02   -0.01  -0.01   0.01  -0.00  -0.01  -0.00
    27   6     0.01   0.01  -0.01   -0.01  -0.01   0.01  -0.00  -0.00   0.00
    28   6     0.00   0.00   0.00   -0.01  -0.00   0.00   0.00   0.00  -0.00
    29   6     0.01   0.01  -0.01   -0.01  -0.00   0.01  -0.00  -0.00  -0.00
    30   6     0.03  -0.01  -0.03   -0.02   0.00   0.01   0.00  -0.00  -0.00
    31   6     0.02  -0.00  -0.03   -0.01   0.00   0.02  -0.00  -0.00  -0.00
    32   6     0.02   0.02  -0.03   -0.01  -0.01   0.01  -0.00  -0.00  -0.00
    33   6     0.02  -0.00  -0.03   -0.02   0.00   0.02  -0.00   0.00   0.01
    34   1    -0.01   0.07   0.15    0.01  -0.08  -0.13   0.00  -0.02   0.05
    35   1    -0.01   0.02   0.04   -0.02   0.00   0.02  -0.04  -0.03  -0.00
    36   1     0.01  -0.09  -0.19   -0.03   0.10   0.16  -0.05   0.00  -0.05
    37   1     0.00  -0.05  -0.11   -0.00   0.04   0.01  -0.01   0.04  -0.02
    38   1     0.10  -0.30   0.23   -0.01  -0.13   0.04   0.06   0.35  -0.17
    39   1    -0.19   0.21   0.06   -0.20   0.22  -0.05   0.41  -0.36  -0.03
    40   1     0.32   0.06  -0.21    0.20   0.17  -0.16  -0.33  -0.21   0.24
    41   1     0.18  -0.05   0.24    0.39  -0.20   0.35   0.26  -0.06   0.26
    42   1    -0.29  -0.24  -0.10   -0.30  -0.38   0.03  -0.19  -0.21  -0.02
    43   1    -0.11   0.35  -0.14    0.07   0.27  -0.17   0.06   0.26  -0.15
    44   1    -0.04  -0.01   0.03    0.02  -0.00  -0.01  -0.02   0.00   0.01
    45   1    -0.03  -0.06   0.01    0.01   0.02  -0.00  -0.01  -0.02   0.01
    46   1    -0.02  -0.04  -0.01   -0.00   0.02   0.00  -0.01   0.00  -0.01
    47   1    -0.02  -0.04  -0.01   -0.00   0.02   0.01  -0.01  -0.00   0.00
    48   1    -0.01  -0.03  -0.03    0.00   0.01   0.01  -0.00  -0.00  -0.00
    49   1    -0.02  -0.04  -0.04    0.00   0.02   0.01  -0.01  -0.02  -0.02
    50   1     0.02  -0.02  -0.04   -0.00   0.01   0.01   0.01  -0.01  -0.01
    51   1    -0.00  -0.01  -0.00    0.00   0.01   0.01  -0.00  -0.00  -0.00
    52   1     0.01   0.01   0.02   -0.00   0.01   0.00   0.00   0.01   0.01
    53   1     0.01   0.02  -0.01    0.00   0.01   0.01   0.00   0.01  -0.00
    54   1    -0.00  -0.01  -0.00    0.00   0.01   0.00  -0.00  -0.00   0.00
    55   1    -0.00  -0.03   0.02    0.00   0.02   0.01   0.00  -0.01   0.00
    56   1    -0.02  -0.04   0.01    0.01   0.02   0.00  -0.01  -0.01   0.00
    57   1    -0.01  -0.04  -0.04    0.01   0.03   0.02  -0.00  -0.00  -0.00
    58   1    -0.02  -0.01  -0.04    0.01   0.01   0.02  -0.00  -0.00  -0.00
    59   1    -0.02   0.03  -0.01    0.01  -0.02   0.01  -0.00   0.00   0.00
    60   1     0.01   0.04  -0.03   -0.01  -0.03   0.02  -0.00   0.00  -0.00
    61   1     0.01   0.02  -0.02   -0.01  -0.01   0.01  -0.00  -0.01   0.01
    62   1    -0.00   0.02  -0.01   -0.00  -0.01   0.01  -0.01  -0.01  -0.01
    63   1     0.01   0.01  -0.01   -0.01  -0.01   0.01  -0.00   0.00  -0.00
    64   1     0.00  -0.02   0.01   -0.00   0.01  -0.00   0.00   0.01  -0.01
    65   1    -0.01   0.01   0.01   -0.00  -0.01  -0.01   0.01  -0.00  -0.01
    66   1     0.01   0.00  -0.00   -0.01  -0.00   0.00  -0.00  -0.00   0.00
    67   1     0.04  -0.02  -0.01   -0.02   0.01   0.01   0.00  -0.00   0.00
    68   1     0.03  -0.01  -0.04   -0.02   0.00   0.02   0.00  -0.00  -0.01
    69   1     0.03  -0.00  -0.04   -0.01   0.00   0.02  -0.00  -0.00  -0.00
    70   1     0.02   0.02  -0.03   -0.02  -0.02   0.01  -0.01  -0.01  -0.00
    71   1     0.03   0.02  -0.04   -0.03  -0.01   0.02  -0.01   0.00  -0.01
    72   1     0.03   0.00  -0.04   -0.03  -0.00   0.03  -0.01   0.00   0.01
    73   1     0.02  -0.02  -0.03   -0.01   0.02   0.02   0.00   0.01   0.01
                     22                    23                   24          
                      A                     A                    A          
 Frequencies --    288.4671              307.3276             322.0144      
 Red. masses --      2.4933               14.4006               2.0300      
 Frc consts  --      0.1222                0.8014               0.1240      
 Frac Tr+Rot --    100.0000              100.0000             100.0000      
 IR Inten    --      0.3195               32.6110               0.0812      
  Atom  AN      X      Y      Z       X      Y      Z      X      Y      Z  
     1   6    -0.01   0.01  -0.01   -0.06   0.03  -0.02  -0.00  -0.00  -0.00
     2   6     0.08  -0.01   0.02   -0.04   0.02  -0.01  -0.00   0.00   0.01
     3   6     0.09  -0.06   0.05   -0.02  -0.04   0.02  -0.00  -0.00  -0.00
     4   6     0.02  -0.12   0.05   -0.05  -0.07   0.02  -0.00  -0.01  -0.01
     5   6    -0.07  -0.08   0.04   -0.05  -0.06   0.03  -0.00  -0.00   0.00
     6   6    -0.07  -0.05   0.01   -0.08   0.01  -0.02  -0.00   0.00   0.00
     7  15    -0.05  -0.04   0.01   -0.11   0.06  -0.06   0.00   0.00   0.01
     8   7    -0.04  -0.02   0.01    0.01  -0.04   0.02  -0.00   0.00   0.01
     9   1     0.05  -0.06   0.05    0.08  -0.06   0.05  -0.00   0.00   0.01
    10   6    -0.06   0.13  -0.06    0.09   0.00  -0.04   0.00  -0.00   0.00
    11  47     0.01   0.00   0.00   -0.15   0.04  -0.04  -0.00   0.00  -0.00
    12   6    -0.06   0.11  -0.07    0.08   0.04   0.04  -0.01   0.01  -0.00
    13  17    -0.01  -0.00  -0.00    0.48  -0.14   0.13   0.01  -0.00   0.00
    14   6    -0.00  -0.00   0.00   -0.03   0.01  -0.01  -0.00  -0.00   0.00
    15   6     0.03   0.02  -0.02    0.00   0.02  -0.04   0.05   0.02  -0.03
    16   6     0.01  -0.01   0.00    0.06  -0.02   0.01  -0.05   0.02  -0.00
    17   6     0.01   0.00   0.00    0.02  -0.00   0.02   0.03  -0.02  -0.00
    18   6    -0.00   0.03   0.04   -0.01   0.03   0.08   0.01  -0.03   0.02
    19   6     0.01   0.01   0.00    0.01  -0.00  -0.00  -0.03  -0.01   0.02
    20   6    -0.01  -0.03  -0.01    0.03   0.01   0.02  -0.04   0.01  -0.00
    21   6     0.01   0.01   0.00    0.02   0.01   0.03  -0.01   0.03  -0.02
    22   6     0.00   0.03  -0.00    0.00  -0.02   0.05   0.00  -0.05   0.03
    23   6     0.02   0.01   0.01   -0.02   0.00  -0.05   0.03   0.01  -0.02
    24   6    -0.01  -0.01   0.00   -0.03   0.01  -0.02   0.01   0.00   0.01
    25   6     0.00   0.01  -0.02    0.03  -0.03   0.01   0.06  -0.07   0.07
    26   6     0.01   0.04  -0.01   -0.04  -0.00  -0.00   0.04   0.11  -0.00
    27   6     0.01   0.01  -0.01    0.00   0.00   0.01  -0.01  -0.06  -0.01
    28   6    -0.00  -0.00   0.02    0.06   0.01  -0.03  -0.06  -0.02  -0.05
    29   6     0.01   0.01  -0.01    0.03  -0.01   0.00  -0.04   0.05  -0.04
    30   6     0.01   0.01  -0.00   -0.05   0.01   0.02   0.03   0.07  -0.01
    31   6     0.01   0.00  -0.00    0.02  -0.01  -0.01   0.05   0.02   0.03
    32   6     0.02   0.01   0.02    0.06   0.03   0.02  -0.09  -0.04  -0.07
    33   6     0.02  -0.02  -0.05    0.03  -0.04  -0.03   0.04  -0.04   0.04
    34   1    -0.02   0.06  -0.06   -0.07   0.04  -0.03   0.00  -0.01  -0.02
    35   1     0.12   0.04   0.01   -0.01   0.05  -0.01  -0.00   0.01   0.02
    36   1     0.15  -0.08   0.06    0.03  -0.06   0.02   0.00  -0.00  -0.00
    37   1     0.03  -0.18   0.07   -0.05  -0.08   0.02   0.00  -0.02  -0.03
    38   1    -0.06   0.37  -0.19    0.16  -0.01   0.04   0.01   0.00   0.01
    39   1     0.06  -0.02  -0.18    0.04   0.01  -0.10   0.01  -0.01   0.00
    40   1    -0.16   0.16   0.14    0.16   0.01  -0.10  -0.00  -0.01   0.00
    41   1     0.06   0.13   0.17    0.04   0.09   0.08  -0.01   0.01  -0.00
    42   1    -0.18  -0.08  -0.23    0.12   0.08   0.06  -0.00   0.01  -0.01
    43   1    -0.08   0.40  -0.22    0.16  -0.00   0.01  -0.01   0.01   0.00
    44   1     0.08  -0.01  -0.02    0.04  -0.00  -0.04   0.13  -0.04  -0.09
    45   1     0.04   0.07  -0.03    0.00   0.05  -0.05   0.09   0.14  -0.04
    46   1     0.02  -0.02   0.02    0.08  -0.09   0.09  -0.11   0.06  -0.10
    47   1     0.04  -0.01  -0.01    0.14   0.01  -0.05  -0.13   0.05   0.09
    48   1     0.01   0.00  -0.01    0.03  -0.00   0.02   0.06  -0.03  -0.00
    49   1     0.03   0.06   0.08    0.06   0.11   0.16   0.01  -0.07   0.03
    50   1    -0.07   0.04   0.05   -0.13   0.03   0.13   0.01  -0.02   0.01
    51   1     0.01   0.01  -0.00    0.01  -0.03  -0.03  -0.05  -0.02   0.04
    52   1    -0.02  -0.04  -0.07    0.02   0.03   0.05  -0.07   0.03  -0.01
    53   1    -0.03  -0.07   0.02    0.07   0.02   0.01  -0.03   0.00   0.00
    54   1     0.01   0.01   0.01    0.03   0.01   0.04  -0.01   0.06  -0.04
    55   1    -0.03   0.04  -0.01    0.06  -0.04   0.08   0.08  -0.07   0.11
    56   1     0.03   0.05  -0.01   -0.06  -0.05   0.08  -0.06  -0.14   0.03
    57   1     0.01   0.02   0.02   -0.03  -0.09  -0.12   0.06   0.03  -0.04
    58   1     0.03   0.00   0.01   -0.08   0.09  -0.09   0.02   0.01  -0.01
    59   1    -0.02   0.00  -0.03    0.09  -0.02   0.05   0.27  -0.09   0.09
    60   1     0.01   0.02  -0.03    0.02  -0.11   0.00  -0.04  -0.21   0.22
    61   1     0.00   0.07  -0.05   -0.03  -0.01   0.01   0.08   0.22  -0.19
    62   1     0.05   0.06   0.03   -0.04  -0.01  -0.02   0.08   0.24   0.17
    63   1     0.01   0.01  -0.00   -0.01   0.01   0.05  -0.03  -0.13  -0.01
    64   1     0.01  -0.05   0.04    0.07   0.10  -0.06  -0.05  -0.02  -0.04
    65   1    -0.04   0.02   0.05    0.11  -0.03  -0.09  -0.11  -0.04  -0.08
    66   1     0.02   0.01  -0.01    0.04  -0.02   0.00  -0.07   0.09  -0.07
    67   1     0.01   0.02  -0.01   -0.14   0.04  -0.06   0.04   0.03   0.01
    68   1     0.00   0.00   0.00   -0.10   0.02   0.13   0.06   0.13  -0.03
    69   1     0.00   0.01   0.01    0.03  -0.02  -0.01   0.10   0.04   0.07
    70   1     0.03   0.05   0.02    0.08   0.14   0.03  -0.09  -0.25  -0.20
    71   1     0.05  -0.02   0.03    0.14  -0.03   0.05  -0.32   0.07  -0.10
    72   1     0.09  -0.02  -0.09    0.08  -0.02  -0.09   0.07  -0.09   0.08
    73   1    -0.02  -0.07  -0.08   -0.00  -0.10  -0.04   0.02  -0.02   0.02
                     25                    26                   27          
                      A                     A                    A          
 Frequencies --    330.8752              332.7949             340.9977      
 Red. masses --      2.0589                3.1397               2.4886      
 Frc consts  --      0.1328                0.2049               0.1705      
 Frac Tr+Rot --    100.0000              100.0000             100.0000      
 IR Inten    --      0.1434                7.7943               0.0687      
  Atom  AN      X      Y      Z       X      Y      Z      X      Y      Z  
     1   6     0.01  -0.01   0.00    0.05  -0.05   0.02  -0.01   0.01   0.02
     2   6     0.00  -0.01  -0.00    0.03  -0.04   0.02   0.00  -0.02  -0.04
     3   6    -0.00  -0.00   0.00    0.02   0.00   0.01   0.00  -0.00   0.02
     4   6     0.00   0.01   0.00    0.04   0.03  -0.00  -0.01   0.01   0.05
     5   6     0.01   0.00  -0.00    0.04   0.02  -0.01  -0.01  -0.01   0.01
     6   6     0.01  -0.01  -0.00    0.07  -0.02   0.02  -0.01   0.02   0.04
     7  15     0.01   0.00   0.01    0.09  -0.03   0.04  -0.01   0.04   0.07
     8   7     0.00   0.00  -0.00   -0.01   0.02  -0.01   0.00  -0.02  -0.03
     9   1     0.00   0.00  -0.00   -0.02   0.03  -0.02   0.01  -0.02  -0.02
    10   6    -0.01   0.01   0.00   -0.11   0.06   0.02  -0.02   0.02  -0.04
    11  47    -0.00   0.00  -0.00   -0.04   0.02  -0.01   0.00  -0.00  -0.00
    12   6    -0.01  -0.00  -0.01   -0.10  -0.00  -0.07   0.04  -0.03   0.00
    13  17     0.01  -0.00   0.00    0.08  -0.02   0.02  -0.00   0.00   0.00
    14   6    -0.00  -0.00   0.01    0.05  -0.03   0.01  -0.06   0.01   0.03
    15   6    -0.09  -0.05   0.06    0.03  -0.02   0.06   0.02   0.02  -0.06
    16   6     0.10  -0.06   0.00   -0.06   0.02  -0.01   0.00  -0.05  -0.02
    17   6    -0.06   0.02  -0.01   -0.02   0.00  -0.01   0.01  -0.02  -0.05
    18   6    -0.02   0.07  -0.03    0.02  -0.03  -0.08  -0.03   0.02   0.05
    19   6     0.05   0.02  -0.03   -0.01   0.02   0.03   0.00  -0.03  -0.03
    20   6     0.07  -0.04   0.01   -0.05   0.01  -0.01  -0.01  -0.08  -0.03
    21   6     0.01  -0.05   0.04   -0.03  -0.01  -0.04   0.02   0.03   0.02
    22   6    -0.01   0.11  -0.06    0.02  -0.01  -0.06  -0.05   0.02   0.06
    23   6    -0.06  -0.03   0.03    0.03  -0.00   0.07   0.01   0.00  -0.07
    24   6     0.01   0.01   0.01    0.05  -0.02   0.04   0.04   0.05   0.04
    25   6     0.03  -0.02   0.04   -0.04   0.06  -0.01  -0.01   0.08   0.06
    26   6     0.02   0.05  -0.00    0.06  -0.04   0.01   0.04  -0.07  -0.02
    27   6    -0.01  -0.03  -0.01    0.02   0.01  -0.03   0.02  -0.02  -0.06
    28   6    -0.04  -0.01  -0.02   -0.05  -0.02   0.03   0.00  -0.01  -0.07
    29   6    -0.02   0.02  -0.02   -0.03   0.01   0.01  -0.04  -0.01   0.04
    30   6     0.03   0.03  -0.01    0.06  -0.03  -0.02   0.08  -0.08  -0.02
    31   6     0.02   0.01   0.01   -0.04   0.01   0.00   0.00  -0.02  -0.03
    32   6    -0.05  -0.02  -0.05   -0.03  -0.03   0.01  -0.01   0.00  -0.05
    33   6     0.02  -0.02   0.02   -0.04   0.06   0.02  -0.01   0.07   0.05
    34   1     0.01  -0.01   0.02    0.05  -0.05   0.03  -0.01   0.02   0.02
    35   1    -0.00  -0.01  -0.00    0.01  -0.07   0.02   0.01  -0.04  -0.10
    36   1    -0.01   0.00   0.00   -0.02   0.02   0.00   0.01  -0.00   0.02
    37   1     0.00   0.01   0.01    0.04   0.03  -0.00  -0.01   0.02   0.07
    38   1    -0.03   0.01  -0.01   -0.19   0.05  -0.06  -0.04   0.02  -0.05
    39   1    -0.01   0.01   0.01   -0.10   0.07   0.06  -0.04   0.03  -0.05
    40   1    -0.02   0.01   0.02   -0.12   0.09   0.10  -0.00   0.05  -0.01
    41   1    -0.00  -0.01  -0.01   -0.08  -0.03  -0.10   0.05  -0.03   0.02
    42   1    -0.01  -0.01  -0.01   -0.11  -0.06  -0.14   0.02  -0.02   0.03
    43   1    -0.02   0.01  -0.01   -0.19   0.06  -0.04   0.07  -0.03  -0.02
    44   1    -0.23   0.07   0.18    0.00  -0.00   0.06   0.12  -0.04  -0.09
    45   1    -0.16  -0.26   0.06    0.04  -0.04   0.09   0.02   0.13  -0.13
    46   1     0.20  -0.13   0.19   -0.10   0.12  -0.10  -0.00  -0.14   0.01
    47   1     0.24  -0.11  -0.17   -0.18  -0.01   0.07   0.05  -0.03  -0.05
    48   1    -0.12   0.05  -0.02   -0.03   0.01  -0.01   0.03  -0.04  -0.07
    49   1    -0.01   0.13  -0.05   -0.06  -0.14  -0.18   0.05   0.10   0.16
    50   1    -0.04   0.05  -0.01    0.18  -0.02  -0.15  -0.19   0.04   0.08
    51   1     0.11   0.05  -0.07   -0.02   0.07   0.08   0.01  -0.03  -0.05
    52   1     0.12  -0.07   0.00   -0.03  -0.01  -0.03  -0.06  -0.11  -0.16
    53   1     0.05  -0.03   0.01   -0.10   0.02  -0.00  -0.02  -0.20   0.05
    54   1     0.02  -0.10   0.08   -0.06  -0.02  -0.08   0.06   0.07   0.07
    55   1    -0.20   0.15  -0.21   -0.03   0.01  -0.08  -0.04   0.02   0.09
    56   1     0.13   0.29  -0.06    0.08   0.01  -0.11  -0.06   0.01   0.07
    57   1    -0.11  -0.06   0.06    0.05   0.12   0.15  -0.02  -0.07  -0.11
    58   1    -0.04  -0.01   0.01    0.10  -0.12   0.13  -0.00   0.08  -0.13
    59   1     0.14  -0.04   0.05   -0.15   0.04  -0.06  -0.06   0.09   0.06
    60   1    -0.02  -0.10   0.12    0.00   0.19  -0.02   0.01   0.13   0.05
    61   1     0.05   0.09  -0.08    0.06  -0.06   0.03   0.12  -0.16   0.06
    62   1     0.03   0.10   0.07    0.07  -0.06  -0.03  -0.02  -0.14  -0.11
    63   1    -0.01  -0.07  -0.02    0.04   0.00  -0.09   0.03  -0.03  -0.09
    64   1    -0.03  -0.01  -0.02   -0.08  -0.12   0.04  -0.06   0.05  -0.14
    65   1    -0.06  -0.02  -0.04   -0.08   0.04   0.11   0.10  -0.03  -0.09
    66   1    -0.05   0.04  -0.03   -0.05   0.01   0.02  -0.11  -0.01   0.09
    67   1     0.04  -0.00   0.01    0.18  -0.06   0.09   0.19  -0.16   0.09
    68   1     0.05   0.05  -0.04    0.12  -0.06  -0.16   0.15  -0.08  -0.18
    69   1     0.05   0.02   0.02   -0.07   0.01   0.00  -0.01  -0.04  -0.06
    70   1    -0.06  -0.15  -0.12   -0.07  -0.11   0.03  -0.04  -0.10  -0.05
    71   1    -0.18   0.05  -0.07   -0.07   0.02  -0.03  -0.06   0.08  -0.13
    72   1     0.01  -0.04   0.06   -0.11   0.05   0.09  -0.17   0.06   0.18
    73   1     0.02   0.01   0.02    0.00   0.16   0.03   0.10   0.23   0.11
                     28                    29                   30          
                      A                     A                    A          
 Frequencies --    347.4624              354.7115             357.1725      
 Red. masses --      2.4898                3.2027               2.2935      
 Frc consts  --      0.1771                0.2374               0.1724      
 Frac Tr+Rot --    100.0000              100.0000             100.0000      
 IR Inten    --      0.1138                1.0383               0.0440      
  Atom  AN      X      Y      Z       X      Y      Z      X      Y      Z  
     1   6     0.00  -0.03   0.05   -0.03   0.10   0.12  -0.00  -0.02  -0.03
     2   6     0.01  -0.07  -0.01    0.00  -0.02  -0.13  -0.01   0.00   0.03
     3   6     0.01  -0.06   0.03    0.00   0.01  -0.01  -0.00  -0.01   0.02
     4   6     0.01  -0.02   0.07   -0.03   0.07   0.17   0.00  -0.03  -0.04
     5   6     0.01  -0.03   0.02   -0.03   0.00   0.03  -0.00  -0.01   0.00
     6   6     0.02  -0.01   0.04   -0.05   0.08   0.13  -0.00  -0.01  -0.00
     7  15     0.02   0.05  -0.02   -0.01   0.00   0.03   0.01   0.00  -0.02
     8   7    -0.00  -0.03  -0.01    0.00  -0.05  -0.09  -0.00   0.00   0.02
     9   1     0.03  -0.04   0.00    0.01  -0.06  -0.08   0.00  -0.00   0.02
    10   6    -0.08   0.06  -0.02   -0.06   0.03  -0.12   0.01  -0.00   0.01
    11  47     0.01  -0.00   0.00   -0.00  -0.00  -0.00   0.00   0.00   0.00
    12   6    -0.02  -0.01  -0.05    0.13  -0.09   0.02  -0.02   0.02  -0.00
    13  17    -0.01  -0.00  -0.00    0.00  -0.00   0.00  -0.00   0.00  -0.00
    14   6     0.03   0.05  -0.04    0.03   0.01  -0.01  -0.02   0.07  -0.04
    15   6    -0.05  -0.01  -0.01   -0.01  -0.01   0.02  -0.07   0.01  -0.07
    16   6     0.03   0.08   0.01    0.01   0.03  -0.00   0.06   0.07   0.02
    17   6     0.01   0.02   0.06   -0.00   0.00   0.01   0.02   0.02   0.08
    18   6     0.03  -0.06  -0.02    0.02  -0.03  -0.03   0.01  -0.04   0.05
    19   6    -0.01  -0.03  -0.01   -0.01  -0.00   0.00  -0.00  -0.06  -0.05
    20   6     0.03   0.08   0.02   -0.01   0.01  -0.00   0.08   0.07   0.01
    21   6    -0.02  -0.03  -0.02   -0.02  -0.02  -0.02   0.01  -0.01   0.01
    22   6     0.03  -0.05  -0.02    0.01  -0.02  -0.03  -0.01  -0.03   0.03
    23   6    -0.05  -0.02  -0.02   -0.02  -0.02   0.00  -0.08   0.00  -0.07
    24   6    -0.00   0.07  -0.03   -0.01  -0.06   0.01   0.03  -0.05   0.04
    25   6     0.02   0.00   0.06   -0.01  -0.03  -0.04  -0.02   0.02  -0.02
    26   6    -0.06  -0.02   0.01    0.02   0.04  -0.01   0.08  -0.01  -0.00
    27   6    -0.02  -0.01   0.04    0.02   0.01  -0.02   0.03   0.00  -0.05
    28   6     0.03   0.04  -0.07   -0.01  -0.02   0.04  -0.05  -0.04   0.05
    29   6    -0.02  -0.01   0.03    0.03   0.01  -0.03  -0.01   0.00  -0.00
    30   6    -0.06  -0.03   0.01    0.04   0.04  -0.01   0.07  -0.00   0.00
    31   6     0.04  -0.03  -0.04   -0.01   0.03   0.03  -0.04   0.03   0.03
    32   6     0.03   0.05  -0.08   -0.02  -0.04   0.05  -0.04  -0.05   0.05
    33   6     0.01   0.00   0.07    0.02  -0.02  -0.07  -0.02   0.04  -0.02
    34   1     0.00  -0.03   0.09   -0.04   0.14   0.17   0.00  -0.04  -0.07
    35   1     0.02  -0.09  -0.07    0.03  -0.11  -0.33  -0.00   0.02   0.06
    36   1     0.00  -0.06   0.02    0.03  -0.03  -0.06  -0.00   0.00   0.04
    37   1     0.01   0.01   0.10   -0.04   0.10   0.26   0.00  -0.05  -0.08
    38   1    -0.14   0.10  -0.10   -0.08   0.01  -0.14   0.02   0.01   0.02
    39   1    -0.09   0.06  -0.05   -0.11   0.06  -0.14   0.02  -0.02   0.01
    40   1    -0.07   0.13   0.07    0.01   0.11  -0.07  -0.00  -0.01   0.01
    41   1    -0.00  -0.01  -0.01    0.17  -0.10   0.06  -0.03   0.03  -0.00
    42   1    -0.05  -0.06  -0.10    0.08  -0.05   0.17  -0.01   0.01  -0.03
    43   1    -0.05   0.06  -0.07    0.25  -0.16  -0.03  -0.03   0.03  -0.00
    44   1    -0.15   0.04  -0.02   -0.06   0.03   0.03  -0.14   0.03  -0.09
    45   1    -0.05  -0.10   0.04   -0.01  -0.06   0.04  -0.09  -0.05  -0.07
    46   1     0.03   0.11  -0.01    0.00   0.05  -0.02   0.08   0.03   0.08
    47   1     0.02   0.10   0.03   -0.02   0.02   0.01   0.13   0.12  -0.01
    48   1     0.02   0.04   0.12   -0.01   0.01   0.04   0.04   0.03   0.14
    49   1    -0.03  -0.10  -0.11   -0.03  -0.07  -0.09   0.01   0.02   0.03
    50   1     0.14  -0.11  -0.03    0.10  -0.04  -0.06  -0.00  -0.12   0.10
    51   1    -0.03  -0.06  -0.01   -0.01  -0.00   0.01  -0.02  -0.13  -0.09
    52   1     0.05   0.13   0.19    0.01   0.02   0.03   0.07   0.15   0.20
    53   1     0.09   0.21  -0.09   -0.01   0.05  -0.03   0.20   0.19  -0.10
    54   1    -0.04  -0.07  -0.03   -0.03  -0.04  -0.04   0.02  -0.03   0.04
    55   1     0.12  -0.10  -0.02    0.04  -0.04  -0.03   0.11  -0.09   0.05
    56   1    -0.04  -0.11   0.02    0.00  -0.04  -0.03  -0.11  -0.09   0.09
    57   1    -0.03  -0.08  -0.10   -0.00  -0.01  -0.00  -0.06  -0.15  -0.22
    58   1    -0.15   0.02  -0.02   -0.03  -0.03   0.02  -0.24   0.14  -0.12
    59   1     0.12   0.04   0.14   -0.04  -0.05  -0.08  -0.12  -0.01  -0.08
    60   1    -0.02  -0.10   0.10    0.01   0.01  -0.06   0.01   0.13  -0.03
    61   1    -0.02  -0.09   0.08   -0.01   0.10  -0.08   0.07   0.02  -0.04
    62   1    -0.16  -0.06  -0.05    0.10   0.08   0.05   0.14  -0.00   0.02
    63   1    -0.04  -0.03   0.07    0.02   0.02  -0.02   0.05   0.01  -0.11
    64   1     0.02   0.22  -0.14    0.01  -0.14   0.10  -0.06  -0.20   0.09
    65   1     0.15  -0.06  -0.19   -0.10   0.04   0.11  -0.13   0.05   0.16
    66   1    -0.04  -0.02   0.06    0.05   0.03  -0.07  -0.02   0.02  -0.02
    67   1    -0.15  -0.06  -0.05    0.08   0.07   0.01   0.19   0.00   0.10
    68   1    -0.09   0.03   0.10    0.05   0.01  -0.04   0.12  -0.04  -0.14
    69   1     0.09  -0.07  -0.08   -0.04   0.06   0.07  -0.10   0.05   0.06
    70   1     0.04   0.05  -0.10   -0.02  -0.03   0.04  -0.06  -0.10   0.07
    71   1     0.04   0.06  -0.09   -0.04  -0.05   0.07  -0.08  -0.02   0.04
    72   1    -0.09   0.02   0.11    0.14  -0.04  -0.14  -0.01   0.01   0.01
    73   1     0.10   0.04   0.14   -0.08  -0.10  -0.14  -0.05   0.09  -0.06
                     31                    32                   33          
                      A                     A                    A          
 Frequencies --    366.8194              401.9680             411.1598      
 Red. masses --      2.9455                4.6426               4.6443      
 Frc consts  --      0.2335                0.4420               0.4626      
 Frac Tr+Rot --    100.0000              100.0000             100.0000      
 IR Inten    --      1.6419                4.9714               0.0231      
  Atom  AN      X      Y      Z       X      Y      Z      X      Y      Z  
     1   6     0.09  -0.05   0.08    0.01  -0.06  -0.11   0.00  -0.00  -0.01
     2   6     0.02  -0.07   0.00   -0.00  -0.00   0.01   0.00   0.00   0.00
     3   6    -0.00   0.03  -0.03   -0.01   0.04   0.09   0.00   0.01   0.01
     4   6     0.06   0.11   0.01    0.01  -0.05  -0.11   0.00  -0.01  -0.02
     5   6     0.09   0.07  -0.02    0.01  -0.00  -0.01  -0.00   0.01   0.00
     6   6     0.12  -0.01   0.04    0.00   0.04   0.07  -0.00   0.01   0.03
     7  15    -0.01  -0.04   0.00   -0.01   0.11   0.20   0.02  -0.00   0.02
     8   7     0.04   0.04  -0.04    0.01   0.01   0.01  -0.00   0.00  -0.01
     9   1    -0.01   0.07  -0.06    0.01   0.01   0.01  -0.00   0.00  -0.01
    10   6    -0.11   0.05   0.05    0.00  -0.00   0.02  -0.00  -0.00  -0.00
    11  47    -0.01   0.00  -0.00   -0.00  -0.00  -0.01  -0.00   0.00  -0.00
    12   6    -0.07  -0.06  -0.09   -0.02   0.01  -0.01   0.00  -0.00  -0.00
    13  17     0.01  -0.01   0.00    0.00   0.00   0.00   0.00  -0.00   0.00
    14   6    -0.07   0.02   0.01    0.09   0.01   0.06   0.06   0.01  -0.02
    15   6    -0.02   0.03  -0.06    0.05  -0.10  -0.00   0.00  -0.05  -0.01
    16   6    -0.00  -0.03  -0.00    0.02   0.04   0.01  -0.00   0.03  -0.06
    17   6     0.02  -0.02  -0.02   -0.05   0.04   0.01  -0.05   0.02  -0.05
    18   6    -0.03   0.02   0.07   -0.04  -0.08  -0.10  -0.12  -0.03  -0.01
    19   6     0.00  -0.03  -0.03   -0.01  -0.08  -0.04  -0.05  -0.07   0.00
    20   6     0.03  -0.04   0.00   -0.02  -0.03  -0.07   0.00  -0.04   0.06
    21   6     0.04   0.03   0.05   -0.02   0.04  -0.01   0.06   0.04   0.06
    22   6    -0.05   0.02   0.07    0.06   0.03   0.01   0.10   0.04   0.04
    23   6     0.00   0.01  -0.07   -0.09   0.05  -0.05  -0.02   0.05  -0.02
    24   6    -0.03  -0.01  -0.03   -0.08   0.02   0.01  -0.01  -0.15   0.04
    25   6     0.01  -0.04  -0.04    0.02  -0.01  -0.04  -0.13  -0.07   0.01
    26   6    -0.05   0.03  -0.00   -0.07   0.01  -0.04   0.01   0.01   0.09
    27   6    -0.02  -0.00   0.04   -0.01  -0.03   0.00   0.01   0.14   0.07
    28   6     0.03  -0.01   0.03    0.10  -0.03  -0.04  -0.09   0.21   0.01
    29   6     0.05  -0.00  -0.03    0.09  -0.01  -0.02  -0.13   0.07  -0.02
    30   6    -0.04   0.04   0.01    0.03   0.02  -0.01  -0.03  -0.00  -0.09
    31   6    -0.01   0.01   0.02   -0.01   0.00   0.03   0.12  -0.08  -0.08
    32   6    -0.00   0.01   0.02   -0.04   0.01   0.02   0.11  -0.20  -0.03
    33   6    -0.00  -0.05  -0.03    0.01  -0.09  -0.07   0.12   0.05  -0.01
    34   1     0.10  -0.07   0.13    0.02  -0.12  -0.22   0.00  -0.02  -0.05
    35   1    -0.03  -0.14  -0.02   -0.00   0.00   0.03   0.00  -0.00  -0.01
    36   1    -0.08   0.04  -0.07   -0.02   0.10   0.20   0.00   0.02   0.02
    37   1     0.05   0.15   0.02    0.02  -0.10  -0.23   0.01  -0.02  -0.05
    38   1    -0.25   0.00  -0.06   -0.01   0.00   0.01  -0.01   0.00  -0.01
    39   1    -0.11   0.09   0.15    0.02  -0.01   0.03  -0.00  -0.00  -0.00
    40   1    -0.14   0.08   0.13   -0.02  -0.02   0.03  -0.01  -0.00   0.00
    41   1    -0.03  -0.13  -0.17   -0.02   0.00  -0.03   0.00  -0.01  -0.01
    42   1    -0.10  -0.11  -0.12   -0.01   0.00  -0.03   0.00   0.00   0.01
    43   1    -0.19  -0.02  -0.02   -0.04   0.01   0.00   0.01  -0.01   0.00
    44   1     0.04  -0.01  -0.08    0.01  -0.10  -0.06  -0.05  -0.04  -0.07
    45   1    -0.03   0.09  -0.11    0.05  -0.10  -0.00   0.03  -0.06   0.04
    46   1    -0.00  -0.11   0.03    0.04   0.09   0.03   0.01   0.09  -0.07
    47   1     0.06   0.01  -0.04   -0.02  -0.04  -0.01  -0.05  -0.02  -0.06
    48   1     0.04  -0.04  -0.03   -0.01   0.04   0.05   0.01  -0.00  -0.01
    49   1     0.06   0.11   0.19   -0.13  -0.11  -0.24  -0.08  -0.00   0.03
    50   1    -0.20   0.02   0.13    0.12  -0.14  -0.11  -0.16  -0.03   0.01
    51   1     0.01  -0.07  -0.07   -0.01  -0.01   0.02   0.00  -0.03  -0.02
    52   1    -0.01  -0.03  -0.04   -0.08  -0.02  -0.11  -0.08  -0.01   0.03
    53   1     0.07  -0.09   0.03    0.01  -0.09  -0.03   0.07  -0.09   0.07
    54   1     0.07   0.07   0.09   -0.03  -0.01  -0.00   0.04   0.02   0.03
    55   1    -0.02   0.01   0.11    0.03   0.04  -0.01   0.10   0.04   0.04
    56   1    -0.09   0.01   0.11    0.10   0.01  -0.06   0.09   0.04   0.05
    57   1    -0.02  -0.09  -0.13   -0.10  -0.04  -0.13  -0.09  -0.03  -0.02
    58   1    -0.04   0.12  -0.13   -0.16   0.14  -0.09   0.01   0.13  -0.09
    59   1     0.03  -0.04  -0.04   -0.00  -0.01  -0.05  -0.12  -0.14  -0.09
    60   1     0.01  -0.08  -0.06    0.04  -0.05  -0.12  -0.14   0.02   0.09
    61   1    -0.07   0.06  -0.03   -0.05   0.02  -0.06  -0.14   0.08   0.09
    62   1    -0.04   0.05   0.03   -0.06   0.03  -0.02   0.16  -0.01   0.08
    63   1    -0.03   0.02   0.07   -0.03   0.02   0.08  -0.01   0.02   0.04
    64   1     0.07  -0.01   0.07    0.12   0.06  -0.05  -0.10   0.25  -0.01
    65   1    -0.02  -0.01   0.02    0.12  -0.08  -0.11  -0.03   0.18  -0.02
    66   1     0.08  -0.00  -0.05    0.09  -0.00  -0.03  -0.01  -0.00  -0.00
    67   1    -0.10   0.10  -0.06    0.04   0.08  -0.02  -0.10  -0.15  -0.11
    68   1    -0.08   0.02   0.10    0.01  -0.04   0.01  -0.00   0.16  -0.06
    69   1     0.01   0.02   0.03    0.00   0.02   0.05   0.04  -0.03  -0.01
    70   1     0.01   0.07   0.02   -0.02   0.05  -0.01   0.13  -0.16  -0.03
    71   1     0.03  -0.03   0.06   -0.03   0.00   0.03   0.12  -0.22  -0.01
    72   1     0.10  -0.05  -0.11    0.17  -0.10  -0.17   0.04   0.15  -0.09
    73   1    -0.07  -0.15  -0.06   -0.11  -0.22  -0.14   0.20  -0.04   0.08
                     34                    35                   36          
                      A                     A                    A          
 Frequencies --    415.2706              416.2565             418.9372      
 Red. masses --      4.8159                4.7204               4.6348      
 Frc consts  --      0.4893                0.4819               0.4793      
 Frac Tr+Rot --    100.0000              100.0000             100.0000      
 IR Inten    --      0.0693                0.6691               0.7255      
  Atom  AN      X      Y      Z       X      Y      Z      X      Y      Z  
     1   6     0.02  -0.01   0.00    0.01  -0.02  -0.04  -0.02   0.04   0.05
     2   6     0.00  -0.00  -0.00   -0.00  -0.00  -0.00   0.00   0.01  -0.00
     3   6    -0.00   0.02  -0.01   -0.00   0.02   0.03   0.01  -0.02  -0.04
     4   6     0.00   0.02  -0.01    0.00  -0.01  -0.04  -0.00   0.01   0.05
     5   6     0.01   0.02  -0.01    0.00  -0.00  -0.01  -0.02  -0.00   0.01
     6   6     0.01  -0.01   0.01    0.00   0.01   0.02  -0.02  -0.00  -0.02
     7  15    -0.03  -0.02   0.02   -0.01   0.03   0.07   0.04  -0.02  -0.04
     8   7     0.02   0.02  -0.01    0.01   0.01   0.00  -0.02  -0.01  -0.00
     9   1     0.00   0.02  -0.01    0.01   0.01   0.00  -0.01  -0.01  -0.00
    10   6    -0.01   0.00   0.02    0.00  -0.00   0.01   0.00  -0.00  -0.02
    11  47    -0.00  -0.00   0.00   -0.00   0.00  -0.00  -0.00   0.00  -0.00
    12   6     0.00  -0.01  -0.01   -0.00   0.00  -0.00   0.01   0.00   0.01
    13  17     0.00  -0.00   0.00    0.00  -0.00   0.00   0.00   0.00  -0.00
    14   6    -0.06  -0.08   0.07   -0.11   0.05   0.04   0.02  -0.12   0.05
    15   6     0.02  -0.06  -0.00   -0.03   0.12   0.02   0.04  -0.18  -0.03
    16   6    -0.03  -0.05   0.18    0.01   0.00   0.06  -0.05  -0.04   0.16
    17   6     0.03   0.03   0.12    0.11  -0.03   0.05  -0.05   0.07   0.10
    18   6     0.12   0.03   0.02    0.19   0.03   0.01  -0.04   0.01   0.03
    19   6     0.09   0.02  -0.08    0.08   0.09   0.00   0.04  -0.09  -0.12
    20   6     0.03   0.05  -0.18   -0.00   0.00  -0.08   0.05   0.03  -0.16
    21   6    -0.06   0.03  -0.11   -0.08  -0.09  -0.07   0.02   0.13  -0.06
    22   6    -0.11  -0.03  -0.04   -0.18  -0.04  -0.05   0.02   0.00   0.01
    23   6    -0.02   0.05   0.03    0.02  -0.13  -0.04  -0.05   0.19   0.03
    24   6    -0.09  -0.05  -0.06    0.04  -0.04   0.09   0.08   0.02   0.03
    25   6    -0.15  -0.08   0.04    0.04   0.03  -0.03   0.10   0.05  -0.02
    26   6    -0.04   0.02  -0.13    0.01   0.00   0.15   0.03   0.01   0.12
    27   6     0.05   0.07  -0.08   -0.04   0.03   0.11  -0.05  -0.03   0.08
    28   6    -0.01   0.05  -0.02   -0.01   0.10  -0.01  -0.02   0.00   0.01
    29   6    -0.09  -0.03   0.10    0.01   0.07  -0.10   0.03   0.03  -0.08
    30   6     0.03  -0.02   0.13   -0.02   0.01  -0.17  -0.04   0.00  -0.11
    31   6     0.12   0.01   0.04   -0.02  -0.07  -0.08  -0.07  -0.03  -0.06
    32   6     0.03  -0.03  -0.01    0.04  -0.11   0.00   0.01   0.01  -0.01
    33   6     0.16   0.08  -0.02   -0.04  -0.06  -0.01  -0.11  -0.04   0.05
    34   1     0.02  -0.01  -0.01    0.01  -0.03  -0.06  -0.02   0.06   0.08
    35   1    -0.01  -0.01   0.00   -0.00   0.00   0.00   0.02   0.02  -0.01
    36   1    -0.01   0.02  -0.01   -0.01   0.04   0.08   0.03  -0.05  -0.09
    37   1     0.00   0.02  -0.01    0.01  -0.03  -0.07  -0.01   0.02   0.09
    38   1    -0.03  -0.01   0.00    0.00  -0.00   0.01   0.02   0.00  -0.01
    39   1     0.00   0.01   0.04    0.01  -0.00   0.02  -0.01  -0.00  -0.04
    40   1    -0.02  -0.01   0.02   -0.00  -0.01   0.01   0.02   0.01  -0.03
    41   1     0.01  -0.03  -0.03    0.00  -0.00  -0.01   0.01   0.02   0.03
    42   1    -0.01  -0.02  -0.01   -0.00  -0.00  -0.01   0.01   0.02   0.03
    43   1    -0.02  -0.01   0.00   -0.01   0.01   0.00   0.04  -0.01  -0.00
    44   1     0.08  -0.05   0.11    0.02   0.11   0.08   0.04  -0.14   0.06
    45   1    -0.04  -0.07  -0.10   -0.09   0.12  -0.07   0.01  -0.23  -0.06
    46   1    -0.04  -0.07   0.17   -0.04  -0.12   0.03  -0.04   0.05   0.13
    47   1    -0.01  -0.04   0.17    0.07   0.09   0.08  -0.11  -0.10   0.16
    48   1    -0.00   0.01   0.03    0.01   0.01   0.04   0.01  -0.00   0.00
    49   1     0.09   0.11  -0.05    0.14  -0.03  -0.04  -0.00   0.20   0.02
    50   1     0.14  -0.06   0.08    0.25   0.04  -0.02  -0.12  -0.12   0.15
    51   1     0.01   0.01  -0.00    0.01   0.02   0.01   0.02  -0.04  -0.04
    52   1     0.06   0.05  -0.15    0.12  -0.07  -0.08  -0.05   0.08  -0.17
    53   1    -0.00   0.08  -0.18   -0.14   0.05  -0.07   0.14  -0.03  -0.14
    54   1    -0.02  -0.01  -0.03   -0.03  -0.03  -0.01   0.03   0.03  -0.00
    55   1    -0.15   0.01   0.04   -0.16  -0.06  -0.09  -0.02   0.07   0.15
    56   1    -0.07  -0.07  -0.12   -0.17  -0.02  -0.04   0.05  -0.07  -0.09
    57   1     0.08   0.12  -0.03    0.10  -0.11  -0.12  -0.01   0.19  -0.01
    58   1    -0.12  -0.02   0.11   -0.10  -0.14   0.00  -0.09   0.17   0.06
    59   1    -0.14  -0.06   0.07    0.03  -0.04  -0.13   0.11   0.03  -0.05
    60   1    -0.15  -0.11   0.01    0.04   0.09   0.03   0.08   0.08   0.03
    61   1    -0.12   0.04  -0.11   -0.00   0.03   0.12   0.07   0.01   0.08
    62   1     0.03   0.00  -0.14    0.06   0.01   0.17  -0.01   0.03   0.14
    63   1    -0.00   0.00  -0.00   -0.02   0.01   0.06  -0.01  -0.01   0.01
    64   1    -0.12   0.05  -0.12    0.07   0.19   0.03   0.07   0.02   0.08
    65   1     0.13   0.06   0.03   -0.05   0.03  -0.11  -0.11  -0.02  -0.03
    66   1    -0.03  -0.01   0.03    0.03   0.00  -0.02   0.00  -0.00  -0.02
    67   1    -0.00  -0.13   0.13   -0.02   0.00  -0.17  -0.05   0.05  -0.13
    68   1     0.06   0.08   0.11   -0.02   0.02  -0.17  -0.07  -0.03  -0.08
    69   1     0.03  -0.02  -0.01   -0.00  -0.01   0.01   0.00  -0.01  -0.02
    70   1     0.09   0.03  -0.12    0.01  -0.11   0.07  -0.03  -0.01   0.08
    71   1    -0.02  -0.07   0.09    0.09  -0.08  -0.07   0.07   0.03  -0.07
    72   1     0.16   0.06   0.01   -0.04   0.02  -0.13  -0.19  -0.00   0.05
    73   1     0.15   0.10  -0.04   -0.02  -0.19   0.04  -0.04  -0.03   0.11
                     37                    38                   39          
                      A                     A                    A          
 Frequencies --    444.6170              452.3351             459.0533      
 Red. masses --      2.8397                2.0605               1.8992      
 Frc consts  --      0.3307                0.2484               0.2358      
 Frac Tr+Rot --    100.0000              100.0000             100.0000      
 IR Inten    --      8.3122                1.2536               1.1479      
  Atom  AN      X      Y      Z       X      Y      Z      X      Y      Z  
     1   6    -0.04  -0.01  -0.01    0.01  -0.01   0.00  -0.01  -0.00  -0.00
     2   6    -0.03  -0.02   0.00   -0.01  -0.01   0.00  -0.01  -0.00   0.00
     3   6    -0.02  -0.06   0.03   -0.01  -0.01   0.00  -0.01  -0.01   0.01
     4   6    -0.00  -0.05   0.02    0.00  -0.00   0.00  -0.00  -0.01  -0.00
     5   6     0.00  -0.04   0.02    0.02  -0.01   0.00   0.01  -0.01   0.01
     6   6    -0.00   0.02  -0.03    0.02   0.00  -0.01   0.00   0.02   0.02
     7  15     0.11   0.11  -0.03   -0.05   0.05  -0.02   0.02   0.03  -0.02
     8   7    -0.00  -0.04   0.03    0.03   0.00   0.00   0.01  -0.01   0.00
     9   1     0.03  -0.05   0.04    0.03  -0.00   0.01   0.02  -0.01   0.00
    10   6    -0.00   0.01  -0.00   -0.01   0.02   0.03  -0.01   0.01   0.00
    11  47     0.00  -0.00  -0.00    0.01  -0.00   0.00   0.00  -0.00   0.00
    12   6    -0.01   0.01  -0.01   -0.00  -0.02  -0.03   0.00  -0.01  -0.01
    13  17    -0.00   0.00  -0.00   -0.00   0.00  -0.00  -0.00   0.00  -0.00
    14   6    -0.02   0.01   0.04    0.00  -0.01  -0.01  -0.02   0.01   0.00
    15   6    -0.05  -0.02   0.05    0.01  -0.01  -0.02  -0.01   0.01  -0.04
    16   6    -0.04   0.01   0.02    0.08  -0.04   0.01   0.10  -0.05   0.01
    17   6     0.03   0.02  -0.04   -0.01   0.03  -0.01  -0.01   0.03  -0.01
    18   6     0.01   0.04   0.00   -0.01   0.01  -0.05  -0.01   0.01  -0.06
    19   6     0.02   0.01  -0.00   -0.04   0.03  -0.03  -0.05   0.03  -0.04
    20   6    -0.01  -0.08  -0.03   -0.04   0.01  -0.01  -0.05   0.00  -0.01
    21   6     0.03   0.01  -0.01   -0.03   0.02   0.00  -0.04   0.03   0.02
    22   6    -0.04  -0.03   0.04    0.02  -0.05   0.04  -0.01  -0.06   0.07
    23   6     0.03   0.00  -0.05    0.02   0.02   0.07   0.03   0.02   0.07
    24   6     0.02  -0.03  -0.04   -0.01  -0.00   0.02   0.02  -0.02  -0.00
    25   6    -0.01  -0.05  -0.00    0.05  -0.07   0.07  -0.05   0.04  -0.07
    26   6    -0.02  -0.10  -0.02   -0.04  -0.04   0.02   0.05   0.05   0.00
    27   6     0.03   0.02   0.01   -0.05   0.03  -0.02   0.04  -0.02   0.02
    28   6    -0.01  -0.01   0.11   -0.05  -0.00   0.02   0.04   0.01  -0.02
    29   6     0.03   0.03   0.01   -0.01   0.02  -0.02   0.01  -0.02  -0.00
    30   6    -0.05   0.08   0.03    0.08   0.01  -0.04  -0.06  -0.01   0.02
    31   6     0.02   0.06  -0.01   -0.01   0.04  -0.04  -0.00  -0.04   0.04
    32   6    -0.04  -0.02  -0.06    0.05   0.01   0.03  -0.04  -0.04  -0.00
    33   6     0.02   0.00  -0.04   -0.02   0.03  -0.05   0.01  -0.01   0.04
    34   1    -0.04  -0.02   0.02    0.01  -0.03   0.02  -0.00  -0.03  -0.02
    35   1     0.00   0.02   0.00   -0.02  -0.01   0.01  -0.00  -0.01  -0.01
    36   1     0.00  -0.07   0.04   -0.02  -0.01   0.01  -0.01  -0.02   0.01
    37   1    -0.01  -0.03   0.02   -0.00   0.02  -0.00  -0.00  -0.01  -0.03
    38   1     0.00   0.04  -0.01   -0.05   0.01  -0.01  -0.02   0.01  -0.01
    39   1    -0.01   0.00  -0.04   -0.00   0.02   0.06  -0.01   0.01   0.00
    40   1     0.01   0.04   0.03   -0.02   0.02   0.06  -0.01   0.02   0.03
    41   1    -0.02   0.04   0.02    0.00  -0.03  -0.05   0.00  -0.01  -0.01
    42   1     0.01  -0.00  -0.05   -0.01  -0.04  -0.06   0.00  -0.01  -0.02
    43   1    -0.01   0.04  -0.02   -0.05   0.01  -0.01  -0.01   0.00  -0.01
    44   1    -0.14   0.05   0.11    0.04  -0.02  -0.03   0.02  -0.01  -0.04
    45   1    -0.10  -0.15   0.04    0.03   0.03  -0.01  -0.00   0.05  -0.04
    46   1    -0.09  -0.00  -0.06    0.15  -0.12   0.16   0.20  -0.18   0.22
    47   1    -0.09   0.01   0.06    0.20  -0.06  -0.14   0.28  -0.07  -0.19
    48   1     0.03   0.01  -0.06   -0.03   0.03  -0.02  -0.03   0.04  -0.03
    49   1     0.04   0.06   0.05   -0.05  -0.04  -0.10  -0.05  -0.04  -0.11
    50   1    -0.06   0.05   0.01    0.07  -0.01  -0.06   0.08  -0.01  -0.07
    51   1     0.04   0.03  -0.01   -0.04   0.04  -0.01  -0.05   0.04  -0.04
    52   1    -0.03  -0.14  -0.21   -0.04  -0.00  -0.04  -0.04  -0.03  -0.07
    53   1    -0.10  -0.21   0.08   -0.03  -0.02   0.00  -0.04  -0.06   0.02
    54   1     0.06   0.06   0.02   -0.04   0.02  -0.02  -0.04   0.05   0.01
    55   1     0.02  -0.04   0.09    0.14  -0.09   0.12   0.16  -0.11   0.17
    56   1    -0.09  -0.08   0.05   -0.08  -0.17   0.05  -0.15  -0.21   0.09
    57   1     0.01  -0.04  -0.07    0.03   0.14   0.17   0.03   0.14   0.17
    58   1     0.00   0.04  -0.07    0.12  -0.09   0.12   0.13  -0.09   0.12
    59   1     0.04  -0.05   0.00    0.31  -0.08   0.11  -0.27   0.04  -0.12
    60   1    -0.03  -0.08   0.01   -0.06  -0.27   0.21   0.05   0.23  -0.17
    61   1    -0.06  -0.21   0.16   -0.02  -0.12   0.11   0.04   0.14  -0.12
    62   1    -0.09  -0.22  -0.18   -0.05  -0.13  -0.09   0.10   0.14   0.13
    63   1     0.04   0.05   0.01   -0.05   0.04  -0.04   0.04  -0.04   0.01
    64   1    -0.00  -0.21   0.19   -0.03  -0.10   0.08   0.02   0.07  -0.06
    65   1    -0.16   0.09   0.23   -0.12   0.06   0.10   0.08  -0.04  -0.07
    66   1     0.08   0.04  -0.03   -0.03   0.04  -0.03   0.03  -0.03   0.01
    67   1    -0.16   0.10  -0.07    0.22  -0.05   0.08  -0.15   0.04  -0.07
    68   1    -0.11   0.08   0.17    0.16  -0.03  -0.22  -0.11   0.02   0.15
    69   1     0.02   0.07   0.01   -0.04   0.05  -0.02   0.01  -0.04   0.04
    70   1    -0.06  -0.17  -0.12    0.06   0.13   0.10  -0.04  -0.12  -0.05
    71   1    -0.20   0.04  -0.05    0.17  -0.06   0.07  -0.11   0.01  -0.03
    72   1     0.09  -0.00  -0.08    0.02   0.02  -0.07  -0.04  -0.00   0.06
    73   1    -0.04  -0.06  -0.07   -0.03  -0.03  -0.05   0.03   0.04   0.04
                     40                    41                   42          
                      A                     A                    A          
 Frequencies --    462.4759              465.1185             478.1511      
 Red. masses --      1.9871                1.9746               3.1847      
 Frc consts  --      0.2504                0.2517               0.4290      
 Frac Tr+Rot --    100.0000              100.0000             100.0000      
 IR Inten    --      1.3721                1.7590               4.4193      
  Atom  AN      X      Y      Z       X      Y      Z      X      Y      Z  
     1   6    -0.01  -0.00  -0.01   -0.02   0.01   0.01  -0.03   0.03  -0.01
     2   6    -0.01  -0.01  -0.00   -0.01   0.00   0.00  -0.07   0.03  -0.01
     3   6    -0.01  -0.01   0.02   -0.00  -0.02  -0.00  -0.05  -0.05   0.01
     4   6    -0.00  -0.02  -0.01   -0.00  -0.01   0.02  -0.03  -0.04   0.03
     5   6     0.01  -0.01   0.01   -0.00  -0.01   0.01   0.04  -0.05   0.04
     6   6    -0.00   0.02   0.02   -0.00   0.01  -0.01  -0.00   0.04  -0.03
     7  15     0.03   0.04  -0.01    0.05   0.02  -0.01  -0.04   0.12  -0.08
     8   7     0.01  -0.01   0.01   -0.01  -0.01   0.00   0.13  -0.02   0.02
     9   1     0.02  -0.02   0.01    0.00  -0.02   0.01   0.18  -0.04   0.03
    10   6    -0.00   0.01   0.01   -0.00   0.00  -0.01   0.00   0.06   0.12
    11  47     0.00  -0.00   0.00   -0.00   0.00  -0.00   0.01  -0.01   0.01
    12   6     0.00  -0.01  -0.01    0.00   0.00   0.00   0.03  -0.07  -0.11
    13  17    -0.00   0.00  -0.00    0.00   0.00  -0.00  -0.01   0.00  -0.00
    14   6     0.00   0.01   0.01   -0.02   0.00   0.05   0.00  -0.06   0.00
    15   6    -0.05  -0.02   0.06    0.10   0.05  -0.04   0.06  -0.03   0.00
    16   6    -0.03   0.03   0.00    0.02  -0.05   0.02  -0.07  -0.05   0.01
    17   6     0.03   0.02  -0.02   -0.03  -0.05   0.02  -0.03  -0.06  -0.01
    18   6     0.00   0.03   0.01    0.02  -0.07  -0.05  -0.02  -0.00   0.03
    19   6     0.02   0.01   0.01    0.00  -0.02   0.02   0.02  -0.01   0.03
    20   6    -0.01  -0.06  -0.01   -0.00   0.02   0.02   0.03   0.05   0.02
    21   6     0.03  -0.01  -0.01   -0.04   0.02   0.06   0.01  -0.01  -0.01
    22   6    -0.00  -0.03   0.01   -0.05   0.09   0.01   0.01   0.05  -0.06
    23   6     0.03  -0.00  -0.04   -0.07  -0.01  -0.02  -0.00  -0.02   0.00
    24   6    -0.01  -0.03  -0.03    0.01  -0.02  -0.05  -0.00  -0.02   0.04
    25   6    -0.00  -0.07  -0.04    0.01  -0.06  -0.02  -0.03   0.03  -0.01
    26   6     0.01   0.11  -0.02    0.00   0.01  -0.02   0.03   0.01   0.03
    27   6    -0.04  -0.01  -0.03   -0.01   0.00  -0.01   0.01  -0.01   0.00
    28   6    -0.03  -0.04  -0.04   -0.03  -0.02   0.04   0.03   0.01  -0.04
    29   6    -0.02  -0.07  -0.05    0.00  -0.02  -0.03   0.00   0.00   0.01
    30   6     0.02  -0.04  -0.00   -0.04   0.01  -0.00   0.02  -0.01   0.01
    31   6    -0.02  -0.02   0.02    0.01   0.01  -0.02  -0.03  -0.01   0.04
    32   6     0.08   0.03   0.08    0.04   0.01  -0.00  -0.03  -0.05   0.04
    33   6    -0.03   0.05   0.06   -0.01   0.05   0.05  -0.01  -0.02  -0.02
    34   1    -0.01  -0.03  -0.03   -0.01   0.00   0.01  -0.02  -0.02   0.00
    35   1    -0.01  -0.01  -0.02    0.00   0.01   0.00  -0.04   0.05  -0.01
    36   1    -0.01  -0.01   0.04    0.01  -0.03  -0.02  -0.00  -0.08  -0.01
    37   1    -0.00  -0.03  -0.04   -0.00  -0.00   0.02  -0.04   0.00   0.01
    38   1    -0.02   0.01  -0.01    0.01   0.01  -0.01  -0.15   0.04  -0.02
    39   1    -0.01   0.01   0.00   -0.01  -0.00  -0.03   0.01   0.08   0.19
    40   1    -0.01   0.02   0.03    0.01   0.01  -0.00  -0.04   0.09   0.24
    41   1     0.00  -0.00  -0.01   -0.00   0.02   0.02   0.05  -0.12  -0.17
    42   1     0.00  -0.01  -0.03    0.01   0.01   0.00   0.00  -0.15  -0.21
    43   1    -0.01   0.01  -0.01    0.02   0.01  -0.01  -0.13   0.02  -0.04
    44   1    -0.17   0.07   0.12    0.31  -0.11  -0.15   0.15  -0.08  -0.02
    45   1    -0.09  -0.18   0.07    0.15   0.33  -0.12   0.09   0.07  -0.01
    46   1    -0.07   0.06  -0.08    0.06  -0.11   0.11  -0.11   0.02  -0.08
    47   1    -0.10   0.03   0.06    0.10  -0.06  -0.06  -0.15  -0.05   0.09
    48   1     0.03   0.02  -0.03   -0.04  -0.05   0.02  -0.02  -0.07  -0.04
    49   1     0.03   0.04   0.05   -0.09  -0.17  -0.20   0.03   0.05   0.09
    50   1    -0.05   0.04   0.02    0.22  -0.07  -0.12  -0.11   0.04   0.03
    51   1     0.04   0.03   0.00   -0.02  -0.02   0.04   0.02  -0.00   0.05
    52   1    -0.02  -0.10  -0.14    0.00   0.02   0.05   0.04   0.10   0.16
    53   1    -0.08  -0.14   0.07    0.03   0.03   0.01   0.07   0.16  -0.06
    54   1     0.04   0.02  -0.01   -0.03   0.01   0.09  -0.00  -0.03  -0.02
    55   1     0.05  -0.04   0.04   -0.20   0.14  -0.09  -0.18   0.11  -0.14
    56   1    -0.05  -0.06   0.03    0.08   0.22  -0.03   0.15   0.20  -0.10
    57   1     0.01  -0.04  -0.06   -0.06  -0.11  -0.12   0.00   0.01   0.02
    58   1    -0.01   0.03  -0.05   -0.11   0.10  -0.10   0.03  -0.03   0.01
    59   1     0.03  -0.05  -0.01    0.07  -0.05   0.00  -0.15   0.01  -0.06
    60   1    -0.02  -0.09  -0.01   -0.02  -0.10   0.01   0.02   0.13  -0.07
    61   1    -0.01   0.26  -0.23   -0.01   0.04  -0.06   0.03   0.06  -0.04
    62   1     0.10   0.26   0.18    0.01   0.04   0.02   0.08   0.05   0.09
    63   1    -0.05  -0.03  -0.03   -0.01   0.00  -0.01   0.02  -0.00  -0.01
    64   1    -0.00  -0.01  -0.02   -0.00  -0.15   0.11   0.01   0.12  -0.09
    65   1     0.00  -0.03  -0.03   -0.12   0.05   0.13   0.10  -0.04  -0.11
    66   1    -0.02  -0.06  -0.08    0.03  -0.02  -0.06  -0.00   0.00   0.01
    67   1     0.07  -0.01   0.03   -0.10   0.04  -0.07   0.09   0.00   0.06
    68   1     0.04  -0.04  -0.06   -0.07   0.03   0.08   0.05  -0.02  -0.06
    69   1    -0.04  -0.03  -0.00    0.01   0.00  -0.03  -0.06   0.01   0.07
    70   1     0.10   0.29   0.19    0.05   0.10   0.04  -0.03  -0.10   0.02
    71   1     0.31  -0.12   0.16    0.12  -0.05   0.04  -0.07  -0.02   0.02
    72   1    -0.18   0.03   0.20   -0.14   0.04   0.14   0.07  -0.02  -0.08
    73   1     0.07   0.21   0.12    0.08   0.15   0.11  -0.08  -0.07  -0.08
                     43                    44                   45          
                      A                     A                    A          
 Frequencies --    487.8698              498.9102             522.9354      
 Red. masses --      2.1591                2.6205               4.7696      
 Frc consts  --      0.3028                0.3843               0.7685      
 Frac Tr+Rot --    100.0000              100.0000             100.0000      
 IR Inten    --      5.9595                0.8315              13.4559      
  Atom  AN      X      Y      Z       X      Y      Z      X      Y      Z  
     1   6    -0.00  -0.01  -0.04   -0.00  -0.04   0.03  -0.07   0.11  -0.06
     2   6     0.00  -0.01  -0.04    0.01  -0.06   0.03  -0.03   0.13  -0.05
     3   6    -0.00   0.05   0.08    0.01  -0.04   0.01   0.00   0.01  -0.02
     4   6     0.00  -0.04  -0.08    0.06   0.01   0.01  -0.10  -0.06   0.03
     5   6    -0.01   0.02   0.03    0.02   0.02  -0.01  -0.07  -0.06   0.02
     6   6    -0.02   0.07   0.15    0.04   0.01  -0.01  -0.10   0.01  -0.04
     7  15     0.00   0.01   0.04    0.11   0.07  -0.01   0.20  -0.13   0.08
     8   7     0.01   0.00  -0.01   -0.11  -0.03   0.01   0.11   0.01   0.00
     9   1     0.01  -0.00  -0.02   -0.14  -0.02  -0.00   0.20  -0.01   0.02
    10   6    -0.01  -0.00  -0.00   -0.02  -0.03  -0.10   0.03   0.03   0.12
    11  47    -0.00   0.00  -0.00   -0.00   0.00  -0.00  -0.01   0.01  -0.01
    12   6     0.01  -0.01  -0.01   -0.03   0.07   0.08   0.05  -0.08  -0.09
    13  17     0.00   0.00   0.00   -0.00   0.00  -0.00   0.01  -0.00   0.00
    14   6    -0.01  -0.03  -0.03   -0.03  -0.02  -0.00  -0.03   0.03  -0.00
    15   6    -0.01  -0.01  -0.04    0.00   0.01  -0.04  -0.04   0.04  -0.05
    16   6    -0.03  -0.04  -0.02   -0.02  -0.05  -0.01   0.03   0.01  -0.03
    17   6    -0.01  -0.04  -0.03   -0.02  -0.05  -0.03   0.00   0.00  -0.01
    18   6    -0.04   0.03   0.06   -0.04   0.01   0.03  -0.03  -0.01   0.01
    19   6    -0.01  -0.01  -0.03   -0.01  -0.02  -0.03  -0.02  -0.02  -0.05
    20   6     0.04   0.08   0.00    0.03   0.05   0.01   0.02   0.01  -0.01
    21   6    -0.01  -0.03  -0.03   -0.01  -0.01  -0.00  -0.01   0.00   0.01
    22   6    -0.01  -0.02  -0.04   -0.04   0.01  -0.01  -0.05  -0.01   0.02
    23   6     0.04  -0.03   0.06    0.03  -0.02   0.03   0.02  -0.00   0.02
    24   6     0.02   0.00  -0.03   -0.03  -0.01   0.01  -0.01   0.02  -0.04
    25   6     0.03  -0.02  -0.01   -0.04  -0.03   0.01  -0.02  -0.02   0.02
    26   6     0.01  -0.02  -0.02   -0.05   0.03   0.01  -0.08   0.02  -0.02
    27   6     0.01  -0.01  -0.01   -0.05   0.01   0.02  -0.06   0.02   0.04
    28   6    -0.02  -0.03   0.05    0.02   0.04  -0.04   0.00   0.04  -0.02
    29   6     0.02  -0.00  -0.03   -0.01  -0.01   0.01  -0.02   0.00   0.02
    30   6    -0.05   0.02  -0.01    0.06  -0.01   0.01   0.04  -0.02   0.01
    31   6     0.02   0.01  -0.04   -0.03   0.01   0.04  -0.01   0.02   0.00
    32   6     0.02   0.02  -0.04   -0.01  -0.01   0.05  -0.01   0.07  -0.00
    33   6     0.00   0.03   0.04   -0.02  -0.04  -0.04  -0.02  -0.04  -0.01
    34   1     0.01  -0.07  -0.16    0.00  -0.07   0.04  -0.09   0.16  -0.06
    35   1     0.01  -0.05  -0.13    0.02  -0.05   0.04   0.01   0.19  -0.05
    36   1    -0.01   0.08   0.15   -0.04  -0.04  -0.01   0.13  -0.02  -0.01
    37   1     0.01  -0.11  -0.22    0.05   0.03   0.01  -0.09  -0.10   0.07
    38   1    -0.02   0.01  -0.02    0.09   0.01  -0.02  -0.07  -0.01   0.03
    39   1    -0.00  -0.00   0.00   -0.05  -0.05  -0.21   0.07   0.05   0.22
    40   1    -0.02   0.00   0.02    0.04  -0.01  -0.15  -0.02   0.01   0.17
    41   1     0.02  -0.02  -0.02   -0.08   0.14   0.16   0.10  -0.15  -0.15
    42   1     0.01  -0.00   0.01    0.01   0.12   0.10   0.00  -0.14  -0.11
    43   1     0.01  -0.02  -0.00    0.09   0.03   0.01  -0.07  -0.03  -0.02
    44   1     0.01  -0.02  -0.04    0.08  -0.04  -0.07  -0.03   0.03  -0.08
    45   1    -0.01   0.01  -0.04    0.02   0.10  -0.07  -0.05   0.07  -0.07
    46   1    -0.03  -0.03  -0.03   -0.01  -0.09   0.02   0.06  -0.06   0.06
    47   1    -0.03  -0.03  -0.01    0.01  -0.05  -0.04   0.10   0.01  -0.10
    48   1    -0.02  -0.04  -0.04   -0.02  -0.05  -0.05   0.01   0.00   0.01
    49   1     0.08   0.15   0.21    0.04   0.09   0.13   0.02   0.03   0.06
    50   1    -0.26   0.05   0.12   -0.19   0.03   0.06  -0.10  -0.03   0.04
    51   1    -0.02  -0.03  -0.04   -0.01  -0.03  -0.04  -0.02  -0.05  -0.08
    52   1     0.07   0.15   0.23    0.05   0.11   0.17   0.02   0.04   0.07
    53   1     0.12   0.25  -0.14    0.11   0.17  -0.10   0.08   0.05  -0.05
    54   1    -0.01  -0.03  -0.04    0.00   0.00   0.01   0.01   0.02   0.04
    55   1    -0.03  -0.01  -0.05   -0.08   0.02  -0.03   0.03  -0.04   0.06
    56   1     0.01   0.00  -0.04   -0.01   0.04  -0.02  -0.11  -0.07   0.04
    57   1     0.06   0.14   0.20    0.04   0.09   0.13   0.02   0.05   0.07
    58   1     0.18  -0.18   0.14    0.14  -0.12   0.07   0.07  -0.05   0.04
    59   1     0.07  -0.01   0.00   -0.03  -0.03   0.01   0.08  -0.00   0.07
    60   1     0.01  -0.05   0.01   -0.04  -0.04   0.00  -0.05  -0.10   0.06
    61   1     0.01  -0.04   0.01   -0.06   0.07  -0.05  -0.09   0.01   0.00
    62   1    -0.01  -0.03  -0.04   -0.02   0.07   0.06  -0.11   0.01  -0.03
    63   1     0.02  -0.00  -0.01   -0.05   0.02   0.04  -0.07   0.02   0.08
    64   1     0.00  -0.19   0.12    0.02   0.22  -0.11   0.01   0.20  -0.07
    65   1    -0.14   0.05   0.14    0.15  -0.06  -0.15   0.11  -0.04  -0.12
    66   1     0.02  -0.00  -0.03    0.00  -0.00  -0.01  -0.01  -0.00   0.02
    67   1    -0.16   0.05  -0.12    0.22  -0.03   0.15   0.15  -0.06   0.12
    68   1    -0.11   0.04   0.13    0.14  -0.05  -0.17   0.10  -0.04  -0.13
    69   1     0.04   0.00  -0.04   -0.05   0.01   0.05   0.02  -0.01  -0.02
    70   1     0.02   0.03  -0.03    0.00   0.07   0.08  -0.00   0.13   0.03
    71   1     0.03   0.01  -0.03    0.05  -0.05   0.08   0.05   0.02   0.03
    72   1    -0.12   0.03   0.13    0.13  -0.04  -0.15   0.11  -0.04  -0.11
    73   1     0.10   0.14   0.10   -0.13  -0.18  -0.10  -0.09  -0.18  -0.04
                     46                    47                   48          
                      A                     A                    A          
 Frequencies --    525.3077              562.4704             612.2402      
 Red. masses --      3.3532                3.3396               3.9484      
 Frc consts  --      0.5452                0.6225               0.8720      
 Frac Tr+Rot --    100.0000              100.0000             100.0000      
 IR Inten    --     19.8338               11.7271               0.9810      
  Atom  AN      X      Y      Z       X      Y      Z      X      Y      Z  
     1   6     0.00   0.01   0.02    0.02  -0.08  -0.16  -0.18  -0.07   0.02
     2   6    -0.00   0.03   0.06   -0.01   0.09   0.18   0.10  -0.15   0.09
     3   6     0.01  -0.06  -0.12    0.01  -0.06  -0.13   0.10  -0.11   0.05
     4   6    -0.01   0.05   0.12   -0.00   0.04   0.06   0.11  -0.02   0.03
     5   6     0.00  -0.04  -0.06   -0.02   0.13   0.26  -0.11   0.09  -0.05
     6   6     0.01  -0.10  -0.22    0.00   0.01   0.04  -0.13  -0.00  -0.01
     7  15    -0.02   0.06   0.15   -0.00  -0.01   0.00   0.00   0.03  -0.01
     8   7     0.00   0.01   0.01    0.00  -0.03  -0.05   0.01   0.26  -0.14
     9   1     0.01   0.01   0.02    0.00  -0.05  -0.09   0.04   0.26  -0.13
    10   6     0.01   0.00   0.02   -0.07  -0.01  -0.08   0.03   0.01   0.04
    11  47    -0.00  -0.00  -0.00   -0.00   0.00  -0.00  -0.00  -0.00   0.00
    12   6    -0.01   0.00   0.00    0.08  -0.05  -0.03   0.04  -0.03  -0.02
    13  17     0.00   0.00   0.00    0.00  -0.00   0.00  -0.00  -0.00   0.00
    14   6     0.02   0.02   0.00   -0.00   0.00   0.00  -0.00  -0.00   0.00
    15   6    -0.02  -0.01  -0.03   -0.01  -0.01   0.01   0.00  -0.01   0.00
    16   6     0.01   0.02  -0.05    0.00   0.01   0.00   0.00   0.00   0.00
    17   6     0.00  -0.01  -0.03    0.01   0.01  -0.00   0.00   0.00  -0.00
    18   6    -0.04   0.00   0.03    0.01   0.01  -0.00  -0.00   0.00  -0.00
    19   6    -0.02  -0.03  -0.04    0.00   0.01   0.01  -0.00   0.00   0.00
    20   6     0.02   0.04  -0.02   -0.00  -0.00   0.00  -0.00   0.00   0.00
    21   6    -0.02  -0.03  -0.04    0.00  -0.01  -0.00  -0.00  -0.00   0.00
    22   6     0.01  -0.02  -0.02   -0.00  -0.00  -0.00  -0.00   0.00  -0.00
    23   6     0.03  -0.03   0.03    0.00  -0.01  -0.00   0.00  -0.00  -0.00
    24   6    -0.02  -0.01   0.01   -0.00   0.00   0.00   0.00  -0.01  -0.00
    25   6     0.00  -0.02  -0.03    0.00   0.00   0.01  -0.00  -0.00  -0.00
    26   6     0.01   0.01  -0.03   -0.01  -0.01  -0.00   0.00  -0.00   0.01
    27   6     0.02  -0.01  -0.03   -0.00  -0.00   0.00  -0.00  -0.00  -0.00
    28   6     0.00  -0.03   0.02    0.00  -0.00   0.00   0.00  -0.00  -0.00
    29   6     0.03  -0.01  -0.04    0.00   0.00   0.00   0.00  -0.00   0.00
    30   6    -0.04   0.01  -0.02    0.00   0.00  -0.00   0.00   0.00   0.00
    31   6     0.02  -0.02  -0.01    0.00   0.00  -0.01  -0.00   0.01  -0.00
    32   6     0.02  -0.04   0.00    0.00   0.01  -0.01   0.00  -0.00  -0.00
    33   6     0.02   0.03   0.03   -0.00  -0.00  -0.00  -0.00   0.00  -0.00
    34   1    -0.01   0.10   0.20    0.04  -0.21  -0.44  -0.21   0.03  -0.05
    35   1    -0.02   0.12   0.24   -0.02   0.13   0.28   0.22  -0.05   0.04
    36   1     0.02  -0.10  -0.20    0.03  -0.22  -0.48  -0.03  -0.08   0.01
    37   1    -0.03   0.16   0.34    0.02  -0.08  -0.19   0.14  -0.15   0.10
    38   1     0.02  -0.01   0.03   -0.11   0.04  -0.15   0.02  -0.15   0.10
    39   1     0.02   0.01   0.03   -0.09  -0.00  -0.11   0.17   0.03   0.33
    40   1     0.02  -0.01  -0.01   -0.06   0.07   0.03  -0.12  -0.21  -0.14
    41   1    -0.02   0.01   0.01    0.09  -0.06  -0.03   0.22  -0.24  -0.19
    42   1    -0.01  -0.01  -0.02    0.05  -0.01   0.08  -0.15  -0.01   0.24
    43   1    -0.03   0.03   0.00    0.13  -0.12  -0.04   0.02  -0.17   0.07
    44   1    -0.06   0.02  -0.04   -0.01  -0.01  -0.01   0.01  -0.01  -0.01
    45   1    -0.03  -0.04  -0.03   -0.01  -0.01   0.01   0.00   0.00  -0.00
    46   1     0.01   0.02  -0.05   -0.01   0.00  -0.01  -0.00   0.00  -0.00
    47   1     0.00   0.02  -0.04   -0.01   0.01   0.01  -0.00   0.00   0.01
    48   1     0.00   0.00   0.01   -0.00   0.01  -0.00  -0.00   0.01  -0.01
    49   1     0.05   0.09   0.15    0.01   0.00  -0.00   0.00   0.00   0.00
    50   1    -0.20   0.00   0.08    0.01   0.01  -0.00  -0.00   0.01  -0.00
    51   1    -0.02  -0.03  -0.04    0.01   0.01   0.01   0.00   0.01   0.00
    52   1     0.04   0.10   0.15    0.00  -0.01  -0.00   0.00   0.00   0.01
    53   1     0.09   0.17  -0.13   -0.02  -0.00   0.01  -0.00   0.00   0.00
    54   1    -0.02  -0.03  -0.04    0.00   0.00  -0.00  -0.00   0.00  -0.00
    55   1     0.04  -0.05  -0.04   -0.00  -0.00  -0.00  -0.01   0.00  -0.01
    56   1    -0.01  -0.05  -0.03   -0.00   0.00  -0.00   0.00   0.01  -0.00
    57   1     0.04   0.10   0.14    0.00  -0.01  -0.01   0.00  -0.01  -0.00
    58   1     0.12  -0.17   0.10   -0.01  -0.00  -0.00   0.00  -0.00  -0.00
    59   1    -0.00  -0.04  -0.06    0.02  -0.00   0.00  -0.02  -0.00   0.00
    60   1     0.01  -0.03  -0.05   -0.00  -0.01   0.01   0.00   0.01  -0.01
    61   1     0.01   0.04  -0.07   -0.00  -0.03   0.02   0.00   0.01  -0.01
    62   1     0.05   0.04   0.01   -0.00  -0.02  -0.02  -0.00   0.01   0.03
    63   1     0.02  -0.01  -0.01   -0.00   0.00   0.00   0.00   0.00  -0.01
    64   1     0.02  -0.18   0.09    0.00   0.00   0.00   0.00   0.00  -0.00
    65   1    -0.10   0.04   0.12   -0.00  -0.00   0.00   0.01  -0.01  -0.00
    66   1     0.04  -0.02  -0.04   -0.00   0.00   0.01   0.00   0.00  -0.01
    67   1    -0.15   0.06  -0.13    0.00  -0.00   0.00   0.00   0.00   0.00
    68   1    -0.10   0.04   0.12    0.00  -0.00  -0.00   0.00  -0.00   0.00
    69   1     0.00  -0.00   0.00    0.01   0.00  -0.01  -0.00   0.01  -0.00
    70   1     0.03   0.01   0.01   -0.00   0.01  -0.01   0.00  -0.00  -0.00
    71   1     0.05  -0.05   0.00   -0.00   0.01  -0.01  -0.00  -0.00   0.00
    72   1    -0.11   0.03   0.12    0.00  -0.00  -0.00  -0.00   0.00  -0.00
    73   1     0.11   0.16   0.07   -0.00  -0.01   0.00  -0.01   0.00  -0.00
                     49                    50                   51          
                      A                     A                    A          
 Frequencies --    656.5572              657.7578             658.2763      
 Red. masses --      3.6246                3.5858               3.5689      
 Frc consts  --      0.9206                0.9141               0.9112      
 Frac Tr+Rot --    100.0000              100.0000             100.0000      
 IR Inten    --      0.1420                0.2318               0.1008      
  Atom  AN      X      Y      Z       X      Y      Z      X      Y      Z  
     1   6    -0.02   0.00  -0.00    0.00  -0.00  -0.00  -0.00  -0.00   0.00
     2   6    -0.01  -0.00   0.00    0.00  -0.00   0.00   0.00  -0.00   0.00
     3   6    -0.00  -0.02   0.01    0.00   0.00  -0.00  -0.00  -0.00   0.00
     4   6     0.02   0.00  -0.00   -0.00  -0.00   0.00   0.00  -0.00   0.00
     5   6     0.01   0.01   0.00   -0.00   0.00   0.00  -0.00  -0.00  -0.00
     6   6    -0.00   0.02  -0.01   -0.00  -0.00   0.00  -0.00  -0.00   0.00
     7  15     0.00   0.00   0.00   -0.01   0.01  -0.00  -0.01   0.01  -0.01
     8   7     0.00  -0.00   0.00   -0.00   0.00  -0.00  -0.00   0.00  -0.00
     9   1    -0.00  -0.00  -0.00   -0.00   0.00  -0.00  -0.00   0.00  -0.00
    10   6    -0.00   0.00  -0.00   -0.00  -0.00  -0.00   0.00   0.00  -0.00
    11  47     0.00  -0.00  -0.00    0.00  -0.00   0.00   0.00  -0.00   0.00
    12   6     0.00  -0.00  -0.00    0.00   0.00   0.00   0.00   0.00   0.00
    13  17    -0.00   0.00   0.00   -0.00  -0.00  -0.00  -0.00   0.00  -0.00
    14   6     0.01   0.00   0.00   -0.09   0.05   0.01  -0.02  -0.01   0.00
    15   6     0.01  -0.01  -0.01   -0.00   0.09   0.10  -0.01   0.00   0.01
    16   6     0.00  -0.00  -0.01   -0.02   0.02   0.00  -0.01   0.00   0.03
    17   6     0.00  -0.01  -0.00   -0.08   0.06  -0.01   0.00   0.04  -0.00
    18   6     0.01   0.00  -0.00   -0.13  -0.08   0.01  -0.02   0.00  -0.01
    19   6    -0.00   0.00  -0.01    0.10  -0.10   0.18  -0.01  -0.01   0.02
    20   6    -0.01   0.01  -0.01    0.11  -0.06   0.01   0.01  -0.01   0.02
    21   6    -0.02   0.01   0.01    0.16  -0.04  -0.18   0.04  -0.02  -0.03
    22   6     0.00   0.01   0.01   -0.09  -0.06  -0.10  -0.01  -0.02  -0.02
    23   6    -0.00  -0.01   0.00    0.00   0.13  -0.03   0.02   0.02  -0.01
    24   6     0.03   0.10  -0.01    0.00   0.01   0.02  -0.06   0.02  -0.08
    25   6     0.11   0.02  -0.09    0.02   0.01  -0.01  -0.07   0.01   0.03
    26   6     0.01   0.03   0.00   -0.01   0.00   0.02   0.06  -0.02  -0.14
    27   6     0.02   0.10  -0.00   -0.03   0.02  -0.01   0.25  -0.07   0.06
    28   6    -0.10   0.10  -0.03   -0.01  -0.01  -0.01   0.05   0.10   0.06
    29   6    -0.07  -0.14  -0.18    0.00  -0.03  -0.02  -0.02   0.15   0.03
    30   6    -0.04  -0.12   0.00    0.00  -0.01   0.01  -0.05   0.01  -0.13
    31   6    -0.02  -0.15   0.19    0.01   0.00   0.01  -0.10  -0.12   0.05
    32   6    -0.08   0.07   0.09    0.00  -0.01   0.00  -0.07   0.03   0.03
    33   6     0.14   0.03   0.03    0.02   0.02  -0.01  -0.01  -0.11   0.07
    34   1    -0.02   0.00   0.01    0.00   0.00   0.00   0.00   0.00  -0.00
    35   1     0.01   0.01  -0.00   -0.00  -0.00   0.01   0.00  -0.01  -0.00
    36   1    -0.01  -0.01   0.01   -0.00   0.00  -0.00  -0.00  -0.00  -0.00
    37   1     0.02   0.01  -0.01   -0.00  -0.00  -0.00   0.00  -0.00   0.00
    38   1    -0.00   0.00  -0.00   -0.00  -0.00   0.00   0.00  -0.00   0.00
    39   1    -0.00   0.00  -0.00    0.00  -0.00   0.00   0.00  -0.00   0.00
    40   1     0.00   0.00   0.00   -0.00  -0.00  -0.00  -0.00  -0.00  -0.00
    41   1     0.00   0.00  -0.00    0.00  -0.00  -0.00   0.00  -0.00  -0.00
    42   1     0.00   0.00  -0.00   -0.00   0.00   0.00  -0.00   0.00   0.01
    43   1     0.00  -0.00  -0.00    0.00  -0.00   0.00   0.00  -0.00   0.00
    44   1    -0.00   0.00   0.00    0.10  -0.02  -0.05   0.04  -0.03  -0.02
    45   1     0.01  -0.02   0.00   -0.01   0.26  -0.01   0.00   0.06  -0.02
    46   1    -0.01   0.01  -0.02    0.11  -0.16   0.28   0.01  -0.03   0.06
    47   1    -0.02   0.00   0.01    0.22  -0.01  -0.26   0.02  -0.01  -0.01
    48   1    -0.01  -0.00   0.00    0.14  -0.05   0.01   0.03   0.02  -0.02
    49   1     0.02   0.01   0.02   -0.23  -0.12  -0.14  -0.05  -0.03  -0.03
    50   1    -0.02   0.00   0.01    0.07  -0.03  -0.09   0.03  -0.01  -0.02
    51   1    -0.01   0.00   0.00    0.21  -0.08   0.09   0.03   0.01  -0.01
    52   1     0.00   0.00  -0.01   -0.02   0.02   0.03  -0.01   0.00   0.05
    53   1     0.01  -0.00  -0.01   -0.04   0.04  -0.02  -0.00   0.02   0.01
    54   1    -0.02   0.01   0.02    0.21  -0.10  -0.07   0.04  -0.01  -0.04
    55   1     0.00   0.00   0.00    0.03  -0.07   0.04  -0.03  -0.00  -0.02
    56   1     0.01   0.00   0.00   -0.21  -0.13  -0.02   0.00   0.01  -0.01
    57   1     0.00  -0.01  -0.00   -0.05   0.26   0.14  -0.01   0.01   0.00
    58   1     0.01  -0.00  -0.01    0.06  -0.07   0.11  -0.01   0.00   0.01
    59   1     0.25   0.07   0.01   -0.01   0.01  -0.01   0.25  -0.01   0.08
    60   1     0.02  -0.08   0.06    0.03   0.03  -0.02  -0.19  -0.25   0.15
    61   1     0.02  -0.18   0.28    0.01  -0.01   0.03  -0.02  -0.01  -0.11
    62   1    -0.13  -0.17  -0.28   -0.01  -0.01  -0.00  -0.03   0.01  -0.11
    63   1    -0.05  -0.14   0.01   -0.04  -0.00  -0.01   0.23  -0.07   0.11
    64   1    -0.01  -0.07   0.11    0.01  -0.01   0.01  -0.06  -0.06   0.02
    65   1    -0.17   0.22   0.12   -0.00   0.00   0.01  -0.11   0.12   0.06
    66   1    -0.05  -0.23  -0.08   -0.02  -0.02  -0.02   0.11   0.01   0.14
    67   1     0.01   0.06  -0.00   -0.03   0.01  -0.02   0.15  -0.04   0.04
    68   1     0.01   0.02   0.00   -0.01   0.00   0.05   0.05  -0.02  -0.34
    69   1    -0.08  -0.21   0.09   -0.02  -0.00  -0.01   0.08  -0.07   0.16
    70   1    -0.05  -0.09  -0.05   -0.00  -0.06  -0.03  -0.03   0.31   0.12
    71   1    -0.19   0.18  -0.02   -0.05   0.02  -0.01   0.20  -0.11   0.08
    72   1     0.25   0.08  -0.13    0.03   0.01  -0.01  -0.15  -0.03   0.05
    73   1    -0.04  -0.08  -0.10    0.01  -0.01  -0.01  -0.02   0.08   0.01
                     52                    53                   54          
                      A                     A                    A          
 Frequencies --    661.2182              676.9290             685.7028      
 Red. masses --      3.5153                5.1593               4.2232      
 Frc consts  --      0.9055                1.3929               1.1699      
 Frac Tr+Rot --    100.0000              100.0000             100.0000      
 IR Inten    --      0.1201                1.6831               0.2032      
  Atom  AN      X      Y      Z       X      Y      Z      X      Y      Z  
     1   6     0.02   0.00   0.01   -0.25   0.05  -0.04  -0.10   0.02  -0.01
     2   6     0.01   0.01  -0.00   -0.10  -0.01  -0.01  -0.04  -0.00   0.00
     3   6     0.00   0.01  -0.01   -0.02  -0.16   0.08  -0.01  -0.05   0.02
     4   6    -0.02  -0.00   0.00    0.28   0.08  -0.02   0.12   0.05  -0.01
     5   6    -0.01  -0.01  -0.01    0.13   0.09  -0.03   0.06   0.04  -0.02
     6   6    -0.00  -0.01   0.01    0.00   0.19  -0.10   0.00   0.07  -0.04
     7  15     0.00  -0.00   0.01   -0.01  -0.09   0.04  -0.06  -0.04   0.02
     8   7    -0.00   0.00  -0.00    0.02  -0.12   0.06   0.01  -0.06   0.03
     9   1     0.00   0.00   0.00   -0.04  -0.09   0.04  -0.02  -0.04   0.02
    10   6     0.00  -0.00   0.00    0.00   0.01   0.02   0.00   0.01   0.01
    11  47    -0.00   0.00  -0.00   -0.00   0.00  -0.00   0.00   0.00  -0.00
    12   6    -0.00   0.00   0.00    0.01  -0.01  -0.02   0.00  -0.00  -0.01
    13  17     0.00   0.00   0.00    0.00  -0.00  -0.00   0.00  -0.00   0.00
    14   6    -0.03  -0.08   0.06   -0.02  -0.03  -0.04   0.02   0.04   0.08
    15   6    -0.02  -0.07  -0.05   -0.05   0.05  -0.03   0.08  -0.09   0.06
    16   6     0.01   0.03   0.16   -0.02  -0.04   0.03   0.06   0.11  -0.06
    17   6     0.12   0.22  -0.02   -0.00  -0.00   0.03   0.04   0.07  -0.05
    18   6    -0.07   0.07  -0.07    0.02   0.01   0.01  -0.04  -0.01  -0.02
    19   6    -0.16   0.02  -0.07   -0.02   0.03  -0.01   0.03  -0.06   0.01
    20   6    -0.04  -0.05   0.13   -0.00  -0.00   0.03  -0.00  -0.00  -0.04
    21   6     0.10  -0.11  -0.03    0.04  -0.00  -0.01  -0.06  -0.02   0.00
    22   6    -0.02  -0.05  -0.04    0.06  -0.01  -0.03  -0.11   0.01   0.04
    23   6     0.11  -0.03  -0.06   -0.00   0.03   0.01   0.01  -0.05  -0.02
    24   6     0.01   0.00   0.01   -0.05   0.01   0.05   0.07  -0.03  -0.08
    25   6     0.02   0.01  -0.00    0.04   0.08   0.05  -0.08  -0.13  -0.07
    26   6    -0.01   0.00   0.02   -0.08   0.02  -0.05   0.15  -0.04   0.11
    27   6    -0.04   0.01  -0.01   -0.03  -0.00  -0.04   0.06  -0.02   0.07
    28   6    -0.01  -0.01  -0.01    0.03  -0.04  -0.01  -0.03   0.04   0.02
    29   6     0.00  -0.02  -0.01    0.04   0.05   0.03  -0.06  -0.06  -0.01
    30   6     0.00  -0.01   0.01    0.00   0.00  -0.04  -0.00   0.00   0.06
    31   6     0.02   0.01  -0.00    0.02  -0.04  -0.01  -0.01   0.09  -0.04
    32   6     0.01  -0.00   0.00    0.00  -0.07   0.04  -0.00   0.16  -0.08
    33   6     0.01   0.02  -0.01    0.03   0.01  -0.02  -0.05  -0.02   0.02
    34   1     0.02  -0.00  -0.01   -0.24  -0.03  -0.00  -0.10  -0.02  -0.01
    35   1    -0.01  -0.01  -0.01    0.11   0.17  -0.09   0.04   0.06  -0.04
    36   1     0.01   0.01  -0.01   -0.17  -0.12   0.04  -0.08  -0.04   0.01
    37   1    -0.02  -0.01   0.02    0.23   0.25  -0.13   0.10   0.13  -0.04
    38   1     0.00  -0.00   0.00   -0.01   0.08  -0.04  -0.00   0.04  -0.01
    39   1     0.00  -0.00   0.00   -0.08   0.02  -0.12  -0.04   0.01  -0.06
    40   1    -0.00  -0.00  -0.00    0.09   0.14   0.12   0.04   0.06   0.05
    41   1     0.00   0.00   0.00   -0.09   0.10   0.04  -0.05   0.05   0.03
    42   1    -0.00   0.00   0.00    0.11  -0.01  -0.16   0.06  -0.01  -0.08
    43   1    -0.00   0.00   0.00   -0.01   0.07  -0.05  -0.00   0.04  -0.02
    44   1     0.21  -0.22  -0.11   -0.02   0.04  -0.02   0.08  -0.11   0.02
    45   1     0.07   0.23  -0.06   -0.04   0.05  -0.02   0.07  -0.06   0.02
    46   1    -0.04  -0.02   0.10   -0.01  -0.03   0.04   0.04   0.06  -0.07
    47   1    -0.03  -0.04   0.14   -0.00  -0.02   0.02   0.03   0.07  -0.07
    48   1     0.10   0.21  -0.10   -0.01  -0.03  -0.04   0.05   0.12   0.10
    49   1    -0.12  -0.09  -0.07   -0.03  -0.04  -0.05   0.03   0.04   0.07
    50   1     0.06  -0.07  -0.01    0.10  -0.00  -0.00  -0.14  -0.02   0.02
    51   1    -0.00   0.12  -0.16   -0.02  -0.03  -0.07   0.04   0.07   0.11
    52   1    -0.00   0.02   0.34   -0.01  -0.03  -0.03   0.02   0.05   0.12
    53   1     0.07   0.13  -0.02   -0.03  -0.04   0.07   0.05   0.11  -0.13
    54   1     0.08   0.08  -0.14    0.00  -0.04  -0.07   0.02   0.07   0.09
    55   1    -0.29   0.05  -0.16    0.04   0.00  -0.00  -0.11  -0.00   0.00
    56   1     0.18   0.20  -0.05    0.05  -0.00  -0.01  -0.07   0.02   0.01
    57   1     0.01  -0.18  -0.08   -0.01  -0.04  -0.04   0.01   0.05   0.07
    58   1    -0.10   0.02  -0.04   -0.06   0.07  -0.01   0.06  -0.13   0.03
    59   1    -0.02   0.01  -0.01    0.04   0.05   0.01  -0.09  -0.10  -0.03
    60   1     0.03   0.03  -0.02    0.05   0.05   0.01  -0.08  -0.08  -0.03
    61   1     0.00  -0.01   0.02   -0.05   0.03  -0.08   0.09  -0.02   0.11
    62   1    -0.00  -0.01   0.00   -0.05   0.04  -0.03   0.09  -0.03   0.13
    63   1    -0.04   0.01  -0.01   -0.07   0.03   0.06   0.15  -0.05  -0.13
    64   1     0.01  -0.00   0.00    0.02  -0.12   0.01  -0.06   0.19  -0.05
    65   1     0.01  -0.00   0.00   -0.04   0.01   0.05   0.08  -0.05  -0.09
    66   1    -0.02  -0.01  -0.01   -0.06   0.05   0.09   0.10  -0.05  -0.14
    67   1    -0.03   0.00  -0.02   -0.08   0.00  -0.11   0.11  -0.04   0.16
    68   1    -0.01   0.00   0.05   -0.05   0.01   0.07   0.07  -0.03  -0.11
    69   1    -0.01   0.00  -0.02   -0.05   0.02   0.06   0.12  -0.01  -0.16
    70   1     0.00  -0.05  -0.02    0.02  -0.05   0.02  -0.03   0.13  -0.04
    71   1    -0.04   0.02  -0.01    0.02  -0.07   0.02  -0.03   0.13  -0.03
    72   1     0.03   0.01  -0.01   -0.07   0.01   0.07   0.09  -0.01  -0.09
    73   1     0.01  -0.01  -0.00    0.11   0.10   0.03  -0.14  -0.13  -0.03
                     55                    56                   57          
                      A                     A                    A          
 Frequencies --    689.4355              746.4690             769.5094      
 Red. masses --      4.0710                3.3798               4.9193      
 Frc consts  --      1.1401                1.1096               1.7163      
 Frac Tr+Rot --    100.0000              100.0000             100.0000      
 IR Inten    --      0.4854                3.0183               0.4418      
  Atom  AN      X      Y      Z       X      Y      Z      X      Y      Z  
     1   6    -0.00  -0.01  -0.02    0.01  -0.06  -0.13  -0.01  -0.01  -0.00
     2   6    -0.00   0.00   0.01   -0.01   0.05   0.08   0.01  -0.01   0.00
     3   6     0.00  -0.01  -0.02    0.01  -0.07  -0.14   0.00   0.01  -0.01
     4   6     0.01   0.01   0.01   -0.00   0.03   0.07   0.01   0.01  -0.01
     5   6     0.01  -0.01  -0.02    0.03  -0.11  -0.23  -0.01   0.01   0.00
     6   6     0.00   0.01   0.00   -0.02   0.12   0.25  -0.01  -0.00   0.00
     7  15    -0.01   0.03   0.07    0.00  -0.01  -0.02  -0.03  -0.00   0.01
     8   7     0.00  -0.00   0.00    0.00  -0.00   0.00  -0.00  -0.01   0.01
     9   1    -0.00   0.00   0.01   -0.01   0.02   0.03  -0.00  -0.01   0.01
    10   6     0.00   0.00   0.00    0.02   0.01   0.02   0.00   0.00   0.01
    11  47     0.00  -0.00  -0.00    0.00   0.00   0.00   0.00  -0.00   0.00
    12   6    -0.00   0.00  -0.00   -0.03   0.01   0.02   0.01  -0.01  -0.01
    13  17    -0.00   0.00   0.00   -0.00  -0.00  -0.00   0.00  -0.00   0.00
    14   6    -0.03  -0.06  -0.09   -0.00  -0.00  -0.02   0.02   0.06   0.09
    15   6    -0.12   0.14  -0.08    0.01  -0.02   0.00  -0.01   0.07   0.04
    16   6    -0.08  -0.14   0.09    0.00   0.00   0.00  -0.00   0.00   0.08
    17   6    -0.05  -0.07   0.07   -0.00  -0.00  -0.00  -0.03  -0.05   0.03
    18   6     0.04   0.02   0.03    0.01   0.01  -0.00  -0.10  -0.03  -0.03
    19   6    -0.05   0.07  -0.02    0.01  -0.00   0.01  -0.04   0.04  -0.03
    20   6     0.00  -0.00   0.05   -0.00  -0.00   0.01   0.01   0.03  -0.12
    21   6     0.11  -0.00  -0.04   -0.01   0.01   0.01   0.06  -0.02  -0.04
    22   6     0.18  -0.02  -0.07   -0.02  -0.00  -0.00   0.08   0.04   0.04
    23   6    -0.02   0.06   0.02    0.00   0.01  -0.00   0.03  -0.11  -0.02
    24   6     0.05  -0.01  -0.05    0.01  -0.01  -0.01   0.11  -0.04  -0.14
    25   6    -0.07  -0.11  -0.06    0.02   0.02   0.01   0.13   0.04  -0.06
    26   6     0.11  -0.03   0.09   -0.01   0.00  -0.01   0.03  -0.01  -0.12
    27   6     0.04  -0.01   0.05   -0.01   0.00  -0.00  -0.10   0.02  -0.05
    28   6    -0.02   0.03   0.01   -0.00   0.01   0.00  -0.11   0.18   0.02
    29   6    -0.05  -0.07  -0.03    0.00   0.01   0.01   0.05   0.10   0.07
    30   6    -0.00  -0.00   0.04   -0.00  -0.00   0.00   0.04  -0.01   0.21
    31   6    -0.01   0.07  -0.02    0.00  -0.00  -0.00  -0.01  -0.10   0.06
    32   6    -0.00   0.13  -0.06   -0.00  -0.00   0.00   0.08  -0.11  -0.06
    33   6    -0.03  -0.01   0.01   -0.00  -0.00   0.00  -0.17  -0.09   0.03
    34   1    -0.00   0.01   0.01    0.01  -0.08  -0.17  -0.02   0.02   0.02
    35   1    -0.00   0.03   0.06   -0.02   0.20   0.40   0.00  -0.00   0.03
    36   1    -0.01   0.00   0.01   -0.01   0.07   0.16  -0.02   0.03   0.01
    37   1    -0.00   0.04   0.06   -0.05   0.32   0.62   0.01   0.02   0.01
    38   1     0.00  -0.00   0.00    0.03  -0.02   0.05   0.00   0.01   0.00
    39   1     0.00   0.00   0.00    0.04   0.00   0.04  -0.01   0.00  -0.01
    40   1     0.00   0.00   0.00    0.02  -0.02  -0.03   0.01   0.02   0.02
    41   1    -0.01   0.00   0.00   -0.05   0.03   0.03  -0.01   0.01   0.00
    42   1     0.00  -0.00  -0.01   -0.01  -0.01  -0.04   0.02  -0.00  -0.02
    43   1    -0.00   0.01  -0.00   -0.04   0.05   0.01   0.01   0.00  -0.01
    44   1    -0.09   0.14  -0.05    0.01  -0.03  -0.00  -0.02   0.07   0.03
    45   1    -0.10   0.13  -0.03    0.01  -0.03   0.01  -0.02   0.07   0.02
    46   1    -0.05  -0.11   0.12    0.00   0.01  -0.00  -0.01  -0.01   0.08
    47   1    -0.03  -0.09   0.09    0.00   0.01  -0.00  -0.01   0.00   0.08
    48   1    -0.06  -0.15  -0.13   -0.00   0.00  -0.01  -0.03  -0.03   0.08
    49   1    -0.06  -0.08  -0.11    0.01   0.01  -0.00  -0.10  -0.03  -0.02
    50   1     0.21   0.01  -0.02    0.01   0.02  -0.01  -0.11  -0.03  -0.03
    51   1    -0.06  -0.10  -0.17    0.02   0.01   0.02  -0.04   0.08   0.01
    52   1    -0.03  -0.06  -0.14   -0.00  -0.00   0.01   0.01   0.04  -0.11
    53   1    -0.08  -0.12   0.15   -0.01  -0.00   0.02   0.01   0.04  -0.12
    54   1    -0.01  -0.14  -0.18   -0.00   0.02   0.01   0.09   0.00  -0.02
    55   1     0.17   0.00  -0.02   -0.01  -0.00   0.01   0.08   0.04   0.05
    56   1     0.14  -0.02  -0.02   -0.04  -0.01   0.01   0.08   0.04   0.05
    57   1    -0.02  -0.07  -0.08    0.00   0.01  -0.00   0.03  -0.11  -0.01
    58   1    -0.11   0.16  -0.02    0.01   0.01  -0.01   0.04  -0.13  -0.01
    59   1    -0.08  -0.09  -0.03    0.01   0.02   0.01   0.13   0.03  -0.07
    60   1    -0.08  -0.08  -0.03    0.02   0.02   0.01   0.15   0.05  -0.09
    61   1     0.08  -0.02   0.09   -0.02  -0.00  -0.01   0.03  -0.00  -0.13
    62   1     0.08  -0.03   0.09   -0.00  -0.00  -0.02   0.01  -0.01  -0.13
    63   1     0.10  -0.04  -0.10   -0.02   0.00   0.01  -0.06  -0.00  -0.16
    64   1    -0.02   0.14  -0.02   -0.00   0.01   0.00  -0.12   0.20   0.01
    65   1     0.06  -0.03  -0.06   -0.01   0.01   0.00  -0.09   0.16   0.00
    66   1     0.09  -0.06  -0.13   -0.01   0.00   0.02   0.12   0.11   0.01
    67   1     0.08  -0.01   0.11   -0.00  -0.01  -0.00   0.05  -0.02   0.22
    68   1     0.05  -0.01  -0.07   -0.00  -0.00   0.00   0.05  -0.02   0.20
    69   1     0.09  -0.01  -0.12    0.00  -0.00   0.00   0.04  -0.14   0.00
    70   1    -0.03   0.09  -0.04   -0.00  -0.00   0.00   0.09  -0.09  -0.06
    71   1    -0.03   0.12  -0.03   -0.00  -0.01   0.01   0.10  -0.12  -0.05
    72   1     0.08  -0.00  -0.07   -0.00  -0.01   0.01  -0.17  -0.09   0.02
    73   1    -0.10  -0.11  -0.02    0.00  -0.01   0.01  -0.18  -0.10   0.03
                     58                    59                   60          
                      A                     A                    A          
 Frequencies --    771.5040              777.1870             787.6909      
 Red. masses --      4.5024                4.4732               1.4075      
 Frc consts  --      1.5790                1.5919               0.5145      
 Frac Tr+Rot --    100.0000              100.0000             100.0000      
 IR Inten    --      0.1369                3.5167              34.0894      
  Atom  AN      X      Y      Z       X      Y      Z      X      Y      Z  
     1   6    -0.00   0.01   0.02   -0.12  -0.10   0.03   0.00  -0.01  -0.02
     2   6     0.00  -0.00   0.01    0.15  -0.15   0.08   0.00  -0.03  -0.08
     3   6     0.00   0.01   0.01    0.07   0.23  -0.12   0.00  -0.03  -0.04
     4   6    -0.00   0.01   0.00    0.00   0.14  -0.07   0.01  -0.04  -0.06
     5   6    -0.00  -0.00  -0.00   -0.12   0.05  -0.03  -0.01   0.06   0.12
     6   6    -0.00  -0.01  -0.02   -0.15  -0.07   0.02   0.00  -0.00  -0.01
     7  15    -0.00   0.02   0.04    0.02   0.03  -0.01  -0.00   0.00   0.00
     8   7    -0.00  -0.00   0.00   -0.02  -0.19   0.10   0.00   0.01   0.00
     9   1     0.00  -0.00   0.00   -0.01  -0.18   0.09   0.00  -0.00  -0.01
    10   6     0.00   0.00   0.00    0.05   0.03   0.11  -0.02  -0.01  -0.03
    11  47    -0.00   0.00   0.00    0.00   0.00  -0.00   0.00  -0.00   0.00
    12   6     0.00   0.00   0.00    0.07  -0.07  -0.08   0.02  -0.01  -0.01
    13  17     0.00   0.00   0.00   -0.00   0.00  -0.00   0.00  -0.00   0.00
    14   6    -0.03  -0.08  -0.10   -0.00   0.00  -0.00   0.00  -0.01  -0.01
    15   6     0.00  -0.10  -0.08    0.00  -0.00  -0.00   0.01  -0.00  -0.00
    16   6    -0.01  -0.03  -0.13   -0.00  -0.00   0.00   0.00  -0.00  -0.01
    17   6     0.05   0.10  -0.05   -0.00  -0.01  -0.00   0.01   0.01  -0.00
    18   6     0.19   0.05   0.05    0.00   0.00  -0.00   0.00  -0.00   0.00
    19   6     0.07  -0.07   0.06    0.01  -0.00   0.00  -0.00  -0.00  -0.00
    20   6    -0.04  -0.05   0.19   -0.00  -0.00   0.01   0.00  -0.01   0.01
    21   6    -0.10   0.01   0.04   -0.00   0.00   0.00  -0.01  -0.00   0.01
    22   6    -0.08  -0.06  -0.08   -0.00  -0.00  -0.00  -0.01  -0.01  -0.01
    23   6    -0.07   0.19   0.03    0.00   0.00  -0.00  -0.00   0.02   0.00
    24   6     0.04  -0.01  -0.05    0.00   0.00  -0.00   0.00  -0.00  -0.01
    25   6     0.05   0.00  -0.04   -0.01   0.01   0.01   0.00   0.00  -0.00
    26   6     0.03  -0.01  -0.07   -0.01   0.00   0.00  -0.00   0.00   0.00
    27   6    -0.06   0.02  -0.03    0.01   0.00   0.01   0.01  -0.00   0.00
    28   6    -0.05   0.11   0.01    0.01  -0.02  -0.00  -0.00  -0.00  -0.00
    29   6     0.03   0.04   0.03   -0.01  -0.01  -0.01  -0.00   0.00   0.00
    30   6     0.03  -0.00   0.12   -0.00   0.00  -0.01   0.00   0.00   0.01
    31   6     0.00  -0.06   0.04   -0.00   0.00   0.00  -0.00  -0.00   0.00
    32   6     0.05  -0.04  -0.04   -0.00  -0.01   0.01   0.00  -0.01  -0.00
    33   6    -0.10  -0.06   0.02    0.01   0.01  -0.00  -0.00   0.00  -0.00
    34   1     0.00  -0.02  -0.05   -0.17   0.13  -0.04  -0.02   0.18   0.39
    35   1     0.01  -0.06  -0.11    0.06  -0.20   0.17  -0.03   0.25   0.51
    36   1     0.00  -0.04  -0.10   -0.18   0.33  -0.11  -0.03   0.25   0.53
    37   1     0.01  -0.04  -0.08    0.04   0.01   0.05  -0.02   0.14   0.27
    38   1     0.00   0.00   0.00    0.06   0.15   0.06  -0.03  -0.00  -0.03
    39   1    -0.00   0.00  -0.00   -0.07   0.02  -0.14  -0.02  -0.01  -0.02
    40   1     0.00   0.00   0.01    0.18   0.20   0.23  -0.01   0.01  -0.00
    41   1    -0.00   0.00   0.00   -0.09   0.12   0.05   0.03  -0.02  -0.02
    42   1     0.01   0.00  -0.01    0.23  -0.06  -0.26  -0.00  -0.00   0.03
    43   1    -0.00   0.00  -0.00    0.09   0.04  -0.16   0.02  -0.03  -0.01
    44   1    -0.00  -0.10  -0.09   -0.00  -0.00  -0.01   0.00   0.01   0.02
    45   1    -0.01  -0.11  -0.10   -0.00  -0.00  -0.01   0.01  -0.01   0.00
    46   1    -0.02  -0.05  -0.14    0.00   0.00   0.01  -0.00  -0.00  -0.01
    47   1    -0.01  -0.05  -0.15    0.00   0.00   0.00  -0.00  -0.00  -0.01
    48   1     0.05   0.07  -0.16   -0.01  -0.01  -0.01   0.02   0.00  -0.01
    49   1     0.18   0.04   0.04    0.00   0.01  -0.00   0.00  -0.01   0.01
    50   1     0.21   0.05   0.05    0.00   0.01  -0.01   0.01  -0.01   0.01
    51   1     0.07  -0.17  -0.02    0.01  -0.00  -0.00   0.00  -0.01  -0.01
    52   1    -0.04  -0.05   0.20   -0.00  -0.00   0.00   0.01  -0.01   0.03
    53   1    -0.04  -0.04   0.19   -0.01  -0.00   0.01   0.02  -0.00   0.00
    54   1    -0.16  -0.05  -0.03   -0.01   0.00  -0.00  -0.01  -0.00   0.01
    55   1    -0.09  -0.07  -0.10    0.01  -0.00  -0.00  -0.02  -0.01  -0.01
    56   1    -0.07  -0.07  -0.10   -0.01  -0.00  -0.00  -0.00  -0.00  -0.01
    57   1    -0.08   0.19   0.03    0.00   0.01  -0.00  -0.00   0.02  -0.00
    58   1    -0.08   0.19   0.04    0.01   0.00  -0.00  -0.00   0.02   0.00
    59   1     0.05  -0.00  -0.05   -0.01   0.02   0.02   0.01   0.00  -0.00
    60   1     0.06   0.00  -0.06   -0.01   0.01   0.02   0.00   0.00  -0.00
    61   1     0.05  -0.02  -0.07   -0.02   0.01   0.00  -0.00   0.01  -0.01
    62   1     0.04  -0.02  -0.08   -0.03   0.01   0.01  -0.02   0.01   0.01
    63   1    -0.04   0.01  -0.11    0.01   0.00   0.02   0.01  -0.00  -0.00
    64   1    -0.05   0.11   0.02    0.01  -0.02   0.00  -0.01   0.00  -0.01
    65   1    -0.05   0.11   0.01    0.01  -0.01   0.00  -0.00  -0.00  -0.01
    66   1     0.10   0.05  -0.02   -0.02  -0.01   0.00  -0.00   0.01  -0.00
    67   1     0.02   0.01   0.11    0.00   0.01  -0.01   0.00  -0.00   0.01
    68   1     0.03   0.00   0.13   -0.00   0.01  -0.02   0.00  -0.00   0.00
    69   1     0.04  -0.09  -0.00   -0.02   0.01   0.02  -0.01  -0.00  -0.00
    70   1     0.05  -0.03  -0.05   -0.00  -0.01   0.01   0.00   0.00   0.00
    71   1     0.07  -0.04  -0.06   -0.00  -0.01   0.01   0.01  -0.01  -0.00
    72   1    -0.09  -0.06   0.01    0.02   0.01  -0.01  -0.00   0.01  -0.01
    73   1    -0.11  -0.07   0.02    0.00   0.01  -0.01  -0.00   0.01  -0.01
                     61                    62                   63          
                      A                     A                    A          
 Frequencies --    812.5256              816.8072             819.5634      
 Red. masses --      3.3432                3.0709               2.8889      
 Frc consts  --      1.3004                1.2071               1.1433      
 Frac Tr+Rot --    100.0000              100.0000             100.0000      
 IR Inten    --      0.0554                0.0256               0.0013      
  Atom  AN      X      Y      Z       X      Y      Z      X      Y      Z  
     1   6    -0.00  -0.00   0.01    0.00   0.00   0.01   0.00  -0.00   0.00
     2   6     0.01  -0.01  -0.00    0.00  -0.00  -0.01   0.00   0.00   0.00
     3   6     0.00   0.00  -0.00   -0.00  -0.00  -0.00   0.00   0.00   0.00
     4   6    -0.00   0.00  -0.01    0.00  -0.01  -0.01  -0.00   0.00   0.00
     5   6    -0.00   0.01   0.01   -0.00   0.01   0.01  -0.00  -0.00  -0.00
     6   6    -0.01  -0.01  -0.00    0.00  -0.00  -0.01   0.00  -0.00  -0.01
     7  15     0.02   0.00  -0.02   -0.00  -0.01  -0.02  -0.00   0.00   0.00
     8   7    -0.00  -0.01   0.00   -0.00   0.00   0.00   0.00   0.00  -0.00
     9   1    -0.00  -0.01  -0.00    0.00   0.00  -0.00   0.00  -0.00  -0.00
    10   6     0.00   0.00   0.00   -0.00  -0.00  -0.00   0.00  -0.00   0.00
    11  47    -0.00   0.00   0.00    0.00   0.00   0.00   0.00  -0.00  -0.00
    12   6     0.00  -0.00  -0.00    0.00  -0.00  -0.00  -0.00   0.00   0.00
    13  17    -0.00   0.00  -0.00    0.00  -0.00  -0.00   0.00  -0.00   0.00
    14   6    -0.00  -0.04  -0.07   -0.01   0.12   0.13   0.04   0.06   0.04
    15   6     0.03  -0.02   0.01   -0.04  -0.04  -0.07  -0.00   0.02  -0.03
    16   6     0.02   0.03   0.01   -0.05  -0.02   0.05  -0.00  -0.01   0.08
    17   6    -0.02  -0.05   0.05   -0.04   0.04  -0.06  -0.01  -0.05  -0.01
    18   6    -0.06   0.00  -0.01    0.11   0.06  -0.02  -0.03   0.01  -0.04
    19   6     0.00   0.04  -0.01    0.08  -0.13   0.07   0.05  -0.02  -0.01
    20   6     0.02   0.01   0.01   -0.10   0.01   0.03  -0.00  -0.03   0.08
    21   6     0.01   0.02   0.01    0.00  -0.00  -0.07  -0.08   0.03   0.01
    22   6    -0.05  -0.01  -0.01    0.12   0.06   0.03  -0.00  -0.02  -0.05
    23   6     0.04  -0.01  -0.01   -0.02  -0.08  -0.02   0.04   0.02  -0.04
    24   6    -0.14   0.02   0.21    0.03  -0.02   0.02  -0.03  -0.06  -0.03
    25   6    -0.05  -0.09  -0.02   -0.01  -0.01   0.03   0.12   0.01  -0.07
    26   6     0.07  -0.04  -0.02    0.02  -0.02  -0.08  -0.04  -0.03   0.05
    27   6    -0.11   0.00  -0.13   -0.08   0.01  -0.03   0.04  -0.09   0.04
    28   6    -0.01   0.14   0.01    0.02   0.05   0.04  -0.11   0.03  -0.04
    29   6     0.11   0.03   0.02    0.00  -0.06   0.01   0.05   0.10   0.08
    30   6     0.02  -0.05  -0.03   -0.02  -0.01  -0.09  -0.03  -0.10   0.05
    31   6     0.06  -0.03  -0.03    0.03   0.07  -0.01  -0.05   0.06  -0.09
    32   6    -0.05   0.14   0.02   -0.02   0.03   0.05  -0.07   0.03   0.03
    33   6     0.00  -0.09   0.02    0.02  -0.04   0.04   0.13   0.06  -0.02
    34   1    -0.01   0.02   0.00    0.00   0.00   0.01   0.00  -0.00   0.02
    35   1    -0.00   0.00   0.03   -0.00   0.02   0.04   0.00  -0.01  -0.02
    36   1    -0.01   0.03   0.03   -0.00   0.03   0.07   0.01  -0.02  -0.04
    37   1    -0.00   0.01   0.03   -0.00   0.03   0.05   0.00  -0.02  -0.03
    38   1     0.00   0.01   0.00   -0.00  -0.00  -0.00   0.00  -0.00   0.00
    39   1    -0.00   0.00  -0.01   -0.00   0.00  -0.00   0.00   0.00   0.00
    40   1     0.01   0.01   0.01   -0.00   0.00  -0.00  -0.00  -0.00  -0.00
    41   1    -0.00   0.00   0.00    0.00  -0.00  -0.00   0.00  -0.00  -0.00
    42   1     0.01  -0.00  -0.01   -0.00  -0.00   0.00  -0.00   0.00   0.00
    43   1     0.01  -0.00  -0.01    0.00  -0.00  -0.00  -0.00  -0.00   0.00
    44   1     0.02   0.00   0.06   -0.10  -0.06  -0.21  -0.08   0.06  -0.04
    45   1     0.04  -0.06   0.04   -0.12  -0.01  -0.22  -0.04  -0.05  -0.06
    46   1     0.04   0.10   0.02   -0.04  -0.15   0.12  -0.00   0.02   0.07
    47   1     0.04   0.09   0.05   -0.01  -0.10  -0.06  -0.01   0.00   0.11
    48   1     0.00  -0.05   0.08   -0.18   0.10  -0.12   0.01  -0.08  -0.05
    49   1    -0.09  -0.00  -0.06    0.14   0.18  -0.01  -0.00   0.10  -0.04
    50   1    -0.01   0.02  -0.04    0.01   0.12  -0.03  -0.09   0.05  -0.05
    51   1     0.04   0.09  -0.01    0.03  -0.17   0.09   0.13  -0.01  -0.08
    52   1     0.03  -0.02  -0.04   -0.22   0.11   0.11   0.03  -0.04   0.11
    53   1     0.01  -0.04   0.05   -0.15   0.12  -0.04   0.03  -0.02   0.06
    54   1     0.04   0.07   0.03   -0.05   0.03  -0.18  -0.10   0.07  -0.04
    55   1    -0.04   0.00   0.03    0.16   0.04   0.05   0.06  -0.07  -0.09
    56   1    -0.08  -0.01   0.01    0.09   0.00   0.02  -0.01  -0.09  -0.11
    57   1     0.07  -0.04  -0.06   -0.06  -0.01   0.08   0.11   0.10  -0.05
    58   1     0.04   0.03  -0.04    0.01  -0.18   0.04   0.12   0.01  -0.06
    59   1    -0.09  -0.16  -0.12   -0.09   0.01   0.04   0.11  -0.03  -0.14
    60   1     0.01  -0.12  -0.17    0.02   0.07   0.01   0.15  -0.03  -0.16
    61   1     0.25  -0.06  -0.11    0.08  -0.01  -0.12  -0.09   0.06  -0.05
    62   1     0.28  -0.05  -0.01    0.08  -0.01  -0.07  -0.04   0.06   0.17
    63   1    -0.11  -0.07  -0.17   -0.10  -0.01   0.00  -0.01  -0.26   0.04
    64   1     0.03   0.01   0.09    0.06   0.09   0.07  -0.19   0.01  -0.10
    65   1    -0.07   0.23   0.13    0.09   0.07   0.08  -0.21  -0.02  -0.14
    66   1     0.25  -0.05   0.05    0.05  -0.13   0.09   0.03   0.08   0.12
    67   1    -0.09  -0.05  -0.12   -0.02  -0.03  -0.09  -0.04  -0.22   0.07
    68   1    -0.05  -0.08   0.10   -0.03  -0.04  -0.09  -0.06  -0.27   0.02
    69   1     0.18  -0.07  -0.06    0.09   0.10   0.04  -0.16   0.01  -0.18
    70   1    -0.02   0.11  -0.07   -0.05  -0.05   0.05  -0.10   0.09   0.14
    71   1    -0.06   0.20  -0.06   -0.11   0.05   0.08  -0.02  -0.05   0.12
    72   1    -0.07  -0.17   0.18    0.08  -0.11   0.10   0.13   0.05  -0.00
    73   1     0.13  -0.03   0.12    0.05  -0.11   0.09   0.14   0.05  -0.01
                     64                    65                   66          
                      A                     A                    A          
 Frequencies --    822.1098              825.4255             826.3428      
 Red. masses --      2.9686                2.9203               3.2328      
 Frc consts  --      1.1821                1.1723               1.3006      
 Frac Tr+Rot --    100.0000              100.0000             100.0000      
 IR Inten    --      0.3652                0.1004               0.4208      
  Atom  AN      X      Y      Z       X      Y      Z      X      Y      Z  
     1   6    -0.00   0.01   0.00    0.00  -0.00  -0.00   0.00   0.00   0.01
     2   6    -0.01   0.00  -0.01   -0.00  -0.00   0.00   0.00  -0.00  -0.00
     3   6    -0.00  -0.00   0.01   -0.00  -0.00   0.00   0.00   0.00   0.00
     4   6     0.00  -0.00   0.00    0.00   0.00   0.00  -0.00  -0.00  -0.00
     5   6     0.00   0.01   0.01    0.00   0.00  -0.00   0.00   0.00   0.01
     6   6     0.00  -0.01  -0.02   -0.00  -0.00  -0.00   0.00  -0.01  -0.01
     7  15    -0.01  -0.00   0.03   -0.03   0.01   0.00   0.01   0.03   0.03
     8   7     0.00   0.00  -0.00    0.00  -0.00  -0.00   0.00   0.00   0.00
     9   1     0.00   0.00  -0.00   -0.00   0.00  -0.00   0.00   0.00   0.00
    10   6    -0.00  -0.00  -0.00    0.00   0.00   0.00  -0.00  -0.00  -0.00
    11  47    -0.00   0.00   0.00    0.00  -0.00   0.00   0.00  -0.00  -0.00
    12   6    -0.00   0.00   0.00    0.00   0.00   0.00   0.00   0.00  -0.00
    13  17     0.00  -0.00   0.00   -0.00   0.00  -0.00  -0.00   0.00   0.00
    14   6    -0.00  -0.02  -0.11    0.04  -0.01   0.02  -0.08  -0.13  -0.15
    15   6     0.04  -0.07  -0.06    0.00   0.08   0.06   0.02  -0.09  -0.00
    16   6     0.02   0.06   0.09    0.02  -0.02  -0.01   0.00   0.05  -0.11
    17   6    -0.08  -0.13   0.09    0.07  -0.01  -0.01  -0.04   0.03   0.05
    18   6    -0.08   0.07  -0.06   -0.06  -0.07   0.01   0.05   0.03   0.05
    19   6     0.09   0.01   0.02   -0.04   0.06  -0.06  -0.04   0.03   0.05
    20   6    -0.02  -0.01   0.13    0.07  -0.03  -0.02  -0.03   0.07  -0.06
    21   6    -0.02   0.08  -0.01   -0.08  -0.02   0.06   0.16  -0.00  -0.03
    22   6    -0.07  -0.00  -0.05   -0.02  -0.05  -0.04  -0.05   0.03   0.06
    23   6     0.11  -0.05  -0.06   -0.01   0.10   0.01  -0.01  -0.08   0.04
    24   6     0.07  -0.00  -0.06    0.10  -0.05  -0.07   0.06  -0.05  -0.07
    25   6    -0.01   0.02   0.03    0.03   0.02   0.05   0.08   0.02  -0.02
    26   6     0.00   0.01  -0.05    0.01  -0.01  -0.12  -0.02  -0.02  -0.04
    27   6    -0.01   0.03   0.02   -0.08   0.01  -0.01  -0.01  -0.04   0.03
    28   6     0.04  -0.02   0.03    0.01   0.06   0.06  -0.05   0.04   0.01
    29   6    -0.05  -0.06  -0.03   -0.02  -0.09   0.03   0.01  -0.00   0.05
    30   6    -0.01   0.04  -0.03   -0.04  -0.01  -0.12  -0.04  -0.05  -0.03
    31   6     0.01   0.02   0.03    0.02   0.13  -0.02  -0.02   0.10  -0.05
    32   6     0.03  -0.04  -0.00   -0.02  -0.01   0.07  -0.04  -0.01   0.05
    33   6    -0.05  -0.01   0.02    0.02  -0.05   0.07   0.08   0.02   0.02
    34   1    -0.00   0.01   0.02    0.00   0.01   0.00   0.00   0.00   0.02
    35   1     0.00   0.01  -0.01   -0.00  -0.01  -0.01  -0.00  -0.00   0.00
    36   1     0.00  -0.01  -0.00   -0.01  -0.01  -0.03   0.00   0.00  -0.00
    37   1     0.01  -0.01  -0.03    0.01  -0.01  -0.03  -0.00  -0.01  -0.01
    38   1    -0.00  -0.00  -0.01    0.00   0.00   0.00  -0.00  -0.00  -0.00
    39   1    -0.00  -0.00  -0.00   -0.00   0.00  -0.00  -0.00  -0.00  -0.00
    40   1    -0.00  -0.00  -0.00    0.00   0.00   0.00  -0.00  -0.00  -0.00
    41   1     0.00  -0.00  -0.00    0.00   0.00  -0.00   0.00  -0.00  -0.00
    42   1    -0.00   0.00   0.00    0.00   0.00  -0.00  -0.00   0.00   0.00
    43   1    -0.00  -0.00   0.00   -0.00   0.00   0.00   0.00  -0.00   0.00
    44   1    -0.05   0.00  -0.01    0.01   0.10   0.12   0.11  -0.13   0.03
    45   1     0.00  -0.20  -0.06    0.02   0.05   0.10   0.08  -0.03   0.06
    46   1     0.10   0.19   0.16   -0.04  -0.01  -0.11   0.07   0.08  -0.00
    47   1     0.10   0.19   0.13   -0.06  -0.03   0.06   0.09   0.09  -0.16
    48   1    -0.09  -0.12   0.10    0.20  -0.08  -0.01  -0.13   0.10   0.11
    49   1    -0.14   0.18  -0.20   -0.03  -0.13   0.08  -0.03  -0.05  -0.04
    50   1    -0.03   0.16  -0.14   -0.08  -0.12   0.04   0.18   0.02   0.01
    51   1     0.22   0.10  -0.05   -0.01   0.07  -0.09  -0.13   0.03   0.14
    52   1    -0.05  -0.02   0.06    0.21  -0.10   0.00  -0.14   0.08  -0.17
    53   1    -0.06  -0.04   0.17    0.15  -0.06  -0.02  -0.13   0.02   0.01
    54   1    -0.02   0.26  -0.09   -0.07  -0.11   0.11   0.19   0.03   0.01
    55   1     0.02  -0.02   0.03   -0.04  -0.08  -0.14  -0.12   0.12   0.20
    56   1    -0.15  -0.10  -0.04    0.04  -0.03  -0.09  -0.10   0.12   0.20
    57   1     0.23  -0.02  -0.16    0.02   0.12  -0.02  -0.10  -0.22   0.02
    58   1     0.16   0.01  -0.12    0.01   0.11  -0.01  -0.13  -0.02   0.04
    59   1    -0.03   0.07   0.09   -0.10   0.07   0.09   0.01   0.02  -0.02
    60   1    -0.03   0.08   0.11    0.06   0.15   0.05   0.11   0.07  -0.05
    61   1    -0.03  -0.01   0.00    0.03  -0.00  -0.15  -0.05   0.04  -0.10
    62   1    -0.04  -0.02  -0.09    0.03  -0.00  -0.10  -0.05   0.04   0.03
    63   1     0.01   0.10   0.03   -0.10  -0.03   0.03  -0.06  -0.15   0.06
    64   1     0.06   0.05   0.03    0.05   0.16   0.07  -0.08   0.10  -0.02
    65   1     0.13  -0.04   0.03    0.16   0.05   0.07  -0.03  -0.01  -0.05
    66   1    -0.06  -0.06  -0.02    0.02  -0.20   0.15   0.02  -0.05   0.12
    67   1     0.03   0.07  -0.01   -0.01  -0.05  -0.08  -0.01  -0.13   0.01
    68   1     0.03   0.10  -0.07   -0.03  -0.06  -0.17  -0.05  -0.17  -0.08
    69   1     0.05   0.05   0.08    0.09   0.18   0.07  -0.07   0.11  -0.05
    70   1     0.03  -0.09  -0.01   -0.06  -0.10   0.11  -0.09  -0.02   0.15
    71   1    -0.03  -0.04   0.03   -0.14  -0.02   0.16  -0.07  -0.06   0.14
    72   1     0.00  -0.01  -0.01    0.16  -0.15   0.12   0.17  -0.03   0.04
    73   1    -0.08  -0.06   0.01    0.03  -0.16   0.10   0.07  -0.06   0.03
                     67                    68                   69          
                      A                     A                    A          
 Frequencies --    895.2918              899.3404             900.8061      
 Red. masses --      1.3911                1.8353               2.6257      
 Frc consts  --      0.6569                0.8746               1.2553      
 Frac Tr+Rot --    100.0000              100.0000             100.0000      
 IR Inten    --      0.3315                2.9327               7.7925      
  Atom  AN      X      Y      Z       X      Y      Z      X      Y      Z  
     1   6    -0.01   0.03   0.08    0.03   0.01   0.01  -0.08  -0.01  -0.01
     2   6     0.00   0.02   0.05   -0.01   0.01   0.00   0.03  -0.02   0.00
     3   6     0.00  -0.01  -0.03   -0.01  -0.03   0.01   0.02   0.06  -0.02
     4   6     0.01  -0.05  -0.10    0.00  -0.02  -0.01  -0.01   0.03   0.00
     5   6    -0.00   0.02   0.04   -0.01   0.01   0.00   0.01  -0.02   0.00
     6   6    -0.00  -0.02  -0.03    0.02   0.01  -0.00  -0.04  -0.02   0.01
     7  15    -0.00   0.00   0.00    0.00  -0.00   0.00   0.00   0.00  -0.00
     8   7     0.02   0.01   0.02   -0.09   0.00  -0.01   0.20  -0.01   0.03
     9   1     0.03   0.00   0.02   -0.11   0.02  -0.02   0.25  -0.03   0.05
    10   6    -0.02  -0.01  -0.03    0.02   0.04   0.06  -0.05  -0.08  -0.14
    11  47    -0.00  -0.00   0.00    0.00   0.00  -0.00  -0.00  -0.00   0.00
    12   6     0.01  -0.00   0.00    0.03  -0.03  -0.06  -0.07   0.07   0.13
    13  17     0.00  -0.00   0.00    0.00   0.00  -0.00   0.00  -0.00   0.00
    14   6    -0.01  -0.01   0.01   -0.00   0.00  -0.00  -0.01   0.00   0.00
    15   6    -0.04  -0.01   0.02    0.01   0.00   0.00   0.01  -0.00   0.00
    16   6     0.02   0.02  -0.01   -0.01   0.00  -0.00  -0.02   0.02  -0.00
    17   6     0.01  -0.01   0.00    0.00  -0.00   0.00   0.00  -0.00  -0.00
    18   6     0.00  -0.01  -0.02    0.00  -0.00  -0.00   0.00  -0.01  -0.01
    19   6     0.00   0.01  -0.00    0.00  -0.00  -0.00   0.01   0.00  -0.00
    20   6     0.02   0.02   0.01   -0.00  -0.00  -0.00  -0.00   0.01   0.00
    21   6    -0.00   0.01  -0.00   -0.00  -0.00   0.00  -0.00  -0.00   0.00
    22   6     0.01  -0.01  -0.02    0.00   0.00  -0.00   0.01  -0.01  -0.00
    23   6    -0.01  -0.00   0.00    0.00   0.00   0.01   0.00   0.00   0.01
    24   6    -0.00  -0.00  -0.00    0.01   0.07  -0.01   0.02   0.04  -0.00
    25   6     0.00   0.01   0.00   -0.03  -0.02  -0.07  -0.02  -0.01  -0.05
    26   6    -0.00  -0.01  -0.00    0.04   0.08   0.00   0.00   0.03   0.00
    27   6     0.00   0.00   0.01   -0.01  -0.03   0.00  -0.01  -0.03  -0.00
    28   6     0.00  -0.00  -0.01   -0.06  -0.02   0.10  -0.02  -0.00   0.06
    29   6    -0.00   0.00  -0.00    0.01  -0.01   0.02   0.00   0.00   0.01
    30   6    -0.00  -0.00   0.00    0.03   0.02  -0.01  -0.01   0.01   0.00
    31   6    -0.00   0.00   0.00   -0.01   0.00  -0.02  -0.00  -0.00  -0.01
    32   6     0.00  -0.00  -0.01   -0.01  -0.04   0.06   0.03  -0.01   0.06
    33   6     0.00   0.01   0.01    0.03  -0.04  -0.09   0.02  -0.03  -0.07
    34   1     0.02  -0.22  -0.49    0.05  -0.05  -0.07  -0.10   0.08   0.04
    35   1     0.03  -0.16  -0.32   -0.01  -0.02  -0.06   0.03   0.01   0.05
    36   1    -0.02   0.10   0.19    0.01  -0.02   0.05  -0.02   0.06  -0.07
    37   1    -0.05   0.28   0.57   -0.01   0.04   0.10   0.01  -0.04  -0.09
    38   1    -0.03  -0.02  -0.04    0.10   0.07   0.13  -0.23  -0.15  -0.29
    39   1    -0.01  -0.01   0.00    0.02  -0.00  -0.02  -0.04  -0.00   0.05
    40   1    -0.01   0.00  -0.01    0.04   0.00  -0.02  -0.08  -0.00   0.05
    41   1    -0.00  -0.00  -0.01    0.02   0.02   0.02  -0.04  -0.04  -0.04
    42   1    -0.00  -0.02  -0.01    0.03   0.02   0.02  -0.06  -0.05  -0.05
    43   1    -0.03   0.01   0.02    0.13  -0.06  -0.12  -0.28   0.14   0.26
    44   1     0.08  -0.10  -0.05    0.01  -0.00   0.00   0.00  -0.00   0.00
    45   1    -0.01   0.13  -0.02    0.00  -0.01   0.01   0.00  -0.00   0.00
    46   1     0.00   0.03  -0.04    0.00  -0.01   0.02   0.01  -0.03   0.06
    47   1    -0.01   0.02   0.03    0.01   0.00  -0.02   0.04   0.01  -0.06
    48   1     0.00   0.00   0.04    0.00  -0.00  -0.00   0.01  -0.00   0.01
    49   1     0.05   0.05   0.03    0.01   0.01   0.01   0.04   0.03   0.04
    50   1    -0.08  -0.01   0.01   -0.02   0.00  -0.00  -0.07  -0.01   0.01
    51   1     0.02   0.01  -0.02    0.00   0.01   0.00  -0.00   0.01   0.01
    52   1     0.02  -0.03  -0.12    0.00  -0.00   0.02  -0.00  -0.00  -0.03
    53   1    -0.04  -0.07   0.10    0.00   0.01  -0.01  -0.02  -0.02   0.03
    54   1    -0.02  -0.02  -0.01   -0.01  -0.00  -0.01  -0.01  -0.00  -0.02
    55   1     0.02  -0.01  -0.01    0.01   0.00   0.01  -0.03  -0.00  -0.03
    56   1     0.00  -0.01  -0.01   -0.01  -0.01  -0.00   0.04   0.02  -0.01
    57   1     0.01   0.02   0.00    0.01  -0.02  -0.02   0.01  -0.02  -0.02
    58   1    -0.00  -0.02   0.01   -0.02   0.03  -0.00  -0.02   0.02  -0.00
    59   1     0.01   0.00   0.00    0.12  -0.01  -0.01   0.11   0.00   0.00
    60   1     0.00  -0.00   0.01   -0.09  -0.14   0.00  -0.08  -0.11   0.01
    61   1    -0.01   0.00  -0.02    0.07  -0.12   0.25   0.02  -0.04   0.09
    62   1     0.03   0.01   0.02   -0.11  -0.10  -0.25  -0.06  -0.03  -0.09
    63   1    -0.00   0.00   0.01   -0.01  -0.06  -0.02  -0.01  -0.02   0.00
    64   1     0.00  -0.02   0.00   -0.09   0.40  -0.07  -0.04   0.23  -0.03
    65   1    -0.01   0.01   0.00    0.21  -0.26  -0.19   0.12  -0.14  -0.10
    66   1    -0.01   0.00   0.00    0.11  -0.00  -0.05   0.09  -0.01  -0.03
    67   1    -0.00  -0.00   0.00   -0.02   0.07  -0.06   0.03   0.04   0.03
    68   1    -0.00  -0.00   0.00   -0.03  -0.05   0.07  -0.00  -0.04  -0.04
    69   1    -0.01  -0.00  -0.01   -0.10   0.07   0.06  -0.07   0.03   0.02
    70   1    -0.00   0.00   0.00   -0.01  -0.10   0.03   0.01  -0.18  -0.02
    71   1     0.01  -0.00  -0.00   -0.06   0.01   0.02  -0.13   0.09  -0.00
    72   1     0.03   0.01  -0.02   -0.25  -0.08   0.17  -0.22  -0.05   0.12
    73   1    -0.02  -0.03  -0.00    0.23   0.25   0.02   0.19   0.20   0.03
                     70                    71                   72          
                      A                     A                    A          
 Frequencies --    901.3261              901.7025             903.1494      
 Red. masses --      1.6510                1.6089               1.5689      
 Frc consts  --      0.7902                0.7707               0.7540      
 Frac Tr+Rot --    100.0000              100.0000             100.0000      
 IR Inten    --      0.5438                0.3352               0.2966      
  Atom  AN      X      Y      Z       X      Y      Z      X      Y      Z  
     1   6    -0.02   0.00   0.00    0.00   0.00   0.01   0.01  -0.00  -0.00
     2   6     0.00  -0.00   0.01   -0.00   0.00   0.01  -0.00   0.00  -0.00
     3   6     0.00   0.01  -0.01   -0.00  -0.00  -0.00  -0.00  -0.00   0.00
     4   6    -0.00  -0.00  -0.01    0.00  -0.01  -0.01  -0.00   0.00   0.01
     5   6     0.00  -0.00   0.00   -0.00   0.00   0.00  -0.00  -0.00  -0.00
     6   6    -0.01  -0.00  -0.00    0.00  -0.00  -0.00   0.00   0.00   0.00
     7  15     0.00  -0.00  -0.00   -0.00  -0.00   0.00  -0.00  -0.00  -0.00
     8   7     0.04  -0.00   0.01   -0.01   0.00   0.00  -0.01   0.00  -0.00
     9   1     0.05  -0.01   0.01   -0.01   0.00  -0.00  -0.02   0.00  -0.00
    10   6    -0.01  -0.02  -0.03    0.00   0.00   0.00   0.00   0.01   0.01
    11  47     0.00  -0.00  -0.00   -0.00  -0.00   0.00  -0.00   0.00  -0.00
    12   6    -0.01   0.01   0.02    0.00  -0.00  -0.01   0.00  -0.00  -0.01
    13  17    -0.00   0.00   0.00   -0.00   0.00  -0.00   0.00   0.00  -0.00
    14   6     0.05  -0.00  -0.00    0.05  -0.01  -0.00   0.00  -0.01   0.00
    15   6    -0.00   0.02  -0.04   -0.02   0.02  -0.04  -0.02  -0.00  -0.00
    16   6     0.04  -0.04   0.01    0.06  -0.04   0.01   0.02   0.00   0.00
    17   6    -0.02   0.01  -0.01   -0.01   0.01  -0.01  -0.00  -0.00  -0.00
    18   6    -0.01   0.04   0.07   -0.02   0.05   0.08   0.00  -0.00   0.00
    19   6    -0.01  -0.01   0.02   -0.01  -0.01   0.02   0.00   0.00   0.00
    20   6     0.01  -0.03  -0.02    0.03  -0.03  -0.01   0.01   0.01   0.01
    21   6     0.00  -0.00  -0.01   -0.00   0.00  -0.01   0.00   0.01  -0.00
    22   6    -0.03   0.02   0.04   -0.03   0.02   0.04  -0.00  -0.00   0.00
    23   6    -0.02  -0.01  -0.06   -0.03  -0.01  -0.07  -0.01  -0.01  -0.01
    24   6    -0.03   0.01  -0.02    0.03  -0.00   0.02  -0.02   0.00  -0.02
    25   6    -0.01   0.02   0.02    0.01  -0.03  -0.02  -0.06   0.10  -0.07
    26   6     0.06   0.02   0.01   -0.05  -0.00  -0.01   0.00  -0.11   0.00
    27   6    -0.01   0.01   0.00    0.01  -0.01  -0.00  -0.01  -0.02   0.00
    28   6    -0.05  -0.02   0.02    0.04   0.01  -0.00   0.01   0.00   0.04
    29   6     0.02  -0.02   0.01   -0.02   0.01  -0.01  -0.01   0.01  -0.01
    30   6     0.08  -0.01  -0.04   -0.08   0.02   0.03   0.04  -0.06  -0.02
    31   6     0.00   0.01   0.00   -0.01  -0.00  -0.01   0.03   0.01   0.02
    32   6    -0.07  -0.04  -0.03    0.06   0.03   0.03   0.05   0.01   0.05
    33   6    -0.01   0.03   0.04    0.01  -0.03  -0.04  -0.04   0.05  -0.01
    34   1    -0.02  -0.01  -0.05    0.01  -0.03  -0.05   0.00   0.01   0.04
    35   1     0.01  -0.02  -0.03    0.00  -0.02  -0.04  -0.00   0.01   0.02
    36   1    -0.01   0.02   0.00    0.00   0.01   0.02   0.01  -0.01  -0.01
    37   1    -0.00   0.02   0.05   -0.00   0.03   0.06   0.00  -0.02  -0.04
    38   1    -0.04  -0.03  -0.05    0.01   0.01   0.01   0.02   0.01   0.02
    39   1    -0.01  -0.00   0.01    0.00  -0.00  -0.00   0.00  -0.00  -0.00
    40   1    -0.02   0.00   0.01    0.00   0.00  -0.00   0.01  -0.00  -0.00
    41   1    -0.01  -0.01  -0.01    0.00   0.00   0.00   0.00   0.00   0.00
    42   1    -0.01  -0.01  -0.01    0.00   0.00   0.00   0.00   0.01   0.01
    43   1    -0.05   0.03   0.05    0.01  -0.00  -0.01   0.02  -0.01  -0.02
    44   1    -0.08   0.08  -0.01   -0.06   0.05  -0.02   0.02  -0.03  -0.01
    45   1    -0.01  -0.08  -0.00   -0.02  -0.05  -0.01  -0.01   0.05  -0.02
    46   1    -0.04   0.09  -0.17   -0.04   0.12  -0.23  -0.00   0.03  -0.04
    47   1    -0.12  -0.04   0.18   -0.15  -0.03   0.23  -0.03   0.00   0.05
    48   1    -0.03   0.01  -0.04   -0.04   0.01  -0.03  -0.01   0.01   0.01
    49   1    -0.19  -0.12  -0.15   -0.21  -0.13  -0.17  -0.00   0.01  -0.00
    50   1     0.30   0.02  -0.02    0.32   0.02  -0.02   0.00  -0.01   0.01
    51   1    -0.02  -0.06  -0.02   -0.01  -0.07  -0.04   0.00  -0.01  -0.01
    52   1    -0.02   0.02   0.07   -0.02   0.02   0.04  -0.00  -0.01  -0.06
    53   1     0.07   0.03  -0.07    0.07   0.01  -0.04  -0.01  -0.04   0.05
    54   1     0.06   0.04   0.07    0.06   0.04   0.07   0.00   0.00   0.00
    55   1    -0.03   0.01   0.02   -0.03   0.01   0.02  -0.02   0.00  -0.01
    56   1    -0.02   0.02   0.03   -0.02   0.02   0.03   0.01   0.01   0.00
    57   1    -0.05   0.16   0.12   -0.05   0.21   0.15  -0.01   0.05   0.04
    58   1     0.14  -0.17   0.02    0.17  -0.22   0.03   0.03  -0.06   0.01
    59   1     0.02   0.02   0.02   -0.03  -0.02  -0.02   0.43   0.11   0.07
    60   1    -0.02  -0.01   0.02    0.03   0.01  -0.03  -0.26  -0.32   0.17
    61   1     0.08  -0.06   0.12   -0.06   0.03  -0.05  -0.04   0.14  -0.31
    62   1    -0.01  -0.06  -0.10   -0.01   0.03   0.03   0.17   0.12   0.31
    63   1     0.02  -0.05  -0.09   -0.02   0.03   0.08   0.04   0.06  -0.06
    64   1    -0.07   0.13  -0.05    0.05  -0.07   0.04  -0.03   0.09  -0.03
    65   1     0.09  -0.09  -0.06   -0.05   0.05   0.03   0.11  -0.04  -0.00
    66   1    -0.02  -0.01   0.03    0.03   0.01  -0.03   0.01  -0.05   0.06
    67   1    -0.17   0.06  -0.27    0.16  -0.04   0.24  -0.12   0.01  -0.16
    68   1    -0.06   0.04   0.29    0.05  -0.04  -0.27  -0.05  -0.03   0.19
    69   1    -0.01   0.04   0.06    0.00  -0.02  -0.03  -0.05  -0.00  -0.02
    70   1    -0.04   0.28   0.10    0.04  -0.24  -0.08   0.03  -0.24  -0.05
    71   1     0.21  -0.21   0.05   -0.18   0.18  -0.04  -0.17   0.16  -0.03
    72   1     0.16  -0.01  -0.04   -0.18  -0.01   0.07   0.06   0.05  -0.07
    73   1    -0.13  -0.08  -0.05    0.15   0.11   0.05  -0.10  -0.05  -0.04
                     73                    74                   75          
                      A                     A                    A          
 Frequencies --    905.5179              911.5229             938.1110      
 Red. masses --      1.5879                1.5424               2.2539      
 Frc consts  --      0.7671                0.7551               1.1686      
 Frac Tr+Rot --    100.0000              100.0000             100.0000      
 IR Inten    --      0.2020                0.1861               1.6614      
  Atom  AN      X      Y      Z       X      Y      Z      X      Y      Z  
     1   6    -0.01   0.01   0.02   -0.00  -0.00  -0.01   0.00   0.00   0.00
     2   6     0.00   0.01   0.02    0.00  -0.01  -0.01   0.00  -0.00   0.00
     3   6     0.00   0.00  -0.01    0.00   0.00   0.00  -0.00  -0.00   0.00
     4   6     0.00  -0.01  -0.03   -0.00   0.01   0.02   0.00  -0.00  -0.00
     5   6    -0.00   0.00   0.01    0.00  -0.00  -0.01  -0.00   0.00   0.00
     6   6    -0.00  -0.01  -0.01   -0.00   0.00   0.00  -0.00  -0.00  -0.01
     7  15    -0.00   0.00   0.00   -0.00   0.00   0.00  -0.00   0.00   0.01
     8   7     0.01   0.00   0.01    0.01  -0.00  -0.00  -0.00   0.00   0.00
     9   1     0.01   0.00   0.01    0.01  -0.00  -0.00  -0.00   0.00   0.00
    10   6    -0.01  -0.01  -0.01    0.00  -0.00  -0.00  -0.00  -0.00  -0.00
    11  47    -0.00   0.00   0.00   -0.00  -0.00   0.00   0.00  -0.00  -0.00
    12   6    -0.00   0.00   0.00   -0.01   0.00   0.01   0.00  -0.00  -0.00
    13  17     0.00  -0.00  -0.00    0.00  -0.00  -0.00  -0.00   0.00   0.00
    14   6     0.01   0.05  -0.03   -0.01   0.00  -0.00   0.08  -0.01  -0.03
    15   6     0.07   0.01   0.01   -0.08  -0.04   0.07  -0.02   0.04   0.04
    16   6    -0.05  -0.06  -0.00    0.09  -0.04  -0.00  -0.02   0.02   0.06
    17   6     0.01   0.00   0.01    0.02  -0.01   0.00  -0.08   0.02  -0.05
    18   6    -0.01   0.04   0.01    0.00   0.04  -0.05   0.09   0.00  -0.01
    19   6    -0.02  -0.01   0.01   -0.02  -0.02   0.01  -0.07  -0.06   0.00
    20   6    -0.05  -0.10  -0.06    0.03  -0.03   0.01   0.02   0.01  -0.03
    21   6     0.00  -0.03   0.02    0.00   0.02  -0.02   0.03   0.04   0.05
    22   6    -0.02   0.06  -0.02   -0.01   0.09  -0.07  -0.07  -0.04  -0.05
    23   6     0.06   0.03   0.07   -0.03  -0.02   0.05   0.03  -0.03  -0.01
    24   6    -0.00  -0.00  -0.00    0.00   0.00  -0.00  -0.05  -0.05  -0.04
    25   6    -0.01   0.02  -0.01    0.00  -0.01   0.00   0.08   0.02  -0.04
    26   6    -0.01  -0.02  -0.00    0.00   0.01  -0.00  -0.01   0.02   0.06
    27   6    -0.00  -0.00   0.00   -0.00  -0.00  -0.00   0.05   0.06  -0.05
    28   6     0.01   0.00   0.00   -0.01   0.00   0.00  -0.01  -0.03  -0.01
    29   6    -0.00   0.00  -0.00    0.00  -0.00   0.00  -0.05  -0.01   0.06
    30   6    -0.00  -0.01   0.00    0.00   0.01  -0.00  -0.01  -0.01  -0.05
    31   6     0.00   0.00   0.00   -0.00   0.00   0.00   0.09   0.01   0.03
    32   6     0.02   0.01   0.01   -0.00  -0.01  -0.00  -0.01   0.03   0.03
    33   6    -0.01   0.01  -0.00    0.00  -0.00  -0.00  -0.07  -0.05  -0.01
    34   1     0.00  -0.05  -0.12   -0.01   0.04   0.08   0.00   0.00  -0.00
    35   1     0.01  -0.05  -0.11   -0.01   0.04   0.09   0.00  -0.01  -0.02
    36   1    -0.00   0.02   0.03    0.00  -0.01  -0.02  -0.00  -0.00  -0.01
    37   1    -0.01   0.08   0.16    0.01  -0.06  -0.12  -0.00   0.01   0.02
    38   1    -0.01  -0.01  -0.02   -0.01  -0.01  -0.01   0.00   0.00   0.00
    39   1    -0.00  -0.00   0.00   -0.00   0.00   0.01  -0.00  -0.00  -0.00
    40   1    -0.01   0.00  -0.00   -0.00   0.00   0.01  -0.00  -0.00  -0.00
    41   1    -0.00  -0.00  -0.00   -0.00  -0.00   0.00   0.00   0.00  -0.00
    42   1    -0.00  -0.01  -0.01   -0.01   0.00  -0.00   0.00  -0.00  -0.00
    43   1    -0.01   0.01   0.01   -0.01   0.00   0.01  -0.00   0.00   0.00
    44   1    -0.11   0.13   0.07    0.26  -0.27  -0.08  -0.01  -0.00  -0.08
    45   1     0.02  -0.21   0.05    0.00   0.39  -0.04   0.08   0.12   0.17
    46   1    -0.02  -0.08   0.06   -0.04   0.16  -0.29   0.08   0.13   0.17
    47   1     0.01  -0.04  -0.06   -0.18  -0.04   0.27  -0.00  -0.08  -0.04
    48   1     0.00  -0.04  -0.13   -0.07   0.03  -0.00  -0.24   0.06  -0.15
    49   1    -0.08  -0.09  -0.04    0.04   0.09  -0.00   0.15   0.07   0.07
    50   1     0.12   0.07  -0.05   -0.07   0.01  -0.01  -0.04   0.01   0.04
    51   1    -0.02   0.07   0.08    0.06   0.02  -0.04  -0.20  -0.21   0.02
    52   1     0.02   0.05   0.40    0.04  -0.02   0.04  -0.06   0.03  -0.06
    53   1     0.12   0.25  -0.35    0.01   0.01  -0.01   0.13  -0.08   0.01
    54   1     0.03  -0.02   0.05   -0.00  -0.05   0.01   0.12   0.13   0.16
    55   1     0.21  -0.02   0.10    0.37  -0.03   0.16  -0.03  -0.07  -0.09
    56   1    -0.21  -0.13   0.02   -0.33  -0.24   0.01  -0.05  -0.06  -0.09
    57   1     0.01  -0.27  -0.14   -0.04  -0.09  -0.01  -0.04  -0.08   0.02
    58   1    -0.12   0.30  -0.08   -0.07   0.06  -0.00   0.11   0.05  -0.09
    59   1     0.07   0.02   0.01   -0.02  -0.00   0.00   0.06   0.01  -0.05
    60   1    -0.04  -0.05   0.03    0.01   0.01  -0.01   0.09  -0.02  -0.10
    61   1    -0.02   0.03  -0.07    0.01  -0.01   0.03  -0.16   0.03   0.15
    62   1     0.04   0.03   0.07   -0.02  -0.01  -0.02   0.04  -0.04  -0.01
    63   1     0.01   0.02   0.00   -0.00  -0.02  -0.01   0.14   0.17  -0.17
    64   1     0.00  -0.01   0.00   -0.01   0.02  -0.00  -0.12  -0.04  -0.10
    65   1     0.00   0.01   0.01    0.01  -0.00  -0.00   0.08  -0.01   0.03
    66   1    -0.00  -0.01   0.01    0.01  -0.01  -0.00  -0.15  -0.04   0.17
    67   1    -0.00  -0.01   0.00    0.00   0.01  -0.00  -0.04  -0.12  -0.03
    68   1    -0.00  -0.01  -0.00   -0.00   0.00  -0.00   0.01   0.06  -0.05
    69   1    -0.00  -0.01  -0.01   -0.01   0.01   0.01   0.27   0.04   0.09
    70   1     0.01  -0.07  -0.02   -0.00   0.03   0.01   0.04   0.02  -0.09
    71   1    -0.05   0.05  -0.01    0.02  -0.02  -0.00  -0.13  -0.00   0.15
    72   1     0.00   0.01  -0.02   -0.00  -0.01   0.01  -0.13  -0.07   0.05
    73   1    -0.01  -0.01  -0.00    0.01   0.01  -0.00  -0.02   0.05   0.00
                     76                    77                   78          
                      A                     A                    A          
 Frequencies --    944.2400              948.1152             950.0181      
 Red. masses --      2.2552                2.2467               2.2364      
 Frc consts  --      1.1847                1.1899               1.1892      
 Frac Tr+Rot --    100.0000              100.0000             100.0000      
 IR Inten    --      0.5228                0.7841               1.1643      
  Atom  AN      X      Y      Z       X      Y      Z      X      Y      Z  
     1   6     0.00   0.00   0.01   -0.00   0.00   0.01  -0.00  -0.00  -0.00
     2   6     0.00  -0.01  -0.01   -0.00   0.00  -0.01   0.00  -0.00   0.00
     3   6    -0.00  -0.00  -0.00    0.00   0.00  -0.00   0.00   0.00  -0.00
     4   6    -0.00   0.00   0.01   -0.00   0.00   0.01  -0.00  -0.00  -0.00
     5   6     0.00   0.00   0.00   -0.00   0.00  -0.00   0.00  -0.00   0.00
     6   6    -0.00  -0.00  -0.01    0.00  -0.00  -0.00   0.00   0.00   0.00
     7  15    -0.00   0.01   0.00    0.00  -0.01   0.01   0.02   0.00   0.00
     8   7     0.00  -0.00  -0.00   -0.00   0.00  -0.00   0.00   0.00   0.00
     9   1     0.00  -0.00  -0.00    0.00  -0.00  -0.00   0.01  -0.00   0.00
    10   6     0.00  -0.00  -0.00    0.00   0.00   0.00  -0.00  -0.00  -0.00
    11  47     0.00  -0.00   0.00   -0.00   0.00  -0.00  -0.00   0.00  -0.00
    12   6    -0.00   0.00   0.00    0.00  -0.00  -0.00  -0.00   0.00   0.00
    13  17    -0.00   0.00  -0.00    0.00  -0.00   0.00   0.00  -0.00   0.00
    14   6    -0.02   0.03  -0.02   -0.01   0.07  -0.05  -0.06  -0.01   0.02
    15   6    -0.01  -0.05  -0.03   -0.02  -0.10  -0.07   0.01  -0.02  -0.04
    16   6     0.02   0.00   0.03    0.03   0.02   0.10   0.01  -0.03  -0.06
    17   6     0.03  -0.03  -0.03    0.04  -0.07  -0.07   0.07  -0.01   0.04
    18   6    -0.02   0.01  -0.01   -0.00   0.03  -0.03  -0.07  -0.01  -0.00
    19   6    -0.00   0.03   0.04   -0.03   0.03   0.10   0.07   0.05  -0.02
    20   6    -0.00   0.02  -0.03    0.00   0.05  -0.08  -0.03  -0.01   0.04
    21   6     0.01  -0.05   0.02    0.02  -0.10   0.07  -0.02  -0.03  -0.07
    22   6     0.01   0.00   0.01   -0.01  -0.03   0.01   0.04   0.05   0.06
    23   6    -0.02   0.04   0.01   -0.02   0.09   0.01  -0.04   0.02   0.02
    24   6     0.02  -0.09   0.04   -0.01   0.03  -0.02  -0.05  -0.03  -0.03
    25   6     0.03   0.02  -0.04   -0.00  -0.01   0.02   0.07  -0.01  -0.05
    26   6     0.04   0.01  -0.09   -0.02  -0.00   0.05  -0.03   0.03   0.07
    27   6    -0.01   0.10   0.06    0.02  -0.04  -0.03   0.06   0.04  -0.05
    28   6     0.03  -0.10   0.02   -0.02   0.04  -0.01  -0.03  -0.02  -0.02
    29   6    -0.08   0.07  -0.04    0.03  -0.04   0.03  -0.03  -0.01   0.08
    30   6     0.02  -0.03   0.06   -0.01   0.01  -0.03  -0.02  -0.02  -0.07
    31   6     0.04  -0.04  -0.08   -0.01   0.02   0.04   0.08   0.02   0.05
    32   6    -0.09   0.06   0.06    0.04  -0.02  -0.03   0.01   0.02   0.02
    33   6    -0.01  -0.04   0.02   -0.01   0.02  -0.01  -0.07  -0.03  -0.01
    34   1     0.00   0.02  -0.00   -0.00  -0.02   0.00   0.00  -0.01   0.01
    35   1    -0.00   0.01   0.05    0.00   0.03   0.03   0.00  -0.01  -0.01
    36   1    -0.01   0.01   0.01    0.02   0.00   0.01   0.00   0.00  -0.00
    37   1     0.00  -0.01  -0.04    0.00  -0.02  -0.03  -0.00   0.00   0.01
    38   1    -0.00  -0.00  -0.00    0.00   0.00   0.00  -0.00  -0.00  -0.00
    39   1    -0.00   0.00  -0.00   -0.00  -0.00  -0.00   0.00  -0.00   0.00
    40   1    -0.00   0.00   0.00    0.00   0.00   0.00  -0.00  -0.00  -0.00
    41   1     0.00  -0.00  -0.00    0.00  -0.00   0.00  -0.00   0.00   0.00
    42   1    -0.00  -0.00   0.00    0.00   0.00   0.00  -0.00   0.00   0.00
    43   1    -0.00   0.00   0.00    0.00  -0.00  -0.00   0.00  -0.00  -0.00
    44   1    -0.01  -0.07  -0.08   -0.05  -0.13  -0.21   0.01   0.02   0.07
    45   1    -0.01  -0.02  -0.06    0.01  -0.01  -0.06  -0.07  -0.10  -0.13
    46   1    -0.02   0.00  -0.02   -0.00   0.04   0.04  -0.07  -0.11  -0.15
    47   1     0.01   0.07   0.10    0.05   0.15   0.19  -0.01   0.04   0.02
    48   1     0.10  -0.09  -0.08    0.13  -0.18  -0.23   0.22  -0.05   0.14
    49   1    -0.01  -0.04   0.02    0.03  -0.04   0.05  -0.10  -0.03  -0.04
    50   1    -0.02   0.09  -0.07   -0.07   0.23  -0.15  -0.00  -0.03  -0.01
    51   1    -0.02   0.10   0.12   -0.12   0.13   0.29   0.21   0.16  -0.07
    52   1     0.03  -0.01  -0.06    0.03   0.01  -0.14   0.03  -0.03   0.06
    53   1    -0.09   0.03  -0.00   -0.15   0.04  -0.03  -0.15   0.08   0.01
    54   1     0.01  -0.16   0.07    0.06  -0.31   0.22  -0.11  -0.10  -0.18
    55   1     0.01  -0.03  -0.05   -0.02  -0.09  -0.18   0.02   0.09   0.14
    56   1    -0.01   0.06   0.08    0.00   0.13   0.14   0.02   0.06   0.10
    57   1    -0.03   0.04   0.02   -0.07   0.07   0.04   0.02   0.06  -0.01
    58   1     0.01   0.03   0.00    0.09   0.11  -0.04  -0.15  -0.06   0.11
    59   1     0.14  -0.08  -0.17   -0.07   0.03   0.07   0.03  -0.01  -0.06
    60   1    -0.03   0.04   0.12    0.03  -0.01  -0.07   0.11  -0.05  -0.17
    61   1    -0.04  -0.02   0.02   -0.00   0.01   0.01  -0.15   0.03   0.15
    62   1     0.18  -0.09  -0.20   -0.09   0.03   0.08  -0.02  -0.02   0.01
    63   1    -0.02   0.29   0.19    0.02  -0.12  -0.10   0.14   0.14  -0.18
    64   1     0.06   0.05  -0.01   -0.05  -0.02  -0.01  -0.18  -0.06  -0.14
    65   1     0.08  -0.16  -0.06   -0.03   0.06   0.02   0.04  -0.01   0.01
    66   1    -0.26   0.23  -0.14    0.10  -0.11   0.08  -0.12  -0.07   0.22
    67   1    -0.07  -0.17   0.02    0.03   0.07  -0.02  -0.05  -0.13  -0.07
    68   1     0.02   0.06   0.09   -0.01  -0.01  -0.04  -0.01   0.04  -0.05
    69   1     0.14  -0.15  -0.23   -0.03   0.07   0.11   0.25   0.08   0.16
    70   1    -0.12   0.07   0.15    0.06  -0.02  -0.08   0.06  -0.01  -0.11
    71   1    -0.06   0.02   0.11    0.02  -0.01  -0.03  -0.11   0.02   0.10
    72   1    -0.08   0.03  -0.03    0.02  -0.01   0.01  -0.08  -0.04   0.02
    73   1     0.11  -0.15   0.16   -0.06   0.08  -0.08  -0.09   0.06  -0.05
                     79                    80                   81          
                      A                     A                    A          
 Frequencies --    977.1755              978.9403             980.7184      
 Red. masses --      2.1557                2.2194               2.2585      
 Frc consts  --      1.2128                1.2531               1.2799      
 Frac Tr+Rot --    100.0000              100.0000             100.0000      
 IR Inten    --      0.7856                2.3922               5.4773      
  Atom  AN      X      Y      Z       X      Y      Z      X      Y      Z  
     1   6     0.00  -0.02  -0.04    0.00  -0.01  -0.02  -0.00  -0.01  -0.02
     2   6    -0.00   0.01   0.02   -0.00   0.00   0.01  -0.00   0.00   0.01
     3   6    -0.00   0.02   0.03   -0.00   0.01   0.02  -0.00   0.01   0.02
     4   6     0.00  -0.02  -0.03    0.00  -0.01  -0.02   0.00  -0.01  -0.02
     5   6    -0.00   0.00   0.01    0.00   0.00   0.00  -0.00   0.00  -0.00
     6   6    -0.00   0.00   0.00   -0.00   0.00  -0.00  -0.00  -0.00   0.01
     7  15    -0.00   0.00   0.00   -0.00   0.00   0.00  -0.00  -0.01   0.00
     8   7    -0.00   0.02   0.03   -0.00   0.01   0.02   0.00   0.01   0.02
     9   1    -0.00   0.02   0.03   -0.00   0.01   0.01   0.00   0.01   0.02
    10   6    -0.02  -0.01  -0.02   -0.01  -0.00  -0.01  -0.01  -0.01  -0.01
    11  47     0.00  -0.00  -0.00    0.00  -0.00  -0.00  -0.00  -0.00  -0.00
    12   6     0.02  -0.01  -0.01    0.02  -0.01  -0.01   0.01  -0.01  -0.01
    13  17     0.00   0.00   0.00   -0.00   0.00  -0.00   0.00   0.00   0.00
    14   6    -0.01  -0.04  -0.06    0.06   0.01  -0.01   0.06  -0.01  -0.04
    15   6     0.02   0.04   0.04    0.03   0.04  -0.04   0.03   0.07  -0.02
    16   6     0.03   0.03   0.06    0.02  -0.06   0.02   0.04  -0.04   0.06
    17   6    -0.00  -0.04  -0.03    0.03   0.03  -0.01   0.02   0.01  -0.03
    18   6     0.05  -0.02  -0.05   -0.03  -0.04  -0.04   0.00  -0.05  -0.07
    19   6    -0.01  -0.02  -0.04    0.04  -0.00   0.00   0.03  -0.02  -0.01
    20   6    -0.04  -0.05   0.02   -0.03   0.05   0.03  -0.05   0.03   0.03
    21   6     0.01  -0.04  -0.05    0.05   0.00  -0.02   0.06  -0.01  -0.03
    22   6     0.01   0.05   0.07   -0.07   0.00   0.00  -0.07   0.01   0.03
    23   6    -0.05   0.04  -0.03   -0.03  -0.01   0.05  -0.05   0.01   0.04
    24   6     0.05  -0.01  -0.06   -0.04  -0.08   0.00  -0.04   0.08   0.02
    25   6    -0.06   0.03   0.06    0.08   0.04   0.03  -0.03  -0.01  -0.09
    26   6    -0.04   0.02   0.06   -0.01  -0.08   0.01   0.08   0.04  -0.01
    27   6     0.03  -0.01  -0.03   -0.02  -0.03  -0.00  -0.05   0.03  -0.00
    28   6     0.02   0.06  -0.05   -0.01   0.03   0.09   0.04  -0.05  -0.03
    29   6     0.03  -0.01  -0.05   -0.04  -0.06  -0.02  -0.01   0.05   0.03
    30   6     0.06  -0.02   0.04    0.00   0.08   0.01  -0.08  -0.03   0.01
    31   6     0.02   0.01  -0.05   -0.02  -0.06   0.02  -0.03   0.06   0.00
    32   6    -0.06   0.00   0.06   -0.05   0.05  -0.06   0.06  -0.09  -0.02
    33   6    -0.01  -0.06  -0.03    0.05   0.01  -0.08   0.02   0.01   0.09
    34   1    -0.01   0.09   0.22   -0.00   0.05   0.11  -0.01   0.07   0.10
    35   1     0.01  -0.07  -0.14    0.00  -0.03  -0.06   0.01  -0.02  -0.06
    36   1     0.02  -0.10  -0.19    0.00  -0.05  -0.10   0.00  -0.05  -0.10
    37   1    -0.01   0.09   0.19   -0.01   0.05   0.09  -0.00   0.05   0.09
    38   1     0.03   0.00   0.03    0.02   0.00   0.02   0.02   0.00   0.02
    39   1     0.01  -0.02  -0.01    0.00  -0.02  -0.01   0.00  -0.02  -0.01
    40   1    -0.02  -0.02  -0.05   -0.01  -0.01  -0.03  -0.01  -0.01  -0.03
    41   1    -0.00   0.00  -0.03    0.00  -0.00  -0.02  -0.00   0.00  -0.02
    42   1     0.03  -0.03  -0.04    0.02  -0.02  -0.03   0.02  -0.02  -0.03
    43   1    -0.02   0.02   0.01   -0.02   0.01   0.01  -0.02   0.02   0.01
    44   1     0.05   0.05   0.11   -0.13   0.13  -0.03  -0.10   0.15   0.01
    45   1     0.06   0.02   0.12   -0.00  -0.13  -0.00   0.03  -0.10   0.07
    46   1     0.05   0.13   0.05   -0.03   0.01  -0.10  -0.00   0.08  -0.06
    47   1     0.04   0.11   0.11   -0.10  -0.11   0.10  -0.08  -0.06   0.15
    48   1     0.02  -0.08  -0.11    0.08  -0.01  -0.03   0.06  -0.03  -0.09
    49   1     0.15   0.07   0.08    0.06   0.03   0.07   0.13   0.08   0.10
    50   1    -0.14  -0.00   0.00   -0.16  -0.05   0.01  -0.22  -0.04   0.00
    51   1     0.01  -0.07  -0.09    0.08   0.01  -0.04   0.06  -0.05  -0.07
    52   1    -0.03   0.00   0.17   -0.12   0.05  -0.09  -0.14   0.06  -0.02
    53   1    -0.02   0.09  -0.08   -0.16   0.01   0.10  -0.14   0.04   0.05
    54   1    -0.04  -0.09  -0.10    0.09   0.05   0.02   0.08   0.02   0.01
    55   1    -0.03   0.09   0.14   -0.05   0.00   0.04  -0.07   0.03   0.07
    56   1    -0.03   0.09   0.15   -0.09   0.01   0.03  -0.08   0.04   0.07
    57   1    -0.06   0.15   0.07   -0.11  -0.12   0.04  -0.13  -0.06   0.07
    58   1     0.03  -0.09   0.04   -0.17   0.01   0.08  -0.13  -0.02   0.08
    59   1    -0.03   0.07   0.12   -0.02   0.05   0.01   0.15  -0.01  -0.06
    60   1    -0.09   0.08   0.16    0.10   0.13   0.04  -0.07  -0.22  -0.11
    61   1    -0.11   0.04   0.07   -0.06   0.07  -0.18   0.21  -0.09   0.09
    62   1    -0.13   0.03   0.06    0.16   0.03   0.17   0.02  -0.06  -0.14
    63   1     0.06  -0.03  -0.11   -0.05  -0.11  -0.00  -0.04   0.08   0.02
    64   1     0.07  -0.13   0.05    0.05   0.25   0.07   0.04  -0.11  -0.01
    65   1    -0.10   0.16   0.08    0.21  -0.05   0.01  -0.02  -0.01   0.03
    66   1     0.09   0.01  -0.12   -0.10  -0.08   0.05  -0.04   0.08   0.01
    67   1    -0.06   0.01  -0.07    0.10   0.23   0.04   0.04  -0.18   0.15
    68   1    -0.00  -0.02   0.18    0.07   0.21  -0.06  -0.03  -0.16  -0.18
    69   1     0.05  -0.05  -0.12   -0.02  -0.10  -0.05  -0.12   0.13   0.09
    70   1    -0.09  -0.01   0.14   -0.00   0.22  -0.07   0.07  -0.07  -0.04
    71   1    -0.08  -0.05   0.15    0.10  -0.03  -0.03   0.05  -0.05  -0.07
    72   1    -0.14  -0.08   0.08   -0.14   0.03   0.02   0.25  -0.05   0.01
    73   1     0.11   0.05   0.05    0.13   0.19  -0.05  -0.08  -0.22   0.07
                     82                    83                   84          
                      A                     A                    A          
 Frequencies --    982.9761              984.4456             985.9547      
 Red. masses --      2.3207                1.9568               2.0757      
 Frc consts  --      1.3212                1.1173               1.1889      
 Frac Tr+Rot --    100.0000              100.0000             100.0000      
 IR Inten    --      2.6281                5.6936               5.5162      
  Atom  AN      X      Y      Z       X      Y      Z      X      Y      Z  
     1   6    -0.00   0.00   0.01    0.01  -0.03  -0.06   0.00  -0.02  -0.05
     2   6    -0.00   0.00  -0.00   -0.00   0.01   0.02  -0.00   0.01   0.01
     3   6     0.00  -0.00  -0.01   -0.00   0.03   0.06  -0.00   0.02   0.05
     4   6    -0.00   0.00   0.01    0.01  -0.02  -0.05   0.00  -0.02  -0.04
     5   6     0.00  -0.00   0.00   -0.00   0.00  -0.00  -0.00  -0.00  -0.01
     6   6     0.01   0.00  -0.00   -0.00   0.00   0.01  -0.00   0.01   0.02
     7  15    -0.00  -0.00   0.00   -0.00  -0.00  -0.00   0.01   0.00  -0.00
     8   7    -0.00  -0.01  -0.01   -0.01   0.04   0.08  -0.01   0.04   0.08
     9   1     0.00  -0.01  -0.01   -0.01   0.03   0.06  -0.01   0.03   0.06
    10   6     0.01   0.00   0.01   -0.05  -0.02  -0.04  -0.05  -0.01  -0.04
    11  47     0.00  -0.00   0.00   -0.00   0.00   0.00   0.00   0.00  -0.00
    12   6    -0.01   0.00   0.00    0.06  -0.02  -0.03   0.06  -0.02  -0.03
    13  17     0.00  -0.00  -0.00    0.00   0.00  -0.00   0.00   0.00   0.00
    14   6     0.04   0.05   0.04   -0.00   0.05  -0.00  -0.04  -0.02   0.05
    15   6     0.00  -0.03  -0.08    0.03  -0.05  -0.02  -0.06  -0.03   0.01
    16   6    -0.02  -0.08  -0.04   -0.03  -0.03   0.02   0.00   0.03  -0.07
    17   6     0.04   0.06   0.02    0.01   0.04  -0.02  -0.02  -0.03   0.04
    18   6    -0.07  -0.01   0.03   -0.02  -0.02   0.03  -0.01   0.06   0.02
    19   6     0.03   0.02   0.04   -0.01   0.03   0.01  -0.00  -0.01   0.02
    20   6     0.03   0.08   0.00    0.04   0.04   0.02   0.01  -0.02  -0.05
    21   6     0.02   0.04   0.03   -0.00   0.03   0.02  -0.04  -0.00   0.03
    22   6    -0.04  -0.03  -0.07   -0.01   0.01  -0.06   0.05  -0.04   0.00
    23   6     0.02  -0.05   0.06   -0.01  -0.05  -0.00   0.05   0.02  -0.01
    24   6     0.01   0.02  -0.07    0.04   0.00   0.04  -0.05   0.01  -0.03
    25   6    -0.07   0.05   0.02   -0.01  -0.06   0.02   0.02   0.05  -0.05
    26   6    -0.01   0.03   0.09   -0.03   0.02  -0.06   0.04  -0.02   0.06
    27   6     0.01   0.00  -0.05    0.03  -0.01   0.04  -0.05   0.02  -0.04
    28   6     0.06   0.05  -0.06   -0.05  -0.01  -0.01   0.05  -0.01   0.02
    29   6     0.01  -0.01  -0.04    0.03   0.02   0.01  -0.04  -0.01   0.00
    30   6     0.02  -0.03   0.06    0.03  -0.02  -0.04  -0.05   0.02   0.03
    31   6     0.02   0.04  -0.06    0.01  -0.01   0.01  -0.01   0.01   0.00
    32   6    -0.05  -0.04   0.05    0.04   0.03   0.03  -0.03  -0.04  -0.04
    33   6    -0.00  -0.08  -0.01   -0.04   0.04   0.01   0.05  -0.02   0.01
    34   1     0.00  -0.05  -0.04   -0.02   0.17   0.36  -0.02   0.14   0.30
    35   1     0.00   0.01   0.02    0.01  -0.06  -0.13   0.00  -0.04  -0.08
    36   1     0.01   0.03   0.05    0.02  -0.17  -0.35   0.02  -0.14  -0.29
    37   1     0.00  -0.03  -0.04   -0.02   0.13   0.26  -0.01   0.09   0.20
    38   1    -0.01  -0.00  -0.01    0.08   0.01   0.08   0.09   0.01   0.09
    39   1    -0.00   0.01   0.00    0.01  -0.06  -0.04   0.01  -0.07  -0.05
    40   1     0.01   0.01   0.02   -0.04  -0.06  -0.13  -0.04  -0.06  -0.13
    41   1     0.00  -0.00   0.01    0.00  -0.00  -0.08   0.00  -0.00  -0.08
    42   1    -0.01   0.01   0.02    0.07  -0.07  -0.12   0.07  -0.07  -0.11
    43   1     0.01  -0.01  -0.00   -0.09   0.05   0.04  -0.09   0.05   0.04
    44   1    -0.12   0.02  -0.13   -0.02  -0.02  -0.02   0.09  -0.12  -0.03
    45   1    -0.04  -0.11  -0.10    0.02  -0.07  -0.02  -0.06   0.17  -0.09
    46   1    -0.08  -0.13  -0.10   -0.05  -0.11   0.02   0.01  -0.02  -0.03
    47   1    -0.10  -0.18  -0.03   -0.02  -0.06  -0.03   0.03   0.05  -0.08
    48   1     0.05   0.07   0.07   -0.02   0.05  -0.03  -0.02   0.01   0.13
    49   1    -0.12  -0.09  -0.03   -0.04  -0.13   0.04  -0.11   0.05  -0.13
    50   1     0.06  -0.05   0.01    0.06  -0.08   0.05   0.14   0.11  -0.06
    51   1     0.06   0.10   0.07   -0.00   0.09   0.06  -0.04  -0.02   0.05
    52   1    -0.02   0.01  -0.23    0.05  -0.03  -0.14   0.04  -0.00   0.05
    53   1    -0.09  -0.09   0.16    0.02  -0.11   0.12   0.07   0.02  -0.10
    54   1     0.08   0.11   0.10    0.02   0.07   0.03  -0.05  -0.06   0.02
    55   1     0.05  -0.09  -0.11    0.14  -0.06  -0.06  -0.05  -0.01  -0.07
    56   1    -0.05  -0.10  -0.12   -0.10  -0.09  -0.04   0.15   0.02  -0.06
    57   1    -0.02  -0.20  -0.02   -0.05  -0.04   0.04   0.14   0.01  -0.11
    58   1    -0.14   0.06   0.02   -0.00  -0.06   0.01   0.08   0.10  -0.08
    59   1     0.07   0.11   0.13   -0.12  -0.09  -0.05   0.15   0.06   0.01
    60   1    -0.13  -0.03   0.13    0.04   0.06  -0.03  -0.03  -0.10  -0.02
    61   1    -0.03   0.00   0.15   -0.02  -0.00  -0.03   0.08  -0.01   0.01
    62   1    -0.11  -0.00   0.03   -0.09   0.01  -0.08   0.09  -0.02   0.06
    63   1     0.07   0.01  -0.17    0.01   0.02   0.11  -0.02   0.01  -0.10
    64   1     0.11  -0.20   0.07   -0.11   0.00  -0.08   0.10   0.01   0.06
    65   1    -0.08   0.20   0.13   -0.10  -0.07  -0.10   0.14   0.04   0.11
    66   1     0.05   0.03  -0.11    0.08   0.00  -0.00  -0.12   0.01   0.03
    67   1    -0.03  -0.07   0.02   -0.07  -0.02  -0.12   0.08  -0.02   0.15
    68   1    -0.01  -0.08   0.09   -0.03  -0.02   0.09   0.03   0.03  -0.15
    69   1     0.02   0.02  -0.08    0.05  -0.01   0.02  -0.06   0.03   0.02
    70   1    -0.08  -0.00   0.14    0.01  -0.13  -0.01   0.01   0.14  -0.01
    71   1    -0.05  -0.12   0.15   -0.07   0.13  -0.05   0.10  -0.13   0.02
    72   1    -0.07  -0.15   0.14    0.01   0.10  -0.11   0.04  -0.09   0.10
    73   1     0.14  -0.02   0.10   -0.13  -0.01  -0.06   0.11  -0.02   0.06
                     85                    86                   87          
                      A                     A                    A          
 Frequencies --    987.5440              995.8043            1023.2983      
 Red. masses --      2.2680                1.9814               1.3335      
 Frc consts  --      1.3032                1.1576               0.8227      
 Frac Tr+Rot --    100.0000              100.0000             100.0000      
 IR Inten    --      8.3422               13.6212               0.0798      
  Atom  AN      X      Y      Z       X      Y      Z      X      Y      Z  
     1   6    -0.00   0.00   0.00   -0.00   0.03   0.06  -0.00   0.03   0.06
     2   6    -0.00   0.00  -0.00    0.00  -0.02  -0.03   0.01  -0.05  -0.11
     3   6     0.00  -0.00  -0.00    0.00  -0.03  -0.05  -0.01   0.04   0.09
     4   6    -0.00  -0.00   0.00   -0.01   0.03   0.07   0.00  -0.02  -0.03
     5   6    -0.00   0.00   0.00    0.00  -0.02  -0.04   0.00  -0.00  -0.01
     6   6     0.00  -0.01  -0.01    0.00  -0.00  -0.01   0.00   0.00   0.00
     7  15     0.01  -0.00   0.01   -0.00  -0.00   0.00  -0.00   0.00   0.00
     8   7     0.00  -0.01  -0.02   -0.02   0.08   0.15   0.00  -0.00  -0.01
     9   1     0.01  -0.01  -0.01   -0.02   0.06   0.10  -0.00   0.00   0.01
    10   6     0.01   0.00   0.01   -0.10  -0.03  -0.07   0.00   0.00   0.00
    11  47    -0.00   0.00  -0.00   -0.00   0.00   0.00  -0.00  -0.00  -0.00
    12   6    -0.02   0.01   0.01    0.11  -0.04  -0.05  -0.00  -0.00   0.00
    13  17     0.00  -0.00   0.00    0.00   0.00   0.00  -0.00  -0.00  -0.00
    14   6    -0.05   0.07  -0.06    0.01   0.00  -0.01   0.01  -0.00   0.00
    15   6     0.08  -0.09   0.02    0.01   0.01   0.01  -0.00   0.01   0.00
    16   6    -0.08   0.01   0.07   -0.01  -0.00   0.01  -0.00  -0.00  -0.00
    17   6     0.00   0.02  -0.05   -0.00  -0.00  -0.00  -0.00  -0.00   0.00
    18   6     0.03  -0.05   0.06    0.01  -0.01  -0.00   0.00  -0.00  -0.00
    19   6    -0.05   0.07  -0.04   -0.00   0.01  -0.01  -0.00   0.01  -0.00
    20   6     0.06  -0.01   0.06   -0.00  -0.01   0.01   0.00  -0.01   0.00
    21   6    -0.03   0.00  -0.02    0.00  -0.00  -0.01   0.00  -0.00  -0.01
    22   6     0.03   0.10  -0.04   -0.01   0.01   0.01  -0.01   0.00   0.01
    23   6    -0.05  -0.04  -0.08   -0.01  -0.00  -0.00   0.00   0.00  -0.00
    24   6    -0.05   0.01  -0.02   -0.00   0.00  -0.01  -0.01  -0.00  -0.00
    25   6     0.02   0.04  -0.03   -0.00   0.00   0.01  -0.00   0.01   0.01
    26   6     0.03  -0.02   0.04   -0.00   0.00   0.00   0.00   0.00   0.00
    27   6    -0.04   0.01  -0.03    0.00  -0.00   0.00   0.00   0.00   0.00
    28   6     0.04  -0.00   0.02   -0.00   0.01  -0.00  -0.00   0.00  -0.00
    29   6    -0.03  -0.01   0.00    0.00  -0.00  -0.01   0.01  -0.00  -0.00
    30   6    -0.04   0.02   0.02    0.00  -0.00   0.00  -0.00  -0.00   0.00
    31   6    -0.01   0.01   0.00   -0.00   0.00  -0.00  -0.00   0.00   0.00
    32   6    -0.02  -0.03  -0.04    0.00  -0.00   0.00   0.00  -0.00  -0.00
    33   6     0.04  -0.01   0.00   -0.00  -0.00  -0.00  -0.00  -0.00  -0.00
    34   1    -0.00  -0.01  -0.01    0.03  -0.18  -0.38   0.02  -0.17  -0.37
    35   1     0.00   0.00  -0.00   -0.01   0.08   0.17  -0.04   0.28   0.59
    36   1     0.01   0.01   0.02   -0.02   0.15   0.31   0.03  -0.24  -0.50
    37   1     0.00  -0.01  -0.00    0.03  -0.19  -0.38  -0.02   0.10   0.20
    38   1    -0.02  -0.00  -0.02    0.19   0.04   0.19  -0.01  -0.01  -0.01
    39   1    -0.00   0.02   0.01    0.01  -0.14  -0.12   0.01   0.01   0.02
    40   1     0.01   0.02   0.03   -0.08  -0.13  -0.26  -0.00  -0.00   0.00
    41   1    -0.00   0.00   0.02    0.01  -0.02  -0.17  -0.01   0.01   0.02
    42   1    -0.02   0.02   0.03    0.14  -0.14  -0.24   0.00   0.00   0.00
    43   1     0.03  -0.02  -0.01   -0.20   0.11   0.09   0.01  -0.00  -0.01
    44   1     0.06  -0.05   0.09   -0.01   0.02   0.01  -0.01   0.00  -0.02
    45   1     0.10  -0.12   0.08    0.01  -0.03   0.03   0.00  -0.01   0.02
    46   1    -0.03  -0.14   0.22    0.00   0.01   0.02   0.01   0.01   0.01
    47   1     0.11   0.07  -0.08    0.01   0.00   0.00  -0.00  -0.01  -0.01
    48   1    -0.05   0.01  -0.16   -0.00  -0.01  -0.03  -0.00  -0.00  -0.00
    49   1     0.03  -0.24   0.14    0.02  -0.01   0.03   0.01  -0.00   0.01
    50   1     0.08  -0.15   0.12   -0.02  -0.02   0.02  -0.01  -0.00   0.00
    51   1    -0.03   0.17   0.03    0.01   0.01  -0.02   0.00   0.00  -0.01
    52   1     0.19  -0.12  -0.04    0.01  -0.01   0.02   0.02  -0.01   0.01
    53   1     0.12  -0.12   0.12    0.00   0.00   0.00  -0.01   0.01  -0.00
    54   1    -0.08   0.01  -0.11   -0.00   0.01  -0.03   0.00   0.00  -0.01
    55   1     0.28   0.00   0.07    0.01   0.02   0.03  -0.01   0.01   0.02
    56   1    -0.21  -0.08   0.09   -0.03   0.00   0.02  -0.00   0.00   0.00
    57   1    -0.07   0.17   0.13   -0.02   0.02   0.02   0.01   0.00  -0.01
    58   1     0.10  -0.25   0.04   -0.01  -0.03   0.02  -0.01  -0.00   0.01
    59   1     0.11   0.05   0.01   -0.00   0.01   0.02  -0.00   0.01   0.01
    60   1    -0.02  -0.08  -0.02   -0.01   0.00   0.01  -0.00  -0.00   0.01
    61   1     0.06  -0.00   0.00   -0.02  -0.00   0.02  -0.02  -0.00   0.02
    62   1     0.08  -0.02   0.06    0.01  -0.00   0.00   0.03  -0.01  -0.01
    63   1    -0.02  -0.01  -0.08    0.01  -0.01  -0.01   0.00  -0.00  -0.00
    64   1     0.08   0.02   0.05    0.00  -0.01   0.00   0.00  -0.00   0.00
    65   1     0.11   0.03   0.08   -0.01   0.01  -0.00  -0.02  -0.00  -0.01
    66   1    -0.09  -0.00   0.03    0.01  -0.00  -0.01   0.01  -0.00  -0.00
    67   1     0.07   0.00   0.13   -0.00   0.01  -0.00   0.00   0.01   0.00
    68   1     0.03   0.03  -0.12   -0.00  -0.01   0.01  -0.00  -0.02   0.00
    69   1    -0.06   0.02   0.02   -0.00   0.00  -0.01  -0.00   0.00  -0.00
    70   1     0.02   0.12  -0.03   -0.00  -0.01   0.00   0.01  -0.01  -0.01
    71   1     0.08  -0.11   0.02   -0.01  -0.00   0.01  -0.01  -0.00   0.01
    72   1     0.03  -0.06   0.08   -0.01  -0.01   0.01  -0.01  -0.00   0.01
    73   1     0.08  -0.01   0.04    0.01   0.01   0.00   0.00   0.00   0.00
                     88                    89                   90          
                      A                     A                    A          
 Frequencies --   1046.7508             1047.4049            1049.5843      
 Red. masses --      2.1760                2.5734               3.1167      
 Frc consts  --      1.4047                1.6634               2.0229      
 Frac Tr+Rot --    100.0000              100.0000             100.0000      
 IR Inten    --      1.9062                3.6946               7.7093      
  Atom  AN      X      Y      Z       X      Y      Z      X      Y      Z  
     1   6    -0.01  -0.00   0.01    0.01   0.00  -0.01  -0.01  -0.01  -0.00
     2   6    -0.00   0.00  -0.01   -0.00   0.00   0.01  -0.01   0.01   0.00
     3   6     0.01   0.01  -0.00   -0.01  -0.01  -0.00   0.01   0.01  -0.00
     4   6    -0.01  -0.00   0.00    0.01   0.00  -0.00  -0.00  -0.00   0.00
     5   6     0.00  -0.00   0.00   -0.00   0.00   0.00   0.00  -0.00   0.00
     6   6     0.01   0.01  -0.00   -0.01  -0.01  -0.00   0.00   0.00   0.01
     7  15    -0.00  -0.00   0.00   -0.00   0.01   0.01   0.01  -0.00  -0.01
     8   7    -0.00   0.00  -0.00    0.00   0.00   0.00  -0.00   0.00   0.00
     9   1    -0.00   0.00   0.00    0.00   0.01   0.02  -0.01   0.00  -0.00
    10   6    -0.00   0.00   0.00    0.00   0.00  -0.00   0.00   0.00  -0.00
    11  47     0.00  -0.00  -0.00    0.00  -0.00  -0.00   0.00  -0.00   0.00
    12   6    -0.00  -0.00  -0.00   -0.00  -0.00  -0.00   0.00  -0.00  -0.00
    13  17     0.00  -0.00   0.00   -0.00   0.00   0.00  -0.00   0.00  -0.00
    14   6     0.00  -0.03  -0.01    0.07  -0.10  -0.05   0.08  -0.07  -0.02
    15   6    -0.01   0.01  -0.01   -0.08   0.02  -0.08  -0.06   0.01  -0.06
    16   6     0.00   0.01   0.01   -0.02   0.01   0.03  -0.02   0.01   0.02
    17   6     0.00   0.01  -0.02   -0.01   0.07  -0.03  -0.02   0.05  -0.01
    18   6    -0.01  -0.01   0.00   -0.02  -0.05  -0.00  -0.00  -0.04  -0.00
    19   6     0.01   0.00   0.02    0.03   0.03   0.11   0.01   0.04   0.08
    20   6     0.01  -0.01  -0.01    0.07  -0.02  -0.03   0.06  -0.02  -0.02
    21   6    -0.02   0.01   0.00   -0.11  -0.01  -0.03  -0.08  -0.02  -0.05
    22   6     0.01   0.01   0.00    0.01   0.06   0.07  -0.01   0.05   0.07
    23   6     0.00  -0.01   0.01    0.05  -0.03   0.00   0.04  -0.01  -0.00
    24   6     0.01   0.12  -0.09    0.00  -0.06  -0.08  -0.05   0.07   0.16
    25   6     0.01  -0.06  -0.02   -0.05   0.02   0.06   0.07  -0.01  -0.07
    26   6     0.06  -0.05   0.01    0.06   0.00   0.02  -0.07   0.01  -0.06
    27   6    -0.07  -0.03   0.05   -0.07   0.04   0.01   0.13  -0.06   0.00
    28   6     0.03   0.00  -0.03   -0.02  -0.05  -0.02   0.00   0.08   0.03
    29   6    -0.02  -0.01   0.08    0.08   0.05  -0.00  -0.11  -0.10  -0.03
    30   6     0.01   0.08  -0.02   -0.03  -0.03  -0.03   0.04   0.03   0.06
    31   6     0.08  -0.10  -0.05   -0.01  -0.03   0.07  -0.00   0.09  -0.11
    32   6    -0.08  -0.03   0.12    0.01   0.04  -0.02   0.01  -0.07  -0.01
    33   6    -0.02   0.07  -0.04    0.03   0.01  -0.02  -0.05  -0.03   0.04
    34   1    -0.01  -0.05  -0.02    0.01   0.04   0.05  -0.01  -0.02   0.05
    35   1    -0.00   0.02   0.02   -0.00  -0.03  -0.04  -0.00   0.00  -0.02
    36   1     0.04  -0.00  -0.01   -0.02   0.01   0.02   0.03   0.00   0.00
    37   1    -0.00  -0.02   0.01    0.01   0.01  -0.01   0.00  -0.02   0.01
    38   1     0.00  -0.00   0.00   -0.01  -0.01  -0.01   0.00  -0.00   0.00
    39   1     0.00  -0.00   0.00    0.01   0.01   0.02   0.00   0.00   0.00
    40   1    -0.00  -0.00  -0.01   -0.01  -0.01   0.00  -0.00  -0.00  -0.00
    41   1    -0.00   0.00   0.00   -0.01   0.01   0.01  -0.00   0.00   0.00
    42   1    -0.00   0.00   0.00    0.01   0.00  -0.01   0.00  -0.00  -0.00
    43   1     0.01  -0.00  -0.00    0.01   0.00  -0.01   0.00   0.00  -0.00
    44   1    -0.01   0.02   0.00   -0.08  -0.02  -0.20  -0.08  -0.03  -0.18
    45   1    -0.02  -0.00  -0.03   -0.03   0.07  -0.03  -0.01   0.07  -0.01
    46   1     0.02   0.03   0.02    0.11   0.18   0.17   0.09   0.15   0.14
    47   1    -0.01  -0.00   0.01   -0.05  -0.20  -0.12  -0.05  -0.19  -0.12
    48   1     0.00   0.02  -0.01   -0.02   0.09  -0.02  -0.04   0.06  -0.01
    49   1     0.01  -0.05   0.04    0.05  -0.16   0.16   0.06  -0.11   0.14
    50   1    -0.02   0.02  -0.02   -0.10   0.06  -0.05  -0.10   0.04  -0.03
    51   1     0.01  -0.00   0.01    0.03   0.01   0.10  -0.00   0.01   0.07
    52   1     0.03  -0.01   0.01    0.35  -0.16  -0.00   0.31  -0.15   0.01
    53   1    -0.00   0.01  -0.02   -0.11   0.06  -0.04  -0.11   0.06  -0.02
    54   1    -0.01   0.02   0.01   -0.10   0.01  -0.02  -0.07  -0.00  -0.04
    55   1    -0.00   0.03   0.04   -0.01   0.13   0.22  -0.03   0.11   0.19
    56   1     0.01  -0.03  -0.04    0.01  -0.05  -0.04  -0.00  -0.02  -0.01
    57   1    -0.02  -0.03   0.01    0.14  -0.05  -0.12   0.15  -0.01  -0.13
    58   1    -0.00   0.01  -0.01   -0.08   0.03  -0.00  -0.07   0.03   0.00
    59   1    -0.13   0.07   0.14   -0.04   0.03   0.07   0.07  -0.03  -0.10
    60   1     0.12  -0.13  -0.32   -0.04   0.03   0.06   0.05  -0.02  -0.03
    61   1     0.32  -0.05  -0.16   -0.05   0.01   0.08   0.01  -0.01  -0.09
    62   1    -0.14   0.08   0.16    0.16  -0.08  -0.07  -0.17   0.08   0.02
    63   1    -0.07  -0.05   0.03   -0.07   0.05   0.01   0.13  -0.07   0.02
    64   1     0.05  -0.12   0.03    0.08   0.03   0.04  -0.11   0.01  -0.04
    65   1    -0.07   0.08   0.06   -0.16  -0.12  -0.15   0.18   0.13   0.15
    66   1    -0.02  -0.01   0.09    0.07   0.05   0.01  -0.08  -0.10  -0.06
    67   1    -0.01  -0.14   0.02    0.05   0.06   0.01  -0.04  -0.04   0.02
    68   1     0.12   0.40  -0.07   -0.06  -0.21  -0.07   0.07   0.18   0.09
    69   1     0.05  -0.08  -0.04   -0.01  -0.03   0.08  -0.00   0.08  -0.12
    70   1    -0.08  -0.03   0.12    0.09   0.04  -0.19  -0.08  -0.07   0.19
    71   1    -0.09  -0.04   0.15   -0.09   0.01   0.09   0.12  -0.03  -0.12
    72   1    -0.15   0.29  -0.28   -0.04   0.02   0.01   0.06  -0.06   0.01
    73   1     0.06  -0.13   0.08    0.07   0.04   0.01  -0.11  -0.05  -0.01
                     91                    92                   93          
                      A                     A                    A          
 Frequencies --   1052.6583             1053.4280            1056.0402      
 Red. masses --      2.7245                2.6124               3.3036      
 Frc consts  --      1.7787                1.7081               2.1707      
 Frac Tr+Rot --    100.0000              100.0000             100.0000      
 IR Inten    --      7.6042                6.4010               3.1330      
  Atom  AN      X      Y      Z       X      Y      Z      X      Y      Z  
     1   6    -0.01  -0.00  -0.01    0.01  -0.00  -0.01  -0.03  -0.00  -0.00
     2   6     0.02  -0.01   0.02    0.00  -0.00   0.01   0.05  -0.04   0.02
     3   6    -0.00  -0.00  -0.00   -0.01  -0.01   0.00   0.01   0.01  -0.00
     4   6    -0.03  -0.01  -0.00    0.00   0.00  -0.00  -0.07  -0.02   0.00
     5   6     0.01   0.00   0.00   -0.00   0.00  -0.00   0.04  -0.01   0.01
     6   6     0.01   0.03  -0.01   -0.01   0.00   0.01   0.04   0.08  -0.03
     7  15    -0.00  -0.01  -0.01    0.01  -0.00  -0.01  -0.02  -0.01  -0.00
     8   7     0.00  -0.00  -0.00    0.00  -0.00   0.00  -0.00   0.00  -0.00
     9   1    -0.00  -0.01  -0.02    0.00  -0.01  -0.01  -0.03   0.01  -0.02
    10   6    -0.00  -0.00   0.00   -0.00  -0.00   0.00  -0.00   0.00   0.00
    11  47     0.00   0.00  -0.00   -0.00  -0.00   0.00   0.00   0.00   0.00
    12   6     0.00   0.00   0.00    0.00   0.00   0.00  -0.00   0.00  -0.00
    13  17     0.00  -0.00  -0.00    0.00  -0.00  -0.00   0.00  -0.00   0.00
    14   6     0.11   0.13   0.04   -0.01  -0.03   0.14   0.07   0.02   0.14
    15   6     0.01  -0.07   0.01   -0.01  -0.03  -0.06  -0.01  -0.05  -0.08
    16   6    -0.04  -0.07  -0.09    0.05   0.10  -0.01   0.03   0.05  -0.04
    17   6    -0.06  -0.04   0.13   -0.04  -0.09  -0.07  -0.07  -0.09  -0.01
    18   6     0.06   0.03  -0.02    0.03  -0.03   0.05   0.06  -0.02   0.02
    19   6    -0.09   0.03  -0.05   -0.01   0.09  -0.03  -0.07   0.10  -0.01
    20   6     0.02   0.01   0.06   -0.01  -0.04   0.03   0.03  -0.04   0.05
    21   6     0.04  -0.10  -0.09    0.08   0.05  -0.03   0.07   0.00  -0.09
    22   6    -0.08   0.02   0.06   -0.02  -0.03  -0.05  -0.07  -0.01  -0.00
    23   6     0.05   0.08  -0.04   -0.05   0.01   0.05  -0.02   0.04   0.04
    24   6    -0.06   0.01  -0.02   -0.12   0.01   0.01   0.14  -0.01  -0.02
    25   6    -0.00   0.02   0.04    0.02   0.05   0.04  -0.03  -0.06  -0.04
    26   6     0.06  -0.01  -0.03    0.06  -0.01  -0.04  -0.07   0.02   0.06
    27   6    -0.00   0.01   0.06    0.04   0.02   0.08  -0.06  -0.03  -0.10
    28   6    -0.03  -0.00  -0.03   -0.06   0.01  -0.03   0.08  -0.02   0.05
    29   6     0.03  -0.03  -0.01    0.04  -0.07  -0.05  -0.05   0.11   0.04
    30   6    -0.01   0.00   0.01   -0.02  -0.00   0.04   0.01  -0.02  -0.05
    31   6     0.03   0.01  -0.02    0.03   0.06  -0.03  -0.02  -0.06   0.05
    32   6     0.01  -0.01   0.03    0.02  -0.03   0.01  -0.02   0.05  -0.01
    33   6    -0.02   0.01  -0.02   -0.03  -0.02  -0.02   0.04   0.03   0.01
    34   1    -0.01   0.05   0.07    0.00   0.05   0.04  -0.02  -0.02   0.02
    35   1     0.03  -0.03  -0.04    0.00  -0.02  -0.02   0.08  -0.01   0.01
    36   1    -0.00   0.00   0.01   -0.02  -0.00   0.00   0.03   0.00  -0.01
    37   1    -0.03   0.01  -0.00   -0.00   0.02  -0.00  -0.08   0.00  -0.00
    38   1     0.01   0.01   0.00    0.00   0.01   0.00   0.01   0.01   0.01
    39   1    -0.01  -0.01  -0.02   -0.01  -0.00  -0.01  -0.00  -0.01  -0.02
    40   1     0.01   0.01   0.00    0.01   0.01   0.00  -0.00  -0.01  -0.01
    41   1     0.01  -0.01  -0.01    0.01  -0.01  -0.01   0.00   0.00   0.00
    42   1    -0.01  -0.00   0.01   -0.01  -0.00   0.00  -0.01   0.00   0.02
    43   1    -0.01  -0.00   0.01   -0.01   0.00   0.01   0.00  -0.01  -0.00
    44   1    -0.05  -0.12  -0.20    0.04   0.02   0.13  -0.06  -0.01  -0.06
    45   1     0.15   0.07   0.18   -0.13  -0.08  -0.23  -0.01  -0.07  -0.07
    46   1     0.01  -0.01  -0.02    0.07   0.12   0.01   0.10   0.15   0.03
    47   1    -0.10  -0.21  -0.14    0.04   0.10   0.01  -0.02  -0.05  -0.07
    48   1    -0.08  -0.05   0.10   -0.04  -0.08  -0.04  -0.09  -0.08  -0.00
    49   1     0.06   0.25  -0.09    0.03  -0.30   0.16   0.09  -0.18   0.15
    50   1    -0.02  -0.10   0.10    0.05   0.12  -0.06  -0.01   0.12  -0.05
    51   1    -0.12   0.02  -0.03    0.01   0.08  -0.06  -0.07   0.07  -0.04
    52   1     0.14  -0.10  -0.06    0.01  -0.01   0.13   0.16  -0.10   0.08
    53   1    -0.13  -0.02   0.11    0.04   0.06  -0.05  -0.01   0.03   0.01
    54   1     0.05  -0.11  -0.07    0.06   0.06  -0.06   0.08   0.03  -0.09
    55   1    -0.03  -0.05  -0.07   -0.05   0.07   0.16  -0.10   0.07   0.16
    56   1    -0.11   0.16   0.22    0.04  -0.16  -0.24   0.00  -0.10  -0.16
    57   1     0.29   0.20  -0.20   -0.24  -0.15   0.12  -0.04  -0.06  -0.02
    58   1    -0.07  -0.01   0.06    0.04   0.12  -0.05  -0.07   0.10   0.01
    59   1    -0.05   0.09   0.12   -0.03   0.13   0.15   0.01  -0.17  -0.19
    60   1     0.03  -0.02  -0.06    0.04  -0.03  -0.05  -0.06   0.07   0.11
    61   1     0.06  -0.02  -0.01    0.00  -0.01  -0.00   0.03  -0.00   0.02
    62   1     0.07  -0.02  -0.03    0.13  -0.05  -0.07  -0.19   0.04   0.06
    63   1     0.00   0.01   0.04    0.06   0.02   0.05  -0.08  -0.04  -0.06
    64   1     0.04  -0.00   0.04    0.02   0.02   0.04   0.03   0.00  -0.00
    65   1    -0.16  -0.03  -0.10   -0.21  -0.05  -0.14   0.23   0.04   0.15
    66   1     0.04  -0.04  -0.01    0.04  -0.08  -0.03  -0.03   0.13   0.00
    67   1     0.04   0.02   0.04    0.07   0.08   0.08  -0.10  -0.15  -0.11
    68   1     0.00  -0.04  -0.04   -0.01  -0.12  -0.05  -0.00   0.11   0.06
    69   1     0.02   0.02  -0.00    0.04   0.07  -0.01  -0.04  -0.08   0.04
    70   1     0.06  -0.02  -0.09    0.10  -0.00  -0.14  -0.09   0.02   0.12
    71   1    -0.09  -0.02   0.09   -0.09  -0.06   0.12   0.10   0.07  -0.12
    72   1    -0.11   0.10  -0.09   -0.15   0.07  -0.07   0.19  -0.10   0.10
    73   1     0.05  -0.04   0.06    0.07  -0.04   0.08  -0.12   0.09  -0.14
                     94                    95                   96          
                      A                     A                    A          
 Frequencies --   1059.1207             1059.3092            1059.3980      
 Red. masses --      1.8979                4.9672               1.9307      
 Frc consts  --      1.2544                3.2840               1.2767      
 Frac Tr+Rot --    100.0000              100.0000             100.0000      
 IR Inten    --      0.3552                1.4993               0.1332      
  Atom  AN      X      Y      Z       X      Y      Z      X      Y      Z  
     1   6     0.00   0.00  -0.00    0.06  -0.03   0.02  -0.01   0.00  -0.01
     2   6     0.01  -0.01   0.00   -0.23   0.17  -0.09   0.04  -0.03   0.02
     3   6    -0.00  -0.00   0.00    0.03   0.03  -0.02  -0.01  -0.01   0.00
     4   6    -0.01  -0.00  -0.00    0.31   0.05   0.00  -0.05  -0.01  -0.00
     5   6     0.00   0.00   0.00   -0.11   0.00  -0.01   0.02   0.00   0.00
     6   6     0.00   0.01  -0.00   -0.11  -0.28   0.12   0.02   0.05  -0.02
     7  15    -0.00  -0.00   0.00    0.01   0.03  -0.02  -0.00  -0.01   0.00
     8   7     0.00   0.00   0.00   -0.00  -0.01   0.00   0.00   0.00  -0.00
     9   1    -0.00   0.00  -0.00    0.15  -0.07   0.05  -0.03   0.01  -0.01
    10   6    -0.00  -0.00  -0.00    0.00   0.01  -0.01   0.00  -0.00   0.00
    11  47     0.00  -0.00   0.00    0.00   0.00   0.00  -0.00  -0.00  -0.00
    12   6    -0.00  -0.00   0.00    0.00   0.01   0.00  -0.00  -0.00   0.00
    13  17     0.00  -0.00  -0.00   -0.00   0.00  -0.00   0.00  -0.00   0.00
    14   6     0.00   0.00   0.01    0.04   0.03   0.06   0.00   0.00  -0.01
    15   6    -0.01  -0.01  -0.01    0.01  -0.02  -0.02   0.02   0.01  -0.00
    16   6     0.01   0.00   0.00   -0.01   0.01  -0.03  -0.02   0.00   0.00
    17   6    -0.04   0.01  -0.01    0.01  -0.06   0.02   0.10  -0.04   0.01
    18   6     0.01  -0.03   0.02    0.02   0.04  -0.02  -0.01   0.09  -0.06
    19   6     0.02   0.02  -0.02   -0.08   0.02   0.01  -0.09  -0.05   0.06
    20   6    -0.02   0.01   0.00    0.05  -0.03   0.03   0.09  -0.04   0.00
    21   6     0.01  -0.03   0.01    0.03   0.02  -0.07  -0.02   0.08  -0.06
    22   6    -0.01   0.00  -0.00   -0.03  -0.01   0.01   0.00  -0.02   0.02
    23   6     0.02   0.01  -0.01   -0.03   0.01   0.03  -0.07  -0.04   0.04
    24   6     0.04  -0.00  -0.01    0.04  -0.00  -0.01  -0.01  -0.00   0.00
    25   6    -0.02  -0.00  -0.02   -0.01  -0.02  -0.01  -0.00   0.01   0.00
    26   6    -0.02  -0.01   0.02   -0.02   0.00   0.02   0.00  -0.01  -0.01
    27   6     0.02   0.10  -0.03   -0.01   0.01  -0.03   0.01   0.03   0.00
    28   6    -0.06  -0.04  -0.05    0.01  -0.01   0.00  -0.03  -0.01  -0.02
    29   6     0.04  -0.05   0.08   -0.00   0.02   0.03   0.02  -0.03   0.02
    30   6     0.03   0.10  -0.02    0.01   0.01  -0.02   0.01   0.03   0.00
    31   6    -0.10  -0.06  -0.05   -0.02  -0.03   0.00  -0.02  -0.01  -0.02
    32   6     0.01   0.02   0.01   -0.01   0.02   0.01   0.01   0.00   0.00
    33   6     0.06  -0.06   0.07    0.02  -0.00   0.01   0.01  -0.02   0.02
    34   1    -0.00   0.02   0.00    0.08  -0.15   0.07  -0.01   0.03   0.00
    35   1     0.01  -0.01  -0.00   -0.40   0.04  -0.05   0.07  -0.01   0.00
    36   1    -0.01  -0.00   0.00    0.04   0.05  -0.00  -0.01  -0.01   0.00
    37   1    -0.01   0.01  -0.01    0.37  -0.13   0.09  -0.06   0.02  -0.02
    38   1    -0.00  -0.00  -0.00    0.00  -0.02   0.01  -0.00   0.00  -0.00
    39   1    -0.00  -0.00  -0.00    0.04   0.01   0.07  -0.01  -0.00  -0.01
    40   1     0.00   0.00   0.00   -0.02  -0.01  -0.01   0.00   0.00   0.00
    41   1    -0.00   0.00   0.00    0.05  -0.05  -0.04  -0.01   0.01   0.01
    42   1     0.00  -0.00  -0.00   -0.02  -0.00   0.01   0.01   0.00  -0.00
    43   1    -0.00   0.00   0.00   -0.01  -0.02   0.02   0.00   0.00  -0.00
    44   1     0.03  -0.01   0.03   -0.09  -0.00  -0.11  -0.14   0.04  -0.13
    45   1    -0.03   0.01  -0.05    0.06  -0.04   0.07   0.09  -0.06   0.17
    46   1     0.03   0.08   0.00    0.00  -0.04   0.00  -0.06  -0.19   0.02
    47   1    -0.03  -0.05  -0.00    0.02   0.01  -0.05   0.11   0.13  -0.01
    48   1    -0.05   0.01  -0.01    0.01  -0.06   0.03   0.13  -0.06   0.01
    49   1     0.01  -0.02   0.01    0.04  -0.02   0.03   0.01  -0.00   0.01
    50   1     0.01  -0.10   0.07   -0.03   0.17  -0.10  -0.06   0.35  -0.23
    51   1     0.03   0.02  -0.02   -0.09   0.01   0.01  -0.11  -0.06   0.08
    52   1     0.03  -0.02   0.01    0.05  -0.04   0.01  -0.04   0.02  -0.01
    53   1    -0.12   0.06  -0.01    0.14  -0.07   0.03   0.39  -0.20   0.03
    54   1     0.01  -0.03   0.01    0.03   0.04  -0.07  -0.02   0.10  -0.07
    55   1     0.03  -0.02  -0.01   -0.09   0.04   0.07  -0.12   0.08   0.09
    56   1    -0.04  -0.00   0.02    0.03  -0.01  -0.07   0.11  -0.01  -0.11
    57   1    -0.02  -0.02   0.01    0.05   0.03  -0.05   0.06   0.04  -0.03
    58   1     0.10   0.06  -0.07   -0.17  -0.04   0.11  -0.33  -0.18   0.22
    59   1     0.05   0.07   0.10    0.01  -0.02  -0.01   0.01   0.04   0.05
    60   1    -0.03  -0.14  -0.09   -0.01  -0.01  -0.00  -0.00  -0.04  -0.03
    61   1    -0.17   0.08  -0.02   -0.01   0.01  -0.00  -0.05   0.02  -0.01
    62   1     0.14  -0.01   0.04   -0.02   0.01   0.03   0.06  -0.00   0.00
    63   1     0.02   0.13  -0.03   -0.02   0.02  -0.02   0.01   0.04   0.00
    64   1    -0.34  -0.15  -0.26   -0.05  -0.03  -0.05  -0.10  -0.04  -0.07
    65   1     0.10   0.03   0.07    0.07   0.02   0.05  -0.00   0.00   0.00
    66   1     0.06  -0.06   0.09    0.00   0.03   0.02   0.02  -0.03   0.02
    67   1     0.11   0.41  -0.04   -0.01   0.02  -0.04   0.04   0.13   0.00
    68   1    -0.01  -0.01   0.01    0.00   0.04   0.02  -0.00  -0.02  -0.00
    69   1    -0.12  -0.07  -0.07   -0.03  -0.04  -0.01  -0.03  -0.01  -0.03
    70   1    -0.10  -0.14   0.16   -0.05  -0.02   0.07  -0.02  -0.04   0.02
    71   1     0.05   0.13  -0.18    0.02   0.04  -0.05   0.00   0.03  -0.04
    72   1     0.02   0.00  -0.00    0.04  -0.01   0.01  -0.01   0.01  -0.01
    73   1     0.20  -0.28   0.24    0.01  -0.03   0.01   0.07  -0.09   0.08
                     97                    98                   99          
                      A                     A                    A          
 Frequencies --   1071.1407             1080.3461            1126.5864      
 Red. masses --      1.1388                3.0099               1.7093      
 Frc consts  --      0.7698                2.0698               1.2782      
 Frac Tr+Rot --    100.0000              100.0000             100.0000      
 IR Inten    --      0.1243                4.3696               5.9583      
  Atom  AN      X      Y      Z       X      Y      Z      X      Y      Z  
     1   6     0.00   0.00  -0.00    0.21   0.11  -0.04  -0.00  -0.00   0.00
     2   6     0.00  -0.00   0.00    0.10  -0.05   0.03  -0.00   0.00  -0.00
     3   6    -0.00  -0.00  -0.00   -0.14  -0.18   0.08   0.00  -0.00   0.00
     4   6    -0.00   0.00   0.00    0.01   0.07  -0.03  -0.00   0.00  -0.00
     5   6    -0.00   0.00   0.01   -0.11   0.08  -0.05  -0.00   0.00  -0.00
     6   6     0.00   0.00  -0.00   -0.12  -0.05   0.01   0.00  -0.00   0.00
     7  15    -0.00  -0.00  -0.00    0.01   0.00  -0.00  -0.00   0.00   0.00
     8   7    -0.00   0.01   0.02    0.04  -0.02   0.01   0.00   0.00  -0.00
     9   1    -0.03   0.20   0.37    0.02  -0.01  -0.00  -0.00   0.00  -0.00
    10   6     0.03   0.03  -0.06    0.01  -0.03  -0.00   0.00  -0.00   0.00
    11  47     0.00   0.00   0.00   -0.00   0.00  -0.00   0.00   0.00  -0.00
    12   6    -0.02  -0.07  -0.01    0.01  -0.01   0.03   0.00  -0.00   0.00
    13  17     0.00  -0.00  -0.00    0.00   0.00  -0.00   0.00  -0.00   0.00
    14   6     0.00   0.00   0.01    0.00   0.01   0.01  -0.01  -0.01  -0.01
    15   6     0.00  -0.00   0.00   -0.00  -0.01  -0.01  -0.01   0.00  -0.02
    16   6     0.00   0.00  -0.00   -0.00   0.00  -0.00  -0.00  -0.02  -0.00
    17   6    -0.00  -0.00   0.00   -0.00  -0.00   0.00  -0.01   0.01   0.05
    18   6     0.00   0.00   0.00    0.00   0.00   0.00   0.03  -0.03  -0.05
    19   6    -0.00   0.00  -0.00   -0.01   0.00   0.00  -0.01   0.04   0.03
    20   6    -0.00   0.00   0.00    0.00   0.00   0.00  -0.02  -0.05  -0.01
    21   6     0.00  -0.00  -0.00    0.00  -0.00  -0.01   0.03   0.02   0.03
    22   6    -0.00  -0.00  -0.00   -0.00   0.00   0.00   0.01  -0.01  -0.02
    23   6    -0.00   0.00  -0.00    0.00   0.00   0.00  -0.03   0.00  -0.04
    24   6    -0.00   0.00   0.00    0.01   0.01  -0.01   0.02   0.02  -0.02
    25   6     0.00   0.00  -0.00    0.00  -0.01  -0.01   0.01  -0.04  -0.01
    26   6    -0.00   0.00  -0.00   -0.02   0.01   0.02   0.02  -0.04  -0.00
    27   6     0.00  -0.00   0.00   -0.00  -0.03  -0.01  -0.01   0.03   0.07
    28   6    -0.00   0.00  -0.00    0.02   0.01  -0.00   0.02   0.03  -0.05
    29   6    -0.00  -0.00  -0.00   -0.02   0.00   0.01  -0.07  -0.00   0.02
    30   6     0.00   0.00   0.00    0.01   0.01  -0.00   0.08  -0.03  -0.01
    31   6     0.00   0.00  -0.00    0.00  -0.01  -0.01  -0.05   0.05   0.05
    32   6     0.00  -0.00   0.00   -0.01  -0.00   0.01   0.00   0.01  -0.03
    33   6    -0.00   0.00   0.00   -0.00   0.01  -0.00   0.02  -0.06  -0.07
    34   1     0.00   0.00   0.00    0.14   0.45  -0.21  -0.00  -0.00   0.00
    35   1     0.00  -0.00  -0.01    0.16  -0.01   0.02   0.00   0.00  -0.00
    36   1    -0.00   0.01   0.02   -0.50  -0.10   0.02   0.00  -0.00   0.00
    37   1     0.00  -0.02  -0.04   -0.06   0.33  -0.17  -0.00   0.00  -0.00
    38   1    -0.18  -0.24  -0.13   -0.06   0.01  -0.10  -0.00   0.00  -0.00
    39   1     0.17   0.14   0.41   -0.06   0.02  -0.03  -0.00   0.00  -0.00
    40   1    -0.22  -0.15  -0.04    0.06   0.08   0.13   0.00   0.00   0.00
    41   1    -0.23   0.25   0.32   -0.06   0.03  -0.00  -0.00   0.00  -0.00
    42   1     0.24   0.07  -0.11    0.08  -0.05  -0.12   0.00  -0.00  -0.00
    43   1     0.22   0.04  -0.25   -0.07   0.07   0.04  -0.00   0.00  -0.00
    44   1     0.00  -0.00   0.00   -0.01  -0.01  -0.01  -0.05   0.02  -0.04
    45   1     0.00  -0.00  -0.00    0.01   0.00  -0.00  -0.04  -0.02  -0.06
    46   1    -0.00  -0.00  -0.00    0.00   0.00   0.00  -0.03  -0.06  -0.04
    47   1    -0.00   0.00  -0.00   -0.00  -0.01  -0.01  -0.04  -0.05   0.01
    48   1    -0.00  -0.00   0.00   -0.00  -0.01   0.00  -0.01   0.08   0.21
    49   1    -0.00   0.00  -0.00    0.00  -0.01   0.00   0.11   0.07   0.07
    50   1     0.00  -0.00   0.00    0.00   0.01  -0.01  -0.13  -0.02   0.01
    51   1    -0.00   0.00  -0.00   -0.01   0.01   0.01  -0.03   0.16   0.16
    52   1    -0.01   0.00  -0.00    0.02  -0.01  -0.01   0.02  -0.01   0.13
    53   1    -0.00  -0.00   0.00   -0.01  -0.00   0.01   0.05   0.05  -0.09
    54   1     0.01  -0.00   0.00    0.00  -0.01  -0.00   0.11   0.10   0.11
    55   1    -0.00  -0.00   0.00    0.00  -0.00   0.00   0.02  -0.03  -0.05
    56   1    -0.00   0.00  -0.00   -0.01  -0.00  -0.00   0.02  -0.03  -0.05
    57   1    -0.00   0.00   0.00    0.01   0.00  -0.01  -0.02   0.12   0.05
    58   1     0.00   0.00  -0.00   -0.01   0.00   0.01   0.07  -0.09   0.00
    59   1    -0.00   0.00  -0.00    0.00   0.00   0.00  -0.04  -0.05  -0.05
    60   1     0.00   0.00   0.00    0.00  -0.02  -0.02   0.05  -0.03  -0.10
    61   1     0.00  -0.00  -0.00    0.01  -0.01   0.01   0.09  -0.01  -0.09
    62   1    -0.00   0.00  -0.00   -0.00  -0.00   0.00   0.10   0.00   0.06
    63   1     0.00  -0.00   0.00   -0.02  -0.06   0.00  -0.06   0.16   0.27
    64   1    -0.00  -0.00   0.00    0.03  -0.03   0.02   0.03  -0.14   0.01
    65   1    -0.00   0.00   0.00    0.02   0.04   0.04  -0.11   0.12   0.05
    66   1    -0.00  -0.00   0.00   -0.02  -0.01   0.03  -0.25   0.04   0.08
    67   1     0.00  -0.00   0.00   -0.02  -0.04  -0.02  -0.12  -0.05  -0.17
    68   1     0.00   0.00   0.00    0.02   0.09   0.02  -0.03  -0.05   0.21
    69   1     0.00   0.00  -0.00   -0.01  -0.01  -0.01  -0.23   0.22   0.26
    70   1     0.00  -0.00   0.00   -0.03  -0.02   0.06   0.04   0.06  -0.08
    71   1     0.00  -0.00  -0.00    0.01   0.01  -0.02   0.07   0.04  -0.11
    72   1    -0.00   0.00  -0.00    0.01   0.00  -0.01  -0.18  -0.09   0.12
    73   1    -0.00  -0.00  -0.00   -0.04   0.03  -0.04   0.18   0.11   0.04
                    100                   101                  102          
                      A                     A                    A          
 Frequencies --   1127.4544             1131.1582            1132.6274      
 Red. masses --      1.7181                1.5290               1.5486      
 Frc consts  --      1.2867                1.1527               1.1705      
 Frac Tr+Rot --    100.0000              100.0000             100.0000      
 IR Inten    --      2.3429                0.3613               1.7546      
  Atom  AN      X      Y      Z       X      Y      Z      X      Y      Z  
     1   6     0.00  -0.00   0.00    0.00   0.00   0.00  -0.00   0.00  -0.00
     2   6     0.00   0.00  -0.00    0.00   0.00  -0.00  -0.00  -0.01   0.00
     3   6    -0.00  -0.00   0.00   -0.00  -0.01   0.00   0.00   0.01  -0.01
     4   6    -0.00   0.00  -0.00   -0.00   0.00  -0.00   0.01  -0.00   0.00
     5   6    -0.00   0.00  -0.00   -0.00   0.00  -0.00   0.01  -0.02   0.01
     6   6    -0.00  -0.00   0.00   -0.00  -0.01   0.00  -0.00   0.01  -0.01
     7  15     0.00   0.00   0.00   -0.00  -0.00  -0.00  -0.00   0.00   0.00
     8   7     0.00   0.00  -0.00    0.00   0.00  -0.00  -0.00  -0.00   0.00
     9   1    -0.01   0.00  -0.00   -0.01   0.01  -0.00   0.03  -0.02   0.01
    10   6     0.00  -0.00   0.00    0.00  -0.00   0.00  -0.00   0.01  -0.00
    11  47     0.00  -0.00   0.00    0.00   0.00  -0.00  -0.00  -0.00   0.00
    12   6     0.00  -0.00   0.00    0.00  -0.00   0.00  -0.00   0.01  -0.01
    13  17    -0.00   0.00  -0.00   -0.00  -0.00  -0.00  -0.00   0.00  -0.00
    14   6     0.01  -0.02  -0.02   -0.06   0.02   0.00  -0.02  -0.00   0.01
    15   6    -0.03  -0.00  -0.03    0.04   0.02  -0.01   0.01   0.01  -0.01
    16   6    -0.03  -0.02  -0.01    0.06  -0.02   0.01   0.01  -0.01   0.00
    17   6     0.01   0.01   0.08   -0.04   0.02  -0.00  -0.01   0.01   0.01
    18   6     0.04  -0.03  -0.06    0.00  -0.02  -0.02   0.00  -0.01  -0.01
    19   6    -0.00   0.07   0.04   -0.02  -0.01   0.03  -0.01   0.00   0.01
    20   6    -0.04  -0.07  -0.02    0.02   0.00   0.01   0.00  -0.00   0.00
    21   6     0.05   0.04   0.05   -0.00  -0.00  -0.03   0.00  -0.00   0.00
    22   6     0.01  -0.01  -0.03    0.01  -0.02   0.00   0.00   0.00  -0.01
    23   6    -0.05   0.00  -0.07    0.02   0.01   0.02   0.00   0.00  -0.00
    24   6    -0.01  -0.01   0.01    0.07   0.04   0.04   0.03  -0.10   0.03
    25   6    -0.01   0.02   0.01   -0.01   0.01  -0.03  -0.04   0.06  -0.06
    26   6    -0.02   0.01   0.00   -0.04  -0.04   0.01   0.02   0.08  -0.00
    27   6     0.01  -0.01  -0.05   -0.00   0.04  -0.01  -0.04  -0.05   0.03
    28   6    -0.02  -0.02   0.04   -0.03  -0.02   0.00   0.04   0.02  -0.06
    29   6     0.05   0.00  -0.02    0.03  -0.02  -0.01   0.01  -0.04   0.06
    30   6    -0.05   0.02   0.01   -0.05  -0.00   0.02   0.00   0.03   0.01
    31   6     0.04  -0.03  -0.03    0.05   0.01   0.03   0.01   0.02  -0.01
    32   6    -0.01  -0.01   0.01   -0.07  -0.03  -0.04   0.01   0.01  -0.03
    33   6    -0.01   0.04   0.04    0.01  -0.00  -0.03  -0.02   0.01  -0.02
    34   1     0.00  -0.00   0.01   -0.00  -0.01  -0.02  -0.00   0.02  -0.01
    35   1     0.01   0.01  -0.00    0.02   0.02  -0.00  -0.04  -0.04   0.02
    36   1     0.00  -0.00   0.00   -0.00  -0.01   0.00  -0.03   0.02  -0.01
    37   1    -0.00   0.00  -0.00   -0.01   0.02  -0.01   0.01  -0.01   0.01
    38   1    -0.00   0.00  -0.00   -0.00   0.00  -0.00   0.01  -0.01   0.02
    39   1    -0.00   0.00  -0.00   -0.01   0.00  -0.01   0.02  -0.00   0.02
    40   1     0.00   0.00   0.01    0.00   0.01   0.01  -0.02  -0.02  -0.03
    41   1    -0.01   0.00  -0.00   -0.01   0.01   0.01   0.03  -0.02  -0.01
    42   1     0.01  -0.00  -0.01    0.01  -0.00  -0.01  -0.03   0.01   0.03
    43   1    -0.00   0.01   0.00   -0.00   0.01  -0.00   0.01  -0.02   0.00
    44   1    -0.04  -0.02  -0.08   -0.07   0.08   0.02  -0.02   0.03   0.00
    45   1    -0.05   0.03  -0.08   -0.02  -0.11  -0.04  -0.00  -0.05  -0.01
    46   1    -0.03  -0.09   0.00   -0.04   0.01  -0.16  -0.02  -0.01  -0.04
    47   1    -0.04  -0.10  -0.06   -0.05   0.03   0.15  -0.01  -0.00   0.03
    48   1     0.08   0.07   0.33   -0.22   0.12   0.01  -0.04   0.05   0.06
    49   1     0.16   0.09   0.09    0.04   0.01   0.04   0.02   0.03   0.01
    50   1    -0.18  -0.01  -0.00   -0.07  -0.06   0.03  -0.03  -0.00  -0.00
    51   1     0.03   0.25   0.17   -0.13   0.03   0.19  -0.05   0.00   0.06
    52   1    -0.02   0.02   0.22    0.10  -0.05  -0.02   0.03  -0.01   0.00
    53   1     0.03   0.11  -0.16    0.13  -0.08   0.03   0.03  -0.01   0.00
    54   1     0.21   0.18   0.25   -0.11  -0.04  -0.19  -0.02  -0.03  -0.02
    55   1     0.06  -0.06  -0.09   -0.06   0.02   0.01   0.00   0.01   0.02
    56   1     0.03  -0.06  -0.09    0.02   0.05   0.05  -0.01  -0.01  -0.00
    57   1    -0.05   0.20   0.10    0.06  -0.03  -0.06   0.01   0.01  -0.01
    58   1     0.09  -0.19   0.03    0.05   0.10  -0.06   0.04   0.02  -0.03
    59   1     0.02   0.04   0.04    0.06   0.05   0.04   0.24  -0.01  -0.09
    60   1    -0.03   0.03   0.07   -0.07   0.02   0.12  -0.15  -0.15   0.09
    61   1    -0.04   0.01   0.03    0.05   0.02  -0.14   0.04  -0.06   0.18
    62   1    -0.06   0.01  -0.01    0.03   0.04   0.12   0.05  -0.10  -0.22
    63   1     0.05  -0.05  -0.17   -0.01   0.25   0.14  -0.22  -0.29   0.27
    64   1    -0.04   0.09  -0.03   -0.19  -0.03  -0.14   0.04  -0.18   0.00
    65   1     0.07  -0.09  -0.04   -0.08  -0.08  -0.10  -0.10   0.11   0.06
    66   1     0.19  -0.02  -0.08    0.32  -0.10  -0.11  -0.00  -0.25   0.38
    67   1     0.07   0.01   0.11    0.02  -0.15   0.11   0.07   0.20   0.02
    68   1     0.02   0.00  -0.14   -0.01  -0.07  -0.10   0.04   0.14  -0.00
    69   1     0.17  -0.12  -0.13    0.27   0.09   0.18   0.19  -0.09  -0.14
    70   1    -0.03  -0.02   0.06   -0.08   0.16   0.12  -0.04  -0.01   0.06
    71   1    -0.03  -0.04   0.06    0.16  -0.13  -0.03  -0.01  -0.03   0.04
    72   1     0.10   0.06  -0.07   -0.06   0.02  -0.01  -0.08   0.09  -0.09
    73   1    -0.10  -0.06  -0.02    0.02   0.09  -0.04  -0.12   0.15  -0.14
                    103                   104                  105          
                      A                     A                    A          
 Frequencies --   1134.1907             1135.2738            1146.6098      
 Red. masses --      1.4984                1.4836               1.0240      
 Frc consts  --      1.1357                1.1266               0.7932      
 Frac Tr+Rot --    100.0000              100.0000             100.0000      
 IR Inten    --      0.1647                0.6201               1.2609      
  Atom  AN      X      Y      Z       X      Y      Z      X      Y      Z  
     1   6     0.00  -0.00   0.00   -0.00  -0.00   0.00   0.00   0.01  -0.00
     2   6     0.00   0.00  -0.00   -0.00   0.00  -0.00  -0.00  -0.01   0.01
     3   6    -0.00  -0.00   0.00    0.00  -0.00   0.00  -0.00   0.01  -0.01
     4   6    -0.00   0.00  -0.00   -0.00  -0.00   0.00   0.01  -0.00   0.00
     5   6    -0.00   0.00  -0.00   -0.01   0.01  -0.00   0.00  -0.02   0.01
     6   6    -0.00  -0.00   0.00    0.00  -0.00  -0.00  -0.00   0.02  -0.01
     7  15    -0.01  -0.00  -0.00    0.00  -0.00   0.00  -0.00  -0.00   0.00
     8   7     0.00   0.00  -0.00    0.00   0.00  -0.00  -0.00  -0.01   0.00
     9   1    -0.01   0.00  -0.00   -0.02   0.01  -0.01   0.05  -0.03   0.02
    10   6     0.00  -0.00   0.00    0.00  -0.00   0.00  -0.00   0.01  -0.00
    11  47     0.00  -0.00  -0.00   -0.00   0.00  -0.00   0.00   0.00  -0.00
    12   6     0.00  -0.00   0.00    0.00  -0.00   0.00  -0.00   0.01  -0.01
    13  17    -0.00   0.00  -0.00    0.00  -0.00   0.00  -0.00  -0.00  -0.00
    14   6     0.09   0.00  -0.02   -0.01   0.08  -0.07   0.00   0.00  -0.00
    15   6    -0.06  -0.03   0.03   -0.04  -0.02   0.04  -0.00  -0.00  -0.00
    16   6    -0.07   0.03  -0.00    0.03  -0.04  -0.00  -0.00   0.00   0.00
    17   6     0.04  -0.04  -0.01   -0.04  -0.01  -0.01   0.00  -0.00   0.00
    18   6    -0.01   0.03   0.04    0.00  -0.02   0.01   0.00   0.00  -0.00
    19   6     0.03   0.01  -0.04    0.04   0.02   0.00   0.00   0.00  -0.00
    20   6    -0.02  -0.00  -0.01   -0.01  -0.04  -0.03  -0.00  -0.00  -0.00
    21   6    -0.01   0.01   0.01   -0.01   0.06  -0.03   0.00   0.00   0.00
    22   6    -0.01   0.01   0.02    0.01  -0.08   0.06   0.00   0.00  -0.00
    23   6    -0.02  -0.01  -0.00    0.00   0.01   0.04  -0.00  -0.00  -0.00
    24   6     0.06   0.01   0.04   -0.01  -0.01  -0.01   0.00   0.01  -0.00
    25   6    -0.02   0.01  -0.04   -0.00   0.00   0.00  -0.00   0.00   0.00
    26   6    -0.02  -0.02   0.00    0.01   0.01  -0.00  -0.00  -0.00  -0.00
    27   6    -0.01   0.02   0.01   -0.00  -0.01   0.00   0.00   0.00  -0.00
    28   6    -0.00  -0.00  -0.02    0.01   0.00  -0.00   0.00   0.00   0.00
    29   6     0.01  -0.02   0.01   -0.00   0.00   0.00   0.00  -0.00  -0.00
    30   6    -0.02  -0.00   0.01    0.01   0.00  -0.00  -0.00  -0.00   0.00
    31   6     0.03   0.02   0.03   -0.01  -0.00  -0.01   0.00  -0.00  -0.00
    32   6    -0.04  -0.01  -0.04    0.01   0.01   0.01  -0.00  -0.00   0.00
    33   6     0.01  -0.01  -0.03   -0.00   0.00   0.01  -0.00   0.00  -0.00
    34   1     0.00   0.00   0.01    0.00  -0.01   0.02  -0.00   0.03  -0.00
    35   1     0.01   0.00  -0.00    0.01   0.01  -0.01  -0.05  -0.05   0.02
    36   1     0.00  -0.00   0.00    0.03  -0.01   0.01  -0.05   0.02  -0.01
    37   1    -0.00   0.00  -0.00   -0.00  -0.01   0.01   0.02  -0.02   0.01
    38   1    -0.00   0.00  -0.00   -0.01   0.01  -0.01   0.01  -0.02   0.02
    39   1    -0.00   0.00  -0.00   -0.01   0.00  -0.01   0.03  -0.00   0.03
    40   1     0.00   0.00   0.01    0.01   0.01   0.02  -0.03  -0.03  -0.03
    41   1    -0.00   0.00  -0.00   -0.02   0.01   0.01   0.03  -0.02  -0.01
    42   1     0.00  -0.00  -0.01    0.02  -0.00  -0.02  -0.03   0.01   0.03
    43   1    -0.00   0.01   0.00   -0.01   0.02  -0.00   0.01  -0.02   0.00
    44   1     0.09  -0.14  -0.05    0.03  -0.12  -0.12   0.01  -0.00   0.02
    45   1     0.04   0.19   0.07   -0.03   0.15  -0.05  -0.01   0.00  -0.01
    46   1     0.06   0.04   0.19    0.02   0.09  -0.07   0.01   0.02   0.01
    47   1     0.07  -0.02  -0.17   -0.01   0.06   0.12  -0.00  -0.02  -0.01
    48   1     0.24  -0.20  -0.15   -0.20  -0.03  -0.29  -0.02   0.01  -0.01
    49   1    -0.07  -0.07  -0.03    0.02  -0.15   0.10   0.01  -0.04   0.03
    50   1     0.12   0.03  -0.01    0.03  -0.20   0.13  -0.00   0.02  -0.01
    51   1     0.23  -0.01  -0.27    0.21   0.32   0.09   0.03   0.01  -0.02
    52   1    -0.12   0.06   0.02    0.03  -0.01   0.10  -0.05   0.02  -0.00
    53   1    -0.15   0.10  -0.04    0.17  -0.01  -0.10   0.02  -0.01  -0.00
    54   1     0.13   0.15   0.19   -0.03   0.38  -0.21   0.01  -0.01   0.02
    55   1     0.03  -0.04  -0.07   -0.18  -0.07  -0.21   0.01  -0.01  -0.02
    56   1     0.02  -0.02  -0.04    0.17   0.20   0.11  -0.01   0.01   0.02
    57   1    -0.07  -0.02   0.05   -0.03  -0.08  -0.01   0.04   0.02  -0.02
    58   1    -0.15  -0.11   0.11   -0.20   0.01   0.09  -0.02  -0.01   0.01
    59   1     0.08   0.01  -0.01   -0.00  -0.01  -0.01  -0.04   0.10   0.14
    60   1    -0.08  -0.01   0.10    0.01  -0.01  -0.02   0.04  -0.10  -0.15
    61   1     0.08  -0.01  -0.07   -0.02  -0.01   0.04  -0.17   0.05   0.04
    62   1     0.04   0.01   0.05   -0.01  -0.01  -0.03   0.16  -0.05  -0.04
    63   1    -0.08   0.14   0.22   -0.00  -0.06  -0.03   0.07   0.23  -0.01
    64   1    -0.14  -0.09  -0.11    0.04   0.01   0.03   0.13   0.06   0.10
    65   1    -0.08  -0.00  -0.03    0.01   0.01   0.01  -0.32  -0.14  -0.24
    66   1     0.20  -0.11   0.01   -0.06   0.01   0.04   0.12  -0.15   0.13
    67   1     0.00  -0.06   0.04    0.00   0.04  -0.01  -0.05  -0.16   0.01
    68   1    -0.01  -0.04  -0.03    0.00   0.02   0.01   0.12   0.40  -0.01
    69   1     0.18   0.08   0.14   -0.03  -0.03  -0.05  -0.17  -0.07  -0.13
    70   1    -0.05   0.11   0.07    0.01  -0.03  -0.02  -0.09  -0.06   0.16
    71   1     0.12  -0.09  -0.03   -0.03   0.02   0.01   0.08   0.06  -0.14
    72   1    -0.09   0.02  -0.01    0.01   0.00  -0.00   0.20  -0.27   0.25
    73   1     0.02   0.11  -0.05   -0.01  -0.01   0.00  -0.08   0.11  -0.10
                    106                   107                  108          
                      A                     A                    A          
 Frequencies --   1147.3016             1149.2791            1152.2038      
 Red. masses --      1.0122                1.6427               1.7963      
 Frc consts  --      0.7850                1.2784               1.4051      
 Frac Tr+Rot --    100.0000              100.0000             100.0000      
 IR Inten    --      0.1211               21.0733              16.3153      
  Atom  AN      X      Y      Z       X      Y      Z      X      Y      Z  
     1   6     0.00  -0.00   0.00    0.07   0.05  -0.02   0.07  -0.03   0.02
     2   6    -0.00   0.00  -0.00   -0.02  -0.07   0.03  -0.05  -0.01   0.00
     3   6     0.00  -0.00   0.00   -0.02   0.04  -0.02   0.03  -0.01   0.01
     4   6    -0.00  -0.00   0.00    0.07  -0.03   0.02  -0.01  -0.05   0.03
     5   6    -0.00   0.01  -0.00   -0.04  -0.06   0.02  -0.12   0.13  -0.07
     6   6    -0.00   0.00  -0.00   -0.01   0.13  -0.06   0.00   0.11  -0.05
     7  15    -0.00  -0.00   0.00   -0.00  -0.01   0.01  -0.00  -0.01   0.00
     8   7     0.00   0.00  -0.00   -0.02  -0.04   0.02   0.03   0.01  -0.00
     9   1    -0.01   0.00  -0.00    0.28  -0.16   0.11  -0.16   0.10  -0.07
    10   6     0.00  -0.00   0.00   -0.01   0.04  -0.02   0.03  -0.05   0.00
    11  47    -0.00  -0.00   0.00    0.00   0.00  -0.00  -0.00  -0.00  -0.00
    12   6     0.00  -0.00   0.00   -0.00   0.04  -0.02   0.03  -0.03   0.04
    13  17     0.00   0.00   0.00   -0.00  -0.00   0.00   0.00   0.00  -0.00
    14   6     0.01   0.01  -0.01   -0.00   0.00  -0.01  -0.00  -0.01   0.00
    15   6    -0.01  -0.00   0.00   -0.00  -0.00   0.00   0.01   0.00  -0.00
    16   6    -0.00   0.00  -0.00    0.00  -0.00   0.00   0.00   0.00   0.00
    17   6     0.00  -0.00  -0.00   -0.00   0.00   0.00   0.00   0.00  -0.00
    18   6    -0.00  -0.00   0.00   -0.00  -0.00  -0.00  -0.00   0.00  -0.00
    19   6     0.00   0.00  -0.00    0.00   0.00   0.00  -0.00  -0.00  -0.00
    20   6    -0.00  -0.00  -0.00   -0.00  -0.00  -0.00   0.00   0.00   0.00
    21   6    -0.00   0.00  -0.00   -0.00   0.00   0.00   0.00  -0.00  -0.00
    22   6    -0.00  -0.00   0.00    0.00  -0.00   0.00  -0.00   0.00  -0.00
    23   6     0.00   0.00   0.00    0.00  -0.00   0.00  -0.00  -0.00  -0.00
    24   6    -0.00  -0.00  -0.00   -0.00   0.02  -0.00   0.00  -0.01   0.00
    25   6     0.00   0.00   0.00    0.00  -0.01   0.00  -0.00   0.00  -0.00
    26   6     0.00  -0.00  -0.00   -0.01  -0.01   0.00   0.00   0.00  -0.00
    27   6    -0.00   0.00   0.00    0.01   0.00  -0.00  -0.00  -0.00   0.00
    28   6    -0.00  -0.00   0.00   -0.01  -0.00   0.01   0.00   0.00  -0.00
    29   6     0.00  -0.00  -0.00    0.00  -0.00  -0.01  -0.00   0.00   0.00
    30   6    -0.00  -0.00   0.00   -0.00   0.00   0.00  -0.00  -0.00   0.00
    31   6     0.00  -0.00  -0.00    0.00  -0.00  -0.00   0.00   0.00   0.00
    32   6    -0.00   0.00   0.00   -0.00  -0.00   0.00   0.00   0.00  -0.00
    33   6    -0.00   0.00   0.00    0.00  -0.00   0.00  -0.00   0.00  -0.00
    34   1     0.00  -0.01   0.02    0.08   0.05  -0.02   0.13  -0.27   0.13
    35   1    -0.00  -0.00  -0.00   -0.35  -0.37   0.15  -0.24  -0.18   0.08
    36   1     0.01  -0.00   0.00   -0.35   0.13  -0.09   0.25  -0.07   0.05
    37   1     0.00  -0.01   0.01    0.12  -0.23   0.13   0.07  -0.43   0.22
    38   1    -0.00   0.00  -0.01    0.02  -0.10   0.07  -0.10   0.05  -0.18
    39   1    -0.01   0.00  -0.01    0.15   0.01   0.18  -0.14   0.04  -0.08
    40   1     0.01   0.01   0.01   -0.13  -0.12  -0.12   0.15   0.17   0.23
    41   1    -0.01   0.00   0.00    0.17  -0.13  -0.09  -0.14   0.07  -0.01
    42   1     0.01  -0.00  -0.01   -0.15   0.02   0.14   0.18  -0.08  -0.23
    43   1    -0.00   0.01   0.00    0.01  -0.10   0.05  -0.11   0.16   0.04
    44   1    -0.08  -0.03  -0.15   -0.00  -0.01  -0.01  -0.00   0.01   0.01
    45   1     0.09   0.03   0.14    0.00   0.01  -0.00   0.00  -0.02   0.01
    46   1    -0.07  -0.14  -0.05    0.00   0.01   0.00  -0.01  -0.01  -0.00
    47   1     0.07   0.15   0.05    0.00   0.01   0.01   0.00  -0.00  -0.00
    48   1     0.23  -0.13  -0.02    0.01  -0.01  -0.03  -0.03   0.03   0.03
    49   1    -0.05   0.35  -0.23    0.00   0.01  -0.01   0.00  -0.02   0.02
    50   1     0.03  -0.14   0.09   -0.00  -0.02   0.01  -0.00   0.01  -0.01
    51   1    -0.17  -0.08   0.12    0.00   0.02   0.02   0.01  -0.01  -0.03
    52   1     0.38  -0.19   0.02    0.02  -0.01   0.01  -0.04   0.02  -0.01
    53   1    -0.14   0.08  -0.01    0.01  -0.00  -0.01  -0.01  -0.00   0.01
    54   1    -0.02   0.24  -0.14   -0.00   0.05  -0.02   0.00  -0.07   0.03
    55   1    -0.07   0.08   0.12   -0.01  -0.01  -0.02   0.01   0.01   0.02
    56   1     0.07  -0.07  -0.13    0.01   0.01   0.01  -0.01  -0.01  -0.01
    57   1    -0.34  -0.17   0.22   -0.02  -0.01   0.01   0.03   0.02  -0.02
    58   1     0.10   0.06  -0.07   -0.01  -0.01   0.01   0.02   0.01  -0.02
    59   1    -0.00   0.01   0.02   -0.02  -0.00   0.00   0.01  -0.01  -0.01
    60   1     0.00  -0.01  -0.01    0.01   0.03   0.02  -0.01   0.00   0.02
    61   1    -0.02   0.00   0.01    0.03  -0.00  -0.03   0.02  -0.01   0.01
    62   1     0.02  -0.00  -0.00   -0.02   0.02   0.03  -0.01  -0.00  -0.01
    63   1     0.01   0.03  -0.00    0.00  -0.04  -0.02   0.00   0.04   0.02
    64   1     0.01   0.01   0.01   -0.03   0.01  -0.02  -0.01  -0.01  -0.01
    65   1    -0.04  -0.02  -0.03    0.09   0.02   0.06  -0.04  -0.01  -0.03
    66   1     0.02  -0.02   0.02   -0.01   0.07  -0.10   0.02  -0.05   0.05
    67   1    -0.00  -0.02   0.00   -0.00  -0.02   0.01   0.01   0.03  -0.00
    68   1     0.02   0.05  -0.00   -0.03  -0.11  -0.00   0.01   0.05   0.00
    69   1    -0.02  -0.01  -0.02    0.04   0.05   0.08  -0.03  -0.03  -0.04
    70   1    -0.01  -0.01   0.02    0.01   0.01  -0.02   0.00   0.01  -0.01
    71   1     0.01   0.01  -0.02    0.00  -0.01   0.00  -0.00  -0.01   0.01
    72   1     0.03  -0.03   0.03   -0.04   0.06  -0.06   0.02  -0.03   0.03
    73   1    -0.01   0.01  -0.01    0.02  -0.03   0.03   0.00   0.00  -0.00
                    109                   110                  111          
                      A                     A                    A          
 Frequencies --   1158.8235             1159.2924            1175.0940      
 Red. masses --      1.0488                1.0460               1.6602      
 Frc consts  --      0.8298                0.8282               1.3507      
 Frac Tr+Rot --    100.0000              100.0000             100.0000      
 IR Inten    --      0.1515                0.0116               1.3721      
  Atom  AN      X      Y      Z       X      Y      Z      X      Y      Z  
     1   6     0.00   0.01  -0.00    0.00  -0.00   0.00  -0.00   0.00   0.00
     2   6     0.00  -0.00   0.00   -0.00  -0.00  -0.00   0.00  -0.00  -0.00
     3   6    -0.01   0.00  -0.00    0.00  -0.00   0.00  -0.00   0.00   0.00
     4   6     0.00   0.00  -0.00   -0.00  -0.00   0.00   0.00   0.00   0.01
     5   6     0.00  -0.01   0.00   -0.00   0.00  -0.00   0.00  -0.02  -0.04
     6   6    -0.00  -0.00   0.00    0.00   0.00  -0.00  -0.00   0.00   0.00
     7  15     0.00   0.00   0.00    0.00   0.00  -0.00   0.00  -0.00  -0.00
     8   7    -0.00  -0.00   0.00    0.00   0.00  -0.00  -0.01   0.07   0.14
     9   1     0.03  -0.02   0.01   -0.01   0.00  -0.00  -0.01   0.06   0.13
    10   6    -0.00   0.01  -0.00    0.00  -0.00   0.00   0.03  -0.11  -0.04
    11  47    -0.00   0.00  -0.00    0.00   0.00  -0.00   0.00   0.00   0.00
    12   6    -0.00   0.00  -0.00    0.00  -0.00   0.00  -0.02   0.02  -0.12
    13  17    -0.00  -0.00   0.00    0.00  -0.00  -0.00   0.00  -0.00  -0.00
    14   6     0.00   0.00  -0.00   -0.01  -0.01   0.01   0.00   0.00  -0.00
    15   6    -0.00   0.00   0.00   -0.00   0.00  -0.00  -0.00  -0.00   0.00
    16   6     0.00  -0.00  -0.00    0.01  -0.00   0.00  -0.00  -0.00  -0.00
    17   6     0.00  -0.00   0.00   -0.02   0.01  -0.00  -0.00  -0.00   0.00
    18   6    -0.00   0.00  -0.00    0.00  -0.02   0.01   0.00  -0.00   0.00
    19   6    -0.00  -0.00   0.00    0.02   0.01  -0.01   0.00   0.00  -0.00
    20   6     0.00  -0.00  -0.00   -0.02   0.01   0.00  -0.00  -0.00  -0.00
    21   6    -0.00   0.00  -0.00    0.00  -0.02   0.01   0.00   0.00   0.00
    22   6    -0.00  -0.00   0.00   -0.00   0.01  -0.01  -0.00  -0.00  -0.00
    23   6    -0.00  -0.00   0.00    0.02   0.01  -0.01  -0.00   0.00   0.00
    24   6    -0.01  -0.00   0.00    0.00   0.00   0.00  -0.00   0.00   0.00
    25   6     0.01  -0.01  -0.00    0.00  -0.00  -0.00   0.00  -0.00  -0.00
    26   6     0.00   0.01   0.00   -0.00   0.00   0.00   0.00   0.00   0.00
    27   6    -0.00  -0.02   0.00   -0.00  -0.01  -0.00   0.00  -0.00   0.00
    28   6     0.02   0.01   0.01    0.00   0.00   0.00   0.00   0.00  -0.00
    29   6    -0.01   0.02  -0.01   -0.00   0.00  -0.00  -0.00  -0.00   0.00
    30   6    -0.00  -0.02  -0.00   -0.00  -0.00  -0.00   0.00   0.00   0.00
    31   6     0.01   0.01   0.01    0.00   0.00   0.00  -0.00  -0.00  -0.00
    32   6    -0.00  -0.00  -0.00   -0.00  -0.00  -0.00   0.00   0.00   0.00
    33   6    -0.01   0.01  -0.01   -0.00   0.00  -0.00  -0.00  -0.00   0.00
    34   1     0.00   0.01  -0.01    0.00  -0.01  -0.01   0.00  -0.00  -0.01
    35   1     0.01   0.00   0.00   -0.00  -0.00   0.00  -0.00  -0.00  -0.00
    36   1    -0.05   0.01  -0.01    0.01  -0.00   0.00  -0.01  -0.00  -0.01
    37   1     0.00   0.02  -0.01    0.00  -0.01   0.00   0.00  -0.01  -0.02
    38   1     0.01  -0.01   0.01   -0.00   0.00  -0.01  -0.22   0.01  -0.35
    39   1     0.02  -0.00   0.02   -0.00   0.00  -0.00  -0.24   0.09  -0.07
    40   1    -0.02  -0.02  -0.02    0.00   0.00   0.01   0.13   0.21   0.38
    41   1     0.02  -0.01  -0.01   -0.01   0.00   0.00   0.26  -0.09   0.07
    42   1    -0.02   0.01   0.02    0.01  -0.00  -0.01  -0.21   0.19   0.37
    43   1     0.01  -0.02   0.00   -0.00   0.01   0.00   0.27  -0.28  -0.16
    44   1    -0.03  -0.00  -0.04    0.14   0.01   0.23   0.00  -0.00  -0.00
    45   1     0.02   0.00   0.04   -0.13  -0.02  -0.22  -0.00   0.00  -0.00
    46   1    -0.02  -0.05  -0.02    0.10   0.23   0.06   0.00   0.00   0.00
    47   1     0.02   0.05   0.02   -0.12  -0.23  -0.07  -0.00  -0.00  -0.00
    48   1    -0.07   0.03  -0.01    0.31  -0.14   0.04   0.00  -0.00   0.00
    49   1     0.00  -0.02   0.01   -0.01   0.08  -0.05   0.00  -0.00   0.00
    50   1     0.00  -0.05   0.03   -0.03   0.22  -0.14   0.00  -0.00   0.00
    51   1     0.05   0.03  -0.03   -0.28  -0.15   0.16   0.00   0.01   0.00
    52   1    -0.02   0.01   0.00    0.09  -0.04  -0.00  -0.00   0.00   0.00
    53   1    -0.03   0.02  -0.00    0.21  -0.11   0.02   0.01  -0.00  -0.00
    54   1     0.00  -0.05   0.03   -0.04   0.26  -0.19  -0.00   0.00  -0.01
    55   1    -0.03   0.03   0.04    0.12  -0.13  -0.20  -0.01   0.00   0.00
    56   1     0.02  -0.02  -0.03   -0.11   0.11   0.21   0.00   0.01   0.01
    57   1     0.02   0.01  -0.01   -0.07  -0.03   0.05  -0.00  -0.00   0.00
    58   1     0.04   0.02  -0.02   -0.17  -0.09   0.11  -0.00  -0.00   0.00
    59   1     0.02  -0.14  -0.19    0.01  -0.03  -0.04  -0.00   0.00   0.00
    60   1    -0.03   0.16   0.20   -0.01   0.03   0.04  -0.00   0.00   0.00
    61   1     0.25  -0.08  -0.04    0.05  -0.01  -0.01   0.00  -0.00   0.00
    62   1    -0.24   0.06   0.04   -0.05   0.01   0.00   0.00  -0.00  -0.00
    63   1     0.10   0.32  -0.02    0.02   0.06  -0.00  -0.00  -0.00   0.00
    64   1    -0.18  -0.08  -0.14   -0.04  -0.02  -0.03  -0.00  -0.00  -0.00
    65   1    -0.08  -0.03  -0.05   -0.01  -0.00  -0.01   0.00   0.00   0.00
    66   1     0.15  -0.21   0.20    0.03  -0.04   0.04   0.00   0.00  -0.00
    67   1     0.06   0.21  -0.01    0.01   0.05  -0.00  -0.00  -0.00   0.00
    68   1     0.03   0.11   0.00    0.01   0.02   0.00   0.00   0.00   0.00
    69   1    -0.29  -0.10  -0.19   -0.06  -0.02  -0.04  -0.00   0.00   0.00
    70   1     0.13   0.11  -0.22    0.03   0.02  -0.05   0.00  -0.00  -0.00
    71   1    -0.10  -0.09   0.19   -0.02  -0.02   0.05   0.00   0.00  -0.00
    72   1     0.06  -0.08   0.07    0.01  -0.01   0.01  -0.00   0.00  -0.00
    73   1     0.11  -0.16   0.15    0.02  -0.03   0.03  -0.00  -0.00  -0.00
                    112                   113                  114          
                      A                     A                    A          
 Frequencies --   1211.3231             1214.6362            1215.9685      
 Red. masses --      1.1089                1.1951               1.1894      
 Frc consts  --      0.9587                1.0388               1.0362      
 Frac Tr+Rot --    100.0000              100.0000             100.0000      
 IR Inten    --      1.3674                0.3764               0.5934      
  Atom  AN      X      Y      Z       X      Y      Z      X      Y      Z  
     1   6    -0.00   0.03  -0.01   -0.00  -0.01   0.00  -0.00  -0.00  -0.00
     2   6    -0.03  -0.04   0.02    0.00   0.01  -0.00  -0.00  -0.00   0.00
     3   6     0.05  -0.02   0.01   -0.01   0.01  -0.00   0.01  -0.01   0.00
     4   6    -0.01   0.03  -0.02    0.00  -0.01   0.00  -0.01   0.01  -0.01
     5   6     0.01  -0.01   0.01    0.00   0.00   0.00  -0.02   0.01  -0.01
     6   6    -0.02  -0.00  -0.00    0.00  -0.00  -0.00   0.01   0.00   0.00
     7  15     0.00   0.00   0.00   -0.00   0.00   0.00   0.00  -0.00  -0.00
     8   7     0.00   0.01  -0.00    0.00   0.00  -0.00  -0.00  -0.01   0.01
     9   1     0.00   0.01  -0.00   -0.01   0.01  -0.01   0.05  -0.03   0.02
    10   6    -0.00  -0.00   0.00   -0.00  -0.00   0.00   0.00   0.01  -0.00
    11  47    -0.00  -0.00  -0.00   -0.00  -0.00  -0.00   0.00   0.00  -0.00
    12   6    -0.00  -0.00  -0.00   -0.00  -0.00   0.00   0.00   0.01  -0.00
    13  17    -0.00   0.00   0.00    0.00   0.00   0.00   0.00   0.00   0.00
    14   6     0.01   0.00  -0.00    0.07  -0.00  -0.02   0.01  -0.01   0.01
    15   6    -0.00  -0.00  -0.00   -0.03   0.01   0.02  -0.00   0.01   0.00
    16   6    -0.00   0.00   0.00   -0.03   0.01   0.02  -0.00   0.00  -0.01
    17   6     0.00  -0.00  -0.00    0.02  -0.01  -0.01   0.00  -0.00   0.00
    18   6     0.00   0.00   0.00    0.00   0.01   0.01  -0.00   0.00  -0.00
    19   6     0.00   0.00  -0.00    0.02   0.00  -0.02  -0.00  -0.00  -0.00
    20   6    -0.00  -0.00  -0.00   -0.02   0.00  -0.01  -0.00   0.00   0.00
    21   6     0.00   0.00   0.00    0.01   0.00   0.01   0.00  -0.00   0.00
    22   6    -0.00  -0.00  -0.00   -0.03  -0.01  -0.02  -0.00   0.00  -0.00
    23   6    -0.00  -0.00   0.00   -0.02  -0.01   0.00  -0.00  -0.00  -0.00
    24   6    -0.01  -0.00  -0.01   -0.04  -0.02  -0.03  -0.02   0.07  -0.03
    25   6     0.01  -0.00   0.00    0.02   0.00  -0.00  -0.00  -0.03   0.03
    26   6    -0.00   0.00   0.01    0.01   0.01   0.02  -0.01  -0.03   0.03
    27   6    -0.00  -0.01  -0.00   -0.00  -0.01  -0.01   0.01   0.03  -0.01
    28   6     0.00   0.00   0.00    0.01   0.00   0.00  -0.01   0.01   0.01
    29   6    -0.00   0.00  -0.00   -0.01   0.00   0.00  -0.01   0.02  -0.02
    30   6     0.00   0.00  -0.00    0.01   0.01  -0.01  -0.00  -0.02  -0.01
    31   6    -0.00  -0.00  -0.00   -0.02  -0.01  -0.01  -0.01   0.01   0.00
    32   6     0.00   0.00   0.00    0.01   0.01   0.01   0.02  -0.03  -0.01
    33   6    -0.00   0.00   0.00   -0.00  -0.00   0.01   0.02  -0.01   0.01
    34   1    -0.06   0.27  -0.13    0.01  -0.03   0.03   0.00  -0.02   0.02
    35   1    -0.42  -0.38   0.16    0.07   0.06  -0.03   0.02   0.02  -0.01
    36   1     0.56  -0.15   0.11   -0.10   0.03  -0.02   0.04  -0.02   0.01
    37   1    -0.09   0.35  -0.18    0.02  -0.07   0.03  -0.01   0.02  -0.01
    38   1     0.00   0.00   0.01    0.01   0.01   0.00  -0.00  -0.02   0.01
    39   1    -0.01  -0.01  -0.02   -0.00  -0.00  -0.01   0.02   0.00   0.03
    40   1    -0.00  -0.01  -0.01    0.01   0.00  -0.00  -0.02  -0.01  -0.01
    41   1    -0.01   0.01   0.02   -0.01   0.00   0.00   0.03  -0.02  -0.02
    42   1    -0.01   0.00   0.01    0.01  -0.00  -0.01  -0.02  -0.00   0.01
    43   1     0.01  -0.00  -0.01   -0.00   0.01  -0.00  -0.00  -0.02   0.01
    44   1     0.00  -0.00  -0.00   -0.04  -0.04  -0.13  -0.03   0.01  -0.03
    45   1    -0.00   0.01  -0.00   -0.07   0.08  -0.09  -0.03   0.01  -0.05
    46   1    -0.01  -0.02   0.00   -0.03  -0.10   0.05   0.02   0.02   0.02
    47   1    -0.00  -0.01  -0.00   -0.03  -0.11  -0.09   0.01   0.02  -0.00
    48   1     0.00   0.01   0.02    0.10   0.02   0.17   0.01  -0.02  -0.05
    49   1    -0.00  -0.00   0.00   -0.01   0.00  -0.01  -0.01   0.03  -0.02
    50   1     0.00   0.00  -0.00    0.05  -0.01   0.01   0.01  -0.06   0.04
    51   1     0.01   0.01   0.01    0.07   0.20   0.10   0.00   0.07   0.06
    52   1    -0.01   0.00   0.00   -0.14   0.07  -0.00  -0.03   0.01  -0.00
    53   1     0.02  -0.01  -0.00    0.29  -0.13  -0.00   0.05  -0.03   0.01
    54   1    -0.02  -0.01  -0.02   -0.21  -0.21  -0.27  -0.01  -0.04  -0.01
    55   1    -0.01   0.01   0.01   -0.11   0.10   0.18  -0.00   0.02   0.03
    56   1    -0.00   0.01   0.01   -0.11   0.10   0.17  -0.02  -0.01   0.00
    57   1    -0.01  -0.00   0.01   -0.12  -0.05   0.08   0.00   0.00  -0.00
    58   1     0.02   0.01  -0.01    0.24   0.09  -0.15  -0.00  -0.01   0.00
    59   1    -0.01   0.02   0.03   -0.03   0.09   0.11  -0.07  -0.07  -0.06
    60   1     0.00   0.04   0.04    0.00   0.09   0.09   0.06  -0.04  -0.14
    61   1     0.04  -0.01   0.00    0.11  -0.04   0.02   0.18  -0.03  -0.09
    62   1     0.05  -0.02  -0.01    0.12  -0.05  -0.05   0.12  -0.01   0.06
    63   1    -0.03  -0.00   0.06   -0.09  -0.01   0.18  -0.07   0.14   0.24
    64   1    -0.06  -0.03  -0.05   -0.16  -0.07  -0.12  -0.05   0.04  -0.03
    65   1     0.03   0.01   0.02    0.08   0.03   0.06   0.02  -0.00   0.00
    66   1     0.07   0.00  -0.05    0.19   0.02  -0.17  -0.21   0.06   0.06
    67   1    -0.02  -0.04  -0.01   -0.06  -0.15  -0.02   0.09   0.35  -0.03
    68   1     0.01   0.02   0.00    0.02   0.08   0.01  -0.06  -0.18   0.01
    69   1    -0.04   0.00   0.00   -0.07   0.01   0.01   0.30  -0.23  -0.29
    70   1     0.01  -0.01  -0.02    0.02  -0.04  -0.03  -0.09  -0.12   0.19
    71   1    -0.01   0.01   0.00   -0.02   0.05  -0.03  -0.11  -0.12   0.21
    72   1     0.01  -0.00   0.00    0.02  -0.02   0.02   0.09  -0.12   0.12
    73   1    -0.02   0.00  -0.01   -0.06   0.04  -0.05  -0.16   0.25  -0.22
                    115                   116                  117          
                      A                     A                    A          
 Frequencies --   1218.8438             1221.5435            1223.6425      
 Red. masses --      1.2199                1.2649               1.4876      
 Frc consts  --      1.0678                1.1120               1.3124      
 Frac Tr+Rot --    100.0000              100.0000             100.0000      
 IR Inten    --      1.5958                1.2471               5.8159      
  Atom  AN      X      Y      Z       X      Y      Z      X      Y      Z  
     1   6    -0.00  -0.00   0.00   -0.01   0.01  -0.00  -0.01   0.03  -0.02
     2   6    -0.00  -0.00   0.00    0.00   0.00  -0.00  -0.00  -0.01   0.00
     3   6     0.01  -0.01   0.01   -0.02   0.02  -0.01  -0.02   0.04  -0.02
     4   6    -0.01   0.02  -0.01    0.02  -0.03   0.02   0.04  -0.06   0.03
     5   6    -0.03   0.01  -0.01    0.05  -0.02   0.02   0.10  -0.05   0.04
     6   6     0.02  -0.00  -0.00   -0.01  -0.01   0.00  -0.04  -0.02   0.00
     7  15    -0.00  -0.00   0.00    0.01  -0.00   0.00  -0.00  -0.00   0.00
     8   7    -0.01  -0.02   0.01    0.01   0.03  -0.02   0.02   0.07  -0.04
     9   1     0.08  -0.05   0.03   -0.12   0.09  -0.06  -0.25   0.19  -0.12
    10   6     0.00   0.01  -0.01   -0.01  -0.02   0.01  -0.01  -0.03   0.03
    11  47     0.00   0.00  -0.00   -0.00  -0.00   0.00  -0.00  -0.00   0.00
    12   6     0.00   0.01  -0.00   -0.01  -0.02   0.01  -0.01  -0.04   0.01
    13  17     0.00  -0.00   0.00    0.00  -0.00   0.00   0.00  -0.00   0.00
    14   6     0.00   0.07  -0.05   -0.04   0.02  -0.00   0.02   0.01  -0.01
    15   6    -0.01  -0.04   0.00    0.01  -0.01  -0.01  -0.01  -0.01   0.00
    16   6     0.01  -0.01   0.04    0.02  -0.01  -0.00  -0.01   0.00   0.01
    17   6    -0.01   0.01  -0.01   -0.02   0.01   0.00   0.01  -0.00  -0.00
    18   6     0.00  -0.02   0.01   -0.00  -0.01  -0.00   0.00   0.00   0.01
    19   6     0.01   0.02  -0.01   -0.01   0.00   0.01   0.01   0.00  -0.01
    20   6     0.01  -0.01  -0.01    0.01  -0.01   0.00  -0.00  -0.00  -0.00
    21   6    -0.00   0.03  -0.02   -0.01   0.00  -0.01   0.00   0.01  -0.00
    22   6    -0.00  -0.03   0.02    0.02   0.00   0.01  -0.01  -0.01  -0.00
    23   6    -0.01   0.00   0.02    0.01   0.01   0.00  -0.01  -0.00   0.00
    24   6     0.00   0.01  -0.00   -0.06  -0.01  -0.04   0.03   0.03   0.02
    25   6    -0.00  -0.00   0.00    0.03  -0.00   0.01  -0.02  -0.01   0.00
    26   6     0.00  -0.00  -0.00    0.00   0.01   0.03  -0.01  -0.01  -0.01
    27   6     0.00   0.01   0.00   -0.00  -0.01  -0.01   0.00   0.01   0.00
    28   6    -0.00   0.00   0.00    0.01   0.01   0.01  -0.01  -0.00  -0.00
    29   6     0.00   0.00  -0.00   -0.01   0.01  -0.01   0.01   0.00  -0.00
    30   6    -0.00  -0.00   0.00    0.01   0.01  -0.01  -0.01  -0.01   0.00
    31   6     0.00   0.00   0.00   -0.02  -0.01  -0.02   0.01   0.01   0.01
    32   6     0.00  -0.00  -0.00    0.02   0.00   0.02  -0.01  -0.01  -0.01
    33   6     0.00  -0.00  -0.00   -0.00  -0.01   0.02   0.00   0.00  -0.01
    34   1     0.01  -0.05   0.02   -0.03   0.11  -0.05  -0.07   0.29  -0.14
    35   1     0.05   0.04  -0.02   -0.04  -0.03   0.01  -0.23  -0.20   0.08
    36   1     0.06  -0.02   0.02   -0.19   0.07  -0.05  -0.25   0.10  -0.06
    37   1    -0.02   0.03  -0.02    0.04  -0.13   0.07   0.06  -0.14   0.07
    38   1    -0.01  -0.03   0.01    0.01   0.06  -0.01   0.03   0.13  -0.02
    39   1     0.04   0.01   0.06   -0.07  -0.02  -0.09  -0.14  -0.04  -0.20
    40   1    -0.03  -0.02  -0.01    0.06   0.04   0.01   0.12   0.07   0.02
    41   1     0.05  -0.04  -0.03   -0.08   0.06   0.06  -0.17   0.13   0.13
    42   1    -0.03  -0.00   0.02    0.06   0.02  -0.03   0.13   0.03  -0.06
    43   1    -0.01  -0.03   0.02    0.02   0.04  -0.05   0.04   0.09  -0.10
    44   1     0.12  -0.06   0.12    0.06   0.01   0.12  -0.00  -0.02  -0.04
    45   1     0.13   0.04   0.19    0.05  -0.04   0.07   0.02   0.04   0.02
    46   1    -0.12  -0.22  -0.08   -0.02  -0.02  -0.05  -0.02  -0.05   0.01
    47   1    -0.10  -0.18   0.00    0.00   0.06   0.06  -0.03  -0.07  -0.03
    48   1    -0.01   0.16   0.40   -0.08   0.03  -0.03   0.04   0.03   0.12
    49   1     0.02  -0.18   0.12    0.01  -0.04   0.03   0.00  -0.03   0.02
    50   1    -0.04   0.34  -0.22   -0.04   0.07  -0.05   0.01   0.05  -0.03
    51   1     0.04  -0.26  -0.28   -0.05  -0.18  -0.11   0.04   0.03  -0.02
    52   1     0.08  -0.04   0.01    0.12  -0.06   0.01  -0.04   0.02   0.00
    53   1    -0.13   0.10  -0.05   -0.21   0.10  -0.01   0.07  -0.03  -0.01
    54   1    -0.05   0.08  -0.11    0.12   0.15   0.13  -0.07  -0.05  -0.10
    55   1    -0.08  -0.01  -0.05    0.05  -0.06  -0.12  -0.04   0.02   0.04
    56   1     0.04   0.09   0.08    0.07  -0.04  -0.08  -0.03   0.05   0.06
    57   1    -0.10  -0.06   0.06    0.06   0.03  -0.04  -0.06  -0.03   0.04
    58   1     0.17   0.14  -0.13   -0.11  -0.03   0.06   0.11   0.05  -0.07
    59   1    -0.00  -0.02  -0.02   -0.05   0.10   0.13   0.01  -0.09  -0.10
    60   1     0.01  -0.02  -0.02    0.03   0.11   0.07  -0.00  -0.07  -0.08
    61   1     0.01  -0.01  -0.01    0.16  -0.05   0.01  -0.05   0.02  -0.03
    62   1    -0.01   0.01   0.02    0.20  -0.07  -0.04  -0.09   0.04   0.05
    63   1     0.01   0.02  -0.00   -0.13   0.00   0.29   0.08   0.04  -0.14
    64   1     0.02   0.02   0.02   -0.24  -0.09  -0.18   0.13   0.07   0.10
    65   1    -0.02  -0.01  -0.01    0.13   0.05   0.10  -0.07  -0.03  -0.06
    66   1    -0.06   0.00   0.04    0.19   0.05  -0.21  -0.17  -0.02   0.14
    67   1     0.02   0.06  -0.00   -0.05  -0.12  -0.03   0.06   0.17   0.01
    68   1    -0.01  -0.04   0.00    0.02   0.07   0.00  -0.03  -0.09  -0.00
    69   1     0.06  -0.03  -0.03   -0.06  -0.05  -0.08   0.10  -0.02  -0.02
    70   1    -0.02  -0.01   0.04    0.03  -0.05  -0.04  -0.04   0.01   0.07
    71   1    -0.00  -0.01   0.01   -0.08   0.02   0.05   0.02  -0.05   0.02
    72   1     0.01  -0.01   0.01    0.05  -0.06   0.06  -0.01   0.01  -0.01
    73   1    -0.01   0.03  -0.02   -0.12   0.10  -0.11   0.04  -0.01   0.03
                    118                   119                  120          
                      A                     A                    A          
 Frequencies --   1264.5640             1283.0140            1286.4277      
 Red. masses --      1.6766                1.2502               1.3739      
 Frc consts  --      1.5796                1.2126               1.3396      
 Frac Tr+Rot --    100.0000              100.0000             100.0000      
 IR Inten    --      1.1207                1.4875               3.4437      
  Atom  AN      X      Y      Z       X      Y      Z      X      Y      Z  
     1   6     0.02  -0.01   0.01    0.00  -0.00   0.00  -0.03   0.03  -0.01
     2   6     0.00   0.00  -0.00    0.00   0.00  -0.00  -0.03  -0.02   0.01
     3   6     0.00  -0.01   0.01   -0.00   0.00  -0.00   0.01  -0.01   0.01
     4   6    -0.01   0.01  -0.00    0.00  -0.00   0.00  -0.02   0.02  -0.01
     5   6    -0.05   0.04  -0.03    0.00  -0.00   0.00  -0.02   0.02  -0.01
     6   6    -0.02   0.02  -0.01   -0.01   0.00  -0.00   0.08  -0.03   0.02
     7  15    -0.00  -0.00   0.00    0.00   0.00  -0.00  -0.00  -0.00  -0.00
     8   7     0.15   0.00   0.01   -0.00   0.00  -0.00   0.01  -0.01   0.01
     9   1     0.24  -0.03   0.04   -0.00   0.00   0.00   0.02  -0.01   0.01
    10   6    -0.12  -0.00   0.03    0.00  -0.00   0.00  -0.01   0.00  -0.00
    11  47    -0.00  -0.00   0.00    0.00  -0.00  -0.00   0.00   0.00  -0.00
    12   6    -0.11  -0.03  -0.03    0.00  -0.00   0.00  -0.01   0.00  -0.00
    13  17    -0.00  -0.00   0.00    0.00   0.00   0.00   0.00  -0.00   0.00
    14   6    -0.00   0.00   0.00    0.07  -0.02  -0.01  -0.01   0.04  -0.03
    15   6     0.00  -0.00   0.00   -0.01   0.00   0.01  -0.00  -0.01  -0.00
    16   6     0.00  -0.00  -0.00   -0.01   0.02   0.01   0.01  -0.01   0.01
    17   6    -0.00   0.00   0.00    0.01  -0.01  -0.01  -0.00   0.01  -0.01
    18   6     0.00  -0.00   0.00   -0.02  -0.00  -0.00   0.00  -0.01   0.01
    19   6     0.00   0.00   0.00    0.02   0.00  -0.01  -0.00   0.01  -0.00
    20   6    -0.00  -0.00  -0.00   -0.02   0.00   0.01   0.00  -0.01   0.01
    21   6    -0.00   0.00   0.00    0.01  -0.00   0.01  -0.00   0.01  -0.01
    22   6     0.00  -0.00  -0.00   -0.01  -0.00  -0.01   0.00  -0.01   0.01
    23   6     0.00  -0.00  -0.00   -0.01   0.01   0.00   0.00  -0.01   0.00
    24   6    -0.00  -0.01   0.00   -0.07  -0.04  -0.04  -0.03   0.09  -0.04
    25   6    -0.00   0.00  -0.00    0.02  -0.00  -0.01   0.01  -0.03   0.01
    26   6     0.00   0.00  -0.00   -0.01   0.02   0.02  -0.02  -0.02   0.01
    27   6     0.00  -0.00  -0.00   -0.01  -0.01  -0.01   0.00   0.02  -0.02
    28   6    -0.00   0.00   0.00    0.01   0.01   0.01   0.02  -0.03   0.01
    29   6     0.00  -0.00  -0.00   -0.02  -0.00  -0.00  -0.02   0.03  -0.02
    30   6     0.00   0.00   0.00    0.01   0.01   0.02   0.01  -0.02   0.02
    31   6    -0.00  -0.00  -0.00   -0.02  -0.01  -0.01  -0.01   0.02  -0.00
    32   6     0.00   0.00   0.00    0.02   0.01   0.01   0.02  -0.01  -0.01
    33   6     0.00   0.00  -0.00    0.03   0.01   0.01   0.00  -0.02   0.01
    34   1     0.05  -0.14   0.07    0.01  -0.02   0.01  -0.07   0.20  -0.09
    35   1     0.02   0.01  -0.00   -0.00  -0.00   0.00   0.02   0.03  -0.01
    36   1     0.07  -0.03   0.02   -0.00   0.00  -0.00  -0.02  -0.00   0.00
    37   1     0.00  -0.03   0.01   -0.00   0.02  -0.01   0.03  -0.20   0.10
    38   1     0.28   0.16   0.34   -0.00   0.00  -0.01   0.02   0.00   0.02
    39   1     0.06  -0.25  -0.24   -0.00   0.00  -0.00   0.02  -0.01   0.01
    40   1     0.11   0.01  -0.25    0.00  -0.00   0.00   0.01   0.01  -0.01
    41   1     0.01   0.06   0.35   -0.00   0.00  -0.01   0.02  -0.01   0.01
    42   1     0.06   0.22   0.15   -0.00  -0.00  -0.00   0.01   0.01   0.00
    43   1     0.34  -0.17  -0.28   -0.00   0.00   0.00   0.02  -0.01  -0.01
    44   1    -0.00   0.00  -0.00    0.09  -0.02   0.11   0.07  -0.01   0.11
    45   1     0.00  -0.00   0.00   -0.14   0.02  -0.22  -0.01   0.02  -0.03
    46   1     0.00   0.01  -0.00   -0.12  -0.27  -0.05   0.02   0.05  -0.00
    47   1    -0.00  -0.00   0.00    0.10   0.17   0.02  -0.06  -0.11  -0.03
    48   1     0.00  -0.00  -0.01   -0.19   0.08  -0.07   0.07  -0.04  -0.03
    49   1     0.00  -0.00   0.00   -0.04  -0.03  -0.01  -0.01   0.09  -0.06
    50   1    -0.00   0.00  -0.00   -0.02  -0.00  -0.00   0.00  -0.03   0.02
    51   1    -0.00  -0.01  -0.01   -0.15  -0.11   0.07  -0.06   0.01   0.06
    52   1     0.00  -0.00   0.00    0.12  -0.06   0.03  -0.05   0.02   0.02
    53   1    -0.00   0.00  -0.00   -0.04   0.02   0.00   0.01  -0.01   0.01
    54   1     0.00   0.00   0.01    0.05   0.07   0.03   0.02  -0.13   0.09
    55   1    -0.00   0.00   0.01    0.00   0.02   0.05  -0.09   0.08   0.11
    56   1     0.00   0.00   0.00   -0.05   0.07   0.10   0.09  -0.06  -0.14
    57   1     0.00   0.00  -0.00    0.11   0.08  -0.07   0.04  -0.01  -0.03
    58   1    -0.01  -0.01   0.01   -0.07  -0.02   0.04  -0.00  -0.01   0.00
    59   1    -0.00   0.01   0.01   -0.03   0.00  -0.01  -0.01  -0.21  -0.26
    60   1    -0.00  -0.01  -0.01   -0.03   0.13   0.17  -0.02   0.23   0.23
    61   1     0.01  -0.00  -0.00    0.31  -0.09  -0.05  -0.16   0.06  -0.01
    62   1    -0.02   0.01   0.00   -0.11   0.00  -0.02   0.37  -0.09  -0.05
    63   1     0.00   0.01   0.01    0.09   0.15  -0.11  -0.04  -0.24  -0.08
    64   1    -0.00   0.00  -0.00    0.07   0.03   0.05   0.04  -0.01   0.02
    65   1    -0.00   0.00  -0.00   -0.16  -0.06  -0.12  -0.02  -0.07  -0.06
    66   1    -0.01   0.00  -0.00   -0.03  -0.08   0.11   0.16  -0.20   0.20
    67   1    -0.00  -0.00   0.00    0.01   0.02   0.01  -0.00  -0.02   0.01
    68   1    -0.00  -0.00  -0.00   -0.03  -0.09   0.05   0.04   0.13   0.05
    69   1     0.01   0.00   0.00    0.22   0.09   0.17  -0.01   0.07   0.08
    70   1    -0.00  -0.00  -0.00   -0.15  -0.17   0.26  -0.07  -0.06   0.15
    71   1     0.01   0.01  -0.01    0.09   0.15  -0.24  -0.05  -0.01   0.04
    72   1     0.00  -0.00   0.00   -0.01   0.08  -0.07  -0.13   0.15  -0.14
    73   1    -0.00   0.00  -0.00    0.04  -0.02   0.02   0.04  -0.07   0.06
                    121                   122                  123          
                      A                     A                    A          
 Frequencies --   1290.0550             1294.9749            1303.7727      
 Red. masses --      1.3215                1.3926               1.8661      
 Frc consts  --      1.2958                1.3760               1.8690      
 Frac Tr+Rot --    100.0000              100.0000             100.0000      
 IR Inten    --      1.6472                7.8160               4.4016      
  Atom  AN      X      Y      Z       X      Y      Z      X      Y      Z  
     1   6     0.00   0.00   0.00   -0.01   0.02  -0.01  -0.05   0.07  -0.04
     2   6     0.00   0.00  -0.00   -0.01  -0.01   0.00  -0.06  -0.04   0.02
     3   6     0.00   0.00  -0.00    0.01  -0.01   0.00   0.03  -0.03   0.02
     4   6     0.00  -0.00   0.00   -0.01   0.01  -0.01  -0.04   0.04  -0.03
     5   6     0.00  -0.01   0.00   -0.01   0.01  -0.01  -0.04   0.04  -0.03
     6   6    -0.00  -0.00  -0.01    0.04  -0.02   0.01   0.17  -0.07   0.04
     7  15     0.00   0.00   0.00   -0.01   0.00  -0.00  -0.00   0.00  -0.00
     8   7    -0.00   0.00  -0.00    0.00  -0.01   0.00   0.01  -0.02   0.01
     9   1     0.00   0.00  -0.00   -0.00  -0.00   0.01  -0.02  -0.02   0.01
    10   6     0.00  -0.00   0.00   -0.00   0.00  -0.00  -0.01   0.01  -0.01
    11  47     0.00   0.00   0.00   -0.00   0.00  -0.00   0.00   0.00  -0.00
    12   6     0.00  -0.00   0.00   -0.00   0.00  -0.00  -0.01   0.01  -0.00
    13  17     0.00   0.00   0.00   -0.00  -0.00   0.00  -0.00  -0.00  -0.00
    14   6    -0.02   0.09  -0.06    0.09   0.00  -0.02  -0.01  -0.03   0.03
    15   6    -0.01  -0.02  -0.00   -0.02  -0.00   0.02  -0.00   0.00  -0.02
    16   6     0.02   0.00   0.02   -0.02   0.01   0.01   0.00   0.00  -0.01
    17   6    -0.02   0.02  -0.03    0.03  -0.01  -0.01  -0.01  -0.00   0.01
    18   6     0.00  -0.03   0.02   -0.03  -0.00   0.00   0.01   0.01  -0.01
    19   6     0.01   0.03  -0.01    0.03   0.00  -0.02  -0.01  -0.00   0.02
    20   6     0.00  -0.02   0.02   -0.03   0.00   0.01   0.01   0.00  -0.01
    21   6    -0.00   0.03  -0.02    0.03   0.01   0.01  -0.01  -0.02  -0.00
    22   6     0.00  -0.03   0.02   -0.01  -0.02  -0.02  -0.00   0.02   0.01
    23   6     0.01  -0.03   0.01   -0.03   0.00   0.01   0.01   0.01  -0.00
    24   6    -0.00  -0.05   0.01    0.07   0.02   0.04  -0.00  -0.06   0.01
    25   6    -0.00   0.01  -0.01   -0.02   0.01   0.00   0.00   0.01  -0.02
    26   6     0.01   0.01  -0.00   -0.01  -0.01  -0.01   0.00   0.02  -0.00
    27   6    -0.01  -0.01   0.01    0.01   0.01   0.01  -0.01  -0.04   0.01
    28   6    -0.01   0.02  -0.00   -0.02  -0.01  -0.01   0.00   0.03  -0.00
    29   6     0.00  -0.02   0.01    0.02  -0.00   0.01  -0.01  -0.02   0.02
    30   6    -0.00   0.01  -0.01   -0.01  -0.01  -0.02   0.00   0.03  -0.00
    31   6     0.00  -0.01  -0.00    0.02   0.01   0.01   0.01  -0.03  -0.01
    32   6    -0.01   0.01   0.01   -0.02  -0.01  -0.00  -0.01   0.01   0.02
    33   6     0.00   0.01  -0.01   -0.02  -0.01  -0.01   0.00   0.03  -0.01
    34   1     0.00  -0.02  -0.01   -0.04   0.12  -0.06  -0.15   0.48  -0.24
    35   1    -0.01  -0.01   0.01    0.00   0.00  -0.00   0.02   0.02  -0.01
    36   1    -0.01   0.00  -0.00   -0.01  -0.00   0.00  -0.02  -0.02   0.01
    37   1    -0.00   0.02  -0.01    0.02  -0.11   0.06   0.08  -0.45   0.23
    38   1    -0.01  -0.00  -0.01    0.01  -0.00   0.01   0.02  -0.01   0.04
    39   1    -0.01   0.00  -0.00    0.01  -0.01   0.01   0.04  -0.01   0.03
    40   1     0.00   0.00   0.01    0.00   0.01  -0.00   0.01   0.02  -0.01
    41   1    -0.01   0.00  -0.01    0.01  -0.01  -0.00   0.05  -0.03   0.00
    42   1     0.00  -0.00   0.00    0.00   0.01  -0.00   0.01   0.02  -0.01
    43   1    -0.01   0.01   0.00    0.01  -0.01  -0.01   0.03  -0.03  -0.01
    44   1     0.17  -0.02   0.26    0.14  -0.03   0.15  -0.05   0.02  -0.05
    45   1    -0.01   0.04  -0.03   -0.18   0.04  -0.27   0.06  -0.01   0.10
    46   1    -0.00   0.05  -0.04   -0.13  -0.28  -0.05   0.02   0.03   0.01
    47   1    -0.13  -0.28  -0.07    0.10   0.15   0.00   0.02   0.05   0.01
    48   1     0.16  -0.10  -0.09   -0.24   0.12  -0.05   0.03  -0.02   0.02
    49   1    -0.03   0.21  -0.14   -0.06  -0.01  -0.04   0.03  -0.00   0.02
    50   1     0.01  -0.06   0.04   -0.01  -0.01  -0.00  -0.00  -0.03   0.02
    51   1    -0.15   0.00   0.14   -0.22  -0.13   0.13   0.10   0.05  -0.05
    52   1    -0.12   0.06   0.06    0.17  -0.09   0.05  -0.06   0.04  -0.03
    53   1     0.04  -0.02   0.02   -0.04   0.02   0.01   0.04  -0.02  -0.00
    54   1     0.04  -0.29   0.20    0.06   0.02   0.06  -0.02   0.06  -0.06
    55   1    -0.19   0.17   0.25   -0.05   0.06   0.13   0.08  -0.07  -0.12
    56   1     0.19  -0.13  -0.28   -0.04   0.08   0.10  -0.04  -0.00   0.03
    57   1     0.12  -0.01  -0.09    0.16   0.11  -0.10  -0.08  -0.04   0.05
    58   1    -0.04  -0.04   0.03   -0.05  -0.02   0.03   0.01   0.02  -0.01
    59   1    -0.00   0.10   0.12    0.03   0.01   0.02  -0.01   0.12   0.14
    60   1     0.00  -0.08  -0.07    0.01  -0.13  -0.15  -0.01  -0.05  -0.02
    61   1     0.12  -0.05   0.00   -0.19   0.06   0.02   0.12  -0.05   0.01
    62   1    -0.20   0.05   0.02    0.06  -0.00   0.01  -0.15   0.03  -0.00
    63   1     0.04   0.15   0.02   -0.04  -0.12   0.05   0.07   0.22  -0.00
    64   1    -0.01   0.00  -0.00   -0.01  -0.01  -0.01   0.01   0.00   0.02
    65   1    -0.01   0.03   0.01    0.11   0.05   0.08  -0.08   0.02  -0.02
    66   1    -0.08   0.09  -0.08   -0.01   0.08  -0.09  -0.09   0.09  -0.09
    67   1     0.01   0.02  -0.00   -0.00  -0.01  -0.01   0.02   0.05  -0.00
    68   1    -0.03  -0.09  -0.02    0.02   0.06  -0.05  -0.05  -0.18  -0.01
    69   1     0.04  -0.02  -0.01   -0.18  -0.08  -0.14   0.07   0.00   0.03
    70   1     0.01   0.00  -0.04    0.12   0.15  -0.21   0.03   0.01  -0.07
    71   1     0.05   0.04  -0.08   -0.05  -0.11   0.17   0.07   0.06  -0.11
    72   1     0.07  -0.06   0.06    0.01  -0.07   0.07   0.10  -0.06   0.06
    73   1    -0.01   0.03  -0.03   -0.02   0.01  -0.01  -0.01   0.01  -0.02
                    124                   125                  126          
                      A                     A                    A          
 Frequencies --   1314.8340             1316.9876            1317.9170      
 Red. masses --      1.5706                1.5487               1.5604      
 Frc consts  --      1.5998                1.5826               1.5969      
 Frac Tr+Rot --    100.0000              100.0000             100.0000      
 IR Inten    --      0.4823                0.4080               2.0504      
  Atom  AN      X      Y      Z       X      Y      Z      X      Y      Z  
     1   6    -0.01   0.01  -0.01   -0.01   0.01  -0.01  -0.00   0.01  -0.01
     2   6    -0.01  -0.01   0.00   -0.01  -0.01   0.00  -0.01  -0.01   0.00
     3   6     0.01  -0.00   0.00    0.00  -0.00   0.00   0.01  -0.00   0.00
     4   6    -0.00   0.01  -0.00   -0.01   0.01  -0.00  -0.00   0.01  -0.00
     5   6    -0.01   0.00  -0.00   -0.00   0.01  -0.00  -0.01  -0.01   0.00
     6   6     0.02  -0.01   0.01    0.02  -0.01   0.01   0.01  -0.00   0.00
     7  15    -0.00  -0.00  -0.00   -0.00   0.00   0.00  -0.00  -0.00  -0.00
     8   7     0.00  -0.00   0.00   -0.00  -0.00   0.00  -0.00   0.01  -0.00
     9   1    -0.00  -0.00  -0.00   -0.01   0.00   0.00   0.02  -0.00   0.00
    10   6    -0.00  -0.00  -0.00   -0.00   0.00  -0.00   0.00  -0.00   0.00
    11  47     0.00  -0.00  -0.00    0.00   0.00   0.00   0.00  -0.00  -0.00
    12   6    -0.00  -0.00   0.00    0.00   0.00   0.00   0.00  -0.00   0.00
    13  17    -0.00  -0.00  -0.00   -0.00   0.00  -0.00  -0.00  -0.00  -0.00
    14   6     0.02  -0.01   0.01   -0.05   0.04  -0.01  -0.03  -0.02   0.03
    15   6    -0.02  -0.01  -0.02    0.05   0.02   0.07   0.00   0.00  -0.02
    16   6    -0.00   0.01   0.00    0.01  -0.02  -0.01   0.02   0.05   0.02
    17   6    -0.02   0.00  -0.01    0.03  -0.01   0.03   0.00  -0.02  -0.06
    18   6     0.01  -0.01  -0.00   -0.01   0.04   0.00  -0.01  -0.00   0.02
    19   6     0.00   0.03   0.02   -0.01  -0.08  -0.07   0.02   0.02   0.00
    20   6     0.01  -0.01  -0.00   -0.03   0.03   0.00  -0.02  -0.02  -0.01
    21   6    -0.02  -0.01  -0.02    0.04   0.02   0.06   0.03   0.05   0.04
    22   6    -0.01   0.02   0.02    0.02  -0.04  -0.05   0.01  -0.03  -0.06
    23   6     0.01   0.00   0.01   -0.03  -0.01  -0.03  -0.02  -0.01   0.01
    24   6    -0.02  -0.05   0.00   -0.00  -0.03   0.01  -0.05   0.02  -0.03
    25   6    -0.03   0.05   0.07   -0.01   0.02   0.02   0.00   0.00   0.02
    26   6     0.01   0.01  -0.01   -0.01   0.01   0.01   0.08  -0.03  -0.03
    27   6    -0.00   0.02   0.01    0.00  -0.01  -0.01  -0.04   0.02   0.08
    28   6    -0.03  -0.02   0.01   -0.00   0.00   0.01  -0.01  -0.01  -0.03
    29   6     0.06   0.02  -0.07    0.00   0.01  -0.02   0.03  -0.00  -0.01
    30   6    -0.02  -0.05  -0.00    0.00  -0.02  -0.00  -0.02   0.00   0.00
    31   6    -0.03   0.05   0.08   -0.02   0.01   0.03   0.04  -0.01  -0.00
    32   6     0.05   0.02  -0.07    0.02   0.01  -0.03  -0.01  -0.01   0.03
    33   6     0.01  -0.03  -0.02    0.01  -0.00  -0.00  -0.01   0.01  -0.03
    34   1    -0.02   0.05  -0.03   -0.02   0.07  -0.03   0.00  -0.01   0.00
    35   1    -0.01  -0.01   0.00   -0.00  -0.00  -0.00  -0.00  -0.00   0.00
    36   1    -0.01  -0.00  -0.00    0.00  -0.00   0.00  -0.03   0.01  -0.00
    37   1     0.01  -0.04   0.02    0.01  -0.06   0.03  -0.00   0.01  -0.00
    38   1     0.00   0.00   0.00    0.00  -0.00   0.00  -0.00   0.01  -0.01
    39   1     0.00   0.00   0.00    0.01   0.00   0.01  -0.01   0.00  -0.01
    40   1     0.00   0.00   0.00   -0.00   0.00   0.00   0.01   0.01   0.01
    41   1     0.00   0.00   0.00    0.01  -0.01  -0.01  -0.01   0.01   0.00
    42   1     0.00   0.00  -0.00   -0.00  -0.00  -0.00   0.01  -0.00  -0.01
    43   1     0.00  -0.00  -0.00    0.00  -0.00   0.00  -0.00   0.01  -0.00
    44   1     0.05   0.00   0.08   -0.16  -0.00  -0.26  -0.10   0.01  -0.14
    45   1     0.03   0.01   0.05   -0.08  -0.02  -0.12   0.14  -0.01   0.21
    46   1    -0.04  -0.10  -0.02    0.14   0.31   0.08  -0.02  -0.03  -0.03
    47   1     0.03   0.08   0.03   -0.12  -0.22  -0.06  -0.08  -0.19  -0.07
    48   1     0.02  -0.01   0.00   -0.01  -0.00  -0.02  -0.00   0.00   0.01
    49   1     0.01   0.08  -0.03   -0.01  -0.25   0.12  -0.05   0.12  -0.11
    50   1    -0.01  -0.05   0.03    0.04   0.16  -0.10   0.05  -0.10   0.07
    51   1     0.01  -0.01  -0.02    0.02   0.08   0.04   0.01  -0.02  -0.03
    52   1    -0.13   0.06  -0.00    0.35  -0.17  -0.01   0.11  -0.05   0.06
    53   1     0.09  -0.04   0.00   -0.26   0.11   0.00  -0.06   0.06  -0.05
    54   1     0.01   0.01   0.01   -0.02   0.00  -0.03  -0.04  -0.03  -0.04
    55   1     0.05  -0.06  -0.09   -0.15   0.17   0.29   0.01   0.01   0.02
    56   1    -0.01  -0.01  -0.00    0.02   0.01  -0.01  -0.12   0.14   0.25
    57   1    -0.03  -0.04   0.01    0.06   0.11  -0.01   0.21   0.10  -0.13
    58   1     0.00   0.03  -0.01   -0.01  -0.09   0.04  -0.14  -0.07   0.09
    59   1     0.03  -0.05  -0.06   -0.00   0.04   0.05   0.01  -0.16  -0.20
    60   1     0.06  -0.22  -0.30    0.03  -0.11  -0.14  -0.02   0.12   0.14
    61   1     0.18  -0.06  -0.01    0.12  -0.03  -0.02  -0.23   0.05   0.06
    62   1    -0.27   0.07   0.04   -0.07   0.00  -0.02  -0.18   0.07   0.06
    63   1     0.00  -0.03  -0.03    0.01   0.06   0.00   0.02  -0.03  -0.09
    64   1    -0.17  -0.01  -0.12   -0.04   0.01  -0.02  -0.12  -0.10  -0.11
    65   1     0.25   0.04   0.13    0.02  -0.01   0.00   0.17   0.11   0.17
    66   1     0.01  -0.01   0.01    0.00   0.01  -0.02   0.02  -0.01   0.02
    67   1    -0.06  -0.22   0.01   -0.02  -0.06  -0.01   0.03   0.01   0.04
    68   1     0.11   0.38  -0.02    0.02   0.08   0.01   0.00  -0.01  -0.05
    69   1    -0.02  -0.05  -0.06    0.02  -0.01   0.00   0.01  -0.01  -0.02
    70   1    -0.19  -0.14   0.34   -0.07  -0.05   0.11  -0.06  -0.07   0.11
    71   1    -0.04  -0.03   0.06   -0.03  -0.02   0.05   0.11   0.11  -0.22
    72   1    -0.17   0.10  -0.07   -0.06   0.08  -0.07   0.08  -0.17   0.17
    73   1     0.13  -0.05   0.10    0.07  -0.06   0.06  -0.05   0.14  -0.11
                    127                   128                  129          
                      A                     A                    A          
 Frequencies --   1319.7715             1324.1442            1327.8800      
 Red. masses --      1.5668                2.4801               1.6859      
 Frc consts  --      1.6079                2.5621               1.7514      
 Frac Tr+Rot --    100.0000              100.0000             100.0000      
 IR Inten    --      0.1201                1.2867               0.1658      
  Atom  AN      X      Y      Z       X      Y      Z      X      Y      Z  
     1   6     0.00  -0.01   0.01    0.02  -0.10   0.05   0.00  -0.02   0.01
     2   6     0.00   0.01  -0.00    0.05   0.06  -0.02   0.01   0.01  -0.01
     3   6    -0.01   0.00  -0.00   -0.12   0.01  -0.01  -0.03  -0.00  -0.00
     4   6    -0.00  -0.01   0.00   -0.01  -0.08   0.04  -0.00  -0.02   0.01
     5   6     0.02   0.01  -0.01    0.14   0.15  -0.06   0.03   0.04  -0.02
     6   6    -0.01   0.00  -0.00   -0.11  -0.01  -0.00  -0.02  -0.01   0.00
     7  15     0.00  -0.00   0.00    0.00   0.00   0.00   0.00   0.00  -0.00
     8   7     0.00  -0.01   0.00    0.03  -0.09   0.05   0.01  -0.03   0.01
     9   1    -0.03   0.00  -0.00   -0.34   0.04  -0.06  -0.10   0.02  -0.02
    10   6    -0.00   0.01  -0.00   -0.01   0.06  -0.03  -0.00   0.02  -0.01
    11  47    -0.00   0.00  -0.00   -0.00   0.00  -0.00  -0.00   0.00  -0.00
    12   6    -0.00   0.01  -0.00   -0.01   0.06  -0.03  -0.00   0.02  -0.01
    13  17     0.00   0.00   0.00    0.00   0.00  -0.00   0.00   0.00  -0.00
    14   6    -0.03  -0.03   0.03    0.01   0.01  -0.01  -0.01   0.00  -0.00
    15   6    -0.00  -0.00  -0.04   -0.01  -0.00   0.00   0.01   0.00  -0.00
    16   6     0.03   0.06   0.03    0.00  -0.00   0.00  -0.00   0.01  -0.00
    17   6     0.00  -0.03  -0.08   -0.01   0.01   0.01   0.02  -0.01  -0.00
    18   6    -0.00  -0.01   0.02   -0.00  -0.01   0.00  -0.00   0.01  -0.01
    19   6     0.00   0.04   0.03    0.01   0.00  -0.01  -0.02  -0.01   0.01
    20   6    -0.00  -0.03  -0.01   -0.01   0.01   0.00   0.01  -0.01   0.00
    21   6     0.02   0.07   0.01    0.00  -0.02   0.01  -0.00   0.03  -0.01
    22   6     0.01  -0.02  -0.04   -0.00   0.01   0.00   0.00  -0.01   0.00
    23   6    -0.02  -0.02   0.03    0.01   0.01  -0.01  -0.01  -0.01   0.01
    24   6     0.04  -0.01   0.02   -0.01   0.01  -0.01  -0.00  -0.00   0.00
    25   6    -0.00  -0.00  -0.01    0.00  -0.01   0.01  -0.02   0.02  -0.02
    26   6    -0.06   0.02   0.03    0.01   0.01  -0.01  -0.02  -0.03   0.00
    27   6     0.03  -0.02  -0.08   -0.02  -0.04   0.03   0.03   0.11   0.01
    28   6     0.01   0.01   0.03    0.01   0.01   0.00  -0.05  -0.02  -0.04
    29   6    -0.04   0.02  -0.01   -0.01   0.02  -0.02   0.07  -0.06   0.05
    30   6     0.02  -0.01  -0.00   -0.01  -0.02   0.00   0.01   0.05  -0.00
    31   6    -0.03   0.01   0.01    0.05   0.00   0.02  -0.08  -0.02  -0.04
    32   6     0.00   0.00  -0.02   -0.01  -0.00   0.00   0.03   0.01   0.01
    33   6     0.00  -0.01   0.03   -0.02   0.02  -0.02   0.03  -0.05   0.03
    34   1    -0.01   0.03  -0.01   -0.09   0.34  -0.16  -0.03   0.11  -0.07
    35   1     0.01   0.01  -0.00   -0.03  -0.01   0.01  -0.02  -0.02   0.01
    36   1     0.03  -0.01   0.01    0.28  -0.10   0.07   0.06  -0.03   0.02
    37   1     0.00  -0.03   0.01    0.04  -0.29   0.14   0.01  -0.09   0.05
    38   1     0.00  -0.01   0.01    0.03  -0.14   0.11   0.01  -0.04   0.03
    39   1     0.02   0.00   0.02    0.19   0.00   0.17   0.05  -0.00   0.04
    40   1    -0.01  -0.01  -0.01   -0.12  -0.06  -0.09  -0.03  -0.01  -0.02
    41   1     0.02  -0.01  -0.01    0.20  -0.12  -0.06   0.06  -0.03  -0.02
    42   1    -0.01   0.00   0.01   -0.14   0.03   0.08  -0.04   0.01   0.02
    43   1     0.00  -0.02   0.01    0.04  -0.16   0.06   0.01  -0.05   0.02
    44   1    -0.07   0.02  -0.07    0.01  -0.01  -0.01  -0.00   0.02   0.04
    45   1     0.15  -0.02   0.23    0.01   0.02   0.03  -0.02  -0.02  -0.05
    46   1    -0.04  -0.09  -0.03   -0.03  -0.05  -0.03   0.04   0.06   0.05
    47   1    -0.10  -0.21  -0.07    0.02   0.03   0.01  -0.05  -0.08  -0.03
    48   1     0.02   0.01   0.05   -0.00  -0.00  -0.02  -0.00   0.00   0.01
    49   1    -0.06   0.24  -0.18    0.00  -0.03   0.02  -0.01   0.04  -0.03
    50   1     0.06  -0.18   0.12   -0.01   0.05  -0.03   0.01  -0.07   0.04
    51   1     0.02  -0.03  -0.05   -0.02   0.01   0.02   0.02   0.01  -0.02
    52   1     0.03  -0.01   0.07   -0.02   0.01  -0.00   0.04  -0.02   0.00
    53   1    -0.04   0.06  -0.06    0.04  -0.02   0.01  -0.08   0.04  -0.01
    54   1    -0.02  -0.06   0.00    0.00   0.02  -0.01   0.00  -0.03   0.02
    55   1     0.04  -0.06  -0.09   -0.01   0.02   0.04   0.00  -0.03  -0.06
    56   1    -0.13   0.18   0.29    0.01  -0.04  -0.05  -0.01   0.05   0.07
    57   1     0.21   0.07  -0.14    0.01   0.01  -0.01  -0.02  -0.01   0.01
    58   1    -0.12  -0.03   0.07   -0.02  -0.01   0.02   0.05   0.02  -0.03
    59   1    -0.03   0.14   0.18   -0.02  -0.01   0.01   0.10  -0.13  -0.19
    60   1     0.03  -0.11  -0.15    0.03  -0.01  -0.05  -0.10   0.10   0.24
    61   1     0.15  -0.04  -0.03   -0.11   0.02   0.05   0.30  -0.07  -0.15
    62   1     0.18  -0.06  -0.05    0.07  -0.02  -0.04  -0.23   0.09   0.13
    63   1    -0.03   0.03   0.10    0.03   0.04  -0.03  -0.01  -0.11  -0.05
    64   1     0.08   0.08   0.07   -0.11  -0.06  -0.09   0.20   0.09   0.15
    65   1    -0.14  -0.09  -0.14    0.08   0.05   0.08  -0.07  -0.04  -0.06
    66   1     0.01  -0.01   0.00   -0.01  -0.01   0.02  -0.09   0.06  -0.02
    67   1    -0.02   0.03  -0.04    0.05   0.12   0.01  -0.09  -0.32   0.01
    68   1    -0.00  -0.01   0.05   -0.02  -0.08  -0.02   0.06   0.22  -0.01
    69   1     0.00   0.01   0.01   -0.06   0.00  -0.00   0.05   0.01   0.02
    70   1     0.04   0.05  -0.07   -0.07  -0.03   0.12   0.10   0.01  -0.17
    71   1    -0.08  -0.09   0.16    0.09   0.04  -0.12  -0.16  -0.05   0.20
    72   1    -0.09   0.17  -0.17    0.01  -0.02   0.02   0.04  -0.09   0.08
    73   1     0.06  -0.14   0.11    0.03  -0.03   0.03  -0.12   0.19  -0.17
                    130                   131                  132          
                      A                     A                    A          
 Frequencies --   1328.2818             1333.4994            1338.0240      
 Red. masses --      1.6451                1.7884               1.7743      
 Frc consts  --      1.7101                1.8737               1.8716      
 Frac Tr+Rot --    100.0000              100.0000             100.0000      
 IR Inten    --      0.5024               50.4407              21.4356      
  Atom  AN      X      Y      Z       X      Y      Z      X      Y      Z  
     1   6     0.00  -0.01   0.00   -0.00   0.00  -0.00  -0.00   0.00  -0.00
     2   6     0.00   0.00  -0.00   -0.00  -0.00   0.00   0.00  -0.00   0.00
     3   6    -0.00   0.00  -0.00    0.00   0.00   0.00   0.00  -0.00   0.00
     4   6     0.00  -0.00   0.00    0.00   0.00  -0.00  -0.00  -0.00   0.00
     5   6     0.00   0.00  -0.00   -0.00  -0.00   0.00   0.00  -0.00   0.00
     6   6    -0.01   0.00  -0.00    0.00   0.00  -0.00  -0.00  -0.00   0.00
     7  15    -0.00   0.00  -0.00   -0.00   0.00   0.00   0.00  -0.00   0.00
     8   7     0.00  -0.00   0.00   -0.00   0.00  -0.00   0.01  -0.00   0.00
     9   1    -0.00  -0.00  -0.00    0.01   0.00   0.01  -0.03   0.01  -0.01
    10   6    -0.00   0.00  -0.00   -0.00  -0.00   0.00  -0.00   0.00  -0.00
    11  47     0.00   0.00  -0.00    0.00  -0.00  -0.00   0.00  -0.00   0.00
    12   6    -0.00   0.00  -0.00   -0.00  -0.00   0.00  -0.00   0.00  -0.00
    13  17    -0.00   0.00  -0.00   -0.00   0.00   0.00  -0.00   0.00  -0.00
    14   6     0.01   0.01  -0.01   -0.01  -0.03  -0.04  -0.01  -0.03  -0.03
    15   6     0.02   0.01  -0.01    0.02   0.03   0.04   0.01   0.03   0.04
    16   6    -0.04  -0.00  -0.01    0.02   0.05   0.05   0.01   0.03   0.04
    17   6     0.10  -0.04   0.02   -0.01  -0.05  -0.07  -0.01  -0.04  -0.08
    18   6    -0.01   0.05  -0.04    0.02   0.03   0.03   0.01   0.02   0.03
    19   6    -0.08  -0.04   0.06   -0.02  -0.06  -0.06  -0.00  -0.04  -0.06
    20   6     0.06  -0.03   0.01    0.01   0.01   0.03   0.00   0.01   0.03
    21   6    -0.01   0.09  -0.07   -0.02  -0.03  -0.06  -0.01  -0.04  -0.05
    22   6    -0.00  -0.02   0.03    0.01   0.03   0.04   0.00   0.03   0.05
    23   6    -0.05  -0.02   0.03   -0.00   0.02   0.03   0.00   0.03   0.03
    24   6    -0.01  -0.00   0.00    0.02  -0.01  -0.04  -0.03   0.01   0.04
    25   6     0.01  -0.00   0.00   -0.03   0.01   0.05   0.04  -0.02  -0.05
    26   6     0.02   0.01  -0.00   -0.03   0.01   0.03   0.03  -0.01  -0.03
    27   6    -0.02  -0.03   0.02    0.04  -0.01  -0.04  -0.04   0.01   0.05
    28   6     0.02   0.01   0.00   -0.03   0.01   0.02   0.03  -0.01  -0.02
    29   6    -0.02   0.01  -0.01    0.07  -0.01  -0.06  -0.07   0.01   0.06
    30   6    -0.00  -0.01  -0.00   -0.03   0.00   0.03   0.03  -0.00  -0.04
    31   6     0.02   0.00   0.02    0.06  -0.02  -0.05  -0.05   0.02   0.05
    32   6    -0.00   0.00  -0.01   -0.04   0.00   0.05   0.03  -0.01  -0.04
    33   6    -0.01   0.02  -0.02   -0.03   0.00   0.02   0.03  -0.00  -0.02
    34   1     0.00  -0.01  -0.00    0.00  -0.02   0.01  -0.00   0.01  -0.00
    35   1     0.00   0.00   0.00    0.00   0.00  -0.00  -0.01  -0.01   0.00
    36   1     0.01  -0.00   0.00   -0.01   0.00  -0.00  -0.01   0.00  -0.00
    37   1    -0.00   0.01  -0.00   -0.00   0.01  -0.01  -0.00  -0.00   0.00
    38   1     0.00  -0.00   0.00    0.00   0.00  -0.00   0.01  -0.00   0.01
    39   1     0.00  -0.00   0.00   -0.01  -0.00  -0.01   0.01  -0.00   0.00
    40   1    -0.00  -0.00  -0.00    0.00   0.00   0.00  -0.00  -0.00  -0.01
    41   1     0.00  -0.00   0.00   -0.00   0.00   0.00   0.01  -0.00   0.00
    42   1    -0.00   0.01   0.01    0.00   0.00  -0.00  -0.00   0.01   0.01
    43   1    -0.00  -0.00  -0.00    0.00   0.00  -0.00   0.01  -0.01  -0.00
    44   1     0.15   0.06   0.30   -0.08   0.01  -0.13  -0.07  -0.00  -0.14
    45   1    -0.17  -0.09  -0.27   -0.10  -0.01  -0.13  -0.06   0.01  -0.07
    46   1     0.12   0.23   0.15   -0.08  -0.13  -0.04  -0.08  -0.13  -0.04
    47   1    -0.03  -0.15  -0.13   -0.08  -0.20  -0.07  -0.05  -0.13  -0.03
    48   1    -0.10   0.05  -0.02    0.02   0.08   0.29  -0.00   0.10   0.31
    49   1    -0.01   0.10  -0.06   -0.04  -0.01  -0.05  -0.04  -0.01  -0.05
    50   1     0.02  -0.24   0.15    0.08  -0.01   0.03   0.08   0.02   0.01
    51   1     0.03  -0.00  -0.03    0.02   0.26   0.19  -0.03   0.23   0.21
    52   1     0.12  -0.06   0.00    0.01  -0.03  -0.05  -0.01  -0.01  -0.04
    53   1    -0.25   0.12  -0.01   -0.05  -0.00   0.06  -0.02  -0.02   0.06
    54   1     0.00  -0.11   0.04    0.17   0.15   0.18   0.14   0.12   0.14
    55   1     0.03  -0.14  -0.26    0.07  -0.08  -0.16   0.08  -0.09  -0.17
    56   1     0.00   0.13   0.15    0.05  -0.07  -0.09   0.07  -0.09  -0.14
    57   1    -0.16  -0.08   0.11    0.01  -0.04  -0.04   0.03  -0.02  -0.05
    58   1     0.28   0.13  -0.18   -0.02   0.07  -0.00  -0.06   0.06   0.02
    59   1    -0.02   0.02   0.03    0.03  -0.14  -0.16  -0.04   0.14   0.16
    60   1     0.02  -0.01  -0.04    0.01  -0.06  -0.09  -0.01   0.08   0.11
    61   1    -0.10   0.03   0.03    0.14  -0.03  -0.03  -0.16   0.03   0.04
    62   1     0.01  -0.03  -0.04    0.12  -0.05  -0.03  -0.11   0.05   0.03
    63   1     0.03   0.05  -0.05   -0.08   0.01   0.22   0.09  -0.03  -0.26
    64   1    -0.07  -0.05  -0.06   -0.07   0.04  -0.03   0.05  -0.06   0.02
    65   1     0.04   0.03   0.04    0.09  -0.00   0.01  -0.07   0.01   0.00
    66   1     0.04  -0.00  -0.03   -0.26  -0.03   0.19   0.27   0.03  -0.20
    67   1     0.03   0.08  -0.00    0.03  -0.02   0.08  -0.03   0.02  -0.08
    68   1    -0.02  -0.07  -0.00    0.03   0.01  -0.06  -0.03  -0.02   0.06
    69   1    -0.00  -0.01  -0.00   -0.19   0.15   0.15   0.18  -0.16  -0.17
    70   1    -0.06  -0.04   0.10    0.03   0.03  -0.08  -0.04  -0.04   0.10
    71   1     0.05   0.01  -0.06    0.12   0.10  -0.19  -0.11  -0.09   0.17
    72   1     0.00  -0.01   0.01    0.05  -0.03   0.00  -0.05   0.02   0.01
    73   1     0.03  -0.03   0.03   -0.06  -0.02  -0.01   0.06   0.02   0.00
                    133                   134                  135          
                      A                     A                    A          
 Frequencies --   1347.7567             1350.1493            1352.4598      
 Red. masses --      1.4939                1.4534               1.4359      
 Frc consts  --      1.5988                1.5610               1.5475      
 Frac Tr+Rot --    100.0000              100.0000             100.0000      
 IR Inten    --      0.2466                0.3124               1.0368      
  Atom  AN      X      Y      Z       X      Y      Z      X      Y      Z  
     1   6     0.00   0.00   0.00    0.00   0.00  -0.00  -0.00   0.00  -0.00
     2   6     0.00   0.00  -0.00    0.00   0.00  -0.00   0.00   0.00  -0.00
     3   6    -0.00  -0.00   0.00   -0.00  -0.00   0.00  -0.00  -0.00   0.00
     4   6    -0.00  -0.00   0.00   -0.00  -0.00   0.00  -0.00  -0.00   0.00
     5   6     0.00   0.01  -0.00    0.00   0.00  -0.00   0.00   0.01  -0.00
     6   6    -0.00  -0.00   0.00    0.00  -0.00   0.00  -0.00  -0.00   0.00
     7  15     0.00  -0.00  -0.00    0.00  -0.00  -0.00   0.00  -0.00   0.00
     8   7     0.00  -0.00   0.00    0.00  -0.00   0.00   0.00  -0.00   0.00
     9   1    -0.02   0.00  -0.01   -0.02   0.01   0.00  -0.02   0.01  -0.00
    10   6    -0.00   0.00  -0.00   -0.00   0.00  -0.00  -0.00   0.00  -0.00
    11  47    -0.00   0.00   0.00   -0.00   0.00   0.00  -0.00  -0.00  -0.00
    12   6    -0.00   0.00  -0.00    0.00   0.00  -0.00   0.00   0.00  -0.00
    13  17     0.00  -0.00   0.00    0.00   0.00  -0.00   0.00   0.00   0.00
    14   6     0.00   0.00   0.00   -0.00  -0.00  -0.00   0.00   0.00  -0.00
    15   6    -0.03   0.00  -0.02    0.00   0.01  -0.02   0.05  -0.02   0.06
    16   6    -0.02  -0.02  -0.00    0.03   0.06   0.00  -0.00  -0.04  -0.00
    17   6     0.05  -0.02  -0.01   -0.02  -0.00   0.06  -0.06   0.03  -0.04
    18   6    -0.03   0.00   0.01    0.02   0.01  -0.01   0.02  -0.01   0.00
    19   6     0.05  -0.01  -0.03   -0.05  -0.04   0.03  -0.03   0.05   0.02
    20   6    -0.01  -0.00   0.01    0.02   0.02  -0.01  -0.01  -0.01   0.01
    21   6     0.05   0.01   0.02   -0.04  -0.05   0.00  -0.05   0.03  -0.06
    22   6    -0.04   0.02   0.04    0.03  -0.01  -0.03   0.03  -0.03  -0.02
    23   6    -0.02   0.01  -0.00   -0.01   0.01  -0.00   0.03  -0.02   0.01
    24   6    -0.01  -0.00  -0.01   -0.00  -0.00  -0.00  -0.00   0.00  -0.00
    25   6     0.00   0.03   0.05    0.01  -0.02  -0.01   0.00   0.02   0.03
    26   6     0.07  -0.02   0.01    0.03  -0.02   0.00   0.04  -0.01   0.00
    27   6    -0.01  -0.01  -0.07    0.01   0.04  -0.03  -0.01  -0.01  -0.03
    28   6    -0.00  -0.01   0.01    0.01  -0.03   0.01  -0.01  -0.01  -0.01
    29   6    -0.05   0.01  -0.03   -0.02   0.05  -0.04  -0.04   0.01  -0.01
    30   6     0.03   0.00   0.03    0.01  -0.01   0.01   0.02   0.01   0.01
    31   6    -0.07  -0.01  -0.05   -0.04   0.05   0.02  -0.03  -0.01  -0.02
    32   6     0.00  -0.01   0.03   -0.02  -0.04   0.05   0.00  -0.00   0.02
    33   6     0.02   0.00   0.02    0.00  -0.01  -0.00   0.01   0.00   0.01
    34   1    -0.00   0.02  -0.02   -0.00   0.01  -0.02  -0.01   0.03  -0.01
    35   1    -0.01  -0.01   0.01   -0.01  -0.01   0.01  -0.01  -0.01   0.00
    36   1     0.00  -0.00   0.00   -0.00  -0.00   0.00   0.00  -0.00   0.00
    37   1     0.00  -0.01   0.01    0.00  -0.01   0.01   0.00  -0.02   0.01
    38   1     0.00  -0.00   0.01    0.00  -0.00   0.00   0.00  -0.01   0.00
    39   1     0.01   0.00   0.01    0.00   0.00   0.00   0.01   0.00   0.01
    40   1    -0.00  -0.00  -0.00   -0.00  -0.00  -0.00  -0.00  -0.00  -0.00
    41   1     0.01  -0.00   0.00    0.01  -0.00  -0.01   0.01  -0.01  -0.01
    42   1    -0.00   0.00   0.01   -0.00  -0.00  -0.00  -0.01   0.00   0.00
    43   1     0.00  -0.01   0.00    0.00  -0.01   0.00  -0.00  -0.01   0.00
    44   1     0.06  -0.01   0.07    0.08   0.04   0.17  -0.15  -0.03  -0.26
    45   1     0.10   0.04   0.17   -0.02  -0.04  -0.03  -0.18  -0.03  -0.32
    46   1     0.06   0.11   0.07   -0.11  -0.22  -0.11   0.01   0.05  -0.00
    47   1     0.03   0.03  -0.01   -0.10  -0.22  -0.10   0.08   0.21   0.12
    48   1    -0.18   0.13   0.06    0.02  -0.14  -0.24   0.25  -0.04   0.18
    49   1    -0.04  -0.02  -0.01    0.03  -0.02   0.03   0.03   0.03  -0.00
    50   1     0.02   0.00  -0.02   -0.02   0.01   0.00  -0.01  -0.03   0.03
    51   1    -0.13   0.02   0.19    0.17   0.14  -0.05   0.01  -0.18  -0.23
    52   1     0.02  -0.02   0.02   -0.02   0.02  -0.05   0.01  -0.01   0.02
    53   1    -0.03   0.03  -0.01   -0.03  -0.02   0.02   0.09  -0.04   0.01
    54   1    -0.11  -0.12  -0.19    0.08   0.28   0.05   0.16  -0.09   0.34
    55   1     0.06  -0.11  -0.17   -0.04   0.11   0.19  -0.06   0.06   0.09
    56   1     0.06  -0.12  -0.20   -0.05   0.05   0.11  -0.05   0.16   0.23
    57   1     0.01   0.04  -0.01   -0.02   0.00   0.01  -0.01  -0.07   0.00
    58   1    -0.02  -0.03   0.03    0.09   0.04  -0.05  -0.03   0.04  -0.02
    59   1     0.02  -0.11  -0.15   -0.07   0.10   0.15   0.02  -0.07  -0.10
    60   1     0.07  -0.11  -0.20    0.02   0.02  -0.02   0.05  -0.08  -0.13
    61   1    -0.24   0.07   0.09   -0.09   0.03   0.01  -0.16   0.05   0.05
    62   1    -0.27   0.08   0.10   -0.19   0.07   0.09  -0.15   0.03   0.03
    63   1    -0.13   0.12   0.28   -0.12  -0.15   0.12  -0.05   0.11   0.13
    64   1     0.05   0.05   0.04    0.01   0.03  -0.01   0.05   0.02   0.04
    65   1     0.00  -0.03  -0.02    0.02  -0.04  -0.01   0.04   0.01   0.03
    66   1     0.23  -0.18   0.05    0.07  -0.14   0.17   0.19  -0.11   0.01
    67   1    -0.04  -0.03  -0.01   -0.04  -0.04  -0.02  -0.02  -0.01  -0.01
    68   1     0.01  -0.00   0.05    0.01   0.01   0.03  -0.01  -0.04   0.03
    69   1     0.26   0.07   0.12    0.24  -0.13  -0.19   0.12   0.03   0.06
    70   1     0.10   0.02  -0.18    0.14   0.07  -0.22   0.05   0.01  -0.08
    71   1    -0.01   0.04  -0.03    0.13   0.08  -0.22  -0.02   0.02  -0.01
    72   1     0.02   0.04  -0.03   -0.03   0.01  -0.01   0.01   0.02  -0.02
    73   1    -0.02  -0.02  -0.01    0.05  -0.03   0.05  -0.02   0.01  -0.02
                    136                   137                  138          
                      A                     A                    A          
 Frequencies --   1353.6957             1353.8712            1354.3552      
 Red. masses --      1.3310                1.3117               1.3777      
 Frc consts  --      1.4371                1.4165               1.4890      
 Frac Tr+Rot --    100.0000              100.0000             100.0000      
 IR Inten    --      0.0503                0.0052               0.0593      
  Atom  AN      X      Y      Z       X      Y      Z      X      Y      Z  
     1   6     0.00  -0.00   0.00   -0.00   0.00  -0.00   0.00  -0.00   0.00
     2   6    -0.00  -0.00  -0.00    0.00   0.00  -0.00   0.00   0.00  -0.00
     3   6     0.00   0.00  -0.00   -0.00  -0.00   0.00   0.00   0.00  -0.00
     4   6     0.00  -0.00   0.00   -0.00  -0.00   0.00   0.00  -0.00   0.00
     5   6    -0.00  -0.00   0.00    0.00   0.00  -0.00  -0.00  -0.00   0.00
     6   6    -0.00   0.00  -0.00   -0.00  -0.00   0.00  -0.00   0.00  -0.00
     7  15     0.00   0.00  -0.00    0.00  -0.00   0.00   0.00   0.00  -0.00
     8   7    -0.00   0.00  -0.00   -0.00  -0.00   0.00  -0.00   0.00  -0.00
     9   1     0.01  -0.00   0.00   -0.00   0.00  -0.00   0.00   0.00   0.00
    10   6     0.00  -0.00   0.00    0.00   0.00  -0.00   0.00  -0.00   0.00
    11  47     0.00  -0.00   0.00   -0.00  -0.00  -0.00   0.00  -0.00   0.00
    12   6     0.00  -0.00   0.00    0.00   0.00  -0.00   0.00   0.00   0.00
    13  17    -0.00  -0.00  -0.00    0.00   0.00   0.00  -0.00   0.00  -0.00
    14   6     0.00  -0.00   0.00    0.00   0.00   0.00   0.00  -0.00   0.00
    15   6    -0.01   0.01  -0.01    0.00  -0.00   0.01  -0.01   0.01  -0.02
    16   6     0.01   0.02   0.00    0.00  -0.01  -0.00   0.02   0.04   0.00
    17   6    -0.00  -0.00   0.02   -0.04   0.02  -0.01  -0.01  -0.01   0.03
    18   6     0.00   0.01  -0.01   -0.01   0.07  -0.05   0.01  -0.01  -0.00
    19   6    -0.01  -0.02   0.00    0.03   0.02  -0.02  -0.03  -0.03   0.02
    20   6     0.01   0.00  -0.01    0.08  -0.04   0.01   0.00   0.02  -0.01
    21   6    -0.01  -0.03   0.01    0.00  -0.03   0.02  -0.02  -0.04   0.00
    22   6     0.01   0.00  -0.01    0.00  -0.00  -0.00   0.02  -0.00  -0.02
    23   6    -0.01   0.00   0.00   -0.06  -0.03   0.04  -0.00   0.01  -0.00
    24   6     0.00   0.00   0.00   -0.00   0.00  -0.00   0.00   0.01  -0.00
    25   6     0.00   0.02   0.02   -0.00   0.00   0.00   0.00   0.05   0.04
    26   6    -0.00   0.01  -0.00    0.00  -0.00  -0.00   0.01   0.00  -0.00
    27   6    -0.02  -0.06   0.01    0.00   0.00  -0.00  -0.01  -0.03  -0.00
    28   6    -0.06  -0.02  -0.05    0.01   0.00   0.01   0.03   0.03   0.01
    29   6    -0.03   0.00  -0.00   -0.00  -0.00   0.00  -0.03  -0.05   0.04
    30   6     0.02   0.07  -0.00   -0.00  -0.01   0.00  -0.01  -0.04   0.01
    31   6     0.03  -0.01   0.00   -0.00  -0.00  -0.01  -0.02  -0.06  -0.05
    32   6     0.01   0.02  -0.02    0.00   0.00  -0.00   0.02   0.03  -0.03
    33   6     0.04  -0.04   0.05   -0.00   0.01  -0.01  -0.00   0.04  -0.01
    34   1     0.00  -0.01   0.01   -0.00   0.00   0.00   0.00  -0.02   0.01
    35   1     0.00   0.00  -0.00   -0.00  -0.00   0.00   0.00   0.00  -0.00
    36   1    -0.00   0.00  -0.00    0.00  -0.00   0.00   0.00   0.00  -0.00
    37   1    -0.00   0.01  -0.00    0.00  -0.00   0.00  -0.00   0.01  -0.00
    38   1    -0.00   0.00  -0.00   -0.00  -0.00   0.00  -0.00   0.00  -0.00
    39   1    -0.00   0.00  -0.00    0.00   0.00   0.00  -0.00   0.00  -0.00
    40   1     0.00   0.00   0.00   -0.00  -0.00  -0.00   0.00   0.00   0.00
    41   1    -0.00   0.00  -0.00    0.00  -0.00  -0.00  -0.00   0.00  -0.00
    42   1     0.00  -0.00  -0.00   -0.00  -0.00  -0.00  -0.00  -0.00  -0.00
    43   1    -0.00   0.00  -0.00    0.00  -0.00   0.00   0.00   0.00   0.00
    44   1     0.04   0.01   0.08   -0.03  -0.01  -0.05   0.07   0.02   0.13
    45   1     0.02  -0.01   0.04    0.00   0.01  -0.00   0.01  -0.02   0.02
    46   1    -0.04  -0.09  -0.04   -0.00  -0.00  -0.01  -0.08  -0.18  -0.07
    47   1    -0.04  -0.09  -0.04    0.02   0.05   0.03  -0.08  -0.15  -0.06
    48   1     0.01  -0.05  -0.10    0.34  -0.15   0.06  -0.04  -0.07  -0.17
    49   1     0.01  -0.02   0.02    0.04  -0.27   0.18   0.01   0.04  -0.01
    50   1    -0.00  -0.01   0.01    0.03  -0.24   0.16  -0.02   0.04  -0.02
    51   1     0.03   0.06   0.02   -0.30  -0.16   0.17   0.14   0.12  -0.03
    52   1    -0.04   0.02  -0.02   -0.30   0.15  -0.01   0.00   0.00  -0.03
    53   1    -0.03   0.00   0.01   -0.25   0.13  -0.01   0.03  -0.04   0.02
    54   1     0.02   0.14  -0.03   -0.04   0.27  -0.18   0.07   0.19   0.05
    55   1    -0.01   0.04   0.07   -0.01   0.02   0.03  -0.03   0.08   0.14
    56   1    -0.01   0.00   0.01   -0.00  -0.01  -0.00  -0.03   0.03   0.06
    57   1     0.03   0.02  -0.02    0.25   0.12  -0.17  -0.01   0.01   0.01
    58   1     0.05   0.02  -0.03    0.20   0.10  -0.13   0.04   0.02  -0.02
    59   1     0.03  -0.06  -0.09    0.01  -0.01  -0.02   0.10  -0.18  -0.27
    60   1     0.02  -0.04  -0.06    0.00  -0.01  -0.01   0.04  -0.10  -0.13
    61   1    -0.05   0.01   0.03   -0.01   0.00   0.00  -0.11   0.02   0.05
    62   1     0.06  -0.02  -0.03   -0.00   0.00   0.00   0.02  -0.01  -0.01
    63   1     0.13   0.41  -0.03   -0.01  -0.03   0.01  -0.00   0.05   0.03
    64   1     0.22   0.08   0.17   -0.02  -0.01  -0.02  -0.04  -0.05  -0.02
    65   1     0.21   0.11   0.17   -0.03  -0.01  -0.02  -0.13  -0.02  -0.08
    66   1     0.21  -0.17   0.08   -0.01   0.03  -0.03   0.10   0.15  -0.32
    67   1    -0.05  -0.19   0.01    0.01   0.03  -0.00   0.06   0.21  -0.00
    68   1    -0.08  -0.28   0.00    0.01   0.03   0.00   0.04   0.15   0.00
    69   1    -0.31  -0.03  -0.07    0.03   0.02   0.04   0.07   0.21   0.35
    70   1    -0.05  -0.03   0.09   -0.00  -0.00   0.00  -0.06  -0.04   0.10
    71   1    -0.06  -0.03   0.10   -0.01  -0.00   0.01  -0.18  -0.08   0.26
    72   1    -0.12   0.19  -0.18    0.02  -0.02   0.02   0.12  -0.09   0.09
    73   1    -0.15   0.18  -0.18    0.01  -0.02   0.02   0.01  -0.06   0.02
                    139                   140                  141          
                      A                     A                    A          
 Frequencies --   1380.4834             1381.4803            1381.7332      
 Red. masses --      1.5107                1.5199               1.5193      
 Frc consts  --      1.6963                1.7091               1.7090      
 Frac Tr+Rot --    100.0000              100.0000             100.0000      
 IR Inten    --      0.7067                4.3440               1.5279      
  Atom  AN      X      Y      Z       X      Y      Z      X      Y      Z  
     1   6     0.00  -0.00   0.00   -0.00   0.00  -0.00  -0.00   0.00  -0.00
     2   6     0.00   0.00  -0.00   -0.00  -0.00   0.00   0.00  -0.00   0.00
     3   6    -0.00   0.00  -0.00    0.00  -0.00   0.00   0.00  -0.00   0.00
     4   6     0.00  -0.00   0.00   -0.00   0.00  -0.00  -0.00   0.00  -0.00
     5   6     0.00   0.00   0.00   -0.00  -0.00  -0.00  -0.00   0.00  -0.00
     6   6    -0.00   0.00   0.00    0.00  -0.00   0.00   0.00  -0.00  -0.00
     7  15     0.00   0.00  -0.00   -0.00   0.00  -0.00  -0.00   0.00   0.00
     8   7    -0.00  -0.00  -0.00    0.00  -0.00   0.00   0.00  -0.00   0.00
     9   1     0.00   0.00   0.01   -0.01   0.00  -0.00  -0.02   0.01  -0.00
    10   6    -0.00  -0.00   0.00   -0.00   0.00  -0.00  -0.00   0.00  -0.00
    11  47     0.00  -0.00  -0.00   -0.00  -0.00  -0.00  -0.00   0.00   0.00
    12   6     0.00   0.00   0.00   -0.00   0.00  -0.00  -0.00   0.00  -0.00
    13  17     0.00   0.00   0.00    0.00   0.00  -0.00   0.00   0.00  -0.00
    14   6     0.01  -0.01  -0.00    0.01  -0.02   0.02   0.01   0.01  -0.01
    15   6     0.01   0.01   0.01    0.00   0.01   0.02   0.00   0.00  -0.00
    16   6     0.01   0.00   0.00   -0.00  -0.01  -0.01   0.00   0.01   0.01
    17   6    -0.03   0.01   0.00    0.00   0.06   0.02  -0.02  -0.03  -0.01
    18   6     0.02  -0.02   0.02    0.02  -0.10   0.07   0.01   0.04  -0.02
    19   6    -0.03  -0.01  -0.03   -0.03  -0.00  -0.07  -0.02  -0.01   0.01
    20   6     0.08  -0.04   0.00    0.07  -0.05   0.02   0.03  -0.01  -0.01
    21   6    -0.01   0.04   0.04   -0.01   0.04  -0.01  -0.01   0.01   0.04
    22   6    -0.00  -0.01  -0.00    0.00  -0.01  -0.00  -0.00  -0.00  -0.01
    23   6     0.05   0.00  -0.03   -0.02  -0.04   0.02   0.06   0.03  -0.04
    24   6    -0.01  -0.00  -0.01    0.01  -0.00   0.01   0.01  -0.02   0.01
    25   6     0.01   0.00  -0.01   -0.00   0.00   0.01   0.00   0.00   0.01
    26   6    -0.01   0.00   0.01    0.00  -0.00  -0.01  -0.01  -0.00  -0.01
    27   6     0.06  -0.01  -0.02   -0.03   0.01   0.02  -0.03   0.04   0.02
    28   6    -0.08  -0.03  -0.06    0.04   0.01   0.03   0.03  -0.02   0.01
    29   6    -0.01   0.02   0.05   -0.00  -0.00  -0.03  -0.03   0.04   0.00
    30   6    -0.02  -0.04  -0.02    0.01   0.01   0.01  -0.02  -0.09   0.02
    31   6     0.02   0.01   0.02   -0.01   0.00  -0.02   0.03   0.02  -0.06
    32   6    -0.00  -0.00  -0.00   -0.00  -0.00   0.01  -0.02  -0.00   0.03
    33   6    -0.05   0.04  -0.04    0.03  -0.03   0.03   0.04  -0.07   0.06
    34   1    -0.00   0.00   0.00    0.00  -0.00   0.00   0.00  -0.00  -0.01
    35   1     0.00   0.00  -0.00   -0.00  -0.00   0.00  -0.01  -0.01   0.00
    36   1     0.00  -0.00   0.00   -0.00  -0.00  -0.00  -0.00  -0.00   0.00
    37   1     0.00   0.00  -0.00    0.00  -0.00   0.00   0.00  -0.01   0.00
    38   1    -0.00   0.00  -0.00    0.00  -0.00   0.00   0.00  -0.00   0.00
    39   1    -0.00  -0.00  -0.01    0.00   0.00   0.00   0.00  -0.00   0.00
    40   1     0.00  -0.00  -0.00   -0.00   0.00  -0.00  -0.00  -0.00  -0.00
    41   1     0.00  -0.00  -0.00    0.00  -0.00  -0.00   0.00  -0.00  -0.00
    42   1    -0.00  -0.00  -0.00   -0.00   0.00   0.00  -0.00  -0.00  -0.00
    43   1     0.00   0.00  -0.00    0.00  -0.00   0.00   0.00  -0.00   0.00
    44   1    -0.02   0.02   0.00   -0.08   0.02  -0.08   0.03   0.01   0.07
    45   1    -0.06   0.01  -0.09   -0.02   0.04  -0.04  -0.04  -0.01  -0.06
    46   1    -0.04  -0.08  -0.03   -0.01   0.00  -0.03  -0.03  -0.07  -0.01
    47   1     0.02   0.04   0.03    0.08   0.14   0.03  -0.02  -0.02   0.01
    48   1    -0.01   0.00   0.01   -0.02  -0.02  -0.23  -0.00   0.02   0.16
    49   1    -0.01   0.05  -0.06   -0.04   0.24  -0.17   0.01  -0.11   0.05
    50   1    -0.05   0.11  -0.06   -0.07   0.42  -0.27  -0.00  -0.14   0.11
    51   1    -0.02   0.13   0.08   -0.03   0.25   0.16  -0.01  -0.02  -0.00
    52   1    -0.18   0.09  -0.01   -0.21   0.08  -0.03  -0.05   0.04   0.01
    53   1    -0.32   0.16  -0.02   -0.30   0.18  -0.03  -0.13   0.04   0.00
    54   1    -0.16  -0.12  -0.13   -0.05  -0.01  -0.04  -0.11  -0.10  -0.08
    55   1    -0.02  -0.01  -0.02    0.01  -0.04  -0.07  -0.04   0.03   0.04
    56   1    -0.04   0.01   0.05   -0.05   0.07   0.12  -0.02  -0.02  -0.00
    57   1    -0.10  -0.04   0.09    0.07   0.05  -0.01  -0.16  -0.08   0.10
    58   1    -0.19  -0.08   0.10    0.09   0.09  -0.10  -0.24  -0.12   0.16
    59   1     0.03  -0.01  -0.02   -0.01  -0.00  -0.00  -0.00   0.05   0.08
    60   1    -0.00   0.07   0.06    0.02  -0.05  -0.07   0.04  -0.05  -0.11
    61   1     0.09  -0.03  -0.00   -0.03   0.02  -0.02   0.08  -0.01  -0.06
    62   1     0.04  -0.00   0.02   -0.02  -0.01  -0.02  -0.09   0.01   0.00
    63   1    -0.05   0.02   0.24    0.04  -0.02  -0.17   0.06  -0.04  -0.23
    64   1     0.34   0.13   0.26   -0.17  -0.07  -0.14  -0.05  -0.00  -0.06
    65   1     0.21   0.08   0.15   -0.10  -0.04  -0.07  -0.05  -0.01   0.00
    66   1     0.21   0.02  -0.10   -0.06  -0.02   0.03   0.13   0.02  -0.09
    67   1     0.07   0.15   0.01   -0.03  -0.03  -0.01   0.08   0.37  -0.03
    68   1     0.00   0.09   0.02    0.01  -0.03  -0.01   0.08   0.20  -0.02
    69   1     0.06  -0.02  -0.01   -0.03   0.02   0.01  -0.15   0.16   0.10
    70   1    -0.04  -0.02   0.07    0.04   0.03  -0.07   0.06   0.07  -0.10
    71   1     0.05   0.02  -0.07   -0.01   0.00   0.01   0.04   0.06  -0.10
    72   1     0.11  -0.13   0.09   -0.06   0.07  -0.06  -0.11   0.16  -0.16
    73   1     0.15  -0.16   0.19   -0.09   0.12  -0.12  -0.19   0.30  -0.25
                    142                   143                  144          
                      A                     A                    A          
 Frequencies --   1383.7293             1389.7179            1393.7630      
 Red. masses --      1.5228                1.3610               1.3543      
 Frc consts  --      1.7179                1.5487               1.5501      
 Frac Tr+Rot --    100.0000              100.0000             100.0000      
 IR Inten    --      2.6954                3.0439               1.9225      
  Atom  AN      X      Y      Z       X      Y      Z      X      Y      Z  
     1   6    -0.00   0.00  -0.00   -0.00   0.00  -0.00   0.00  -0.01   0.00
     2   6    -0.00  -0.00   0.00    0.00  -0.00  -0.00  -0.00   0.00  -0.00
     3   6     0.00  -0.00   0.00   -0.00  -0.00   0.00  -0.00   0.00  -0.00
     4   6    -0.00   0.00  -0.00   -0.00   0.00  -0.00   0.00  -0.00   0.00
     5   6    -0.00   0.00  -0.00    0.00   0.00  -0.00   0.00  -0.00   0.00
     6   6     0.00  -0.00   0.00    0.00  -0.00   0.00  -0.00   0.00  -0.00
     7  15     0.00   0.00  -0.00   -0.00   0.00   0.00   0.00   0.00   0.00
     8   7     0.00  -0.00   0.00    0.00  -0.00  -0.00  -0.00   0.00  -0.00
     9   1    -0.01  -0.00  -0.01   -0.01   0.01   0.01   0.04  -0.01   0.02
    10   6    -0.00   0.00  -0.00   -0.00   0.00   0.00   0.00  -0.00   0.00
    11  47    -0.00   0.00   0.00    0.00  -0.00  -0.00  -0.00  -0.00  -0.00
    12   6    -0.00  -0.00  -0.00    0.00   0.00   0.00   0.00  -0.00   0.00
    13  17     0.00   0.00   0.00    0.00   0.00  -0.00  -0.00  -0.00   0.00
    14   6    -0.02  -0.01   0.01    0.01   0.01   0.02   0.00   0.02   0.03
    15   6     0.00  -0.00   0.01   -0.03   0.00  -0.04  -0.04   0.00  -0.06
    16   6    -0.00  -0.00  -0.01   -0.02  -0.04  -0.01  -0.03  -0.06  -0.02
    17   6     0.03   0.04   0.02    0.01  -0.01  -0.03   0.01  -0.00  -0.04
    18   6    -0.01  -0.03   0.02    0.00   0.00   0.01  -0.00   0.00   0.01
    19   6     0.02   0.02  -0.01    0.01  -0.03  -0.02   0.02  -0.04  -0.02
    20   6    -0.06   0.02   0.01    0.01  -0.00   0.01  -0.01   0.01   0.01
    21   6     0.02  -0.01  -0.04   -0.03  -0.01  -0.02  -0.03  -0.02  -0.03
    22   6    -0.01   0.01   0.02    0.02  -0.02  -0.04   0.02  -0.02  -0.04
    23   6    -0.08  -0.04   0.05    0.01   0.01  -0.00  -0.01   0.00   0.01
    24   6    -0.01  -0.02  -0.00   -0.02   0.00   0.02   0.01  -0.01  -0.02
    25   6     0.01  -0.01  -0.02    0.01  -0.04  -0.05  -0.01   0.02   0.03
    26   6    -0.00  -0.01   0.00    0.06  -0.02  -0.01  -0.05   0.02   0.00
    27   6     0.02   0.02  -0.01    0.01   0.00  -0.06   0.00  -0.00   0.05
    28   6    -0.04  -0.04  -0.04   -0.01   0.00   0.01  -0.01  -0.01  -0.02
    29   6    -0.01   0.04   0.04    0.04   0.01  -0.01  -0.02   0.00   0.01
    30   6    -0.03  -0.10  -0.00   -0.01  -0.01   0.00   0.00  -0.01  -0.00
    31   6     0.04   0.02  -0.02    0.04  -0.02  -0.01  -0.02   0.02   0.00
    32   6    -0.01  -0.00   0.01    0.02   0.02  -0.04  -0.02  -0.02   0.03
    33   6    -0.00  -0.03   0.02   -0.01  -0.01   0.02   0.00   0.01  -0.01
    34   1    -0.00   0.01  -0.01   -0.00   0.00  -0.01   0.00  -0.00  -0.00
    35   1     0.00   0.00   0.00   -0.01  -0.00   0.00   0.01   0.01  -0.00
    36   1     0.00  -0.00   0.00   -0.00  -0.00   0.00   0.01  -0.00   0.00
    37   1     0.00  -0.01   0.01    0.00  -0.01   0.00  -0.00   0.01  -0.01
    38   1     0.00  -0.00   0.00   -0.00  -0.00   0.00  -0.00   0.01  -0.01
    39   1     0.00  -0.00   0.00    0.00  -0.00  -0.00  -0.01  -0.00  -0.01
    40   1    -0.00   0.00   0.00    0.00  -0.00  -0.00   0.01   0.00   0.00
    41   1     0.00   0.00   0.01    0.00  -0.00  -0.01  -0.01   0.00  -0.00
    42   1     0.00   0.00   0.00   -0.00  -0.00  -0.00   0.00  -0.00  -0.00
    43   1    -0.00  -0.00   0.00    0.00  -0.00   0.00  -0.00   0.01  -0.00
    44   1    -0.07  -0.02  -0.12    0.08   0.03   0.18   0.11   0.04   0.23
    45   1     0.03   0.01   0.05    0.09   0.04   0.15   0.16   0.06   0.26
    46   1     0.03   0.09  -0.00    0.08   0.12   0.09   0.13   0.22   0.14
    47   1     0.02  -0.01  -0.04    0.05   0.15   0.08   0.07   0.20   0.11
    48   1     0.03  -0.05  -0.21   -0.02   0.08   0.18   0.02   0.09   0.21
    49   1    -0.00   0.08  -0.02    0.00   0.00   0.00   0.01   0.01   0.02
    50   1     0.00   0.12  -0.10    0.04   0.01  -0.01   0.07   0.01  -0.02
    51   1     0.01  -0.04  -0.05   -0.02   0.15   0.16   0.01   0.18   0.18
    52   1     0.13  -0.09  -0.01   -0.05   0.03   0.02   0.02  -0.01   0.02
    53   1     0.22  -0.07  -0.01   -0.06  -0.01   0.04   0.02  -0.05   0.05
    54   1     0.12   0.06   0.08    0.09   0.10   0.14   0.14   0.14   0.18
    55   1     0.07  -0.08  -0.12   -0.04   0.09   0.18  -0.02   0.09   0.19
    56   1     0.05  -0.02  -0.06   -0.05   0.12   0.17  -0.03   0.13   0.16
    57   1     0.20   0.09  -0.13   -0.05  -0.01   0.04   0.01   0.03  -0.00
    58   1     0.32   0.13  -0.19   -0.05   0.03   0.01   0.01   0.07  -0.04
    59   1    -0.01   0.10   0.13   -0.10   0.16   0.22   0.07  -0.08  -0.11
    60   1     0.00   0.07   0.05   -0.07   0.12   0.22   0.05  -0.05  -0.13
    61   1     0.10  -0.03  -0.02   -0.21   0.04   0.10   0.22  -0.05  -0.08
    62   1    -0.09   0.03   0.04   -0.23   0.10   0.12   0.20  -0.07  -0.08
    63   1    -0.02   0.02   0.07   -0.13   0.05   0.26   0.11  -0.01  -0.18
    64   1     0.20   0.12   0.14   -0.00   0.08  -0.01   0.05  -0.03   0.04
    65   1     0.11   0.05   0.11   -0.04   0.01  -0.00   0.09   0.02   0.05
    66   1     0.15   0.05  -0.08   -0.21   0.04   0.12   0.16  -0.03  -0.08
    67   1     0.12   0.38  -0.00    0.05   0.05   0.04  -0.01   0.03  -0.02
    68   1     0.07   0.24  -0.00    0.01   0.04   0.01   0.01   0.04  -0.00
    69   1    -0.11   0.12   0.09   -0.20   0.10   0.12   0.17  -0.05  -0.06
    70   1    -0.02   0.02   0.03   -0.10  -0.02   0.19   0.08   0.01  -0.15
    71   1     0.04   0.05  -0.10   -0.12  -0.04   0.14   0.12   0.04  -0.14
    72   1    -0.02   0.04  -0.07   -0.06   0.05  -0.04   0.06  -0.04   0.02
    73   1    -0.04   0.10  -0.05   -0.06  -0.02  -0.03   0.05   0.03   0.03
                    145                   146                  147          
                      A                     A                    A          
 Frequencies --   1400.8278             1402.0195            1403.2570      
 Red. masses --      1.5101                1.5157               1.5098      
 Frc consts  --      1.7459                1.7554               1.7516      
 Frac Tr+Rot --    100.0000              100.0000             100.0000      
 IR Inten    --      0.1974                0.0407               0.0419      
  Atom  AN      X      Y      Z       X      Y      Z      X      Y      Z  
     1   6     0.00  -0.01   0.00   -0.00   0.00  -0.00  -0.00   0.00  -0.00
     2   6     0.00   0.00  -0.00   -0.00  -0.00   0.00   0.00   0.00  -0.00
     3   6    -0.00   0.00  -0.00    0.00  -0.00   0.00   0.00  -0.00   0.00
     4   6     0.00  -0.00   0.00   -0.00   0.00  -0.00   0.00  -0.00   0.00
     5   6     0.00   0.00  -0.00    0.00   0.00   0.00  -0.00   0.00  -0.00
     6   6    -0.00   0.00  -0.00    0.00  -0.00  -0.00  -0.00  -0.00  -0.00
     7  15     0.00  -0.00  -0.00    0.00   0.00   0.00  -0.00  -0.00   0.00
     8   7    -0.00   0.00  -0.00    0.00  -0.00  -0.00   0.00  -0.00   0.00
     9   1     0.05  -0.01   0.03   -0.01   0.00   0.00  -0.01   0.00  -0.01
    10   6    -0.00  -0.00   0.00   -0.00   0.00   0.00   0.00   0.00  -0.00
    11  47     0.00   0.00   0.00    0.00   0.00   0.00  -0.00  -0.00   0.00
    12   6     0.00  -0.00   0.00    0.00   0.00   0.00  -0.00   0.00  -0.00
    13  17    -0.00  -0.00   0.00    0.00  -0.00  -0.00   0.00   0.00  -0.00
    14   6    -0.00   0.00  -0.00   -0.02   0.03  -0.01   0.03   0.02  -0.02
    15   6     0.01  -0.01   0.01    0.03  -0.03   0.03   0.01   0.01  -0.01
    16   6    -0.00   0.00   0.00   -0.02  -0.02   0.01  -0.02  -0.04   0.01
    17   6     0.02  -0.01  -0.00    0.09  -0.05  -0.04  -0.05   0.02  -0.08
    18   6    -0.01  -0.01   0.00   -0.02  -0.04   0.02   0.05  -0.01   0.02
    19   6     0.00   0.02   0.00   -0.01   0.07   0.03  -0.09  -0.05   0.06
    20   6     0.01  -0.01  -0.00    0.04  -0.01  -0.02  -0.01   0.02  -0.04
    21   6    -0.01  -0.02   0.00   -0.02  -0.10   0.03   0.06  -0.02   0.07
    22   6     0.01   0.00  -0.00    0.02   0.00  -0.01  -0.03   0.01   0.01
    23   6     0.00   0.01  -0.00   -0.02   0.04   0.01  -0.04  -0.02   0.03
    24   6     0.00   0.03  -0.01    0.00  -0.01   0.01   0.00   0.00   0.00
    25   6    -0.01  -0.02  -0.02    0.00  -0.01  -0.00  -0.00  -0.00  -0.00
    26   6     0.01   0.01   0.00   -0.01   0.00  -0.00   0.01  -0.00   0.00
    27   6    -0.03  -0.11  -0.01    0.00   0.02   0.02  -0.00  -0.01  -0.01
    28   6    -0.03   0.04  -0.01   -0.00  -0.02  -0.01   0.00   0.01   0.00
    29   6     0.08  -0.04   0.03   -0.02   0.03  -0.02   0.01  -0.01   0.00
    30   6    -0.02  -0.05  -0.01    0.00   0.00   0.01  -0.00  -0.00  -0.00
    31   6    -0.07   0.05   0.01    0.00  -0.02  -0.02  -0.00   0.01   0.00
    32   6    -0.00  -0.04   0.03    0.00   0.01  -0.01  -0.00  -0.00   0.00
    33   6     0.05  -0.01   0.02   -0.01   0.01  -0.01   0.00  -0.00   0.00
    34   1    -0.00   0.01   0.00   -0.00   0.00  -0.00   0.00  -0.01  -0.00
    35   1     0.01   0.01  -0.00   -0.00  -0.00   0.00  -0.01  -0.00   0.00
    36   1     0.01  -0.00   0.00   -0.00  -0.00   0.00  -0.01   0.00  -0.00
    37   1     0.00   0.01  -0.00    0.00  -0.00   0.00  -0.00   0.01  -0.00
    38   1    -0.00   0.01  -0.01   -0.00  -0.00  -0.00   0.00  -0.00   0.00
    39   1    -0.01  -0.00  -0.01    0.00  -0.00   0.00   0.00   0.00   0.00
    40   1     0.01  -0.00  -0.00   -0.00  -0.00  -0.00  -0.00  -0.00   0.00
    41   1    -0.01   0.00  -0.00    0.00  -0.00  -0.00   0.00  -0.00  -0.00
    42   1     0.00  -0.00  -0.00   -0.00  -0.00  -0.00  -0.00   0.00   0.00
    43   1    -0.00   0.01  -0.00    0.00  -0.00   0.00   0.00  -0.00  -0.00
    44   1    -0.03  -0.01  -0.06   -0.12  -0.01  -0.13   0.12   0.03   0.22
    45   1    -0.02  -0.00  -0.04   -0.06   0.02  -0.15  -0.12  -0.05  -0.18
    46   1     0.00   0.03   0.00    0.10   0.22   0.09  -0.00   0.06  -0.00
    47   1    -0.00  -0.05  -0.04   -0.02  -0.10  -0.06   0.13   0.22   0.08
    48   1    -0.10   0.05  -0.00   -0.34   0.23   0.10   0.23  -0.00   0.23
    49   1    -0.02   0.05  -0.04   -0.07   0.27  -0.20   0.03   0.20  -0.10
    50   1    -0.02  -0.01   0.00   -0.02  -0.03   0.01   0.05   0.00   0.02
    51   1    -0.04  -0.07  -0.03   -0.03  -0.19  -0.18   0.37   0.19  -0.23
    52   1    -0.09   0.05  -0.01   -0.29   0.15  -0.05   0.17  -0.07  -0.06
    53   1    -0.00   0.00  -0.00    0.03  -0.00  -0.03  -0.02   0.02  -0.04
    54   1     0.00   0.08  -0.02    0.01   0.39  -0.13  -0.12   0.10  -0.29
    55   1    -0.02   0.03   0.04   -0.08   0.12   0.18   0.02  -0.01   0.04
    56   1    -0.00  -0.01  -0.00    0.01  -0.08  -0.08   0.08  -0.09  -0.19
    57   1    -0.04  -0.00   0.02   -0.02   0.07   0.01   0.31   0.16  -0.20
    58   1    -0.01   0.01   0.01   -0.01   0.05   0.01  -0.03  -0.01   0.01
    59   1     0.05  -0.04  -0.04   -0.03   0.06   0.08  -0.00  -0.01  -0.01
    60   1    -0.05   0.13   0.17    0.01  -0.02  -0.04  -0.01   0.01   0.02
    61   1    -0.21   0.06   0.07    0.08  -0.02  -0.03  -0.05   0.03   0.00
    62   1     0.14  -0.07  -0.07   -0.01  -0.00  -0.01  -0.02  -0.01  -0.01
    63   1     0.11   0.45   0.02    0.01  -0.08  -0.05  -0.01   0.03   0.02
    64   1    -0.03   0.04   0.00    0.01  -0.01   0.00  -0.01   0.00  -0.01
    65   1     0.04   0.09   0.08    0.07   0.01   0.04  -0.02   0.00  -0.01
    66   1    -0.27   0.22  -0.10    0.07  -0.10   0.10  -0.04   0.03  -0.01
    67   1    -0.01  -0.01  -0.02    0.01   0.02   0.02  -0.00  -0.00  -0.00
    68   1     0.11   0.38  -0.03   -0.01  -0.05   0.02   0.01   0.02  -0.01
    69   1     0.27  -0.06  -0.10    0.01   0.06   0.09  -0.00  -0.01  -0.02
    70   1     0.11   0.08  -0.15   -0.01  -0.02   0.00   0.00   0.01  -0.00
    71   1     0.02   0.05  -0.11   -0.02  -0.02   0.06   0.00   0.01  -0.01
    72   1    -0.09   0.21  -0.19    0.06  -0.08   0.07  -0.02   0.03  -0.02
    73   1     0.04   0.01   0.00   -0.00   0.01  -0.00  -0.00   0.00  -0.00
                    148                   149                  150          
                      A                     A                    A          
 Frequencies --   1404.2939             1411.6119            1416.6224      
 Red. masses --      1.5036                1.3528               1.1723      
 Frc consts  --      1.7470                1.5883               1.3861      
 Frac Tr+Rot --    100.0000              100.0000             100.0000      
 IR Inten    --      0.1419               29.5016               0.6629      
  Atom  AN      X      Y      Z       X      Y      Z      X      Y      Z  
     1   6     0.00  -0.01   0.00    0.01  -0.07   0.03  -0.00   0.01  -0.01
     2   6    -0.00  -0.00   0.00    0.01   0.01  -0.00  -0.00  -0.00   0.00
     3   6    -0.00   0.00  -0.00   -0.08   0.02  -0.02   0.01  -0.01   0.00
     4   6     0.00  -0.00   0.00    0.02  -0.02   0.01  -0.00   0.00  -0.00
     5   6    -0.00  -0.00   0.00    0.04   0.02  -0.01  -0.01  -0.00   0.01
     6   6     0.00   0.00  -0.00   -0.00   0.02  -0.01  -0.00  -0.01   0.00
     7  15    -0.00  -0.00   0.00   -0.00  -0.00  -0.00   0.00  -0.00  -0.00
     8   7    -0.00   0.00  -0.00   -0.07   0.04  -0.05   0.02  -0.05  -0.06
     9   1     0.04  -0.01   0.01    0.70  -0.17   0.39  -0.21   0.47   0.74
    10   6     0.00  -0.00   0.00   -0.00  -0.05   0.03  -0.02  -0.02   0.04
    11  47    -0.00   0.00   0.00    0.00  -0.00   0.00  -0.00   0.00  -0.00
    12   6     0.00  -0.00   0.00    0.01  -0.02   0.02   0.02   0.06  -0.00
    13  17    -0.00  -0.00  -0.00   -0.00  -0.00   0.00   0.00  -0.00  -0.00
    14   6     0.01  -0.01  -0.00    0.00  -0.00  -0.00  -0.00   0.00   0.00
    15   6    -0.00   0.01  -0.00    0.00   0.00   0.00  -0.00  -0.00  -0.00
    16   6     0.01   0.01  -0.00    0.00   0.00   0.00   0.00  -0.00  -0.00
    17   6    -0.03   0.01   0.01   -0.00   0.00  -0.00  -0.00   0.00   0.00
    18   6     0.01   0.01  -0.00    0.00  -0.00   0.00  -0.00  -0.00  -0.00
    19   6    -0.00  -0.02  -0.00   -0.00  -0.00   0.00   0.00   0.00   0.00
    20   6    -0.01   0.00   0.00    0.00   0.00  -0.00  -0.00   0.00  -0.00
    21   6     0.01   0.02   0.00    0.00  -0.00   0.00   0.00   0.00  -0.00
    22   6    -0.01   0.00   0.01   -0.00   0.00   0.00  -0.00   0.00   0.00
    23   6     0.00  -0.01  -0.00   -0.00  -0.00   0.00  -0.00  -0.00   0.00
    24   6     0.03   0.01   0.03   -0.00  -0.00   0.00   0.00   0.00   0.00
    25   6    -0.01  -0.04  -0.03    0.00   0.00  -0.00   0.00   0.00   0.00
    26   6    -0.03   0.01  -0.02    0.01  -0.00  -0.00  -0.00   0.00  -0.00
    27   6    -0.02  -0.03   0.07    0.00   0.01  -0.00  -0.00  -0.00   0.00
    28   6    -0.03  -0.02  -0.02    0.01  -0.00   0.00   0.00  -0.00   0.00
    29   6     0.03   0.07  -0.08   -0.01  -0.00   0.00  -0.00   0.00  -0.00
    30   6     0.01  -0.02   0.05    0.00   0.00  -0.00   0.00   0.00   0.00
    31   6    -0.07  -0.05  -0.07    0.01   0.00   0.00  -0.00  -0.00  -0.00
    32   6     0.01   0.01  -0.01    0.00   0.00  -0.00   0.00  -0.00  -0.00
    33   6     0.01   0.04  -0.02   -0.00  -0.00   0.00  -0.00   0.00  -0.00
    34   1    -0.00   0.01  -0.00   -0.07   0.30  -0.14   0.01  -0.06   0.03
    35   1     0.01   0.01  -0.01    0.11   0.10  -0.04  -0.02  -0.02   0.01
    36   1     0.01  -0.00   0.00    0.22  -0.05   0.04  -0.04   0.01  -0.01
    37   1     0.00  -0.00   0.00    0.05  -0.10   0.05  -0.01   0.02  -0.01
    38   1    -0.00   0.01  -0.00   -0.03   0.14  -0.09  -0.03   0.10  -0.03
    39   1    -0.01   0.00  -0.00   -0.12  -0.01  -0.09  -0.05  -0.09  -0.14
    40   1     0.00   0.00   0.00    0.10   0.01  -0.01   0.10  -0.02  -0.13
    41   1    -0.01   0.00   0.00   -0.09   0.02  -0.03   0.13  -0.08  -0.14
    42   1     0.00   0.00  -0.00    0.05  -0.02  -0.04  -0.11  -0.10  -0.10
    43   1    -0.00   0.01  -0.00   -0.02   0.10  -0.03   0.04  -0.13   0.09
    44   1     0.03  -0.00   0.03   -0.01   0.00  -0.01   0.00  -0.00  -0.00
    45   1    -0.01  -0.01   0.00   -0.01   0.00  -0.02   0.00  -0.01   0.00
    46   1    -0.03  -0.09  -0.03   -0.01  -0.01  -0.01   0.00   0.00  -0.00
    47   1    -0.01   0.01   0.02    0.00  -0.00  -0.00  -0.00  -0.00  -0.00
    48   1     0.09  -0.06  -0.03    0.00  -0.00   0.00   0.00  -0.00  -0.01
    49   1     0.02  -0.05   0.04   -0.00   0.00  -0.00   0.00   0.00   0.00
    50   1     0.00   0.00   0.00   -0.00   0.00  -0.00  -0.00  -0.00   0.00
    51   1     0.03   0.04   0.01    0.01   0.01  -0.01   0.00  -0.01  -0.01
    52   1     0.07  -0.03   0.01    0.00  -0.00  -0.00   0.00  -0.00   0.00
    53   1    -0.01   0.01  -0.00   -0.00   0.00  -0.00   0.01  -0.00  -0.00
    54   1    -0.02  -0.10  -0.01   -0.00  -0.00  -0.01  -0.00  -0.01  -0.01
    55   1     0.02  -0.03  -0.05    0.01  -0.01  -0.01   0.02  -0.01  -0.00
    56   1     0.00   0.00  -0.01    0.01  -0.00  -0.01   0.02   0.01  -0.01
    57   1     0.02  -0.01  -0.01    0.01   0.00  -0.00   0.00   0.00  -0.00
    58   1    -0.01  -0.02   0.01   -0.00   0.00   0.00   0.01   0.00  -0.00
    59   1    -0.07   0.19   0.29   -0.01   0.00  -0.00  -0.01  -0.00  -0.00
    60   1    -0.00   0.04   0.00   -0.00  -0.01  -0.00   0.00  -0.01  -0.00
    61   1     0.01  -0.04   0.03   -0.01   0.00  -0.00   0.00   0.00  -0.00
    62   1     0.16  -0.01  -0.02   -0.06   0.02   0.02   0.01  -0.00  -0.00
    63   1     0.13   0.11  -0.17   -0.01  -0.03   0.00   0.00  -0.00  -0.00
    64   1    -0.03  -0.01  -0.03   -0.00   0.00  -0.01  -0.00  -0.00  -0.00
    65   1     0.28   0.11   0.21   -0.02  -0.01  -0.01   0.00   0.00   0.00
    66   1    -0.06  -0.19   0.35    0.02  -0.00  -0.01   0.00  -0.00   0.00
    67   1     0.01  -0.02   0.06   -0.00   0.01  -0.00  -0.00  -0.00   0.00
    68   1     0.04   0.11   0.07   -0.01  -0.02  -0.00  -0.00  -0.00   0.00
    69   1     0.27   0.18   0.31   -0.03  -0.00  -0.01   0.00   0.00   0.00
    70   1     0.06   0.03  -0.10   -0.01  -0.01   0.01   0.00   0.00  -0.00
    71   1    -0.16  -0.09   0.24    0.00  -0.00   0.01  -0.00  -0.00   0.00
    72   1     0.16  -0.13   0.13   -0.01  -0.00   0.00   0.00  -0.00   0.00
    73   1     0.02   0.02  -0.02   -0.01   0.01  -0.01   0.00  -0.00   0.00
                    151                   152                  153          
                      A                     A                    A          
 Frequencies --   1448.6933             1474.5022            1482.4281      
 Red. masses --      1.1456                1.6666               1.0601      
 Frc consts  --      1.4166                2.1348               1.3726      
 Frac Tr+Rot --    100.0000              100.0000             100.0000      
 IR Inten    --      5.5840                3.8870               2.1096      
  Atom  AN      X      Y      Z       X      Y      Z      X      Y      Z  
     1   6    -0.00   0.00  -0.00    0.07   0.03  -0.01  -0.01  -0.01   0.00
     2   6     0.00  -0.00  -0.00   -0.08  -0.11   0.05   0.01   0.02  -0.01
     3   6     0.00  -0.00   0.00   -0.05   0.03  -0.02   0.01  -0.01   0.00
     4   6    -0.00   0.00   0.00    0.03   0.09  -0.04  -0.00  -0.01   0.00
     5   6    -0.00  -0.00  -0.00    0.01  -0.08   0.04  -0.00   0.02  -0.01
     6   6    -0.00   0.00   0.00   -0.07   0.03  -0.02   0.01  -0.00   0.00
     7  15     0.00  -0.00  -0.00    0.00  -0.00   0.00  -0.00   0.00  -0.00
     8   7     0.00  -0.02  -0.04    0.03  -0.00   0.01   0.00  -0.01  -0.01
     9   1    -0.01   0.07   0.14   -0.20   0.10  -0.06   0.04  -0.03  -0.01
    10   6    -0.04  -0.03  -0.05    0.02   0.03   0.04   0.02  -0.02   0.01
    11  47    -0.00   0.00  -0.00   -0.00  -0.00  -0.00   0.00   0.00  -0.00
    12   6     0.05  -0.02  -0.05    0.03  -0.01  -0.04  -0.01   0.01  -0.04
    13  17     0.00   0.00   0.00   -0.00   0.00   0.00  -0.00   0.00   0.00
    14   6     0.00  -0.00   0.00    0.00   0.00  -0.00   0.00   0.00  -0.00
    15   6    -0.00  -0.00  -0.00    0.00  -0.00  -0.00   0.00  -0.00  -0.00
    16   6    -0.00   0.00  -0.00   -0.00  -0.00  -0.00   0.00   0.00  -0.01
    17   6    -0.00  -0.00  -0.00   -0.00   0.00  -0.00  -0.00   0.00  -0.00
    18   6    -0.00   0.00   0.00   -0.00  -0.00  -0.00  -0.01  -0.00  -0.00
    19   6    -0.00  -0.00   0.00   -0.00  -0.00   0.00  -0.00  -0.00   0.00
    20   6    -0.00   0.00   0.00   -0.00   0.00   0.00  -0.00  -0.00   0.01
    21   6     0.00  -0.00   0.00    0.00   0.00   0.00   0.00   0.00   0.00
    22   6     0.00   0.00  -0.00    0.01   0.00   0.00   0.02   0.01   0.00
    23   6    -0.00   0.00  -0.00   -0.00   0.00   0.00  -0.00   0.00   0.00
    24   6    -0.00  -0.00   0.00   -0.00   0.00  -0.00   0.00  -0.00   0.00
    25   6    -0.00  -0.00  -0.00    0.00   0.00   0.00  -0.00  -0.00  -0.00
    26   6     0.00   0.00  -0.00    0.00  -0.00   0.00  -0.00   0.00  -0.00
    27   6     0.00  -0.00  -0.00   -0.00   0.00  -0.00  -0.00  -0.00  -0.00
    28   6    -0.00   0.00  -0.00    0.00   0.00   0.00   0.00  -0.00  -0.00
    29   6     0.00  -0.00   0.00    0.00  -0.00  -0.00   0.00  -0.00   0.00
    30   6    -0.00  -0.00  -0.00   -0.00   0.00  -0.00  -0.00  -0.00   0.00
    31   6     0.00   0.00   0.00   -0.00   0.00   0.00   0.00   0.00   0.00
    32   6     0.00  -0.00  -0.00    0.00  -0.00   0.00  -0.00  -0.00   0.00
    33   6     0.00   0.00   0.00    0.00  -0.00   0.00   0.00   0.00  -0.00
    34   1     0.00  -0.00   0.00    0.08   0.03  -0.01  -0.01  -0.00  -0.00
    35   1    -0.00  -0.00   0.00    0.35   0.26  -0.10  -0.05  -0.03   0.01
    36   1    -0.00   0.00   0.00    0.40  -0.08   0.07  -0.06   0.01  -0.01
    37   1     0.00  -0.01  -0.02    0.13  -0.25   0.14  -0.02   0.03   0.00
    38   1     0.27   0.10   0.22   -0.18  -0.05  -0.14   0.12   0.32  -0.06
    39   1     0.17  -0.01   0.34   -0.08  -0.02  -0.23  -0.29   0.27   0.11
    40   1     0.19   0.32   0.26   -0.09  -0.20  -0.22  -0.15  -0.22  -0.12
    41   1    -0.22   0.28   0.15   -0.10   0.17   0.14   0.22   0.06   0.45
    42   1    -0.25   0.01   0.38   -0.13   0.04   0.25   0.13   0.06  -0.12
    43   1    -0.31   0.10   0.16   -0.20   0.05   0.10  -0.26  -0.24   0.30
    44   1    -0.00   0.00   0.00   -0.02   0.01   0.02  -0.02   0.02   0.02
    45   1     0.00   0.00  -0.00    0.00   0.02  -0.01   0.00   0.03  -0.01
    46   1     0.00  -0.00   0.00    0.00  -0.01   0.01   0.03  -0.04   0.06
    47   1    -0.00   0.00   0.00   -0.01   0.00   0.01  -0.05   0.01   0.05
    48   1     0.00   0.00   0.00    0.00   0.00   0.00   0.00   0.00   0.00
    49   1     0.00   0.00   0.00    0.01   0.01   0.01   0.03   0.03   0.04
    50   1     0.00  -0.00  -0.00    0.01  -0.00  -0.00   0.06  -0.00  -0.02
    51   1     0.00   0.00  -0.00    0.00  -0.00  -0.00   0.00   0.00   0.00
    52   1     0.00  -0.00  -0.00    0.00  -0.00  -0.00   0.00  -0.02  -0.04
    53   1     0.00   0.00  -0.00   -0.00   0.00  -0.00   0.02   0.04  -0.03
    54   1     0.00   0.00  -0.00    0.00   0.00  -0.00   0.00   0.00   0.00
    55   1    -0.02   0.01  -0.01   -0.04   0.02  -0.02  -0.16   0.06  -0.09
    56   1    -0.02  -0.02   0.01   -0.03  -0.04   0.01  -0.13  -0.14   0.04
    57   1     0.00  -0.00  -0.00    0.00  -0.01  -0.01   0.01  -0.02  -0.03
    58   1    -0.00  -0.00   0.00    0.00  -0.01   0.01   0.02  -0.03   0.02
    59   1     0.01   0.00   0.00   -0.01  -0.00  -0.01   0.01   0.00   0.00
    60   1     0.00   0.01  -0.00   -0.00  -0.01   0.00   0.00   0.01  -0.00
    61   1     0.00  -0.00   0.00   -0.01   0.00  -0.00  -0.00  -0.00   0.01
    62   1     0.00   0.00   0.00   -0.01   0.00   0.00   0.00   0.00   0.00
    63   1    -0.00   0.00   0.00   -0.00   0.00   0.00   0.00   0.00  -0.00
    64   1     0.00  -0.00   0.00   -0.00   0.00  -0.00   0.00   0.00  -0.00
    65   1    -0.00  -0.00  -0.00   -0.00  -0.00  -0.00  -0.00   0.00   0.00
    66   1    -0.00   0.00   0.00   -0.00   0.00  -0.00  -0.00   0.00  -0.00
    67   1    -0.00   0.00  -0.00    0.00  -0.00   0.00  -0.00   0.00  -0.00
    68   1     0.00   0.00  -0.00   -0.00   0.00   0.00   0.00  -0.00  -0.00
    69   1    -0.00  -0.00  -0.00    0.00  -0.00  -0.00  -0.00  -0.00  -0.00
    70   1    -0.00   0.00   0.00    0.00  -0.00  -0.00  -0.00   0.00   0.00
    71   1    -0.00   0.00  -0.00    0.00  -0.00  -0.00   0.00   0.00  -0.00
    72   1    -0.00   0.00  -0.00   -0.00   0.00  -0.00  -0.00   0.00   0.00
    73   1    -0.00  -0.00   0.00   -0.00   0.00  -0.00  -0.00  -0.00  -0.00
                    154                   155                  156          
                      A                     A                    A          
 Frequencies --   1483.5976             1485.3540            1489.1033      
 Red. masses --      1.3031                1.0884               1.0835      
 Frc consts  --      1.6900                1.4148               1.4156      
 Frac Tr+Rot --    100.0000              100.0000             100.0000      
 IR Inten    --      9.3381                1.1738               0.2198      
  Atom  AN      X      Y      Z       X      Y      Z      X      Y      Z  
     1   6     0.03   0.02  -0.01   -0.01  -0.00   0.00   0.00   0.00  -0.00
     2   6    -0.04  -0.06   0.03    0.01   0.01  -0.00  -0.00  -0.00   0.00
     3   6    -0.03   0.02  -0.01    0.00  -0.00   0.00  -0.00  -0.00   0.00
     4   6     0.02   0.04  -0.02   -0.00  -0.00   0.00  -0.00   0.00  -0.00
     5   6     0.02  -0.06   0.03   -0.00   0.01  -0.00   0.00  -0.00   0.00
     6   6    -0.04   0.02  -0.01    0.00  -0.00   0.00  -0.00  -0.00   0.00
     7  15     0.00  -0.00   0.00   -0.00   0.00  -0.00  -0.00   0.00  -0.00
     8   7    -0.01   0.01  -0.01    0.00  -0.00   0.00  -0.00   0.00  -0.00
     9   1    -0.13   0.04  -0.05    0.03  -0.01   0.01   0.00   0.00   0.01
    10   6    -0.02  -0.04  -0.05    0.00   0.01   0.01  -0.00   0.00  -0.00
    11  47    -0.00  -0.00   0.00    0.00   0.00   0.00   0.00  -0.00   0.00
    12   6    -0.04   0.02   0.04    0.01  -0.00  -0.01  -0.00  -0.00   0.00
    13  17     0.00   0.00  -0.00   -0.00  -0.00  -0.00  -0.00  -0.00  -0.00
    14   6    -0.00   0.00  -0.00   -0.00  -0.00   0.00   0.00   0.00  -0.00
    15   6     0.00  -0.00   0.00   -0.00  -0.00  -0.00   0.00   0.01   0.00
    16   6    -0.00  -0.00   0.00   -0.00  -0.00   0.00   0.00   0.01  -0.02
    17   6     0.00  -0.00   0.00    0.00  -0.00   0.00   0.00  -0.00  -0.00
    18   6     0.00   0.00   0.00   -0.00   0.00  -0.00  -0.01  -0.00  -0.00
    19   6     0.00   0.00  -0.00    0.00  -0.00  -0.00  -0.00   0.00   0.00
    20   6     0.00   0.00  -0.00   -0.00   0.00  -0.00  -0.00  -0.00   0.01
    21   6    -0.00  -0.00  -0.00   -0.00   0.00  -0.00   0.00  -0.00   0.00
    22   6    -0.01  -0.00  -0.00    0.00   0.00   0.00   0.01   0.00   0.00
    23   6     0.00  -0.00  -0.00   -0.00   0.00   0.00   0.00  -0.01  -0.00
    24   6    -0.00   0.00  -0.00    0.00  -0.01   0.00  -0.00  -0.00  -0.00
    25   6    -0.01  -0.00   0.00   -0.02  -0.01   0.00  -0.04  -0.02   0.01
    26   6     0.00  -0.00   0.00    0.01  -0.00   0.03  -0.01   0.00  -0.04
    27   6     0.00   0.00  -0.00    0.00   0.00   0.00   0.00   0.00  -0.00
    28   6    -0.00   0.00   0.00   -0.01   0.03   0.00  -0.00   0.00   0.00
    29   6    -0.00  -0.00   0.00   -0.00   0.00  -0.00  -0.00  -0.00   0.00
    30   6    -0.00   0.00  -0.00   -0.00   0.00  -0.02   0.01  -0.00   0.03
    31   6     0.00  -0.00  -0.00    0.00  -0.01  -0.00   0.00   0.00   0.00
    32   6     0.01  -0.01  -0.00    0.03  -0.05  -0.01   0.00  -0.01   0.00
    33   6     0.00   0.00  -0.00    0.01   0.01  -0.00   0.03   0.02  -0.00
    34   1     0.04   0.01  -0.00   -0.00  -0.01  -0.01   0.00  -0.00   0.01
    35   1     0.18   0.13  -0.05   -0.03  -0.02   0.01   0.00   0.00  -0.00
    36   1     0.21  -0.04   0.03   -0.03   0.00  -0.00   0.01  -0.00   0.00
    37   1     0.05  -0.06   0.04   -0.01  -0.00  -0.00   0.00  -0.01   0.00
    38   1     0.32   0.29   0.13   -0.04  -0.04  -0.02  -0.01  -0.04   0.01
    39   1    -0.04   0.19   0.42   -0.00  -0.02  -0.07   0.02  -0.03  -0.03
    40   1     0.07   0.16   0.17   -0.02  -0.03  -0.02   0.01   0.02   0.02
    41   1     0.21  -0.24  -0.12   -0.03   0.03   0.02  -0.01  -0.01  -0.04
    42   1     0.21  -0.00  -0.32   -0.03   0.00   0.05  -0.00   0.00   0.00
    43   1     0.20  -0.07  -0.09   -0.03   0.01   0.01   0.03   0.03  -0.03
    44   1    -0.00  -0.00  -0.00   -0.02   0.01   0.01   0.04  -0.03  -0.02
    45   1     0.00  -0.00   0.00    0.02   0.02   0.01  -0.03  -0.06  -0.02
    46   1    -0.01   0.02  -0.03   -0.01   0.02  -0.01   0.08  -0.08   0.16
    47   1     0.03  -0.00  -0.03    0.02  -0.00  -0.02  -0.14   0.01   0.13
    48   1    -0.00   0.00   0.00   -0.00   0.00   0.00  -0.00   0.00  -0.00
    49   1    -0.01  -0.01  -0.02   -0.00  -0.00   0.00   0.05   0.06   0.06
    50   1    -0.02   0.00   0.01    0.00  -0.00   0.00   0.09  -0.01  -0.03
    51   1    -0.00  -0.00  -0.00   -0.00   0.00   0.00   0.00  -0.00  -0.01
    52   1     0.00   0.01   0.03    0.00   0.00   0.01  -0.02  -0.05  -0.12
    53   1    -0.01  -0.02   0.02   -0.00  -0.01   0.01   0.05   0.10  -0.08
    54   1    -0.00  -0.00  -0.00    0.00   0.00   0.00  -0.00   0.00  -0.00
    55   1     0.06  -0.02   0.04   -0.00   0.00  -0.00  -0.06   0.02  -0.03
    56   1     0.05   0.06  -0.01   -0.00  -0.00   0.00  -0.04  -0.06   0.00
    57   1    -0.00   0.01   0.01   -0.00  -0.01  -0.01   0.01   0.05   0.04
    58   1    -0.01   0.01  -0.01    0.01  -0.01   0.01  -0.04   0.04  -0.02
    59   1     0.06  -0.00   0.01    0.20   0.01   0.07   0.36  -0.01   0.08
    60   1     0.02   0.04  -0.03    0.08   0.15  -0.11   0.13   0.29  -0.16
    61   1     0.00   0.02  -0.03    0.00   0.16  -0.21   0.03  -0.24   0.29
    62   1    -0.02  -0.02  -0.02   -0.11  -0.14  -0.18   0.13   0.21   0.26
    63   1    -0.00  -0.00   0.00   -0.00  -0.01   0.00   0.00   0.00  -0.01
    64   1     0.00  -0.04   0.02    0.02  -0.25   0.11   0.01  -0.02   0.02
    65   1     0.03  -0.02  -0.03    0.17  -0.12  -0.16  -0.00  -0.02  -0.03
    66   1    -0.00   0.00   0.00   -0.00  -0.00   0.00  -0.00   0.00  -0.00
    67   1     0.01  -0.00   0.01    0.13  -0.03   0.11  -0.17   0.06  -0.15
    68   1    -0.01  -0.00   0.02   -0.08  -0.00   0.15   0.10  -0.05  -0.21
    69   1     0.00  -0.00  -0.00    0.00  -0.01  -0.00   0.00  -0.00  -0.00
    70   1     0.01   0.08   0.04    0.06   0.46   0.21  -0.00   0.05   0.04
    71   1    -0.08   0.04  -0.03   -0.42   0.25  -0.15  -0.03   0.04  -0.05
    72   1    -0.02  -0.00   0.02   -0.07  -0.02   0.09  -0.23   0.01   0.17
    73   1    -0.01  -0.02  -0.01   -0.07  -0.07  -0.05  -0.16  -0.22  -0.10
                    157                   158                  159          
                      A                     A                    A          
 Frequencies --   1490.1615             1493.1885            1499.1680      
 Red. masses --      1.0869                1.0840               1.0378      
 Frc consts  --      1.4220                1.4239               1.3742      
 Frac Tr+Rot --    100.0000              100.0000             100.0000      
 IR Inten    --      3.4770                5.0892               2.7873      
  Atom  AN      X      Y      Z       X      Y      Z      X      Y      Z  
     1   6     0.00   0.00  -0.00   -0.00   0.00  -0.00   0.00  -0.00  -0.00
     2   6    -0.00  -0.01   0.00    0.00   0.00  -0.00  -0.00  -0.00   0.00
     3   6    -0.00   0.00  -0.00    0.00  -0.00   0.00  -0.00   0.00  -0.00
     4   6     0.00   0.00  -0.00   -0.00   0.00  -0.00   0.00   0.00  -0.00
     5   6     0.00  -0.01   0.00    0.00   0.01  -0.00  -0.00  -0.00   0.00
     6   6    -0.00   0.00  -0.00    0.00  -0.00   0.00  -0.00   0.00  -0.00
     7  15     0.00  -0.00   0.00   -0.00   0.00  -0.00   0.00  -0.00  -0.00
     8   7    -0.01   0.00   0.00    0.00  -0.01  -0.00   0.00  -0.01  -0.02
     9   1    -0.01   0.01   0.00    0.01  -0.01  -0.01  -0.02   0.09   0.17
    10   6    -0.01   0.00  -0.01    0.01  -0.00   0.00   0.02   0.01  -0.02
    11  47    -0.00   0.00   0.00    0.00   0.00   0.00   0.00   0.00   0.00
    12   6    -0.00   0.00   0.01    0.00  -0.00  -0.01  -0.02  -0.02  -0.01
    13  17     0.00   0.00  -0.00   -0.00  -0.00   0.00   0.00  -0.00  -0.00
    14   6     0.00   0.00  -0.01   -0.01   0.00  -0.00  -0.00  -0.00   0.00
    15   6    -0.00   0.01   0.00   -0.01   0.03   0.00   0.00  -0.00  -0.00
    16   6     0.01   0.02  -0.04    0.00   0.01  -0.01   0.00   0.00   0.00
    17   6    -0.00  -0.00  -0.00    0.00  -0.00  -0.00  -0.00  -0.00   0.00
    18   6    -0.03  -0.01  -0.01    0.03   0.01   0.01  -0.00  -0.00  -0.00
    19   6    -0.00   0.00   0.00    0.00   0.01   0.00  -0.00   0.00   0.00
    20   6    -0.01  -0.01   0.03   -0.00  -0.00   0.01   0.00  -0.00   0.00
    21   6     0.00  -0.00   0.00   -0.00  -0.01  -0.00  -0.00  -0.00   0.00
    22   6     0.02   0.01   0.01   -0.03  -0.01  -0.01  -0.00   0.00  -0.00
    23   6     0.00  -0.01  -0.00    0.02  -0.05  -0.01   0.00   0.00  -0.00
    24   6     0.00   0.00   0.00    0.00  -0.00   0.00  -0.00   0.00   0.00
    25   6     0.02   0.01  -0.00    0.00   0.00  -0.00  -0.00  -0.00   0.00
    26   6     0.01  -0.00   0.02    0.00  -0.00   0.00   0.00  -0.00   0.00
    27   6    -0.00  -0.00   0.00    0.00   0.00   0.00  -0.00   0.00  -0.00
    28   6     0.00  -0.00  -0.00   -0.00   0.00   0.00   0.00   0.00   0.00
    29   6     0.00   0.00  -0.00   -0.00   0.00  -0.00  -0.00  -0.00  -0.00
    30   6    -0.00  -0.00  -0.01   -0.00   0.00  -0.00  -0.00   0.00  -0.00
    31   6    -0.00   0.00  -0.00    0.00   0.00  -0.00  -0.00  -0.00   0.00
    32   6    -0.00  -0.00   0.00    0.00  -0.00   0.00  -0.00   0.00  -0.00
    33   6    -0.01  -0.01   0.00   -0.00  -0.00   0.00  -0.00  -0.00   0.00
    34   1     0.00  -0.00  -0.00   -0.00  -0.00   0.01   0.00   0.00  -0.00
    35   1     0.02   0.01  -0.01   -0.01  -0.01   0.00   0.00   0.00  -0.00
    36   1     0.02  -0.00   0.00   -0.01  -0.00   0.00   0.00  -0.00  -0.00
    37   1     0.01  -0.00  -0.00    0.00  -0.01   0.01   0.00   0.00   0.01
    38   1    -0.01  -0.06   0.02    0.03   0.07  -0.01   0.17  -0.23   0.27
    39   1     0.09  -0.06   0.02   -0.09   0.07   0.00  -0.19   0.05  -0.24
    40   1     0.07   0.08   0.04   -0.07  -0.08  -0.04  -0.34  -0.06   0.36
    41   1    -0.00  -0.05  -0.09   -0.01   0.04   0.07   0.21  -0.19  -0.04
    42   1     0.02  -0.01  -0.04   -0.02   0.01   0.04   0.27   0.34   0.18
    43   1     0.08   0.03  -0.07   -0.06  -0.01   0.05  -0.20   0.32  -0.05
    44   1     0.06  -0.04  -0.02    0.22  -0.16  -0.14  -0.01   0.00   0.00
    45   1    -0.02  -0.06   0.00   -0.06  -0.28   0.07   0.00   0.01  -0.00
    46   1     0.16  -0.21   0.31    0.05  -0.04   0.09  -0.00  -0.00  -0.00
    47   1    -0.30   0.01   0.28   -0.09  -0.02   0.07   0.00   0.00  -0.00
    48   1    -0.00  -0.00  -0.01    0.00  -0.00  -0.00  -0.00  -0.00  -0.00
    49   1     0.13   0.15   0.17   -0.14  -0.14  -0.20   0.01   0.01   0.02
    50   1     0.25  -0.03  -0.08   -0.26   0.00   0.10   0.02  -0.00  -0.01
    51   1    -0.01  -0.00   0.00   -0.00  -0.01   0.00  -0.00  -0.00  -0.00
    52   1    -0.04  -0.11  -0.28   -0.03  -0.04  -0.12  -0.00  -0.00  -0.01
    53   1     0.11   0.22  -0.17    0.08   0.08  -0.07   0.00   0.01  -0.00
    54   1    -0.00  -0.00   0.00    0.00  -0.01   0.00  -0.00   0.00  -0.00
    55   1    -0.18   0.07  -0.10    0.23  -0.08   0.15   0.01  -0.00   0.01
    56   1    -0.13  -0.16   0.02    0.19   0.19  -0.07   0.00   0.01  -0.00
    57   1     0.02   0.07   0.05    0.03   0.33   0.29  -0.00  -0.01  -0.01
    58   1    -0.07   0.06  -0.03   -0.26   0.31  -0.18   0.00  -0.01   0.01
    59   1    -0.15   0.01  -0.04   -0.02   0.00  -0.00   0.02  -0.00   0.01
    60   1    -0.05  -0.12   0.06   -0.01  -0.01   0.01   0.01   0.02  -0.01
    61   1    -0.03   0.11  -0.12    0.00   0.01  -0.02  -0.00   0.01  -0.01
    62   1    -0.06  -0.09  -0.11   -0.01  -0.01  -0.01  -0.01  -0.01  -0.01
    63   1    -0.00   0.00   0.00   -0.00  -0.00  -0.00  -0.00  -0.00   0.00
    64   1    -0.01   0.00  -0.01   -0.00  -0.01   0.00  -0.00  -0.00  -0.00
    65   1     0.00   0.01   0.01    0.01  -0.00  -0.01  -0.00  -0.00  -0.00
    66   1     0.00   0.00  -0.00    0.00   0.00  -0.00  -0.00  -0.00   0.00
    67   1     0.09  -0.03   0.08    0.03  -0.01   0.02   0.01  -0.00   0.01
    68   1    -0.05   0.02   0.11   -0.02   0.01   0.03  -0.01   0.00   0.01
    69   1    -0.00  -0.00  -0.01   -0.00  -0.00  -0.00  -0.00  -0.00   0.00
    70   1     0.01   0.02  -0.00    0.00   0.01   0.00  -0.00  -0.02  -0.01
    71   1    -0.01   0.01  -0.01   -0.01   0.01  -0.01   0.01  -0.01   0.01
    72   1     0.10  -0.00  -0.08    0.02  -0.00  -0.02   0.03   0.00  -0.03
    73   1     0.07   0.10   0.04    0.01   0.02   0.01   0.02   0.03   0.01
                    160                   161                  162          
                      A                     A                    A          
 Frequencies --   1501.1259             1502.9104            1503.1668      
 Red. masses --      1.0919                1.0929               1.0912      
 Frc consts  --      1.4497                1.4544               1.4526      
 Frac Tr+Rot --    100.0000              100.0000             100.0000      
 IR Inten    --     10.2689               16.6892               4.4106      
  Atom  AN      X      Y      Z       X      Y      Z      X      Y      Z  
     1   6     0.00  -0.00   0.00    0.00  -0.00  -0.00  -0.00   0.00  -0.00
     2   6    -0.00   0.00  -0.00   -0.00  -0.00   0.00   0.00  -0.00   0.00
     3   6     0.00   0.00  -0.00    0.00   0.00   0.00  -0.00  -0.00   0.00
     4   6     0.00  -0.00   0.00    0.00  -0.00  -0.00  -0.00   0.00  -0.00
     5   6    -0.00   0.00  -0.00   -0.00  -0.00   0.00   0.00  -0.00   0.00
     6   6     0.00   0.00  -0.00    0.00   0.00  -0.00  -0.00  -0.00   0.00
     7  15    -0.00  -0.00  -0.00   -0.00   0.00  -0.00   0.00   0.00   0.00
     8   7     0.00  -0.00   0.00   -0.00   0.00   0.00  -0.00   0.00  -0.00
     9   1    -0.00   0.00   0.00    0.00  -0.00  -0.00   0.00   0.00   0.01
    10   6     0.00   0.00   0.00   -0.00  -0.00   0.00  -0.00   0.00  -0.00
    11  47     0.00   0.00   0.00    0.00   0.00   0.00   0.00   0.00   0.00
    12   6     0.00  -0.00   0.00    0.00   0.00   0.00  -0.00  -0.00  -0.00
    13  17    -0.00  -0.00  -0.00   -0.00  -0.00  -0.00   0.00  -0.00  -0.00
    14   6    -0.00  -0.00  -0.00   -0.00  -0.00  -0.00  -0.00  -0.00  -0.01
    15   6     0.00  -0.00   0.00    0.00   0.00   0.00   0.00  -0.00   0.01
    16   6    -0.00   0.00  -0.00    0.00   0.00  -0.02   0.01   0.01  -0.04
    17   6     0.00  -0.00  -0.00    0.00   0.00  -0.00   0.00   0.01  -0.00
    18   6     0.00  -0.00   0.00    0.01  -0.00   0.00   0.02  -0.00   0.01
    19   6    -0.00   0.00  -0.00   -0.00   0.00  -0.00  -0.00   0.00  -0.00
    20   6     0.00   0.00  -0.01    0.01   0.01  -0.03   0.01   0.01  -0.05
    21   6     0.00  -0.00  -0.00    0.00  -0.00  -0.00   0.01  -0.00  -0.00
    22   6    -0.00   0.00   0.00   -0.00   0.00   0.00   0.00   0.01   0.01
    23   6    -0.00  -0.00   0.00   -0.01   0.00   0.00  -0.01  -0.00   0.01
    24   6     0.00  -0.00  -0.00    0.00  -0.00  -0.01  -0.00   0.00   0.00
    25   6    -0.01   0.00   0.01   -0.00   0.00   0.01   0.01   0.00  -0.00
    26   6    -0.01   0.00  -0.01   -0.01   0.00  -0.04   0.01  -0.00   0.02
    27   6     0.00  -0.00   0.00   -0.01   0.00  -0.00   0.00  -0.00   0.00
    28   6     0.03  -0.06  -0.01    0.00   0.01   0.01  -0.01   0.00  -0.00
    29   6    -0.00  -0.01  -0.00   -0.00  -0.00  -0.00   0.00   0.00   0.00
    30   6     0.01   0.01   0.01   -0.01   0.00  -0.06   0.00  -0.00   0.02
    31   6    -0.00  -0.01   0.01    0.00   0.01  -0.00   0.00   0.00   0.00
    32   6     0.02  -0.04  -0.00   -0.00  -0.00   0.01  -0.00   0.00  -0.00
    33   6    -0.03  -0.00  -0.00   -0.01  -0.01   0.01   0.01   0.01  -0.00
    34   1    -0.00   0.00  -0.00   -0.00   0.01   0.01   0.00  -0.01  -0.00
    35   1     0.00   0.00  -0.00    0.00   0.00  -0.00  -0.00  -0.00   0.00
    36   1    -0.00   0.00  -0.00    0.00   0.00  -0.00   0.00  -0.00   0.00
    37   1    -0.00   0.00  -0.00   -0.00   0.00  -0.00   0.00  -0.01   0.00
    38   1     0.00   0.00   0.00   -0.00  -0.00  -0.00  -0.01  -0.03   0.00
    39   1    -0.01   0.01  -0.00    0.00  -0.00   0.00   0.03  -0.03  -0.01
    40   1    -0.01  -0.01  -0.00    0.00   0.00   0.00   0.02   0.02   0.02
    41   1    -0.01   0.00  -0.01   -0.00   0.00   0.00   0.03  -0.02   0.01
    42   1    -0.01  -0.00   0.01   -0.00  -0.01  -0.01   0.03   0.02  -0.01
    43   1     0.01   0.00  -0.01    0.00  -0.01   0.00  -0.02   0.01   0.01
    44   1    -0.01   0.01   0.00   -0.01  -0.00  -0.02  -0.01  -0.00  -0.02
    45   1     0.00   0.01  -0.01   -0.02  -0.01  -0.03  -0.00   0.00  -0.01
    46   1     0.02  -0.01   0.04    0.08  -0.08   0.15   0.17  -0.20   0.31
    47   1    -0.03  -0.00   0.02   -0.13   0.01   0.12  -0.29   0.02   0.28
    48   1    -0.00   0.00  -0.00    0.00   0.01  -0.01   0.01   0.00  -0.02
    49   1    -0.01  -0.00  -0.01   -0.03  -0.01  -0.05  -0.08  -0.06  -0.12
    50   1    -0.01   0.00   0.00   -0.05   0.02   0.01  -0.15   0.03   0.03
    51   1     0.00  -0.00  -0.00    0.01   0.00  -0.02   0.01   0.00  -0.02
    52   1     0.01   0.02   0.05    0.03   0.08   0.21   0.06   0.16   0.42
    53   1    -0.02  -0.04   0.03   -0.09  -0.16   0.13  -0.17  -0.33   0.25
    54   1     0.00   0.00  -0.00   -0.00   0.01  -0.01   0.00   0.01  -0.02
    55   1     0.01  -0.00  -0.00   -0.00  -0.00  -0.02  -0.03   0.00  -0.05
    56   1     0.01   0.00  -0.00   -0.00  -0.01  -0.01  -0.02  -0.05  -0.01
    57   1     0.00   0.00  -0.00    0.01  -0.02  -0.04   0.02  -0.00  -0.03
    58   1     0.01   0.00  -0.00    0.04  -0.02   0.01   0.04   0.00  -0.01
    59   1     0.06  -0.02  -0.02    0.03  -0.01  -0.01  -0.06   0.01  -0.00
    60   1     0.03   0.03  -0.04    0.01   0.00  -0.04  -0.02  -0.04   0.04
    61   1     0.02  -0.05   0.05    0.01  -0.24   0.31  -0.02   0.12  -0.14
    62   1     0.05   0.03   0.04    0.14   0.22   0.27  -0.07  -0.10  -0.13
    63   1     0.00  -0.03  -0.01   -0.00   0.00  -0.02   0.00   0.01   0.01
    64   1    -0.04   0.50  -0.23   -0.02  -0.08   0.01   0.01  -0.01   0.02
    65   1    -0.36   0.25   0.33    0.03  -0.05  -0.07   0.02  -0.00   0.00
    66   1     0.01  -0.02  -0.00   -0.01   0.01  -0.02   0.00   0.00   0.01
    67   1    -0.06  -0.03  -0.04    0.36  -0.10   0.30  -0.15   0.05  -0.13
    68   1     0.02  -0.05  -0.06   -0.21   0.07   0.43   0.09  -0.03  -0.19
    69   1     0.00  -0.02  -0.01   -0.01  -0.01  -0.02   0.01   0.00   0.01
    70   1     0.04   0.32   0.15    0.01   0.02  -0.02  -0.01  -0.02  -0.00
    71   1    -0.30   0.17  -0.11    0.01   0.01  -0.03   0.02  -0.01  -0.00
    72   1     0.17  -0.02  -0.12    0.08   0.02  -0.10  -0.08  -0.01   0.08
    73   1     0.13   0.13   0.09    0.06   0.11   0.03  -0.06  -0.09  -0.03
                    163                   164                  165          
                      A                     A                    A          
 Frequencies --   1503.7336             1504.2041            1508.3052      
 Red. masses --      1.0826                1.0974               1.0777      
 Frc consts  --      1.4423                1.4629               1.4446      
 Frac Tr+Rot --    100.0000              100.0000             100.0000      
 IR Inten    --      2.2951               13.2167              32.7696      
  Atom  AN      X      Y      Z       X      Y      Z      X      Y      Z  
     1   6    -0.00   0.00  -0.00   -0.00   0.01  -0.00  -0.00   0.01  -0.01
     2   6     0.01   0.01  -0.00    0.01  -0.00   0.00   0.01  -0.00   0.00
     3   6     0.00  -0.01   0.00   -0.00  -0.00   0.00  -0.01  -0.00   0.00
     4   6    -0.00   0.00  -0.00   -0.00   0.01  -0.00  -0.00   0.01  -0.01
     5   6    -0.00   0.01  -0.01    0.01   0.00   0.00   0.02  -0.01   0.01
     6   6     0.00  -0.00   0.00   -0.00  -0.01   0.00  -0.01  -0.01   0.00
     7  15    -0.00   0.00  -0.00    0.00   0.00  -0.00   0.00   0.00  -0.00
     8   7     0.02  -0.01   0.01   -0.00   0.00   0.00  -0.03   0.01  -0.01
     9   1     0.00  -0.01  -0.02    0.02  -0.01  -0.00   0.03  -0.02  -0.00
    10   6     0.01  -0.01  -0.00   -0.00  -0.00   0.00  -0.02   0.01   0.01
    11  47     0.00   0.00   0.00    0.00  -0.00  -0.00  -0.00   0.00   0.00
    12   6     0.01  -0.00   0.00    0.00   0.00   0.00  -0.01  -0.01  -0.02
    13  17    -0.00  -0.00   0.00    0.00  -0.00   0.00   0.00  -0.00   0.00
    14   6    -0.00  -0.00  -0.00    0.00   0.00   0.00  -0.00   0.00   0.00
    15   6     0.00   0.01   0.01   -0.00   0.00  -0.00  -0.01   0.03   0.01
    16   6     0.01   0.01  -0.01    0.00   0.00  -0.00  -0.00   0.00   0.00
    17   6    -0.00  -0.00   0.00   -0.00   0.00  -0.00   0.00  -0.00   0.00
    18   6    -0.04  -0.02  -0.01    0.01   0.00   0.00  -0.02  -0.01  -0.00
    19   6    -0.00   0.01  -0.00    0.00  -0.00  -0.00  -0.00   0.01  -0.00
    20   6     0.01  -0.00  -0.01   -0.00   0.00  -0.00   0.01  -0.00  -0.00
    21   6    -0.01   0.00   0.00    0.00   0.00  -0.00  -0.01  -0.00   0.00
    22   6    -0.04  -0.01  -0.01    0.01   0.00   0.00  -0.03  -0.01  -0.01
    23   6    -0.00   0.02  -0.00   -0.00   0.00   0.00  -0.00   0.02   0.00
    24   6    -0.00   0.00   0.00   -0.01   0.00   0.01   0.00   0.00   0.00
    25   6    -0.00  -0.00  -0.00   -0.04  -0.03   0.00  -0.00  -0.00   0.00
    26   6     0.00  -0.00   0.00    0.02  -0.00   0.01  -0.00  -0.00  -0.00
    27   6    -0.00   0.00  -0.00   -0.01   0.00  -0.00   0.00   0.00   0.00
    28   6    -0.00   0.00   0.00    0.00   0.01   0.01   0.00  -0.00   0.00
    29   6     0.00   0.00   0.00   -0.00  -0.00  -0.00  -0.00  -0.00  -0.00
    30   6     0.00  -0.00   0.00    0.00   0.01   0.01   0.00   0.00   0.00
    31   6     0.00  -0.00   0.00   -0.00  -0.01   0.00  -0.00  -0.00   0.00
    32   6    -0.00   0.00  -0.00   -0.00   0.02  -0.01   0.00  -0.00  -0.00
    33   6    -0.00  -0.00   0.00   -0.05  -0.03   0.01  -0.00  -0.00  -0.00
    34   1    -0.00  -0.01   0.01    0.01  -0.03   0.01   0.01  -0.04   0.03
    35   1    -0.02  -0.02   0.01   -0.01  -0.01   0.01  -0.00  -0.01   0.01
    36   1    -0.02  -0.00   0.00    0.01  -0.01   0.00   0.02  -0.01   0.01
    37   1     0.00  -0.02   0.01    0.01  -0.03   0.02   0.01  -0.03   0.02
    38   1     0.11   0.18   0.01   -0.02   0.00  -0.02  -0.18  -0.15  -0.09
    39   1    -0.23   0.19   0.04    0.02  -0.02   0.00   0.28  -0.22  -0.00
    40   1    -0.17  -0.17  -0.04    0.03   0.01  -0.02   0.26   0.18  -0.05
    41   1    -0.18   0.08  -0.11   -0.01   0.01  -0.00   0.28  -0.07   0.28
    42   1    -0.18  -0.08   0.11   -0.02  -0.02  -0.02   0.26   0.16  -0.10
    43   1     0.08   0.03  -0.07    0.02  -0.02  -0.00  -0.23  -0.06   0.19
    44   1     0.05  -0.05  -0.07    0.01  -0.00  -0.00   0.18  -0.13  -0.12
    45   1    -0.04  -0.09  -0.00    0.00  -0.01   0.01  -0.06  -0.23   0.05
    46   1     0.03  -0.07   0.07    0.01  -0.02   0.02  -0.00   0.00  -0.00
    47   1    -0.08  -0.01   0.07   -0.02   0.00   0.02   0.00  -0.00  -0.00
    48   1    -0.02   0.00  -0.01    0.00  -0.00  -0.00  -0.01   0.01  -0.00
    49   1     0.19   0.21   0.26   -0.03  -0.03  -0.04   0.08   0.09   0.10
    50   1     0.36  -0.02  -0.13   -0.06   0.01   0.02   0.15  -0.00  -0.06
    51   1    -0.02  -0.01  -0.01    0.00   0.00   0.00  -0.01   0.00  -0.00
    52   1    -0.02   0.05   0.09    0.01   0.01   0.02  -0.03   0.02   0.01
    53   1    -0.06  -0.06   0.05   -0.00  -0.02   0.01  -0.02  -0.00   0.01
    54   1    -0.02   0.00  -0.01    0.00  -0.00  -0.00  -0.01   0.01  -0.00
    55   1     0.31  -0.11   0.18   -0.05   0.02  -0.03   0.20  -0.07   0.13
    56   1     0.24   0.27  -0.07   -0.04  -0.04   0.01   0.15   0.18  -0.04
    57   1    -0.03  -0.11  -0.09    0.00  -0.00  -0.01  -0.02  -0.12  -0.10
    58   1     0.07  -0.10   0.06    0.01  -0.00   0.00   0.08  -0.11   0.07
    59   1     0.03   0.00   0.01    0.44   0.00   0.13   0.01  -0.00   0.00
    60   1     0.01   0.03  -0.01    0.16   0.38  -0.19   0.01   0.01  -0.01
    61   1    -0.01   0.03  -0.03   -0.05   0.09  -0.09   0.01   0.00  -0.01
    62   1    -0.02  -0.02  -0.02   -0.08  -0.06  -0.08   0.00   0.00   0.00
    63   1    -0.00   0.00   0.00   -0.02  -0.01   0.02  -0.00  -0.00  -0.00
    64   1     0.00  -0.01   0.01   -0.01  -0.09   0.03  -0.00   0.01  -0.00
    65   1     0.01  -0.01  -0.01    0.04  -0.05  -0.07  -0.01   0.00   0.01
    66   1    -0.00   0.00   0.00   -0.02  -0.00   0.01   0.00  -0.00   0.00
    67   1    -0.02   0.01  -0.02   -0.07  -0.00  -0.05  -0.00  -0.00  -0.00
    68   1     0.01  -0.00  -0.02    0.03  -0.03  -0.07   0.00  -0.00  -0.00
    69   1    -0.00   0.00   0.00   -0.03  -0.00   0.01  -0.00  -0.00  -0.00
    70   1    -0.01  -0.03  -0.01   -0.04  -0.17  -0.04   0.00   0.01   0.01
    71   1     0.02  -0.01   0.01    0.12  -0.10   0.09  -0.01   0.00  -0.00
    72   1     0.02  -0.00  -0.02    0.35   0.00  -0.29   0.01  -0.00  -0.01
    73   1     0.02   0.02   0.01    0.25   0.34   0.17   0.01   0.01   0.01
                    166                   167                  168          
                      A                     A                    A          
 Frequencies --   1509.3587             1515.0625            1523.8186      
 Red. masses --      1.0917                1.5347               1.2572      
 Frc consts  --      1.4654                2.0755               1.7200      
 Frac Tr+Rot --    100.0000              100.0000             100.0000      
 IR Inten    --     17.4303                5.8873              37.9252      
  Atom  AN      X      Y      Z       X      Y      Z      X      Y      Z  
     1   6     0.00  -0.01   0.01    0.04  -0.08   0.04   0.02  -0.06   0.03
     2   6    -0.01   0.00  -0.00   -0.07  -0.01   0.00  -0.03   0.01  -0.01
     3   6     0.00   0.00  -0.00    0.02   0.05  -0.02   0.02   0.02  -0.01
     4   6     0.00  -0.01   0.00    0.05  -0.08   0.04   0.02  -0.05   0.03
     5   6    -0.01  -0.00   0.00   -0.10  -0.02   0.00  -0.07  -0.00  -0.01
     6   6     0.00   0.01  -0.00    0.05   0.06  -0.02   0.04   0.03  -0.01
     7  15    -0.00  -0.00   0.00   -0.00  -0.00   0.00  -0.00  -0.00   0.00
     8   7    -0.01   0.00  -0.00    0.03   0.02  -0.01   0.02  -0.03   0.02
     9   1    -0.01   0.00  -0.01   -0.10   0.08  -0.06  -0.19   0.06  -0.04
    10   6    -0.00   0.00   0.00    0.01   0.02  -0.02  -0.01  -0.01   0.02
    11  47    -0.00   0.00   0.00   -0.00  -0.00   0.00  -0.00   0.00  -0.00
    12   6    -0.00   0.00  -0.01    0.00   0.02  -0.00  -0.01  -0.02  -0.00
    13  17     0.00   0.00   0.00    0.00   0.00  -0.00  -0.00   0.00  -0.00
    14   6    -0.00  -0.01  -0.01   -0.00  -0.00   0.00  -0.00  -0.00   0.00
    15   6     0.02  -0.05  -0.00   -0.00   0.01   0.00   0.00  -0.00  -0.00
    16   6     0.01   0.01   0.00    0.00   0.00  -0.00   0.00   0.00  -0.00
    17   6    -0.00  -0.01   0.00    0.00   0.00   0.00   0.00   0.00   0.00
    18   6    -0.03  -0.00  -0.01   -0.00  -0.00   0.00   0.00   0.00   0.00
    19   6    -0.00  -0.00  -0.00   -0.00   0.00  -0.00  -0.00  -0.00   0.00
    20   6    -0.00   0.01  -0.01    0.00  -0.00   0.00  -0.00  -0.00   0.00
    21   6     0.00  -0.00  -0.00   -0.00   0.00   0.00  -0.00  -0.00   0.00
    22   6    -0.02   0.00   0.00   -0.01  -0.00  -0.00  -0.00   0.00  -0.00
    23   6     0.02  -0.04  -0.01   -0.00   0.01   0.00  -0.00   0.00   0.00
    24   6    -0.00   0.00   0.00   -0.00  -0.00   0.00   0.00  -0.00  -0.00
    25   6    -0.00  -0.00   0.00   -0.00  -0.00   0.00   0.00   0.00  -0.00
    26   6     0.00   0.00  -0.00    0.00  -0.00   0.00   0.00  -0.00  -0.00
    27   6    -0.00  -0.00  -0.00   -0.00   0.00  -0.00  -0.00   0.00  -0.00
    28   6     0.00   0.00   0.00   -0.00   0.00   0.00  -0.00   0.01   0.00
    29   6     0.00  -0.00  -0.00   -0.00   0.00   0.00   0.00   0.00   0.00
    30   6     0.00   0.00  -0.00    0.00   0.00   0.00   0.00   0.00   0.01
    31   6    -0.00  -0.00  -0.00    0.00  -0.00   0.00   0.00  -0.00   0.00
    32   6    -0.00   0.00  -0.00    0.00   0.00  -0.00   0.00  -0.00  -0.00
    33   6    -0.00  -0.00   0.00   -0.00  -0.00   0.00  -0.01  -0.00   0.00
    34   1    -0.01   0.02  -0.03   -0.07   0.37  -0.18  -0.05   0.23  -0.11
    35   1     0.01   0.02  -0.01    0.16   0.20  -0.09   0.05   0.09  -0.04
    36   1    -0.01   0.01  -0.01   -0.02   0.08  -0.04  -0.06   0.05  -0.03
    37   1    -0.01   0.04  -0.02   -0.04   0.30  -0.15  -0.05   0.24  -0.12
    38   1    -0.05  -0.05  -0.02    0.05  -0.26   0.18  -0.10   0.27  -0.22
    39   1     0.09  -0.07  -0.01    0.01  -0.07  -0.18   0.06   0.04   0.22
    40   1     0.07   0.06  -0.01   -0.14   0.06   0.26   0.20  -0.05  -0.34
    41   1     0.08  -0.01   0.11   -0.03   0.13   0.18   0.09  -0.16  -0.16
    42   1     0.07   0.03  -0.04   -0.11  -0.22  -0.22   0.15   0.28   0.27
    43   1    -0.08  -0.05   0.08    0.07  -0.32   0.14  -0.12   0.35  -0.13
    44   1    -0.34   0.23   0.18    0.07  -0.06  -0.06  -0.01   0.00  -0.00
    45   1     0.09   0.40  -0.11   -0.03  -0.10   0.01  -0.00   0.00  -0.01
    46   1    -0.02  -0.03  -0.02    0.01  -0.01   0.02   0.02  -0.01   0.03
    47   1    -0.01  -0.04  -0.02   -0.02   0.00   0.02  -0.02   0.00   0.02
    48   1    -0.00  -0.02  -0.01   -0.00   0.00  -0.00  -0.00   0.00  -0.00
    49   1     0.12   0.11   0.18    0.00   0.01   0.00  -0.02  -0.02  -0.03
    50   1     0.23  -0.04  -0.07    0.01   0.00  -0.01  -0.03   0.00   0.01
    51   1    -0.00  -0.02  -0.01   -0.00   0.00  -0.00   0.00  -0.00  -0.00
    52   1     0.03   0.03   0.11   -0.01   0.00  -0.01  -0.00  -0.01  -0.03
    53   1    -0.04  -0.09   0.06   -0.00   0.01  -0.00   0.01   0.02  -0.02
    54   1    -0.00  -0.02  -0.01   -0.00   0.00   0.00  -0.00   0.00  -0.00
    55   1     0.14  -0.06   0.05    0.05  -0.02   0.04   0.01  -0.00   0.01
    56   1     0.11   0.09  -0.05    0.04   0.05  -0.01   0.00   0.01  -0.00
    57   1     0.02   0.30   0.28   -0.01  -0.05  -0.04  -0.00  -0.03  -0.03
    58   1    -0.25   0.28  -0.16    0.03  -0.04   0.03   0.03  -0.03   0.02
    59   1     0.03  -0.00   0.01    0.03   0.00   0.01  -0.01   0.00  -0.00
    60   1     0.01   0.02  -0.01    0.01   0.02  -0.02  -0.00  -0.01   0.00
    61   1    -0.02  -0.00   0.02   -0.00   0.01  -0.01  -0.00  -0.02   0.03
    62   1    -0.00   0.00   0.00   -0.04   0.00   0.00  -0.00   0.03   0.03
    63   1    -0.00   0.00   0.00   -0.01  -0.00   0.00  -0.01  -0.00   0.00
    64   1    -0.00  -0.02   0.00    0.00  -0.03   0.01   0.00  -0.06   0.03
    65   1     0.01  -0.01  -0.01    0.01  -0.01  -0.02   0.04  -0.03  -0.04
    66   1    -0.00   0.00   0.00   -0.00  -0.00   0.00  -0.00   0.00   0.00
    67   1     0.00  -0.00   0.00   -0.02   0.01  -0.02  -0.05   0.01  -0.04
    68   1    -0.00  -0.00   0.00    0.01  -0.01  -0.02   0.03  -0.01  -0.05
    69   1    -0.00   0.00   0.00   -0.01   0.00   0.00  -0.01  -0.00   0.00
    70   1    -0.00  -0.02  -0.01   -0.00   0.00   0.00   0.00   0.03   0.02
    71   1     0.01  -0.01   0.01   -0.00   0.00  -0.00  -0.03   0.02  -0.01
    72   1     0.02   0.00  -0.02    0.03  -0.00  -0.02   0.05  -0.00  -0.04
    73   1     0.01   0.02   0.01    0.02   0.03   0.01   0.04   0.06   0.02
                    169                   170                  171          
                      A                     A                    A          
 Frequencies --   1528.2326             1531.4038            1616.5942      
 Red. masses --      1.0940                1.0873               5.0838      
 Frc consts  --      1.5053                1.5023               7.8278      
 Frac Tr+Rot --    100.0000              100.0000             100.0000      
 IR Inten    --      1.6155                0.3254               3.1751      
  Atom  AN      X      Y      Z       X      Y      Z      X      Y      Z  
     1   6     0.00  -0.01   0.01   -0.00   0.00  -0.00   0.12  -0.12   0.06
     2   6    -0.01   0.00  -0.00    0.00   0.00  -0.00  -0.23  -0.01  -0.01
     3   6     0.00   0.01  -0.00    0.00  -0.00   0.00   0.38  -0.10   0.07
     4   6     0.00  -0.01   0.01   -0.00   0.00  -0.00  -0.18   0.09  -0.06
     5   6    -0.01  -0.00  -0.00    0.01   0.00  -0.00   0.19   0.06  -0.01
     6   6     0.01   0.01  -0.00   -0.00  -0.00   0.00  -0.20   0.05  -0.04
     7  15     0.00  -0.00  -0.00    0.00   0.00   0.00   0.00  -0.00   0.00
     8   7     0.00  -0.00   0.00   -0.00   0.00  -0.00  -0.03  -0.01   0.00
     9   1    -0.03   0.01  -0.01    0.02  -0.01  -0.00   0.20  -0.11   0.07
    10   6    -0.00  -0.00   0.00    0.00   0.00  -0.00  -0.00  -0.00  -0.00
    11  47    -0.00  -0.00  -0.00    0.00   0.00   0.00   0.00  -0.00   0.00
    12   6    -0.00  -0.00  -0.00    0.00   0.00  -0.00  -0.01   0.00   0.01
    13  17     0.00   0.00   0.00   -0.00  -0.00   0.00  -0.00  -0.00   0.00
    14   6     0.00   0.00   0.00   -0.00  -0.01  -0.01   0.00   0.00  -0.00
    15   6    -0.00   0.00  -0.00    0.02  -0.04  -0.01  -0.00   0.00   0.00
    16   6     0.00   0.00  -0.00    0.01   0.01  -0.03  -0.00  -0.00   0.00
    17   6    -0.00   0.00   0.00    0.00   0.01  -0.00  -0.00   0.00  -0.00
    18   6    -0.00  -0.00  -0.00    0.03   0.01   0.01   0.00  -0.00   0.00
    19   6     0.00   0.00  -0.00    0.00  -0.01   0.00  -0.00   0.00  -0.00
    20   6    -0.00   0.00  -0.00   -0.01  -0.01   0.03   0.00  -0.00   0.00
    21   6     0.00   0.00  -0.00   -0.01   0.00   0.00  -0.00   0.00  -0.00
    22   6     0.00   0.00   0.00   -0.03  -0.01  -0.01   0.00  -0.00   0.00
    23   6     0.00  -0.00  -0.00   -0.01   0.03   0.00   0.00  -0.00   0.00
    24   6    -0.01   0.00   0.01    0.00   0.00   0.00   0.00   0.00   0.00
    25   6    -0.03  -0.02   0.00   -0.00  -0.00   0.00  -0.00  -0.00   0.00
    26   6     0.01  -0.00   0.03    0.00   0.00   0.00   0.00  -0.00   0.00
    27   6     0.01  -0.00   0.00   -0.00  -0.00  -0.00  -0.00   0.00  -0.00
    28   6     0.02  -0.03  -0.00    0.00  -0.00  -0.00   0.00  -0.00   0.00
    29   6    -0.00  -0.01  -0.00    0.00  -0.00  -0.00  -0.00  -0.00   0.00
    30   6    -0.01   0.00  -0.04   -0.00  -0.00  -0.00   0.00  -0.00  -0.00
    31   6     0.00   0.01  -0.00    0.00   0.00   0.00  -0.00   0.00  -0.00
    32   6    -0.01   0.02   0.00   -0.00   0.00   0.00   0.00  -0.00  -0.00
    33   6     0.03   0.02  -0.01    0.00   0.00  -0.00   0.00  -0.00   0.00
    34   1    -0.01   0.04  -0.03    0.00  -0.03  -0.00   0.03   0.31  -0.14
    35   1     0.01   0.02  -0.01   -0.01  -0.01   0.01  -0.01   0.22  -0.11
    36   1    -0.01   0.01  -0.01   -0.00  -0.00   0.00  -0.56   0.15  -0.11
    37   1    -0.01   0.04  -0.02    0.00  -0.02   0.01  -0.15  -0.14   0.06
    38   1    -0.02   0.04  -0.03   -0.00  -0.02   0.01   0.02   0.02   0.01
    39   1     0.01   0.00   0.03    0.01  -0.01  -0.01  -0.00   0.01   0.03
    40   1     0.03  -0.01  -0.05   -0.00   0.01   0.01  -0.00   0.01   0.01
    41   1     0.01  -0.02  -0.02    0.01   0.02   0.05  -0.00  -0.02  -0.02
    42   1     0.02   0.04   0.03    0.00  -0.01  -0.02   0.00  -0.00  -0.01
    43   1    -0.01   0.04  -0.02   -0.02  -0.04   0.04   0.02   0.00  -0.02
    44   1     0.01  -0.01  -0.01   -0.27   0.19   0.16   0.01  -0.01  -0.00
    45   1     0.00  -0.01   0.01    0.08   0.33  -0.08  -0.01  -0.02  -0.00
    46   1    -0.00  -0.01  -0.01    0.10  -0.12   0.18  -0.00  -0.00  -0.00
    47   1    -0.00   0.00   0.00   -0.17   0.01   0.16   0.00   0.00  -0.00
    48   1     0.00  -0.00  -0.00    0.01   0.01  -0.00   0.00   0.00   0.00
    49   1     0.00   0.00   0.01   -0.13  -0.14  -0.18   0.00   0.00   0.00
    50   1     0.01  -0.00  -0.00   -0.25   0.02   0.09   0.00   0.00  -0.00
    51   1    -0.00   0.00   0.00    0.01  -0.01   0.01  -0.00   0.00  -0.00
    52   1     0.00   0.00   0.01   -0.04  -0.11  -0.27  -0.00   0.00   0.00
    53   1    -0.00  -0.01   0.01    0.11   0.21  -0.16  -0.00  -0.00   0.00
    54   1    -0.00  -0.00  -0.00   -0.01   0.00   0.01   0.00   0.00   0.00
    55   1    -0.01   0.00  -0.00    0.24  -0.09   0.15  -0.01   0.00  -0.00
    56   1    -0.01  -0.01   0.00    0.19   0.21  -0.06  -0.00  -0.00   0.00
    57   1     0.00   0.01   0.01   -0.02  -0.19  -0.17   0.00   0.00   0.00
    58   1    -0.01   0.01  -0.00    0.16  -0.18   0.11  -0.00   0.00  -0.00
    59   1     0.27  -0.01   0.07    0.01  -0.00   0.00   0.00  -0.01  -0.00
    60   1     0.10   0.22  -0.12    0.00   0.01  -0.01   0.00   0.00  -0.00
    61   1    -0.01   0.16  -0.20   -0.02   0.01   0.00  -0.00   0.00  -0.00
    62   1    -0.09  -0.14  -0.17   -0.00  -0.01  -0.01  -0.02   0.00   0.01
    63   1     0.01  -0.00   0.00    0.00   0.00   0.00  -0.00  -0.00   0.00
    64   1    -0.02   0.28  -0.13   -0.00   0.01  -0.01  -0.00   0.00  -0.00
    65   1    -0.20   0.14   0.19   -0.01   0.01   0.01  -0.00  -0.00  -0.00
    66   1    -0.00  -0.01  -0.01   -0.00   0.00  -0.00   0.00   0.00  -0.00
    67   1     0.24  -0.07   0.20    0.01  -0.00   0.01   0.00  -0.00   0.00
    68   1    -0.14   0.05   0.28   -0.01   0.00   0.01  -0.00   0.00   0.00
    69   1     0.00   0.01  -0.01    0.00   0.00  -0.00   0.00  -0.00  -0.00
    70   1    -0.03  -0.22  -0.10   -0.00  -0.01  -0.01   0.00  -0.00  -0.00
    71   1     0.20  -0.11   0.07    0.02  -0.01  -0.00  -0.00  -0.00   0.00
    72   1    -0.24   0.00   0.19   -0.01   0.00   0.01  -0.00  -0.00   0.00
    73   1    -0.17  -0.23  -0.11   -0.01  -0.01  -0.01  -0.00   0.00  -0.00
                    172                   173                  174          
                      A                     A                    A          
 Frequencies --   1646.2385             3009.2199            3011.1037      
 Red. masses --      5.3114                1.0581               1.0672      
 Frc consts  --      8.4810                5.6454               5.7009      
 Frac Tr+Rot --    100.0000              100.0000             100.0000      
 IR Inten    --      5.3248               26.2586               3.3435      
  Atom  AN      X      Y      Z       X      Y      Z      X      Y      Z  
     1   6    -0.02  -0.25   0.12    0.00   0.00  -0.00  -0.00   0.00   0.00
     2   6     0.16   0.23  -0.10   -0.00  -0.00   0.00  -0.00   0.00   0.00
     3   6    -0.04  -0.14   0.07    0.00  -0.00   0.00   0.00   0.00  -0.00
     4   6    -0.01   0.28  -0.14    0.00   0.00  -0.00  -0.00   0.00  -0.00
     5   6    -0.11  -0.23   0.10    0.00   0.00  -0.00   0.00  -0.00   0.00
     6   6     0.04   0.12  -0.05    0.00  -0.00  -0.00  -0.00   0.00   0.00
     7  15    -0.00  -0.00   0.00   -0.00  -0.00  -0.00  -0.00  -0.00  -0.00
     8   7     0.03   0.02  -0.01   -0.00  -0.00   0.00  -0.00  -0.00   0.00
     9   1    -0.24   0.12  -0.08    0.00   0.01  -0.00   0.01   0.01  -0.01
    10   6    -0.00  -0.00  -0.00    0.00   0.00  -0.00   0.00  -0.00  -0.00
    11  47    -0.00  -0.00   0.00   -0.00   0.00   0.00  -0.00  -0.00   0.00
    12   6    -0.00   0.00   0.00   -0.00  -0.00  -0.00   0.00   0.00  -0.00
    13  17     0.00   0.00  -0.00   -0.00  -0.00  -0.00   0.00   0.00  -0.00
    14   6    -0.00  -0.00  -0.00   -0.00  -0.00  -0.00   0.00  -0.00  -0.00
    15   6     0.00   0.00   0.00    0.00   0.00   0.00   0.00   0.00   0.00
    16   6     0.00   0.00   0.00    0.00  -0.00   0.01  -0.00   0.00  -0.00
    17   6    -0.00  -0.00  -0.00    0.00   0.00  -0.00  -0.00  -0.00   0.00
    18   6     0.00   0.00   0.00    0.00   0.00  -0.00  -0.00  -0.00   0.00
    19   6    -0.00  -0.00  -0.00    0.00  -0.00   0.00   0.00   0.00   0.00
    20   6     0.00  -0.00   0.00    0.00   0.00  -0.00   0.00   0.00  -0.00
    21   6    -0.00  -0.00   0.00    0.01  -0.00  -0.00   0.00  -0.00  -0.00
    22   6    -0.00  -0.00  -0.00   -0.06  -0.02  -0.01  -0.00  -0.00  -0.00
    23   6     0.00   0.00  -0.00    0.00  -0.00   0.00   0.00  -0.00   0.00
    24   6    -0.00   0.00   0.00    0.00   0.00   0.00   0.00   0.00  -0.00
    25   6    -0.00  -0.00   0.00    0.00   0.00   0.00  -0.05  -0.00  -0.01
    26   6     0.00   0.00  -0.00    0.00   0.00   0.00   0.00   0.00  -0.00
    27   6    -0.00   0.00   0.00   -0.00   0.00  -0.00   0.00   0.00   0.00
    28   6     0.00   0.00   0.00   -0.00   0.00  -0.00   0.00   0.00   0.00
    29   6    -0.00  -0.00  -0.00   -0.00  -0.00  -0.00   0.00   0.01   0.00
    30   6     0.00   0.00  -0.00   -0.00  -0.00   0.00   0.00   0.00  -0.00
    31   6    -0.00   0.00   0.00   -0.00  -0.00   0.00   0.00   0.00  -0.00
    32   6     0.00  -0.00  -0.00   -0.00   0.00  -0.00   0.04  -0.02   0.01
    33   6     0.00  -0.00  -0.00    0.00   0.00   0.00   0.00   0.00  -0.00
    34   1    -0.15   0.28  -0.14   -0.00  -0.00   0.00   0.00   0.00   0.00
    35   1    -0.34  -0.19   0.07   -0.00   0.00  -0.00   0.00  -0.00  -0.00
    36   1    -0.06  -0.16   0.07    0.00   0.00  -0.00  -0.00  -0.00   0.00
    37   1     0.17  -0.38   0.20   -0.00   0.00   0.00   0.00  -0.00  -0.00
    38   1     0.01  -0.02   0.02   -0.00   0.00   0.00   0.00   0.00   0.00
    39   1     0.01  -0.01  -0.01   -0.00  -0.00   0.00  -0.00  -0.00   0.00
    40   1     0.00   0.02   0.03   -0.00   0.00   0.00  -0.00   0.00  -0.00
    41   1     0.01   0.00   0.01   -0.00  -0.00   0.00  -0.00  -0.00   0.00
    42   1     0.01  -0.01  -0.03   -0.00   0.00  -0.00  -0.00   0.00  -0.00
    43   1     0.01  -0.02   0.01    0.01   0.00   0.01   0.00   0.00   0.00
    44   1     0.00  -0.00  -0.00   -0.01  -0.02   0.01  -0.00  -0.00   0.00
    45   1    -0.00  -0.00  -0.00    0.01  -0.00  -0.01   0.00  -0.00  -0.00
    46   1    -0.00  -0.00  -0.00    0.05  -0.01  -0.03  -0.02   0.01   0.01
    47   1    -0.00  -0.00  -0.00   -0.08   0.06  -0.07   0.03  -0.02   0.03
    48   1    -0.00   0.00   0.00   -0.01  -0.01   0.00   0.00   0.00  -0.00
    49   1     0.00   0.00   0.00   -0.00   0.00   0.00   0.00  -0.00  -0.00
    50   1     0.00  -0.00   0.00   -0.00  -0.00  -0.00   0.00   0.00   0.00
    51   1    -0.00   0.00   0.00   -0.00   0.00  -0.00  -0.00   0.00  -0.00
    52   1    -0.00   0.00  -0.00   -0.02  -0.04   0.02  -0.00  -0.00   0.00
    53   1    -0.00   0.00  -0.00    0.00   0.01   0.01   0.00   0.00   0.00
    54   1     0.00   0.00   0.00   -0.10   0.02   0.06  -0.01   0.00   0.00
    55   1     0.00   0.00   0.00    0.30   0.59  -0.23   0.02   0.03  -0.01
    56   1     0.00   0.00  -0.00    0.43  -0.35   0.39   0.03  -0.02   0.02
    57   1    -0.00  -0.00  -0.00   -0.02   0.02  -0.02  -0.00   0.00  -0.00
    58   1    -0.00  -0.00   0.00    0.00   0.01   0.01   0.00   0.00   0.00
    59   1     0.01  -0.00  -0.00   -0.00  -0.02   0.01   0.02   0.21  -0.15
    60   1     0.00   0.00  -0.00   -0.04   0.01  -0.02   0.63  -0.18   0.28
    61   1    -0.00   0.00  -0.00   -0.00  -0.01  -0.01  -0.00  -0.00  -0.00
    62   1    -0.00  -0.00   0.00    0.00   0.00  -0.00   0.00  -0.00   0.00
    63   1    -0.00  -0.00  -0.00    0.00  -0.00   0.00  -0.00   0.00  -0.00
    64   1    -0.00  -0.00  -0.00    0.00   0.00  -0.00   0.00  -0.00  -0.01
    65   1    -0.00  -0.00  -0.00   -0.00  -0.00   0.00  -0.00  -0.01   0.01
    66   1     0.00  -0.00  -0.00    0.00   0.00   0.00  -0.03  -0.07  -0.05
    67   1    -0.00  -0.00   0.00    0.00   0.00  -0.00  -0.00  -0.00   0.00
    68   1    -0.00  -0.00   0.00   -0.00   0.00  -0.00  -0.00  -0.00  -0.00
    69   1     0.00  -0.00  -0.00    0.00   0.00  -0.00  -0.00  -0.05   0.03
    70   1    -0.00  -0.00   0.00    0.01  -0.00   0.01  -0.53   0.14  -0.25
    71   1    -0.00  -0.00   0.00   -0.00  -0.01  -0.01   0.07   0.15   0.11
    72   1    -0.00  -0.00   0.00   -0.00  -0.00  -0.00  -0.00  -0.01  -0.01
    73   1     0.00   0.00  -0.00   -0.00   0.00   0.00  -0.00   0.00   0.01
                    175                   176                  177          
                      A                     A                    A          
 Frequencies --   3015.8061             3022.3397            3027.4789      
 Red. masses --      1.0672                1.0644               1.0646      
 Frc consts  --      5.7189                5.7287               5.7493      
 Frac Tr+Rot --    100.0000              100.0000             100.0000      
 IR Inten    --     58.6028               33.7458              20.1090      
  Atom  AN      X      Y      Z       X      Y      Z      X      Y      Z  
     1   6     0.00   0.00   0.00    0.00  -0.00   0.00   0.00   0.00  -0.00
     2   6     0.00  -0.00   0.00    0.00  -0.00   0.00  -0.00   0.00  -0.00
     3   6    -0.00   0.00  -0.00   -0.00  -0.00   0.00   0.00   0.00   0.00
     4   6     0.00  -0.00   0.00    0.00  -0.00  -0.00  -0.00   0.00  -0.00
     5   6    -0.00   0.00  -0.00   -0.00   0.00  -0.00  -0.00  -0.00   0.00
     6   6     0.00  -0.00   0.00    0.00  -0.00   0.00   0.00  -0.00  -0.00
     7  15    -0.00  -0.00   0.00   -0.00   0.00  -0.00  -0.00  -0.00  -0.00
     8   7     0.00   0.00  -0.00    0.00   0.00  -0.00  -0.00  -0.00   0.00
     9   1    -0.00  -0.01   0.00   -0.00  -0.01   0.00   0.00   0.00  -0.00
    10   6    -0.00  -0.00  -0.00   -0.00  -0.00  -0.00   0.00   0.00   0.00
    11  47     0.00   0.00  -0.00    0.00   0.00  -0.00  -0.00   0.00  -0.00
    12   6    -0.00  -0.00   0.00   -0.00  -0.00  -0.00   0.00   0.00  -0.00
    13  17    -0.00   0.00   0.00   -0.00  -0.00  -0.00   0.00  -0.00  -0.00
    14   6     0.00  -0.00   0.00   -0.00   0.00  -0.00   0.00  -0.00  -0.00
    15   6     0.00  -0.00  -0.00    0.00   0.00   0.00   0.00  -0.00   0.00
    16   6     0.00  -0.00   0.01   -0.02   0.03  -0.06   0.00  -0.00   0.00
    17   6     0.00   0.00  -0.00   -0.00  -0.01   0.00   0.00   0.00  -0.00
    18   6     0.00   0.00  -0.00   -0.00  -0.00   0.00   0.00   0.00   0.00
    19   6    -0.00  -0.00  -0.00    0.00  -0.00   0.00   0.00  -0.00   0.00
    20   6     0.00   0.00  -0.00    0.00   0.00  -0.00   0.00   0.00  -0.00
    21   6     0.00  -0.00  -0.00    0.00  -0.00  -0.00  -0.00   0.00   0.00
    22   6    -0.00   0.00  -0.00   -0.01  -0.00  -0.00   0.00  -0.00   0.00
    23   6    -0.00   0.00  -0.00    0.00  -0.01   0.00  -0.00  -0.00   0.00
    24   6    -0.00   0.00  -0.00   -0.00   0.00  -0.00   0.00  -0.00  -0.00
    25   6    -0.05  -0.00  -0.01   -0.00  -0.00  -0.00  -0.00   0.00  -0.00
    26   6     0.00   0.00  -0.00   -0.00  -0.00  -0.00  -0.00   0.00  -0.00
    27   6    -0.00   0.00  -0.00    0.00  -0.00   0.00  -0.01   0.00  -0.01
    28   6     0.00   0.00  -0.00    0.00  -0.00   0.00   0.02  -0.06   0.01
    29   6     0.00   0.00   0.00    0.00   0.00   0.00   0.01   0.01   0.01
    30   6     0.01  -0.00   0.01    0.00  -0.00   0.00  -0.00   0.00   0.00
    31   6    -0.00  -0.01   0.00   -0.00  -0.00   0.00  -0.00  -0.00   0.00
    32   6    -0.04   0.03  -0.01   -0.01   0.00  -0.00  -0.00   0.00  -0.00
    33   6    -0.00  -0.00   0.00    0.00   0.00   0.00  -0.00   0.00   0.00
    34   1    -0.00  -0.00   0.00   -0.00  -0.00   0.00  -0.00  -0.00  -0.00
    35   1    -0.00  -0.00   0.00   -0.00  -0.00  -0.00   0.00  -0.00   0.00
    36   1     0.00   0.00   0.00    0.00   0.00  -0.00   0.00   0.00  -0.00
    37   1    -0.00   0.00  -0.00   -0.00   0.00  -0.00   0.00   0.00  -0.00
    38   1    -0.00   0.00   0.00   -0.00   0.00   0.00   0.00  -0.00  -0.00
    39   1     0.00   0.00  -0.00    0.00   0.00  -0.00  -0.00  -0.00   0.00
    40   1     0.00  -0.00   0.00    0.00  -0.00   0.00  -0.00   0.00  -0.00
    41   1     0.00   0.00  -0.00    0.00   0.00  -0.00  -0.00  -0.00   0.00
    42   1     0.00  -0.00   0.00   -0.00   0.00  -0.00  -0.00   0.00  -0.00
    43   1    -0.00  -0.00  -0.00    0.00   0.00   0.00   0.00   0.00   0.00
    44   1     0.00   0.00  -0.00   -0.01  -0.02   0.01   0.00   0.00  -0.00
    45   1    -0.01   0.00   0.00    0.01  -0.00  -0.01  -0.00   0.00   0.00
    46   1     0.04  -0.01  -0.02   -0.35   0.09   0.20   0.00  -0.00  -0.00
    47   1    -0.06   0.05  -0.06    0.54  -0.45   0.52  -0.00   0.00  -0.00
    48   1    -0.01  -0.01   0.00    0.05   0.10  -0.04  -0.00  -0.00   0.00
    49   1    -0.01   0.00   0.01    0.04  -0.01  -0.03  -0.01   0.00   0.00
    50   1    -0.00  -0.00  -0.00    0.00   0.01   0.02  -0.00  -0.00  -0.00
    51   1     0.00  -0.00   0.00   -0.01   0.00  -0.01  -0.01   0.01  -0.01
    52   1    -0.00  -0.00   0.00   -0.01  -0.02   0.01  -0.03  -0.05   0.02
    53   1     0.00   0.00   0.00    0.00   0.01   0.01   0.01   0.02   0.03
    54   1    -0.00   0.00   0.00   -0.01   0.00   0.00   0.01  -0.00  -0.01
    55   1    -0.00  -0.00   0.00    0.05   0.09  -0.04  -0.00  -0.00   0.00
    56   1     0.00  -0.00   0.00    0.05  -0.04   0.04  -0.00   0.00  -0.00
    57   1     0.00  -0.00   0.00   -0.06   0.05  -0.06  -0.00   0.00  -0.00
    58   1    -0.00  -0.00  -0.00    0.01   0.02   0.04   0.00   0.00   0.00
    59   1     0.02   0.18  -0.13    0.00   0.01  -0.01  -0.00  -0.02   0.01
    60   1     0.52  -0.14   0.23    0.02  -0.01   0.01   0.01  -0.00   0.00
    61   1     0.01   0.02   0.01    0.01   0.02   0.01   0.00   0.00   0.00
    62   1    -0.00  -0.02   0.02   -0.00  -0.01   0.00  -0.00  -0.02   0.01
    63   1    -0.00   0.00   0.00   -0.00   0.00  -0.00   0.17  -0.05   0.07
    64   1     0.00  -0.00  -0.01   -0.00   0.00   0.00  -0.30   0.09   0.35
    65   1    -0.00  -0.02   0.01    0.00   0.00  -0.00   0.09   0.67  -0.49
    66   1    -0.03  -0.06  -0.04   -0.00  -0.00  -0.00  -0.07  -0.16  -0.11
    67   1     0.03  -0.01  -0.03    0.00  -0.00  -0.01   0.00  -0.00  -0.01
    68   1    -0.10   0.03  -0.04   -0.02   0.01  -0.01   0.00  -0.00   0.00
    69   1     0.01   0.06  -0.04    0.00   0.01  -0.00   0.00   0.01  -0.00
    70   1     0.62  -0.17   0.29    0.11  -0.03   0.05   0.00  -0.00   0.00
    71   1    -0.09  -0.18  -0.13   -0.00   0.01   0.00  -0.00  -0.00  -0.00
    72   1     0.01   0.01   0.01   -0.00  -0.00  -0.00  -0.00  -0.00  -0.00
    73   1     0.01  -0.00  -0.01   -0.00   0.00   0.00   0.01  -0.00  -0.01
                    178                   179                  180          
                      A                     A                    A          
 Frequencies --   3027.7228             3029.9523            3030.9836      
 Red. masses --      1.0647                1.0637               1.0634      
 Frc consts  --      5.7503                5.7538               5.7559      
 Frac Tr+Rot --    100.0000              100.0000             100.0000      
 IR Inten    --     20.4203               19.5723              26.3376      
  Atom  AN      X      Y      Z       X      Y      Z      X      Y      Z  
     1   6     0.00   0.00   0.00   -0.00  -0.00  -0.00   0.00   0.00   0.00
     2   6    -0.00   0.00  -0.00   -0.00   0.00  -0.00  -0.00   0.00   0.00
     3   6     0.00   0.00  -0.00   -0.00   0.00  -0.00   0.00  -0.00   0.00
     4   6     0.00   0.00  -0.00   -0.00  -0.00   0.00  -0.00  -0.00  -0.00
     5   6    -0.00  -0.00   0.00    0.00  -0.00   0.00  -0.00   0.00  -0.00
     6   6     0.00  -0.00   0.00   -0.00  -0.00  -0.00  -0.00   0.00   0.00
     7  15    -0.00  -0.00   0.00   -0.00  -0.00   0.00  -0.00  -0.00  -0.00
     8   7    -0.00  -0.00   0.00    0.00   0.00  -0.00   0.00   0.00  -0.00
     9   1     0.00   0.00  -0.00   -0.00  -0.00   0.00  -0.00  -0.00   0.00
    10   6     0.00   0.00   0.00   -0.00   0.00   0.00  -0.00  -0.00  -0.00
    11  47     0.00   0.00  -0.00    0.00  -0.00   0.00   0.00  -0.00  -0.00
    12   6     0.00  -0.00  -0.00    0.00   0.00   0.00  -0.00  -0.00  -0.00
    13  17     0.00   0.00   0.00   -0.00  -0.00  -0.00  -0.00   0.00   0.00
    14   6    -0.00   0.00   0.00   -0.00  -0.00  -0.00  -0.00  -0.00  -0.00
    15   6     0.00   0.00  -0.00    0.00   0.00  -0.00   0.00   0.00   0.00
    16   6    -0.00   0.00  -0.00    0.00  -0.00   0.00   0.00   0.00  -0.00
    17   6    -0.00  -0.00   0.00    0.01   0.01  -0.00   0.00   0.00  -0.00
    18   6     0.00   0.00  -0.00   -0.07  -0.01   0.00  -0.00  -0.00  -0.00
    19   6    -0.01   0.01  -0.01    0.01  -0.01   0.01   0.00  -0.00   0.00
    20   6    -0.02  -0.03   0.05    0.00  -0.00   0.00  -0.00  -0.00   0.00
    21   6     0.02  -0.00  -0.01    0.00  -0.00  -0.00  -0.00   0.00   0.00
    22   6    -0.00   0.00  -0.00    0.00   0.00  -0.00  -0.00   0.00  -0.00
    23   6    -0.00   0.00  -0.00   -0.00   0.00   0.00   0.00  -0.00   0.00
    24   6     0.00   0.00   0.00   -0.00   0.00   0.00  -0.00   0.00   0.00
    25   6    -0.00   0.00  -0.00   -0.00  -0.00  -0.00  -0.00  -0.00   0.00
    26   6     0.00   0.00   0.00   -0.00   0.00  -0.00   0.00   0.00   0.00
    27   6    -0.00   0.00  -0.00   -0.00   0.00  -0.00   0.02  -0.00   0.01
    28   6     0.00  -0.00   0.00    0.00  -0.00   0.00   0.00  -0.00   0.00
    29   6     0.00   0.00   0.00   -0.00   0.00   0.00   0.00   0.00   0.00
    30   6     0.00   0.00   0.00    0.00  -0.00   0.00  -0.00   0.00  -0.01
    31   6    -0.00  -0.00   0.00   -0.00  -0.00   0.00   0.00   0.01  -0.01
    32   6    -0.00   0.00  -0.00   -0.00   0.00  -0.00   0.00   0.00   0.00
    33   6     0.00   0.00   0.00    0.00   0.00   0.00  -0.05  -0.04  -0.00
    34   1    -0.00  -0.00   0.00    0.00   0.00   0.00  -0.00  -0.00  -0.00
    35   1     0.00  -0.00   0.00    0.00  -0.00   0.00   0.00  -0.00  -0.00
    36   1    -0.00  -0.00   0.00   -0.00  -0.00   0.00   0.00   0.00  -0.00
    37   1     0.00   0.00   0.00    0.00   0.00   0.00   0.00   0.00  -0.00
    38   1     0.00  -0.00  -0.00   -0.00   0.00   0.00  -0.00   0.00   0.00
    39   1    -0.00  -0.00   0.00    0.00   0.00  -0.00   0.00   0.00  -0.00
    40   1    -0.00   0.00  -0.00    0.00  -0.00   0.00   0.00  -0.00   0.00
    41   1    -0.00  -0.00   0.00    0.00   0.00  -0.00   0.00   0.00  -0.00
    42   1    -0.00   0.00  -0.00    0.00  -0.00   0.00   0.00  -0.00   0.00
    43   1     0.00   0.00   0.00   -0.00  -0.00  -0.00  -0.00  -0.00  -0.00
    44   1    -0.01  -0.02   0.01   -0.00  -0.00   0.00  -0.00  -0.00   0.00
    45   1     0.00   0.00  -0.00   -0.01   0.00   0.01   0.00  -0.00  -0.00
    46   1    -0.01   0.00   0.00   -0.01   0.00   0.01  -0.00   0.00   0.00
    47   1     0.01  -0.01   0.01   -0.02   0.02  -0.02   0.00  -0.00   0.00
    48   1     0.01   0.01  -0.00   -0.08  -0.15   0.05  -0.01  -0.01   0.01
    49   1    -0.00   0.00   0.00    0.67  -0.18  -0.41   0.05  -0.01  -0.03
    50   1     0.00   0.01   0.01    0.12   0.28   0.40   0.01   0.02   0.03
    51   1     0.12  -0.10   0.11   -0.13   0.10  -0.12  -0.01   0.01  -0.01
    52   1     0.36   0.69  -0.26    0.01   0.03  -0.01   0.00   0.00  -0.00
    53   1    -0.12  -0.28  -0.37   -0.01  -0.02  -0.02  -0.00  -0.00  -0.00
    54   1    -0.18   0.05   0.12   -0.01   0.00   0.01   0.00  -0.00  -0.00
    55   1    -0.00  -0.00   0.00   -0.00  -0.00   0.00   0.00   0.00  -0.00
    56   1     0.03  -0.02   0.03   -0.00   0.00  -0.00   0.00  -0.00   0.00
    57   1     0.00  -0.00   0.00    0.02  -0.02   0.02  -0.01   0.00  -0.01
    58   1     0.00   0.00   0.00   -0.01  -0.02  -0.03   0.00   0.00   0.00
    59   1    -0.00  -0.00   0.00    0.00   0.00  -0.00   0.00   0.00  -0.00
    60   1     0.00  -0.00   0.00    0.00  -0.00   0.00   0.00  -0.00   0.00
    61   1    -0.00  -0.00  -0.00    0.00   0.00   0.00  -0.01  -0.02  -0.01
    62   1     0.00  -0.00   0.00   -0.00  -0.00   0.00   0.00  -0.00   0.00
    63   1     0.01  -0.00   0.01    0.01  -0.00   0.01  -0.19   0.05  -0.08
    64   1    -0.02   0.01   0.03   -0.00   0.00   0.00  -0.02   0.01   0.02
    65   1     0.01   0.05  -0.04    0.00   0.01  -0.00   0.00   0.02  -0.02
    66   1    -0.01  -0.01  -0.01    0.00  -0.00   0.00  -0.01  -0.02  -0.01
    67   1     0.00  -0.00  -0.00    0.01  -0.00  -0.01  -0.05   0.01   0.05
    68   1    -0.00   0.00  -0.00   -0.01   0.00  -0.01   0.08  -0.02   0.03
    69   1     0.00   0.00  -0.00    0.00   0.01  -0.01  -0.02  -0.13   0.09
    70   1     0.00  -0.00   0.00    0.00  -0.00   0.00  -0.00   0.00   0.00
    71   1    -0.00  -0.00  -0.00   -0.00  -0.00  -0.00  -0.01  -0.02  -0.01
    72   1    -0.00  -0.00  -0.00   -0.02  -0.05  -0.03   0.28   0.61   0.43
    73   1    -0.00   0.00   0.00   -0.02   0.01   0.03   0.32  -0.11  -0.38
                    181                   182                  183          
                      A                     A                    A          
 Frequencies --   3031.8075             3032.6780            3050.1134      
 Red. masses --      1.0641                1.0642               1.0707      
 Frc consts  --      5.7630                5.7667               5.8688      
 Frac Tr+Rot --    100.0000              100.0000             100.0000      
 IR Inten    --     20.4540               17.5645              21.4592      
  Atom  AN      X      Y      Z       X      Y      Z      X      Y      Z  
     1   6     0.00  -0.00   0.00    0.00   0.00  -0.00  -0.00  -0.00   0.00
     2   6     0.00  -0.00   0.00    0.00  -0.00   0.00   0.00  -0.00   0.00
     3   6    -0.00  -0.00  -0.00   -0.00  -0.00   0.00   0.00  -0.00  -0.00
     4   6     0.00  -0.00   0.00    0.00  -0.00  -0.00  -0.00   0.00  -0.00
     5   6    -0.00   0.00  -0.00   -0.00   0.00  -0.00  -0.00  -0.00  -0.00
     6   6     0.00  -0.00   0.00    0.00  -0.00   0.00   0.00  -0.00   0.00
     7  15    -0.00   0.00  -0.00   -0.00   0.00  -0.00   0.00   0.00   0.00
     8   7     0.00   0.00  -0.00    0.00   0.00  -0.00  -0.00  -0.00   0.00
     9   1    -0.00  -0.00   0.00   -0.00  -0.00   0.00   0.00   0.00  -0.00
    10   6    -0.00  -0.00  -0.00   -0.00  -0.00  -0.00   0.00   0.00   0.00
    11  47     0.00   0.00  -0.00   -0.00   0.00   0.00   0.00  -0.00  -0.00
    12   6    -0.00  -0.00   0.00   -0.00  -0.00  -0.00   0.00   0.00   0.00
    13  17    -0.00  -0.00   0.00    0.00  -0.00   0.00   0.00   0.00   0.00
    14   6     0.00  -0.00  -0.00   -0.00   0.00   0.00   0.00   0.00  -0.00
    15   6     0.00  -0.00  -0.00   -0.00   0.00   0.00  -0.01   0.02   0.00
    16   6    -0.00   0.00  -0.00    0.00   0.00  -0.01  -0.00   0.00   0.00
    17   6     0.00   0.00  -0.00   -0.01  -0.02   0.01  -0.00  -0.00   0.00
    18   6    -0.00  -0.00  -0.00    0.00  -0.00  -0.00   0.00  -0.00  -0.00
    19   6     0.00  -0.00   0.00    0.00  -0.00   0.00   0.01  -0.01   0.01
    20   6    -0.00  -0.00   0.00    0.00   0.00  -0.00  -0.00  -0.00   0.00
    21   6    -0.00   0.00   0.00    0.02  -0.00  -0.01   0.00  -0.00  -0.00
    22   6    -0.00  -0.00  -0.00    0.00  -0.00   0.00   0.00  -0.00   0.00
    23   6     0.00  -0.00   0.00   -0.03   0.06  -0.00   0.00  -0.00   0.00
    24   6    -0.00  -0.00  -0.00    0.00   0.00   0.00   0.00  -0.00   0.00
    25   6    -0.00  -0.00   0.00   -0.00  -0.00   0.00  -0.00   0.00  -0.00
    26   6    -0.00  -0.00  -0.00   -0.00  -0.00  -0.00   0.01   0.00   0.04
    27   6    -0.00   0.00  -0.00    0.00  -0.00   0.00  -0.04   0.01  -0.02
    28   6    -0.00   0.00   0.00   -0.00   0.00   0.00  -0.00   0.01  -0.00
    29   6     0.01   0.02   0.01    0.00   0.00   0.00  -0.00  -0.00  -0.00
    30   6    -0.03   0.01  -0.06   -0.00   0.00  -0.00  -0.00   0.00  -0.00
    31   6    -0.00  -0.01   0.01   -0.00  -0.00   0.00   0.00   0.00  -0.00
    32   6    -0.00   0.00  -0.00   -0.00   0.00  -0.00  -0.00   0.00  -0.00
    33   6     0.00   0.00   0.00   -0.00  -0.00   0.00  -0.01  -0.01  -0.00
    34   1    -0.00  -0.00   0.00   -0.00  -0.00   0.00   0.01   0.00   0.00
    35   1    -0.00   0.00   0.00   -0.00  -0.00  -0.00  -0.00   0.00  -0.00
    36   1     0.00   0.00   0.00    0.00   0.00  -0.00  -0.00   0.00   0.00
    37   1    -0.00  -0.00  -0.00   -0.00  -0.00  -0.00   0.00   0.00   0.00
    38   1    -0.00   0.00   0.00   -0.00   0.00   0.00   0.00  -0.00  -0.00
    39   1     0.00   0.00  -0.00    0.00   0.00  -0.00  -0.00  -0.00   0.00
    40   1     0.00  -0.00   0.00    0.00  -0.00   0.00  -0.00   0.00  -0.00
    41   1     0.00   0.00  -0.00   -0.00   0.00  -0.00   0.00   0.00  -0.00
    42   1     0.00  -0.00   0.00   -0.00   0.00  -0.00   0.00  -0.00   0.00
    43   1    -0.00  -0.00  -0.00    0.00   0.00   0.00  -0.00  -0.00  -0.00
    44   1     0.00   0.00  -0.00   -0.00  -0.00   0.00  -0.10  -0.18   0.07
    45   1    -0.00   0.00   0.00    0.00  -0.00  -0.00   0.16  -0.05  -0.10
    46   1    -0.00   0.00   0.00   -0.04   0.01   0.02   0.03  -0.01  -0.02
    47   1     0.00  -0.00   0.00    0.04  -0.03   0.04   0.01  -0.01   0.01
    48   1    -0.00  -0.00   0.00    0.09   0.18  -0.07   0.00   0.01  -0.00
    49   1     0.00  -0.00  -0.00   -0.01   0.00   0.01  -0.04   0.01   0.03
    50   1     0.00   0.00   0.00    0.00   0.00   0.00  -0.00  -0.01  -0.01
    51   1    -0.00   0.00  -0.00   -0.00   0.00  -0.00  -0.17   0.14  -0.15
    52   1     0.00   0.00  -0.00   -0.02  -0.04   0.02   0.02   0.04  -0.02
    53   1    -0.00  -0.00  -0.00    0.01   0.02   0.03  -0.00  -0.01  -0.01
    54   1     0.00  -0.00  -0.00   -0.20   0.06   0.12  -0.01   0.00   0.01
    55   1     0.00   0.00  -0.00    0.02   0.03  -0.01  -0.00  -0.00   0.00
    56   1     0.00  -0.00   0.00   -0.02   0.02  -0.02  -0.01   0.01  -0.01
    57   1    -0.01   0.01  -0.01    0.49  -0.39   0.46  -0.00   0.00  -0.00
    58   1     0.00   0.01   0.01   -0.13  -0.29  -0.41  -0.00  -0.00  -0.00
    59   1     0.00   0.03  -0.02    0.00   0.00  -0.00  -0.00  -0.01   0.01
    60   1     0.03  -0.01   0.01    0.00  -0.00   0.00   0.02  -0.01   0.01
    61   1     0.00   0.00   0.00    0.00   0.00   0.00  -0.18  -0.38  -0.26
    62   1    -0.00  -0.00   0.00   -0.00  -0.00   0.00   0.04   0.36  -0.26
    63   1     0.01  -0.00   0.01   -0.00   0.00  -0.00   0.52  -0.15   0.24
    64   1     0.02  -0.01  -0.03    0.00  -0.00  -0.00   0.01  -0.00  -0.01
    65   1    -0.01  -0.03   0.02   -0.00  -0.00   0.00  -0.01  -0.08   0.06
    66   1    -0.09  -0.18  -0.13   -0.00  -0.01  -0.00   0.02   0.04   0.03
    67   1    -0.34   0.11   0.37   -0.01   0.00   0.01  -0.01   0.00   0.01
    68   1     0.69  -0.20   0.31    0.02  -0.01   0.01   0.01  -0.00   0.01
    69   1     0.02   0.18  -0.13    0.00   0.00  -0.00  -0.00  -0.03   0.02
    70   1     0.06  -0.01   0.02    0.01  -0.00   0.00   0.02  -0.01   0.01
    71   1    -0.01  -0.03  -0.02    0.00   0.00   0.00   0.00   0.01   0.00
    72   1    -0.03  -0.05  -0.04    0.00   0.01   0.00   0.04   0.09   0.06
    73   1    -0.02   0.01   0.02    0.00  -0.00  -0.01   0.02  -0.01  -0.03
                    184                   185                  186          
                      A                     A                    A          
 Frequencies --   3052.9441             3055.5299            3056.1060      
 Red. masses --      1.0780                1.1034               1.0848      
 Frc consts  --      5.9199                6.0697               5.9695      
 Frac Tr+Rot --    100.0000              100.0000             100.0000      
 IR Inten    --     52.0186               18.5088              50.2852      
  Atom  AN      X      Y      Z       X      Y      Z      X      Y      Z  
     1   6    -0.00  -0.00   0.00   -0.00   0.00  -0.00   0.00   0.00   0.00
     2   6    -0.00  -0.00  -0.00   -0.00  -0.00   0.00   0.00   0.00   0.00
     3   6     0.00  -0.00   0.00    0.00   0.00   0.00  -0.00   0.00  -0.00
     4   6    -0.00   0.00  -0.00   -0.00   0.00  -0.00   0.00  -0.00   0.00
     5   6     0.00   0.00   0.00    0.00  -0.00  -0.00  -0.00   0.00  -0.00
     6   6    -0.00   0.00  -0.00    0.00  -0.00  -0.00   0.00   0.00   0.00
     7  15     0.00  -0.00   0.00   -0.00  -0.00   0.00  -0.00   0.00  -0.00
     8   7    -0.00  -0.00   0.00   -0.00  -0.00   0.00   0.00   0.00  -0.00
     9   1     0.00   0.00  -0.00    0.01   0.02  -0.01  -0.00  -0.00   0.00
    10   6     0.00   0.00   0.00    0.00   0.00   0.00  -0.00  -0.00  -0.00
    11  47     0.00   0.00   0.00   -0.00  -0.00  -0.00  -0.00   0.00   0.00
    12   6     0.00  -0.00   0.00    0.00  -0.00  -0.00   0.00  -0.00   0.00
    13  17    -0.00  -0.00  -0.00    0.00   0.00   0.00   0.00  -0.00  -0.00
    14   6     0.00  -0.00   0.00    0.00  -0.00   0.00   0.00   0.00  -0.00
    15   6     0.00  -0.03   0.00    0.00   0.00  -0.00  -0.00   0.01  -0.00
    16   6    -0.00   0.00  -0.00   -0.00   0.00   0.00   0.00  -0.00   0.00
    17   6     0.00   0.00  -0.00    0.00   0.00  -0.00  -0.01  -0.02   0.01
    18   6    -0.01   0.00   0.00   -0.00  -0.00   0.00  -0.00   0.00   0.00
    19   6    -0.04   0.03  -0.03   -0.01   0.01  -0.01   0.00  -0.00   0.00
    20   6     0.00   0.01  -0.00    0.00   0.00   0.00  -0.01  -0.01   0.01
    21   6    -0.01   0.00   0.01   -0.01   0.00   0.01  -0.06   0.02   0.03
    22   6    -0.00   0.01  -0.01    0.01  -0.07   0.05  -0.01   0.01  -0.01
    23   6    -0.00   0.00  -0.00   -0.00   0.00  -0.00  -0.01   0.01  -0.00
    24   6     0.00  -0.00   0.00   -0.00   0.00  -0.00  -0.00  -0.00  -0.00
    25   6    -0.00   0.00  -0.00   -0.00   0.00  -0.00   0.00  -0.00   0.00
    26   6     0.00  -0.00   0.01    0.00   0.00   0.00   0.00   0.00   0.00
    27   6    -0.02   0.01  -0.01   -0.00   0.00  -0.00   0.01  -0.00   0.00
    28   6     0.00   0.00  -0.00    0.00   0.00  -0.00  -0.00   0.00  -0.00
    29   6    -0.00  -0.00  -0.00    0.00   0.00   0.00   0.01   0.02   0.01
    30   6    -0.00   0.00  -0.00   -0.00   0.00   0.00   0.00  -0.00   0.00
    31   6     0.00   0.00  -0.00    0.00   0.00  -0.00   0.00   0.00  -0.00
    32   6    -0.00   0.00  -0.00    0.00   0.00   0.00  -0.00  -0.00  -0.00
    33   6    -0.00  -0.00  -0.00   -0.00  -0.00  -0.00   0.00   0.00   0.00
    34   1     0.01   0.00  -0.00    0.00   0.00   0.00  -0.00  -0.00   0.00
    35   1    -0.00   0.00  -0.00   -0.00   0.00   0.00   0.00  -0.00   0.00
    36   1     0.00   0.00  -0.00   -0.00  -0.00   0.00  -0.00  -0.00   0.00
    37   1    -0.00  -0.00  -0.00    0.00   0.00   0.00  -0.00   0.00   0.00
    38   1     0.00  -0.00  -0.00    0.00  -0.00  -0.00  -0.00   0.00   0.00
    39   1    -0.00  -0.00   0.00   -0.00  -0.00   0.00   0.00   0.00  -0.00
    40   1    -0.00   0.00  -0.00   -0.00   0.00  -0.00   0.00  -0.00   0.00
    41   1    -0.00  -0.00   0.00   -0.00  -0.01   0.00   0.00  -0.00  -0.00
    42   1    -0.00   0.00  -0.00   -0.00   0.00  -0.00  -0.00   0.00  -0.00
    43   1    -0.00   0.00  -0.00    0.01   0.00   0.01  -0.00   0.00   0.00
    44   1     0.19   0.34  -0.14   -0.02  -0.03   0.01  -0.06  -0.11   0.05
    45   1    -0.22   0.06   0.13    0.00   0.00  -0.00   0.07  -0.02  -0.04
    46   1     0.01  -0.00  -0.00    0.02  -0.01  -0.01  -0.01   0.00   0.01
    47   1     0.02  -0.02   0.02   -0.01   0.01  -0.01  -0.02   0.02  -0.02
    48   1    -0.03  -0.05   0.02   -0.01  -0.03   0.01   0.12   0.24  -0.09
    49   1     0.12  -0.03  -0.07    0.02  -0.01  -0.01   0.03  -0.01  -0.02
    50   1     0.01   0.03   0.04    0.00   0.01   0.01   0.00   0.00   0.01
    51   1     0.44  -0.37   0.41    0.10  -0.08   0.09  -0.02   0.02  -0.02
    52   1    -0.05  -0.09   0.04    0.01   0.02  -0.01   0.08   0.16  -0.07
    53   1     0.00   0.01   0.01   -0.02  -0.04  -0.05  -0.01  -0.02  -0.03
    54   1     0.13  -0.03  -0.08    0.18  -0.05  -0.11   0.70  -0.18  -0.42
    55   1    -0.04  -0.07   0.03    0.31   0.57  -0.21  -0.02  -0.03   0.01
    56   1     0.09  -0.07   0.08   -0.43   0.33  -0.38   0.14  -0.10   0.12
    57   1     0.03  -0.03   0.03    0.03  -0.02   0.03   0.09  -0.08   0.09
    58   1    -0.01  -0.02  -0.03    0.01   0.02   0.03  -0.02  -0.05  -0.07
    59   1    -0.00  -0.00   0.00   -0.00  -0.00   0.00   0.00   0.01  -0.01
    60   1     0.01  -0.00   0.01    0.00  -0.00   0.00  -0.03   0.01  -0.01
    61   1    -0.06  -0.12  -0.08   -0.00  -0.00  -0.00  -0.01  -0.02  -0.01
    62   1     0.01   0.13  -0.09    0.00   0.00  -0.00   0.00   0.01  -0.01
    63   1     0.27  -0.08   0.12    0.03  -0.01   0.01  -0.08   0.02  -0.04
    64   1     0.00  -0.00  -0.00    0.00  -0.00  -0.00   0.00  -0.00  -0.00
    65   1    -0.01  -0.04   0.03   -0.00  -0.01   0.00  -0.00  -0.02   0.02
    66   1     0.02   0.05   0.03   -0.00  -0.00  -0.00  -0.08  -0.18  -0.13
    67   1    -0.01   0.00   0.01    0.00  -0.00  -0.00   0.01  -0.00  -0.02
    68   1     0.02  -0.00   0.01    0.00  -0.00   0.00  -0.04   0.01  -0.02
    69   1    -0.00  -0.02   0.02   -0.00  -0.00   0.00  -0.00  -0.03   0.02
    70   1     0.01  -0.00   0.00   -0.00   0.00  -0.00   0.00  -0.00   0.00
    71   1     0.00   0.00   0.00   -0.00  -0.00  -0.00   0.00   0.00   0.00
    72   1     0.02   0.05   0.03    0.00   0.00   0.00  -0.01  -0.02  -0.01
    73   1     0.01  -0.00  -0.02    0.00  -0.00  -0.00  -0.00   0.00   0.01
                    187                   188                  189          
                      A                     A                    A          
 Frequencies --   3056.5683             3060.8165            3062.0199      
 Red. masses --      1.0850                1.0815               1.0832      
 Frc consts  --      5.9725                5.9695               5.9837      
 Frac Tr+Rot --    100.0000              100.0000             100.0000      
 IR Inten    --     57.1925               29.3125              93.8664      
  Atom  AN      X      Y      Z       X      Y      Z      X      Y      Z  
     1   6     0.00   0.00  -0.00   -0.00  -0.00   0.00  -0.00  -0.00  -0.00
     2   6    -0.00   0.00   0.00    0.00  -0.00   0.00  -0.00  -0.00  -0.00
     3   6     0.00   0.00  -0.00    0.00  -0.00  -0.00   0.00  -0.00   0.00
     4   6     0.00   0.00  -0.00   -0.00   0.00  -0.00  -0.00   0.00  -0.00
     5   6    -0.00  -0.00  -0.00   -0.00  -0.00  -0.00   0.00  -0.00   0.00
     6   6     0.00  -0.00  -0.00    0.00  -0.00   0.00  -0.00  -0.00  -0.00
     7  15    -0.00   0.00  -0.00    0.00   0.00   0.00   0.00  -0.00   0.00
     8   7    -0.00  -0.00   0.00   -0.00  -0.00   0.00  -0.00  -0.00   0.00
     9   1     0.00   0.00  -0.00    0.00   0.00  -0.00   0.00   0.01  -0.00
    10   6     0.00  -0.00  -0.00    0.00   0.00   0.00   0.00   0.00   0.00
    11  47    -0.00  -0.00  -0.00   -0.00   0.00   0.00  -0.00  -0.00   0.00
    12   6     0.00  -0.00  -0.00    0.00   0.00   0.00   0.00   0.00  -0.00
    13  17     0.00   0.00   0.00    0.00  -0.00  -0.00   0.00   0.00  -0.00
    14   6     0.00   0.00  -0.00   -0.00  -0.00   0.00   0.00   0.00   0.00
    15   6     0.00   0.00  -0.00   -0.00   0.01   0.00   0.00  -0.02   0.00
    16   6     0.00  -0.00   0.00   -0.01   0.00  -0.00   0.01  -0.01   0.01
    17   6    -0.00  -0.01   0.00    0.01   0.03  -0.01  -0.03  -0.05   0.02
    18   6    -0.00  -0.00  -0.00    0.00  -0.00  -0.00  -0.01   0.00   0.00
    19   6     0.00  -0.00   0.00   -0.01   0.01  -0.01   0.00  -0.00   0.00
    20   6    -0.00  -0.00   0.00    0.00   0.00  -0.00   0.00   0.00   0.00
    21   6    -0.02   0.00   0.01   -0.00   0.00   0.00   0.01  -0.00  -0.01
    22   6    -0.00   0.00  -0.00   -0.00   0.00  -0.00   0.00  -0.01   0.00
    23   6    -0.00   0.00  -0.00   -0.00   0.01  -0.00   0.01  -0.01   0.00
    24   6     0.00   0.00   0.00   -0.00   0.00  -0.00   0.00   0.00  -0.00
    25   6    -0.01   0.01  -0.01    0.00   0.00  -0.00   0.00  -0.00   0.00
    26   6    -0.00  -0.00  -0.01    0.01   0.00   0.02   0.00  -0.00   0.01
    27   6    -0.00   0.00  -0.00    0.03  -0.01   0.01   0.00  -0.00   0.00
    28   6     0.00  -0.01   0.01    0.00  -0.00   0.00   0.00   0.00  -0.00
    29   6    -0.03  -0.06  -0.04    0.00   0.01   0.00   0.00   0.01   0.00
    30   6    -0.01   0.00  -0.01    0.01  -0.00   0.01   0.01  -0.00   0.01
    31   6    -0.00  -0.02   0.01   -0.01  -0.05   0.03  -0.00  -0.03   0.02
    32   6     0.00   0.00   0.00    0.01   0.00   0.00   0.00   0.00   0.00
    33   6    -0.00  -0.00  -0.00   -0.00  -0.00  -0.00  -0.00  -0.00  -0.00
    34   1    -0.00  -0.00   0.00    0.01   0.00   0.00   0.01   0.00  -0.00
    35   1     0.00  -0.00   0.00   -0.00   0.00  -0.00  -0.00   0.00  -0.00
    36   1    -0.00  -0.00   0.00   -0.00   0.00   0.00   0.00   0.00  -0.00
    37   1    -0.00  -0.00  -0.00    0.00   0.00   0.00   0.00   0.00  -0.00
    38   1    -0.00   0.00   0.00    0.00  -0.00  -0.00   0.00  -0.00  -0.00
    39   1    -0.00  -0.00   0.00   -0.00  -0.00   0.00  -0.00  -0.00   0.00
    40   1    -0.00   0.00  -0.00   -0.00   0.00  -0.00  -0.00   0.00  -0.00
    41   1    -0.00  -0.00   0.00   -0.00  -0.00   0.00  -0.00  -0.00   0.00
    42   1    -0.00   0.00  -0.00   -0.00   0.00  -0.00  -0.00   0.00  -0.00
    43   1     0.00   0.00   0.00   -0.00   0.00  -0.00   0.00   0.00   0.00
    44   1    -0.02  -0.04   0.02   -0.06  -0.11   0.04   0.11   0.20  -0.08
    45   1     0.02  -0.00  -0.01    0.09  -0.03  -0.06  -0.11   0.03   0.07
    46   1    -0.01   0.00   0.01    0.04  -0.01  -0.02   0.00  -0.00  -0.00
    47   1    -0.01   0.01  -0.01    0.05  -0.04   0.06  -0.08   0.06  -0.08
    48   1     0.04   0.08  -0.03   -0.16  -0.30   0.12   0.33   0.64  -0.24
    49   1     0.00  -0.00  -0.00   -0.03   0.01   0.02   0.12  -0.03  -0.07
    50   1     0.00   0.00   0.00   -0.00  -0.00  -0.00   0.00   0.01   0.02
    51   1    -0.04   0.03  -0.03    0.10  -0.08   0.09  -0.05   0.04  -0.05
    52   1     0.03   0.05  -0.02   -0.01  -0.02   0.01  -0.01  -0.03   0.01
    53   1    -0.00  -0.01  -0.01    0.00   0.01   0.01  -0.00  -0.01  -0.01
    54   1     0.18  -0.05  -0.11    0.03  -0.01  -0.02  -0.14   0.03   0.08
    55   1    -0.00  -0.00   0.00   -0.01  -0.02   0.01   0.02   0.03  -0.01
    56   1     0.03  -0.02   0.03    0.02  -0.01   0.02  -0.05   0.04  -0.05
    57   1     0.02  -0.02   0.02    0.05  -0.04   0.05  -0.13   0.10  -0.11
    58   1    -0.01  -0.01  -0.02   -0.01  -0.02  -0.03   0.02   0.05   0.07
    59   1    -0.00  -0.04   0.02   -0.00  -0.01   0.01  -0.00  -0.00   0.00
    60   1     0.13  -0.03   0.05   -0.01   0.00  -0.00  -0.02   0.00  -0.01
    61   1     0.03   0.07   0.05   -0.10  -0.21  -0.15  -0.04  -0.08  -0.05
    62   1    -0.01  -0.07   0.05    0.02   0.19  -0.14   0.01   0.08  -0.06
    63   1     0.04  -0.01   0.02   -0.32   0.09  -0.14  -0.04   0.01  -0.02
    64   1    -0.02   0.00   0.02   -0.01   0.00   0.01  -0.00   0.00   0.01
    65   1     0.02   0.14  -0.10    0.01   0.05  -0.03  -0.00  -0.01   0.01
    66   1     0.31   0.66   0.46   -0.03  -0.07  -0.05  -0.03  -0.07  -0.05
    67   1    -0.05   0.01   0.06    0.04  -0.01  -0.05   0.03  -0.01  -0.03
    68   1     0.13  -0.04   0.06   -0.14   0.04  -0.06  -0.09   0.02  -0.04
    69   1     0.02   0.22  -0.15    0.06   0.56  -0.39   0.04   0.33  -0.23
    70   1    -0.02   0.01  -0.01   -0.08   0.02  -0.03  -0.05   0.02  -0.02
    71   1    -0.01  -0.01  -0.01   -0.01  -0.02  -0.01  -0.01  -0.02  -0.01
    72   1     0.02   0.04   0.03    0.02   0.04   0.03   0.03   0.06   0.04
    73   1     0.01  -0.00  -0.02   -0.00  -0.00   0.01   0.01  -0.00  -0.01
                    190                   191                  192          
                      A                     A                    A          
 Frequencies --   3064.5643             3066.8947            3075.4702      
 Red. masses --      1.0788                1.0721               1.1025      
 Frc consts  --      5.9694                5.9415               6.1439      
 Frac Tr+Rot --    100.0000              100.0000             100.0000      
 IR Inten    --      4.6466               33.3509               2.2549      
  Atom  AN      X      Y      Z       X      Y      Z      X      Y      Z  
     1   6     0.00   0.00  -0.00   -0.00  -0.00  -0.00  -0.00  -0.00  -0.00
     2   6    -0.00   0.00  -0.00   -0.00  -0.00  -0.00  -0.00   0.00  -0.00
     3   6    -0.00   0.00   0.00    0.00  -0.00   0.00   0.00   0.00   0.00
     4   6    -0.00  -0.00   0.00   -0.00   0.00  -0.00  -0.00   0.00  -0.00
     5   6     0.00   0.00   0.00    0.00  -0.00   0.00   0.00  -0.00   0.00
     6   6    -0.00   0.00   0.00    0.00  -0.00  -0.00  -0.00  -0.00  -0.00
     7  15    -0.00  -0.00  -0.00   -0.00  -0.00   0.00   0.00  -0.00   0.00
[truncated: 49,264 more chars]
