# Supplementary material for: Can Silver(I) Act as a Hydrogen-Bond Acceptor? Spectroscopic and Computational Exploration of the Ag···H+ Bonds in the Gas Phase and in Solvent
Source: Inorg Chem. 2025 Dec 8;64(50):24411–22. doi: 10.1021/acs.inorgchem.5c03415 (PMC12728918; doi:10.1021/acs.inorgchem.5c03415)
Supplement: Supplementary file 2 [file ic5c03415_si_001.zip › anharmonic/ext_1_cui_gvpt2.log-ANHIRNEW1.dat]

Wavenumber	IR intensity	Anh Wavenumber	Anh IR intensity	--	--	Label
cm\+(-1)	km mol\+(-1)	cm\+(-1)	km mol\+(-1)	--	--	--
SF=1	ext_1_cui_gvpt2.log	E=nan	ZPE=0.650104
340.7	0.0338	-142.7	788.1091	--	--	187
196.7	2.2712	-89.5	38.8525	--	--	196
29.8	1.9169	-17.1	15.3734	--	--	212
99.9	0.5607	-8.4	0.3887	--	--	204
79.4	1.2591	16.0	30.7672	--	--	206
18.5	0.7538	31.0	7.4849	--	--	213
39.6	0.1896	32.0	2.6635	--	--	211
18.5	0.7538	44.8	13.0679	--	--	213
42.3	0.3203	50.7	157.7878	--	--	210
52.3	0.1076	59.8	18.6382	--	--	209
67.9	0.7701	76.5	1.3914	--	--	207
56.5	1.6011	98.3	10.6695	--	--	208
157.5	4.0645	125.6	15.8505	--	--	200
133.1	3.4105	133.1	0.2733	--	--	202
133.1	3.4105	136.7	50.1830	--	--	202
82.3	1.3935	141.1	8.5243	--	--	205
157.5	4.0645	163.2	85.8490	--	--	200
181.5	0.5407	194.1	18.0726	--	--	197
258.2	0.6801	207.6	13.3521	--	--	193
243.3	0.8434	224.0	5.9654	--	--	194
264.6	9.0636	255.3	19.9890	--	--	192
258.2	0.6801	273.6	14.8408	--	--	193
340.7	0.0338	280.9	155.1716	--	--	187
464.7	2.7691	291.2	51.1738	--	--	173
264.6	9.0636	320.4	13.3891	--	--	192
295.6	0	328.5	11.6179	--	--	194+209
330.0	0.0208	331.7	74.7925	--	--	189
354.7	0.9521	337.8	24.6654	--	--	185
354.7	0.9521	353.0	35.3829	--	--	185
354.7	0.9521	354.2	11.0119	--	--	185
354.7	0.9521	355.7	68.6058	--	--	185
356.9	0.0307	383.2	33.7160	--	--	184
415.3	0.0887	386.9	57.7034	--	--	180
415.3	0.0887	404.2	159.5453	--	--	180
411.0	0.0357	412.1	21.3940	--	--	181
460.5	1.3952	427.9	35.1947	--	--	175
461.6	0.3340	442.6	12.1771	--	--	174
482.3	4.4692	455.6	106.1040	--	--	172
482.3	4.4692	468.6	28.3700	--	--	172
609.6	0.8410	475.8	1268.1431	--	--	166
501.5	0	480.3	5.6849	--	--	193+194
516.5	0	480.4	37.5640	--	--	193(2)
487.8	6.1401	481.7	3.2667	--	--	171
486.5	0	483.7	0.7855	--	--	194(2)
461.6	0.3340	485.6	680.6949	--	--	174
494.0	0	495.1	1.6933	--	--	188+200
454.0	0.9080	498.6	119.1741	--	--	176
546.0	0	521.6	68.4857	--	--	191+193
546.0	0	523.3	50.4962	--	--	191+193
562.2	10.6431	556.5	670.7060	--	--	167
562.2	10.6431	560.7	1153.7319	--	--	167
609.6	0.8410	597.6	245.3821	--	--	166
679.1	0	608.3	6.0972	--	--	172+196
658.7	0.1411	612.9	371.0871	--	--	163
552.0	0	614.1	32.0564	--	--	170+209
499.7	1.3131	618.5	1002.3713	--	--	170
444.5	0	620.0	4.3825	--	--	182+210
658.1	0.2748	634.8	32.6037	--	--	164
661.2	0.1057	638.9	73.1690	--	--	162
656.6	0.1112	643.4	127.9011	--	--	165
614.5	0	644.6	0.7503	--	--	167+209
656.6	0.1112	656.2	354.1633	--	--	165
687.4	0.2119	665.8	111.9080	--	--	160
746.0	2.8424	707.4	344.7613	--	--	158
686.4	0	707.9	48.9000	--	--	168+200
681.2	0	720.1	1.0692	--	--	170+197
776.2	4.2821	724.5	232.7441	--	--	155
746.0	2.8424	752.9	10.4436	--	--	158
775.5	0	767.0	10.0665	--	--	171+191
771.9	0.1415	770.7	1567.7331	--	--	156
787.4	35.0756	772.5	386.1887	--	--	154
746.0	2.8424	787.8	127.0749	--	--	158
771.9	0.1415	793.3	959.9802	--	--	156
775.3	0	798.9	7.1672	--	--	167+195
822.6	0.2279	806.8	2.1815	--	--	150
706.6	0	816.8	10.8178	--	--	169+197
827.6	0.9322	816.9	207.8714	--	--	148
819.5	0.0202	827.8	52.4254	--	--	151
816.7	0.0301	838.7	384.9610	--	--	152
904.4	0.4142	841.1	8.0234	--	--	142
817.4	0	842.0	2.5420	--	--	175+184
525.0	20.2030	850.1	87.0837	--	--	169
770.3	0.4378	855.5	91.2580	--	--	157
895.0	0.3047	866.6	7.4885	--	--	147
899.4	0.7255	872.7	166.5154	--	--	146
905.6	0.1847	877.8	34.8811	--	--	141
941.8	0	882.3	11.5759	--	--	171+176
895.0	0.3047	882.4	69.3623	--	--	147
897.3	0	887.7	13.0989	--	--	166+191
912.3	0.1792	894.6	80.9859	--	--	140
904.4	0.4142	896.7	92.0660	--	--	142
946.5	0	897.0	1.5317	--	--	152+203
944.8	0.4037	906.5	8.2616	--	--	138
949.6	1.0024	915.2	21.2615	--	--	136
937.2	1.8650	919.7	33.3840	--	--	139
947.9	1.1201	924.7	44.2274	--	--	137
949.2	0	926.5	0.8232	--	--	151+203
974.2	0	926.9	1.0474	--	--	152+200
978.5	2.2142	928.1	488.7502	--	--	134
970.1	0	931.5	0.8952	--	--	171+172
949.3	0	932.8	21.7341	--	--	171+174
680.0	1.5131	932.9	409.1418	--	--	161
984.2	0	941.1	3.1640	--	--	154+196
981.3	5.9842	941.8	116.1841	--	--	133
996.9	14.1372	950.9	22.2167	--	--	128
978.9	0	952.9	3.2236	--	--	165+190
978.9	0	954.7	1.7818	--	--	165+190
986.4	3.7242	961.1	19.6635	--	--	130
985.0	3.7808	968.3	30.6340	--	--	131
980.4	0	970.6	13.1278	--	--	164+190
980.4	0	971.7	5.3845	--	--	164+190
975.6	0	972.3	0.5587	--	--	171(2)
1045.0	0	977.9	0.5636	--	--	159+185
1047.2	0	978.0	2.2649	--	--	159+184
1056.1	0	981.4	1.5226	--	--	159+183
988.7	8.2085	983.7	33.1452	--	--	129
986.6	0	984.6	5.4788	--	--	165+189
1048.4	2.4885	992.8	6.3346	--	--	125
1019.4	0	993.6	0.6739	--	--	155+194
991.1	0	995.9	0.5961	--	--	162+189
1035.6	0	1006.9	1.9886	--	--	160+186
1023.1	0.0623	1010.5	60.5291	--	--	127
988.7	0	1011.1	15.6192	--	--	163+189
1023.1	0.0623	1014.2	3.3375	--	--	127
1057.6	0	1024.0	25.6050	--	--	153+194
1057.6	0	1024.5	62.6855	--	--	153+194
1063.9	0	1030.7	0.9623	--	--	155+191
1057.8	1.9573	1031.8	54.1848	--	--	121
1061.9	0.9928	1037.9	90.2447	--	--	118
1044.3	0	1041.1	2.5956	--	--	160+184
1071.2	0.1193	1043.7	8.6580	--	--	117
1053.3	0	1044.3	0.9611	--	--	160+183
1058.1	0	1045.8	2.9725	--	--	157+191
1050.0	0	1046.6	10.6860	--	--	167+171
1050.0	0	1047.3	67.8356	--	--	167+171
1060.0	0	1048.5	2.7745	--	--	144+200
984.1	0	1055.6	7.9258	--	--	150+199
1061.9	0.9928	1056.9	421.6802	--	--	118
1086.6	0	1062.8	2.5352	--	--	158+187
1055.3	11.5124	1067.4	453.5343	--	--	122
1045.8	0	1067.9	17.0865	--	--	161+183
1069.6	0	1071.6	1.6327	--	--	163+181
1133.9	0	1072.9	0.5805	--	--	139+196
1131.4	0.9126	1077.3	28.8836	--	--	113
1056.9	0	1082.7	2.3079	--	--	146+200
1131.4	0.9126	1083.6	530.4862	--	--	113
1126.4	6.2946	1094.4	496.3571	--	--	115
1118.7	0	1098.2	6.4851	--	--	139+197
402.2	5.2646	1103.5	4249.2047	--	--	182
1142.0	0	1104.5	2.0272	--	--	155+183
1146.3	0	1105.4	1.3371	--	--	136+196
1146.3	0	1105.5	1.9674	--	--	136+196
1134.0	0	1108.9	0.5054	--	--	161+176
1126.3	0	1110.4	5.1011	--	--	138+197
1127.2	1.9462	1111.8	46.7649	--	--	114
1129.4	0	1114.3	0.9620	--	--	137+197
985.6	0	1115.8	0.9107	--	--	169+175
1132.9	1.4344	1116.5	157.0079	--	--	112
1125.0	0	1117.6	2.1509	--	--	157+185
1055.1	0	1121.1	1.1760	--	--	166+177
1124.4	0	1121.2	12.5167	--	--	167(2)
1161.0	0	1124.6	1.6579	--	--	143+193
1148.6	35.4942	1125.4	7.4915	--	--	107
1142.1	0	1129.3	17.3672	--	--	154+185
1064.1	0	1129.4	0.5771	--	--	144+199
1142.1	0	1130.3	13.9453	--	--	154+185
1153.3	0	1132.9	11.5008	--	--	154+183
1153.3	0	1133.1	9.2010	--	--	154+183
1150.6	0	1134.5	0.7545	--	--	117+206
1159.3	0.1324	1135.5	2.8115	--	--	104
1157.6	0	1138.4	17.3403	--	--	148+189
1152.1	0	1139.5	28.7338	--	--	160+173
1152.1	0	1140.1	39.2055	--	--	160+173
1175.4	2.0543	1144.7	15.3301	--	--	103
1156.1	0	1145.6	13.6298	--	--	149+189
1156.9	0	1145.9	1.6248	--	--	158+181
1175.4	2.0543	1146.2	21.9346	--	--	103
1219.2	0	1165.1	0.8282	--	--	159+168
1171.7	0	1167.7	1.8618	--	--	166+167
1214.5	0.4053	1168.0	669.0384	--	--	101
1268.4	0	1176.0	41.7065	--	--	153+176
1135.3	0	1176.2	4.0396	--	--	128+201
1268.4	0	1176.5	35.8875	--	--	153+176
1148.0	0	1178.7	0.5561	--	--	160+175
1230.4	0	1183.4	2.2203	--	--	151+181
1153.5	0	1183.8	1.2391	--	--	117+205
1087.2	0	1185.4	20.3121	--	--	167+169
1210.2	0.6941	1186.2	88.1148	--	--	102
1210.2	0.6941	1188.3	543.3800	--	--	102
1111.1	0	1192.4	2.4124	--	--	136+199
1220.4	5.5683	1193.2	152.9376	--	--	98
1281.7	0	1195.1	2.9372	--	--	148+176
1258.5	0	1196.3	3.1308	--	--	155+172
1218.4	7.5735	1197.8	86.7965	--	--	99
1228.3	0	1199.1	28.0404	--	--	131+194
1221.3	0	1202.9	1.5990	--	--	135+194
1280.1	0	1203.6	0.5178	--	--	149+176
1278.3	0	1204.4	0.9119	--	--	152+174
1164.5	0	1204.8	1.2001	--	--	158+178
1229.7	0	1208.2	9.7025	--	--	130+194
1210.0	0	1210.8	79.9752	--	--	128+195
1222.2	1.7722	1212.5	417.5205	--	--	97
1221.8	0	1213.5	22.8901	--	--	134+194
1219.1	0	1214.2	1.4433	--	--	166(2)
1240.2	0	1217.0	0.8237	--	--	128+194
1221.7	0	1221.3	0.6449	--	--	146+190
1264.3	1.7973	1222.1	383.4647	--	--	96
1281.0	0	1232.4	0.9562	--	--	151+174
1257.5	0	1233.8	12.1222	--	--	143+185
1268.4	0	1234.2	23.5905	--	--	144+183
1268.4	0	1234.6	17.0239	--	--	144+183
1268.7	0	1235.7	0.5978	--	--	143+183
1284.1	0	1236.8	0.8921	--	--	151+173
1268.7	0	1238.3	3.7405	--	--	143+183
1289.2	0	1245.3	2.3720	--	--	148+174
1292.3	0	1249.6	1.7896	--	--	148+173
1050.1	0	1250.5	0.7771	--	--	169(2)
1291.2	1.4392	1251.1	7.9746	--	--	93
1380.6	0	1253.5	4.8609	--	--	159(2)
1287.7	0	1253.9	1.2644	--	--	149+174
1295.4	8.1732	1255.5	116.5695	--	--	92
1287.3	0	1256.1	2.0164	--	--	150+173
1290.8	0	1258.2	12.1743	--	--	149+173
1265.3	0	1268.1	1.5924	--	--	146+183
1319.2	1.0759	1269.4	44.3166	--	--	88
1274.9	0	1270.4	5.1878	--	--	153+175
1329.4	0	1275.0	0.9709	--	--	129+187
1295.4	8.1732	1275.3	44.9194	--	--	92
1322.4	0	1281.0	54.1376	--	--	121+192
1322.4	0	1281.3	67.6582	--	--	121+192
1321.1	0.1264	1286.7	30.4819	--	--	87
1316.4	0	1288.5	5.0186	--	--	152+170
1288.2	0	1289.0	3.9281	--	--	148+175
1348.4	0	1290.1	18.0966	--	--	159+164
1348.4	0	1291.1	56.5952	--	--	159+164
1310.4	0	1291.8	10.2644	--	--	150+171
1148.2	0	1292.3	1.6269	--	--	158+182
1313.9	0	1293.8	3.5920	--	--	149+171
1314.4	0	1296.1	1.2343	--	--	117+194
1349.0	0	1299.3	1.2586	--	--	159+163
1334.2	47.3744	1300.1	45.5798	--	--	83
1326.0	1.7427	1301.4	37.4221	--	--	86
1328.2	0.2267	1302.5	67.9328	--	--	84
1316.4	0	1302.9	7.7904	--	--	130+189
1338.3	0	1304.7	0.8481	--	--	132+185
1339.7	0	1306.9	7.0886	--	--	131+185
1341.2	0	1308.0	0.8929	--	--	123+191
1308.2	0	1308.3	5.5622	--	--	158+167
1341.2	0	1308.6	3.0114	--	--	123+191
1353.7	0.0089	1318.4	6.2371	--	--	78
1353.7	0.0604	1318.9	11.6846	--	--	77
1352.5	0	1322.7	0.7490	--	--	139+180
1354.4	0.0739	1323.5	7.9274	--	--	76
1353.7	0.0604	1327.0	10.8194	--	--	77
1350.8	0.1897	1327.7	1.1520	--	--	80
1325.8	0	1337.8	0.6038	--	--	149+170
1354.4	0.0739	1339.1	22.0183	--	--	76
1394.6	1.9799	1342.1	37.7962	--	--	70
1381.5	1.2070	1344.7	9.3296	--	--	74
1394.3	0	1349.8	8.0211	--	--	121+188
1383.5	2.6964	1349.9	39.9305	--	--	72
1401.1	0.6327	1354.0	6.9276	--	--	69
1381.8	0	1359.1	4.6446	--	--	146+172
1381.8	0	1359.4	19.8418	--	--	146+172
1399.9	0	1359.4	0.9608	--	--	99+197
1405.0	0	1362.5	1.3815	--	--	109+193
1403.2	0.0556	1362.7	85.6638	--	--	67
1405.5	0	1364.0	2.1269	--	--	108+193
1405.5	0	1364.3	7.1575	--	--	108+193
1406.4	0	1368.2	5.1443	--	--	138+174
1406.4	0	1368.3	4.9098	--	--	138+174
1404.4	0.6977	1370.3	4.1403	--	--	66
1406.8	0	1372.3	2.5648	--	--	107+193
1404.4	0.6977	1384.5	28.0364	--	--	66
1507.0	0	1385.0	0.7507	--	--	152+159
1312.5	0	1401.8	14.4348	--	--	154+169
1425.9	0	1404.0	0.7804	--	--	117+185
1312.5	0	1404.1	42.3526	--	--	154+169
1437.0	0	1406.5	31.6771	--	--	117+183
1504.6	0	1407.2	5.1679	--	--	153+159
1449.0	6.2833	1407.7	261.4062	--	--	63
1402.2	0	1409.8	7.6644	--	--	144+170
1402.5	0	1412.1	59.4526	--	--	143+170
1474.2	3.8672	1413.9	510.0628	--	--	62
1476.6	0	1414.1	0.6380	--	--	99+193
1479.2	0	1418.0	83.4926	--	--	128+172
1480.5	0	1419.4	40.4402	--	--	97+193
1051.0	8.2711	1419.5	6976.2137	--	--	124
1404.7	0	1419.9	1.5040	--	--	158+163
1463.2	0	1424.9	4.8478	--	--	103+191
1486.2	0.8982	1429.0	41.2171	--	--	59
1487.4	0	1434.5	27.7187	--	--	109+187
1522.1	49.6028	1435.2	107.3685	--	--	46
1478.7	0	1436.0	12.1129	--	--	98+193
1488.0	0	1436.2	5.2185	--	--	108+187
1494.9	0	1436.7	7.2655	--	--	109+186
1495.4	0	1438.2	6.3863	--	--	108+186
1457.1	0	1438.7	27.7553	--	--	147+167
1482.8	4.5417	1439.4	2.9724	--	--	60
1472.8	0	1441.3	5.6470	--	--	131+171
1457.1	0	1441.6	68.3124	--	--	147+167
1484.1	0	1447.3	0.7084	--	--	114+184
1449.2	0	1448.2	1.7629	--	--	129+175
1522.8	0	1448.3	4.2908	--	--	86+196
1488.9	0.2414	1448.3	19.9341	--	--	58
1501.4	0	1450.2	0.8994	--	--	106+186
1483.3	0	1450.3	0.7524	--	--	115+184
1493.1	0	1450.5	1.7235	--	--	114+183
1492.3	0	1453.5	1.4644	--	--	115+183
1499.4	0	1453.9	5.6239	--	--	105+187
1485.1	0	1454.1	2.6389	--	--	107+188
1496.3	0.9473	1454.2	29.9636	--	--	55
1499.9	0	1454.3	2.9572	--	--	104+187
1505.0	0	1455.2	2.4825	--	--	124+176
1505.0	0	1455.3	3.5110	--	--	124+176
1507.6	0	1456.3	12.3108	--	--	96+194
1489.7	0	1456.6	0.7266	--	--	106+188
1488.8	0	1456.7	0.5577	--	--	148+162
1496.3	0.9473	1457.7	6.8505	--	--	55
1503.2	3.1268	1459.5	76.0830	--	--	52
1500.7	0	1460.0	1.7019	--	--	88+197
1501.3	10.0445	1461.5	27.5352	--	--	54
1495.8	0	1462.2	1.9069	--	--	104+188
1485.8	0	1462.5	1.5348	--	--	148+164
1495.2	0	1462.6	7.3562	--	--	105+188
1504.1	4.7399	1463.8	60.0867	--	--	51
1503.7	0	1464.4	2.9415	--	--	100+191
1487.3	0	1464.6	0.7946	--	--	149+162
1501.2	0	1465.4	20.3234	--	--	126+176
1508.2	21.4729	1466.4	10.4338	--	--	49
1511.9	0	1469.5	0.6916	--	--	103+188
1513.7	2.8030	1470.0	61.7790	--	--	47
1503.6	0	1471.3	2.8294	--	--	109+184
1486.3	0	1472.2	0.5139	--	--	148+163
1504.2	0	1473.0	2.4804	--	--	108+184
1508.2	0	1473.8	3.8852	--	--	98+191
1512.6	0	1474.4	3.3044	--	--	109+183
1502.6	0	1475.4	1.0281	--	--	87+197
1504.1	4.7399	1475.8	75.0709	--	--	51
1513.2	0	1476.1	7.3637	--	--	108+183
1481.3	0	1478.2	0.7920	--	--	150+163
1509.0	25.6835	1478.5	4.4638	--	--	48
1505.5	0	1482.3	0.5890	--	--	107+184
1519.1	0	1487.7	1.6237	--	--	106+183
1512.4	0	1488.8	11.3761	--	--	143+166
1528.2	1.5258	1489.1	23.1473	--	--	45
1492.0	0	1493.9	0.8981	--	--	158(2)
1510.9	0	1496.8	3.4593	--	--	127+171
1496.7	0	1497.1	0.9050	--	--	64+206
1530.7	0	1498.6	23.0064	--	--	125+172
1506.9	0	1498.7	0.9772	--	--	135+168
1530.7	0	1498.8	19.6141	--	--	125+172
1506.4	0	1499.0	11.1985	--	--	83+198
1543.7	0	1500.9	37.6861	--	--	156(2)
1490.0	3.1761	1513.1	170.7324	--	--	57
1533.4	0	1525.0	0.6880	--	--	154+158
1499.5	0	1547.1	1.4834	--	--	64+205
1617.2	3.7486	1560.3	819.0469	--	--	43
1613.8	0	1565.5	3.0400	--	--	86+191
1507.4	0	1567.8	1.1519	--	--	118+177
1585.3	0	1571.3	7.8737	--	--	127+167
1623.3	0	1601.6	0.7108	--	--	94+188
1617.2	3.7486	1617.7	376.7452	--	--	43
1682.4	0	1656.5	1.0241	--	--	147+154
1417.2	0.0984	1683.9	8000.4775	--	--	64
1646.4	5.1107	1754.5	641.3123	--	--	42
1918.1	0	1888.3	0.6095	--	--	127+147
2008.1	0	1964.8	0.6413	--	--	127+131
2046.2	0	2019.2	1.3376	--	--	127(2)
2488.4	0	2458.9	6.1100	--	--	64+117
2555.0	0	2482.1	2.1412	--	--	65+107
2567.5	0	2503.0	0.8272	--	--	55+117
2624.9	0	2524.9	0.6214	--	--	65+99
2626.9	0	2546.2	0.7782	--	--	65+98
2732.5	0	2637.2	2.4238	--	--	65+86
2734.1	0	2649.0	1.0717	--	--	65+85
3036.2	474.5211	2693.5	553.9303	--	--	31
2813.0	0	2694.9	12.8125	--	--	65(2)
2810.9	0	2722.8	1.3454	--	--	65+66
3066.0	0	2743.9	0.6749	--	--	31+212
3007.2	2.3603	2781.5	825.7103	--	--	40
2834.5	0	2790.3	43.5059	--	--	64(2)
3075.8	0	2793.3	1.0391	--	--	31+211
3054.8	0	2794.1	2.2411	--	--	31+213
2888.7	0	2798.5	7.0727	--	--	61+65
3078.5	0	2803.8	1.3428	--	--	31+210
2880.7	0	2811.3	3.0355	--	--	62+65
2897.9	0	2811.6	4.8899	--	--	63(2)
3092.7	0	2819.2	3.2053	--	--	31+208
3005.8	16.8040	2821.1	44.1934	--	--	41
2914.7	0	2821.3	0.8956	--	--	49+65
2866.2	0	2822.1	5.1837	--	--	63+64
2931.2	0	2831.8	23.4734	--	--	61+63
3104.1	0	2837.4	0.8539	--	--	31+207
3005.8	16.8040	2838.6	36.8708	--	--	41
3007.2	2.3603	2846.5	11.6487	--	--	40
2972.4	0	2847.7	14.0007	--	--	59(2)
2928.6	0	2852.5	31.4594	--	--	46+65
3027.3	17.6563	2856.4	57.6659	--	--	36
2913.6	0	2860.8	20.2972	--	--	55+64
3014.3	57.3340	2861.8	25.0537	--	--	38
2913.6	0	2865.4	38.2975	--	--	55+64
2923.2	0	2867.2	14.6693	--	--	62+63
3030.7	29.7094	2868.9	1.8039	--	--	34
3029.9	19.1640	2872.8	40.4440	--	--	35
3047.9	26.3505	2873.9	91.9517	--	--	30
2964.5	0	2877.9	15.8460	--	--	61(2)
2943.3	0	2880.1	0.5780	--	--	43+86
2964.5	0	2881.5	11.8438	--	--	61(2)
2972.4	0	2885.3	27.2528	--	--	59(2)
2965.5	0	2887.9	1.5736	--	--	60(2)
2975.1	0	2890.0	1.6168	--	--	58+59
3169.3	0	2891.3	0.7521	--	--	31+202
2977.9	0	2893.0	4.5889	--	--	58(2)
2956.5	0	2893.7	1.8998	--	--	61+62
3166.0	0	2894.7	0.9529	--	--	31+203
2977.9	0	2895.8	9.7699	--	--	58(2)
2989.4	0	2898.1	2.3183	--	--	52+59
2989.0	0	2901.6	2.0730	--	--	53+59
2985.5	0	2901.9	0.6634	--	--	52+61
2978.9	0	2902.9	9.7100	--	--	57+58
2990.6	0	2904.9	1.8605	--	--	50+59
2990.6	0	2905.1	2.5102	--	--	50+59
2992.2	0	2906.1	5.2442	--	--	52+58
2992.7	0	2907.0	14.4324	--	--	55(2)
2983.2	0	2907.1	1.1412	--	--	56+57
2992.7	0	2907.3	1.4937	--	--	55(2)
2991.7	0	2907.7	10.5186	--	--	53+58
2996.4	0	2907.9	14.6094	--	--	52+56
2996.4	0	2908.7	4.2240	--	--	52+56
2997.3	0	2908.7	1.8152	--	--	51+56
2993.1	0	2909.7	13.7891	--	--	51+58
2991.3	0	2910.4	0.6168	--	--	48+61
2948.4	0	2910.5	0.5514	--	--	62(2)
2996.0	0	2910.9	2.3991	--	--	47+61
2996.0	0	2911.1	1.9969	--	--	47+61
2993.3	0	2911.7	0.7230	--	--	50+58
3052.6	39.5125	2911.8	22.0132	--	--	28
2991.0	0	2912.2	2.3518	--	--	49+60
2996.0	0	2912.4	4.9913	--	--	53+56
3045.3	0	2913.8	3.0743	--	--	41+211
3045.3	0	2913.9	7.1002	--	--	41+211
2991.8	0	2914.0	0.7992	--	--	48+60
3053.9	0	2914.0	1.2467	--	--	38+211
3045.3	0	2914.5	3.7051	--	--	41+211
2996.5	0	2915.0	2.5857	--	--	47+60
2994.1	0	2915.3	1.8799	--	--	51+57
2993.2	0	2915.6	6.3948	--	--	52+57
2997.1	0	2915.8	0.8729	--	--	49+58
2998.0	0	2916.6	4.6004	--	--	48+58
2998.0	0	2917.0	10.9660	--	--	48+58
3007.4	0	2917.8	5.3917	--	--	51+52
3006.9	0	2918.1	10.7914	--	--	47+56
3006.9	0	2918.2	3.5794	--	--	47+56
3004.5	0	2918.5	1.2385	--	--	49+55
2991.3	0	2918.9	10.6721	--	--	54+57
2991.3	0	2919.4	3.4587	--	--	54+57
2994.1	0	2920.4	5.7970	--	--	51+57
3004.5	0	2921.3	2.1476	--	--	49+55
3008.5	0	2921.5	4.4362	--	--	50+51
3002.2	0	2921.6	9.8624	--	--	48+56
3018.0	0	2922.9	18.6540	--	--	44+59
3018.0	0	2923.3	7.4492	--	--	44+59
2994.4	0	2923.4	2.2248	--	--	50+57
3005.4	0	2923.8	1.5963	--	--	51+54
2998.2	0	2924.3	13.9092	--	--	49+57
2998.2	0	2924.5	1.5730	--	--	49+57
3007.6	0	2924.8	0.7195	--	--	50+52
3005.6	0	2925.1	10.5992	--	--	53(2)
3048.0	0	2925.5	0.9267	--	--	41+210
3193.7	0	2925.5	1.4726	--	--	31+200
3004.1	0	2925.8	4.0854	--	--	53+54
3005.4	0	2926.3	8.1446	--	--	51+54
3012.3	0	2926.9	4.1882	--	--	49+51
3012.3	0	2927.1	3.4044	--	--	48+52
3005.7	0	2927.3	0.7756	--	--	50+54
3003.7	0	2927.6	1.6691	--	--	47+57
3013.2	0	2927.9	10.4710	--	--	48+51
3007.1	0	2928.4	5.4282	--	--	50+53
3007.1	0	2928.8	1.0933	--	--	50+53
3017.0	0	2928.9	1.1554	--	--	47+52
3075.2	1.7016	2929.8	14.3383	--	--	20
3014.6	0	2929.9	2.0138	--	--	44+60
3017.9	0	2930.1	2.0425	--	--	47+51
3017.9	0	2930.2	4.1206	--	--	47+51
3013.2	0	2930.7	1.8582	--	--	48+51
3011.8	0	2931.2	15.6674	--	--	48+53
3012.6	0	2931.5	5.6859	--	--	49+50
3011.8	0	2932.2	7.1547	--	--	48+53
3081.6	92.8276	2932.7	31.1939	--	--	14
3016.5	0	2932.9	1.4458	--	--	47+53
3020.7	0	2933.1	15.8995	--	--	44+58
3010.5	0	2933.2	1.4290	--	--	45+61
3076.2	6.8273	2934.2	35.4655	--	--	19
3018.1	0	2934.4	6.8759	--	--	47+50
3018.1	0	2934.8	4.8240	--	--	47+50
3021.9	0	2935.4	8.7335	--	--	47+49
3021.9	0	2935.7	12.7715	--	--	47+49
3018.1	0	2936.2	4.1462	--	--	48(2)
3027.5	0	2936.5	12.0082	--	--	47(2)
3011.0	0	2936.8	1.6885	--	--	45+60
3022.8	0	2937.2	5.8749	--	--	47+48
3027.5	0	2937.3	9.5774	--	--	47(2)
3022.8	0	2937.7	1.3509	--	--	47+48
3004.3	0	2938.2	3.4141	--	--	46+61
3002.6	0	2939.1	7.8483	--	--	54(2)
3021.4	0	2939.4	2.4535	--	--	45+56
3006.0	0	2940.4	0.5785	--	--	44+62
3016.4	0	2941.0	24.3912	--	--	49(2)
3062.3	0	2941.8	3.6110	--	--	41+208
3004.8	0	2941.9	1.8005	--	--	46+60
3062.3	0	2942.1	0.9529	--	--	41+208
3062.3	0	2942.3	4.5115	--	--	41+208
3018.4	0	2943.7	12.2096	--	--	46+55
3024.5	0	2944.1	0.7894	--	--	45+55
3035.0	0	2944.9	9.0984	--	--	44+52
3033.1	0	2945.3	7.8240	--	--	44+54
3033.1	0	2945.7	3.8968	--	--	44+54
3075.1	0	2945.8	0.8518	--	--	40+207
3011.0	0	2946.1	3.7585	--	--	46+58
3034.6	0	2947.3	42.6838	--	--	44+53
3080.1	0	2947.3	2.9829	--	--	39+207
3018.2	0	2948.0	7.8398	--	--	45+57
3021.8	0	2948.8	14.0375	--	--	44+57
3023.7	0	2950.0	0.7484	--	--	43+65
3031.4	0	2950.4	16.6398	--	--	45+52
3036.2	0	2951.5	26.9698	--	--	44+50
2996.3	0	2951.6	3.1813	--	--	46+62
3045.5	0	2953.4	15.2637	--	--	44+47
3045.5	0	2954.0	9.7201	--	--	44+47
3012.1	0	2954.7	3.9466	--	--	46+57
3032.6	0	2955.1	28.0093	--	--	45+50
3025.3	0	2956.0	1.7841	--	--	46+52
3025.0	0	2956.6	8.1145	--	--	44+56
3036.4	0	2957.2	1.5358	--	--	45+49
3026.2	0	2957.3	1.8971	--	--	46+51
3031.0	0	2957.8	95.8206	--	--	45+53
3037.2	0	2958.5	0.5688	--	--	45+48
3023.4	0	2958.9	0.5912	--	--	46+54
3032.3	0	2959.9	14.5611	--	--	45+51
3024.8	0	2960.1	1.3057	--	--	46+53
3090.2	0	2961.1	8.8728	--	--	30+210
3090.2	0	2961.4	2.4313	--	--	30+210
3026.4	0	2961.6	18.5327	--	--	46+50
3026.4	0	2962.5	25.8669	--	--	46+50
3030.3	0	2963.2	0.8558	--	--	46+49
3029.5	0	2963.6	0.9328	--	--	45+54
3031.1	0	2965.0	10.5381	--	--	46+48
3031.1	0	2965.1	37.3608	--	--	46+48
3040.8	0	2968.0	31.7917	--	--	44+48
3021.6	0	2968.1	3.1398	--	--	43+66
3040.8	0	2968.7	24.6487	--	--	44+48
3063.6	0	2972.3	6.4083	--	--	44(2)
3060.0	0	2973.7	1.4977	--	--	44+45
3063.6	0	2974.1	10.0853	--	--	44(2)
3018.3	0	2976.5	1.0075	--	--	43+69
3053.9	0	2980.2	0.7871	--	--	44+46
3106.0	0	2980.6	0.7321	--	--	23+210
3102.5	0	2982.2	0.5103	--	--	25+210
3044.1	0	2982.6	13.5435	--	--	46(2)
3056.4	0	2984.1	13.0157	--	--	45(2)
3050.3	0	2987.2	2.6792	--	--	45+46
3181.2	0	2990.1	4.2519	--	--	16+204
3081.3	2.4153	2990.1	34.8127	--	--	16
3081.3	2.4153	2992.2	32.7643	--	--	16
3103.4	0	2996.8	0.7878	--	--	29+209
3115.9	0	2997.8	13.2588	--	--	30+207
3115.9	0	2997.9	9.2000	--	--	30+207
3086.3	2.3506	3008.2	38.3354	--	--	12
3203.1	0.6535	3020.7	230.1728	--	--	4
3183.9	5.4011	3030.7	83.8667	--	--	7
2972.5	0	3032.5	0.8184	--	--	42+86
3181.3	0.1907	3036.5	4.1257	--	--	8
3099.5	0	3042.5	31.2949	--	--	43+61
3193.3	0.1024	3045.6	7.3516	--	--	6
3195.1	0.1374	3051.1	8.6182	--	--	5
3130.9	0	3059.7	92.8623	--	--	43+47
3209.7	1.8952	3068.9	63.4368	--	--	3
3223.7	0.5680	3071.8	103.1186	--	--	2
3111.3	33.0763	3078.3	341.3066	--	--	9
3139.3	0	3089.6	107.6173	--	--	43+46
3223.7	0.5680	3092.4	47.2637	--	--	2
3028.2	0	3104.2	0.5942	--	--	42+73
3248.0	0.8212	3117.7	603.4901	--	--	1
3050.8	0	3119.9	1.5163	--	--	42+66
3047.5	0	3128.5	2.3235	--	--	42+69
3234.4	0	3197.8	8.7743	--	--	43(2)
3120.6	0	3211.2	0.5140	--	--	42+62
3160.1	0	3224.0	18.4227	--	--	42+47
3168.5	0	3252.6	19.3782	--	--	42+46
3263.6	0	3348.1	2.2190	--	--	42+43
4184.8	0	3883.8	0.8164	--	--	31+107
4362.3	0	4039.9	0.5110	--	--	31+86
4442.7	0	4100.7	4.5107	--	--	31+65
4630.3	0	4445.0	0.7420	--	--	8+63
6054.7	0	5703.7	0.9540	--	--	36(2)
6065.7	0	5710.1	0.7225	--	--	32(2)
6061.4	0	5713.6	0.9530	--	--	34(2)
6063.2	0	5740.6	0.9502	--	--	33(2)
6110.8	0	5758.0	0.9936	--	--	27(2)
6123.1	0	5780.3	1.0187	--	--	24(2)
6082.7	0	5804.9	0.6488	--	--	27+36
6362.7	0	6004.6	0.6280	--	--	8(2)
6406.1	0	6041.2	2.3939	--	--	4(2)
6412.8	0	6086.1	0.5005	--	--	3+4
