# Supplementary material for: Can Silver(I) Act as a Hydrogen-Bond Acceptor? Spectroscopic and Computational Exploration of the Ag···H+ Bonds in the Gas Phase and in Solvent
Source: Inorg Chem. 2025 Dec 8;64(50):24411–22. doi: 10.1021/acs.inorgchem.5c03415 (PMC12728918; doi:10.1021/acs.inorgchem.5c03415)
Supplement: Supplementary file 2 [file ic5c03415_si_001.zip › anharmonic/ext_1_cui_gvpt2.log-FREQS1.gjf.log]

ext_1_cui_gvpt2.log


                          Standard orientation:                          
 ---------------------------------------------------------------------
 Center     Atomic      Atomic             Coordinates (Angstroms)
 Number     Number       Type             X           Y           Z
 ---------------------------------------------------------------------
      1          6           0        0.183920    2.401885   -0.941907
      2          6           0        0.607637    3.614854   -1.480256
      3          6           0        1.967497    3.928404   -1.504721
      4          6           0        2.885991    3.025023   -0.974862
      5          6           0        2.446225    1.816833   -0.430921
      6          6           0        1.083040    1.458523   -0.404342
      7         15           0        0.415073   -0.147193    0.258558
      8          7           0        3.488127    0.928136    0.140038
      9          1           0        3.002075    0.082777    0.514192
     10          6           0        4.188421    1.522971    1.334647
     11         29           0        1.927890   -1.463926    1.264439
     12          6           0        4.460489    0.393031   -0.877810
     13         53           0        4.078497   -2.355807    1.984610
     14          6           0       -0.178718   -1.081648   -1.277023
     15          6           0       -1.165103   -0.338804   -2.210535
     16          6           0       -0.823613   -2.408556   -0.794019
     17          6           0       -1.170276   -3.298877   -2.006763
     18          6           0       -2.169460   -2.550621   -2.911960
     19          6           0       -1.526648   -1.242564   -3.414440
     20          6           0       -0.248866   -1.565126   -4.213806
     21          6           0        0.747441   -2.309238   -3.303128
     22          6           0        1.103676   -1.417284   -2.093605
     23          6           0        0.113931   -3.620768   -2.796452
     24          6           0       -0.919364    0.289090    1.538831
     25          6           0       -0.364797    1.455359    2.402707
     26          6           0       -2.311982    0.670815    0.980350
     27          6           0       -3.275511    0.993351    2.146844
     28          6           0       -2.708835    2.163049    2.976827
     29          6           0       -1.338289    1.764404    3.562036
     30          6           0       -1.496302    0.520215    4.457566
     31          6           0       -2.060209   -0.642392    3.618024
     32          6           0       -1.084162   -0.956091    2.463141
     33          6           0       -3.434398   -0.252296    3.039914
     34          1           0       -0.875089    2.182590   -0.936314
     35          1           0       -0.122946    4.309996   -1.881440
     36          1           0        2.313210    4.866348   -1.926448
     37          1           0        3.943105    3.269715   -0.984617
     38          1           0        3.428597    1.867411    2.036162
     39          1           0        4.810848    2.355325    1.008090
     40          1           0        4.789282    0.733441    1.788983
     41          1           0        5.089220    1.207267   -1.236696
     42          1           0        5.056154   -0.378290   -0.386323
     43          1           0        3.889681   -0.039510   -1.698970
     44          1           0       -0.707089    0.581668   -2.587424
     45          1           0       -2.076840   -0.061164   -1.673865
     46          1           0       -1.736615   -2.200288   -0.225888
     47          1           0       -0.134842   -2.941335   -0.122982
     48          1           0       -1.622599   -4.226893   -1.638595
     49          1           0       -3.092239   -2.332291   -2.358508
     50          1           0       -2.449030   -3.181455   -3.764059
     51          1           0       -2.235838   -0.700646   -4.051074
     52          1           0        0.202935   -0.640196   -4.596383
     53          1           0       -0.495623   -2.185147   -5.083764
     54          1           0        1.667617   -2.530545   -3.856872
     55          1           0        1.571544   -0.487465   -2.445127
     56          1           0        1.832543   -1.938771   -1.457780
     57          1           0        0.824230   -4.164376   -2.160168
     58          1           0       -0.121904   -4.273715   -3.644960
     59          1           0       -0.232014    2.355302    1.792610
     60          1           0        0.621854    1.182363    2.804882
     61          1           0       -2.721126   -0.155275    0.389598
     62          1           0       -2.247067    1.543249    0.322503
     63          1           0       -4.247287    1.274520    1.724251
     64          1           0       -3.402043    2.416519    3.787514
     65          1           0       -2.607616    3.059177    2.350028
     66          1           0       -0.928202    2.595811    4.147516
     67          1           0       -2.170661    0.742994    5.292843
     68          1           0       -0.528243    0.239121    4.892275
     69          1           0       -2.157443   -1.539277    4.240513
     70          1           0       -0.110910   -1.239622    2.888098
     71          1           0       -1.449561   -1.815773    1.892966
     72          1           0       -3.852934   -1.084652    2.459134
     73          1           0       -4.138455   -0.043658    3.854117
 ---------------------------------------------------------------------


 Harmonic frequencies (cm**-1), IR intensities (KM/Mole), Raman scattering
 activities (A**4/AMU), depolarization ratios for plane and unpolarized
 incident light, reduced masses (AMU), force constants (mDyne/A),
 and normal coordinates:
                      1                     2                    3          
                      A                     A                    A          
 Frequencies --     18.5421               29.8209              39.5630      
 Red. masses --      8.4290                4.1707               4.2356      
 Frc consts  --      0.0017                0.0022               0.0039      
 Frac Tr+Rot --    100.0000              100.0000             100.0000      
 IR Inten    --      0.7538                1.9169               0.1896      
  Atom  AN      X      Y      Z       X      Y      Z      X      Y      Z  
     1   6     0.00  -0.03  -0.06   -0.01  -0.03  -0.07  -0.03   0.01  -0.02
     2   6    -0.00  -0.02  -0.04   -0.02  -0.01  -0.03  -0.02  -0.01  -0.05
     3   6    -0.00  -0.01  -0.02   -0.03   0.04   0.07  -0.02  -0.02  -0.08
     4   6    -0.00   0.00  -0.00   -0.03   0.07   0.11  -0.02  -0.02  -0.07
     5   6    -0.00  -0.00  -0.01   -0.03   0.05   0.07  -0.02  -0.00  -0.04
     6   6     0.00  -0.02  -0.04   -0.02  -0.00  -0.02  -0.03   0.01  -0.01
     7  15     0.01  -0.04  -0.07   -0.00  -0.01  -0.03  -0.02   0.02   0.00
     8   7    -0.01   0.01   0.02   -0.03   0.07   0.11  -0.03  -0.00  -0.03
     9   1    -0.01   0.03   0.05   -0.03   0.04   0.04  -0.04   0.00  -0.03
    10   6     0.02   0.04  -0.01   -0.14   0.05   0.19  -0.03  -0.00  -0.04
    11  29     0.01  -0.04  -0.08   -0.00  -0.01  -0.03  -0.02   0.02   0.01
    12   6    -0.03  -0.04   0.02    0.06   0.14   0.16  -0.03  -0.02  -0.03
    13  53    -0.02   0.08   0.14   -0.00  -0.02  -0.04  -0.05  -0.03   0.00
    14   6    -0.04  -0.00  -0.07   -0.01  -0.03  -0.02   0.01   0.01   0.00
    15   6    -0.05   0.02  -0.04   -0.01  -0.05  -0.03  -0.07  -0.06   0.04
    16   6    -0.04  -0.00  -0.08   -0.01  -0.02   0.01   0.12  -0.05  -0.01
    17   6    -0.07   0.01  -0.08   -0.00  -0.04   0.03   0.18  -0.06  -0.02
    18   6    -0.08   0.03  -0.05   -0.00  -0.06   0.01   0.10  -0.12   0.01
    19   6    -0.08   0.03  -0.05   -0.01  -0.07  -0.01  -0.01  -0.06   0.02
    20   6    -0.10   0.03  -0.08   -0.01  -0.08  -0.01  -0.00   0.06  -0.01
    21   6    -0.09   0.01  -0.11   -0.00  -0.06   0.01   0.07   0.12  -0.04
    22   6    -0.06  -0.01  -0.10   -0.00  -0.04  -0.01   0.02   0.12  -0.03
    23   6    -0.09   0.01  -0.11   -0.00  -0.06   0.03   0.19   0.06  -0.05
    24   6     0.05  -0.05  -0.03    0.01   0.01  -0.02  -0.00   0.01   0.02
    25   6     0.11  -0.10   0.00    0.06  -0.02  -0.01   0.04  -0.02   0.03
    26   6     0.05   0.02   0.02    0.03   0.06  -0.00  -0.00   0.05   0.04
    27   6     0.09   0.02   0.06    0.05   0.09   0.01   0.02   0.07   0.06
    28   6     0.15  -0.03   0.08    0.09   0.06   0.01   0.07   0.04   0.07
    29   6     0.15  -0.10   0.04    0.08   0.01  -0.00   0.06  -0.01   0.05
    30   6     0.13  -0.13  -0.00    0.05   0.00  -0.01   0.04  -0.02   0.03
    31   6     0.07  -0.08  -0.03   -0.00   0.03  -0.02  -0.00   0.01   0.01
    32   6     0.03  -0.07  -0.06   -0.02   0.01  -0.03  -0.03   0.00  -0.01
    33   6     0.07  -0.01   0.02    0.01   0.09  -0.00   0.00   0.06   0.04
    34   1     0.00  -0.04  -0.07   -0.01  -0.06  -0.14  -0.03   0.01  -0.00
    35   1     0.00  -0.03  -0.05   -0.02  -0.03  -0.07  -0.02  -0.01  -0.06
    36   1    -0.00  -0.01  -0.01   -0.04   0.06   0.10  -0.02  -0.03  -0.10
    37   1    -0.01   0.01   0.02   -0.04   0.11   0.19  -0.02  -0.03  -0.09
    38   1     0.03   0.10  -0.03   -0.21  -0.02   0.15  -0.03   0.00  -0.04
    39   1     0.04   0.01  -0.05   -0.16   0.09   0.26  -0.03  -0.00  -0.04
    40   1    -0.00   0.05   0.02   -0.14   0.06   0.19  -0.03  -0.00  -0.03
    41   1    -0.04  -0.05  -0.03    0.06   0.18   0.24  -0.02  -0.03  -0.02
    42   1    -0.01  -0.01   0.05    0.05   0.14   0.17  -0.04  -0.02  -0.02
    43   1    -0.04  -0.08   0.05    0.13   0.16   0.10  -0.03  -0.01  -0.03
    44   1    -0.05   0.01  -0.05   -0.01  -0.06  -0.05  -0.15  -0.01   0.05
    45   1    -0.03   0.02  -0.02   -0.01  -0.04  -0.03  -0.08  -0.14   0.06
    46   1    -0.03   0.00  -0.06   -0.01  -0.01   0.00   0.11  -0.13   0.00
    47   1    -0.04  -0.02  -0.09   -0.01  -0.01   0.02   0.17  -0.01  -0.03
    48   1    -0.08   0.01  -0.08   -0.00  -0.04   0.04   0.26  -0.10  -0.03
    49   1    -0.07   0.04  -0.03   -0.01  -0.06   0.01   0.09  -0.21   0.02
    50   1    -0.11   0.05  -0.05   -0.00  -0.08   0.02   0.14  -0.13  -0.00
    51   1    -0.09   0.05  -0.03   -0.01  -0.08  -0.02  -0.07  -0.11   0.05
    52   1    -0.10   0.03  -0.07   -0.01  -0.09  -0.02  -0.08   0.10   0.01
    53   1    -0.12   0.04  -0.08   -0.01  -0.10   0.01   0.03   0.06  -0.01
    54   1    -0.10   0.01  -0.13   -0.00  -0.07   0.01   0.08   0.21  -0.06
    55   1    -0.05  -0.01  -0.10    0.00  -0.05  -0.02  -0.06   0.17  -0.02
    56   1    -0.05  -0.02  -0.12   -0.01  -0.03   0.00   0.08   0.17  -0.05
    57   1    -0.09  -0.00  -0.13   -0.00  -0.04   0.05   0.25   0.11  -0.07
    58   1    -0.12   0.02  -0.11   -0.00  -0.07   0.05   0.23   0.05  -0.06
    59   1     0.13  -0.08   0.03    0.09  -0.02  -0.00   0.05  -0.01   0.04
    60   1     0.11  -0.15  -0.03    0.06  -0.06  -0.02   0.04  -0.05   0.01
    61   1     0.00   0.06   0.00   -0.01   0.08  -0.01  -0.03   0.07   0.04
    62   1     0.06   0.05   0.05    0.05   0.07   0.01   0.01   0.06   0.05
    63   1     0.09   0.07   0.09    0.05   0.13   0.02   0.02   0.10   0.08
    64   1     0.18  -0.03   0.11    0.11   0.08   0.02   0.08   0.04   0.09
    65   1     0.17  -0.01   0.11    0.12   0.06   0.02   0.08   0.04   0.09
    66   1     0.20  -0.14   0.05    0.12  -0.01   0.00   0.09  -0.03   0.06
    67   1     0.16  -0.13   0.02    0.06   0.02  -0.00   0.06  -0.02   0.04
    68   1     0.13  -0.18  -0.04    0.04  -0.03  -0.02   0.04  -0.06   0.01
    69   1     0.05  -0.09  -0.06   -0.03   0.03  -0.02  -0.02  -0.00   0.00
    70   1     0.03  -0.12  -0.10   -0.03  -0.03  -0.04  -0.03  -0.04  -0.02
    71   1    -0.02  -0.04  -0.08   -0.06   0.03  -0.03  -0.06   0.02  -0.02
    72   1     0.02   0.03   0.00   -0.03   0.11  -0.01  -0.03   0.08   0.04
    73   1     0.09  -0.01   0.04    0.02   0.11   0.01   0.02   0.06   0.06
                      4                     5                    6          
                      A                     A                    A          
 Frequencies --     42.2814               52.3436              56.5146      
 Red. masses --      3.9159                3.7882               6.0815      
 Frc consts  --      0.0041                0.0061               0.0114      
 Frac Tr+Rot --    100.0000              100.0000             100.0000      
 IR Inten    --      0.3203                0.1076               1.6011      
  Atom  AN      X      Y      Z       X      Y      Z      X      Y      Z  
     1   6     0.01   0.01  -0.01    0.01   0.01   0.02   0.04  -0.06   0.01
     2   6     0.01   0.02   0.01   -0.01   0.05   0.13   0.06  -0.09  -0.03
     3   6     0.01   0.03   0.04   -0.01   0.10   0.21   0.06  -0.11  -0.04
     4   6     0.01   0.03   0.05   -0.01   0.08   0.18   0.05  -0.10   0.00
     5   6     0.01   0.02   0.02   -0.00   0.03   0.08   0.03  -0.08   0.04
     6   6     0.01   0.01  -0.01    0.01  -0.00   0.01   0.03  -0.06   0.04
     7  15     0.02   0.01  -0.02   -0.00  -0.01  -0.02  -0.02  -0.05   0.04
     8   7    -0.00   0.02   0.04    0.01  -0.01   0.00   0.02  -0.06   0.08
     9   1    -0.01   0.02   0.02    0.01   0.02   0.07   0.04  -0.06   0.08
    10   6    -0.02   0.01   0.05    0.18  -0.03  -0.09  -0.02  -0.02   0.09
    11  29     0.02  -0.02  -0.05   -0.00  -0.01  -0.02  -0.02  -0.09   0.01
    12   6     0.01   0.03   0.05   -0.13  -0.07  -0.10   0.06  -0.05   0.11
    13  53    -0.02  -0.03   0.03    0.01   0.01  -0.00   0.08   0.06  -0.02
    14   6    -0.00   0.01  -0.01   -0.00  -0.02  -0.01  -0.03  -0.01   0.01
    15   6    -0.06  -0.01   0.02   -0.03  -0.05   0.00  -0.10  -0.01   0.07
    16   6     0.05  -0.01  -0.00    0.03  -0.04   0.01   0.03  -0.05  -0.02
    17   6     0.04  -0.01   0.00    0.04  -0.05   0.02   0.03  -0.02  -0.04
    18   6    -0.02  -0.03   0.04    0.00  -0.08   0.03  -0.04  -0.03   0.02
    19   6    -0.07  -0.01   0.03   -0.03  -0.07   0.01  -0.11   0.02   0.05
    20   6    -0.09   0.03  -0.02   -0.04  -0.05  -0.01  -0.12   0.11  -0.00
    21   6    -0.04   0.05  -0.05   -0.01  -0.02  -0.02  -0.06   0.11  -0.07
    22   6    -0.02   0.05  -0.06   -0.01   0.00  -0.03  -0.05   0.07  -0.04
    23   6     0.02   0.03  -0.04    0.03  -0.03   0.00   0.01   0.07  -0.10
    24   6     0.03   0.01  -0.01   -0.00   0.00  -0.02  -0.03  -0.01   0.01
    25   6    -0.04   0.09  -0.08    0.01  -0.01  -0.02  -0.02  -0.01   0.01
    26   6    -0.01  -0.11  -0.01    0.01   0.03  -0.03  -0.01   0.01  -0.02
    27   6    -0.01  -0.11  -0.02    0.01   0.05  -0.04  -0.03   0.06  -0.05
    28   6    -0.08  -0.03  -0.09    0.02   0.04  -0.04  -0.02   0.06  -0.06
    29   6    -0.04   0.09  -0.09    0.01   0.01  -0.03  -0.04   0.03  -0.02
    30   6     0.05   0.13  -0.01   -0.02   0.02  -0.03  -0.10   0.05  -0.00
    31   6     0.12   0.05   0.06   -0.04   0.03  -0.03  -0.10   0.05  -0.00
    32   6     0.12   0.05   0.06   -0.04   0.01  -0.02  -0.08   0.01   0.03
    33   6     0.09  -0.08   0.06   -0.03   0.06  -0.04  -0.08   0.08  -0.03
    34   1     0.01   0.00  -0.03    0.01  -0.02  -0.03   0.04  -0.04   0.02
    35   1     0.01   0.02   0.00   -0.01   0.06   0.15   0.07  -0.09  -0.05
    36   1     0.01   0.04   0.06   -0.02   0.14   0.30   0.08  -0.13  -0.07
    37   1     0.01   0.05   0.07   -0.02   0.10   0.22   0.05  -0.11   0.00
    38   1    -0.03   0.01   0.04    0.28   0.07  -0.03  -0.04  -0.04   0.07
    39   1    -0.01   0.01   0.07    0.24  -0.11  -0.17  -0.04  -0.00   0.09
    40   1    -0.03   0.00   0.06    0.14  -0.08  -0.11   0.00   0.01   0.11
    41   1     0.02   0.03   0.06   -0.17  -0.09  -0.22   0.05  -0.04   0.11
    42   1     0.01   0.02   0.05   -0.08  -0.06  -0.14   0.07  -0.03   0.13
    43   1     0.03   0.03   0.04   -0.24  -0.10  -0.01   0.09  -0.07   0.10
    44   1    -0.09   0.00   0.01   -0.06  -0.04  -0.01  -0.14   0.02   0.09
    45   1    -0.05  -0.04   0.05   -0.03  -0.07   0.01  -0.09  -0.07   0.11
    46   1     0.07  -0.05   0.04    0.04  -0.05   0.02   0.04  -0.11   0.02
    47   1     0.10   0.00  -0.03    0.05  -0.02   0.00   0.08  -0.06  -0.06
    48   1     0.08  -0.03   0.01    0.06  -0.06   0.03   0.08  -0.05  -0.06
    49   1    -0.00  -0.06   0.08    0.01  -0.10   0.05  -0.02  -0.08   0.07
    50   1    -0.03  -0.04   0.05    0.01  -0.09   0.04  -0.04  -0.00   0.01
    51   1    -0.11  -0.03   0.06   -0.06  -0.09   0.02  -0.15   0.02   0.10
    52   1    -0.13   0.04  -0.03   -0.07  -0.04  -0.02  -0.17   0.14   0.02
    53   1    -0.10   0.03  -0.01   -0.04  -0.06   0.00  -0.12   0.13  -0.02
    54   1    -0.05   0.08  -0.09   -0.01   0.00  -0.03  -0.07   0.17  -0.11
    55   1    -0.06   0.07  -0.07   -0.05   0.01  -0.05  -0.09   0.11  -0.02
    56   1     0.01   0.07  -0.09    0.02   0.03  -0.04  -0.01   0.07  -0.09
    57   1     0.05   0.05  -0.07    0.06  -0.00  -0.00   0.06   0.07  -0.15
    58   1     0.01   0.03  -0.04    0.04  -0.04   0.01   0.01   0.09  -0.12
    59   1    -0.11   0.07  -0.13    0.04  -0.01  -0.01   0.01  -0.02   0.00
    60   1    -0.02   0.19  -0.08    0.00  -0.03  -0.01  -0.04  -0.03   0.04
    61   1     0.04  -0.17   0.04   -0.01   0.03  -0.03  -0.02   0.00  -0.00
    62   1    -0.07  -0.14  -0.06    0.03   0.02  -0.04   0.02  -0.01  -0.04
    63   1    -0.04  -0.20  -0.02    0.02   0.07  -0.05  -0.01   0.08  -0.08
    64   1    -0.08  -0.03  -0.09    0.02   0.06  -0.05  -0.03   0.09  -0.08
    65   1    -0.15  -0.06  -0.14    0.05   0.04  -0.04   0.02   0.05  -0.07
    66   1    -0.09   0.15  -0.14    0.02   0.00  -0.02  -0.04   0.03  -0.02
    67   1     0.05   0.14  -0.02   -0.03   0.03  -0.03  -0.11   0.08  -0.02
    68   1     0.08   0.22  -0.01   -0.03  -0.00  -0.02  -0.12   0.03   0.02
    69   1     0.19   0.08   0.11   -0.06   0.03  -0.03  -0.14   0.06   0.01
    70   1     0.15   0.14   0.07   -0.04  -0.01  -0.02  -0.10  -0.01   0.05
    71   1     0.18  -0.01   0.11   -0.05   0.02  -0.03  -0.09   0.01   0.03
    72   1     0.13  -0.14   0.11   -0.04   0.07  -0.04  -0.09   0.08  -0.03
    73   1     0.08  -0.08   0.05   -0.03   0.07  -0.05  -0.09   0.11  -0.05
                      7                     8                    9          
                      A                     A                    A          
 Frequencies --     67.9165               79.4369              82.2884      
 Red. masses --      4.7349                4.4196               4.5527      
 Frc consts  --      0.0129                0.0164               0.0182      
 Frac Tr+Rot --    100.0000              100.0000             100.0000      
 IR Inten    --      0.7701                1.2591               1.3935      
  Atom  AN      X      Y      Z       X      Y      Z      X      Y      Z  
     1   6     0.05   0.05  -0.04   -0.06  -0.00   0.05   0.07   0.04   0.03
     2   6     0.07   0.03  -0.07   -0.09   0.03   0.10   0.10   0.06   0.10
     3   6     0.07   0.02  -0.07   -0.10   0.04   0.06   0.11   0.02   0.10
     4   6     0.06   0.03  -0.03   -0.06   0.02  -0.04   0.09  -0.04   0.02
     5   6     0.04   0.04  -0.01   -0.03  -0.01  -0.08   0.06  -0.06  -0.04
     6   6     0.04   0.05  -0.01   -0.03  -0.02  -0.02   0.04  -0.01  -0.02
     7  15     0.04   0.06  -0.01    0.01  -0.03  -0.00  -0.00   0.01  -0.03
     8   7     0.03   0.05   0.02   -0.01  -0.02  -0.13   0.05  -0.10  -0.08
     9   1     0.02   0.06   0.03    0.01  -0.09  -0.25   0.05  -0.16  -0.20
    10   6     0.03   0.06   0.01   -0.13  -0.11  -0.02  -0.08  -0.19   0.04
    11  29     0.05   0.06  -0.02    0.07   0.03   0.03  -0.07   0.02   0.04
    12   6     0.03   0.02   0.03    0.09   0.14  -0.12   0.15   0.06  -0.06
    13  53    -0.00  -0.03   0.01    0.04  -0.05   0.05  -0.04   0.07  -0.02
    14   6     0.01   0.03   0.02    0.00  -0.02   0.00  -0.00  -0.01  -0.01
    15   6    -0.05  -0.00   0.05   -0.01  -0.00   0.03  -0.02  -0.03  -0.01
    16   6     0.05   0.03   0.07    0.01  -0.03  -0.01   0.02  -0.01   0.01
    17   6     0.01  -0.00   0.11   -0.02  -0.00  -0.03   0.02  -0.03   0.03
    18   6    -0.06  -0.04   0.16   -0.03   0.02   0.01  -0.00  -0.05   0.03
    19   6    -0.10  -0.04   0.09   -0.03   0.03   0.02  -0.03  -0.05   0.01
    20   6    -0.14  -0.04   0.03   -0.04   0.04  -0.01  -0.03  -0.05  -0.00
    21   6    -0.08   0.01  -0.00   -0.03   0.02  -0.04  -0.01  -0.02  -0.01
    22   6    -0.03   0.04  -0.04   -0.01  -0.01  -0.02  -0.01  -0.00  -0.02
    23   6    -0.03   0.00   0.06   -0.03   0.01  -0.06   0.01  -0.03   0.02
    24   6     0.01   0.01  -0.02    0.00  -0.01  -0.01   0.00   0.00  -0.02
    25   6    -0.01  -0.03   0.05    0.02  -0.02  -0.01   0.00   0.00  -0.02
    26   6     0.03   0.04  -0.04    0.01   0.01  -0.03  -0.01  -0.01  -0.00
    27   6    -0.01  -0.02  -0.07    0.01   0.05  -0.05   0.00  -0.04   0.02
    28   6    -0.04  -0.06   0.01    0.03   0.05  -0.06  -0.00  -0.04   0.03
    29   6    -0.06  -0.09   0.04    0.01   0.02  -0.03   0.02  -0.03   0.00
    30   6    -0.09  -0.13  -0.03   -0.04   0.03  -0.02   0.05  -0.04  -0.01
    31   6    -0.06  -0.09  -0.10   -0.05   0.03  -0.02   0.05  -0.04  -0.01
    32   6    -0.02  -0.03  -0.07   -0.04  -0.00  -0.01   0.03  -0.01  -0.03
    33   6    -0.04  -0.06  -0.14   -0.04   0.06  -0.04   0.04  -0.05   0.01
    34   1     0.05   0.06  -0.05   -0.05  -0.01   0.08   0.06   0.07   0.04
    35   1     0.08   0.03  -0.10   -0.12   0.04   0.17   0.11   0.11   0.15
    36   1     0.09   0.00  -0.09   -0.12   0.07   0.09   0.13   0.04   0.15
    37   1     0.06   0.02  -0.03   -0.07   0.03  -0.07   0.10  -0.07   0.01
    38   1     0.03   0.09  -0.00   -0.21  -0.30  -0.00  -0.16  -0.39   0.06
    39   1     0.06   0.04   0.01   -0.23   0.02   0.12  -0.17  -0.06   0.19
    40   1     0.01   0.05   0.03   -0.05  -0.09  -0.10  -0.01  -0.18  -0.04
    41   1     0.05   0.00   0.02    0.13   0.20   0.06   0.20   0.10   0.13
    42   1     0.02   0.02   0.05    0.05   0.08  -0.18   0.10  -0.02  -0.11
    43   1     0.03   0.01   0.04    0.17   0.27  -0.25   0.24   0.19  -0.19
    44   1    -0.08  -0.01  -0.00   -0.01   0.00   0.04  -0.04  -0.02  -0.01
    45   1    -0.03   0.01   0.08   -0.00  -0.01   0.05  -0.02  -0.04   0.01
    46   1     0.07   0.03   0.10    0.02  -0.04   0.01   0.02  -0.02   0.02
    47   1     0.08   0.06   0.06    0.02  -0.04  -0.03   0.03   0.01   0.01
    48   1     0.04  -0.00   0.16   -0.01  -0.01  -0.04   0.03  -0.03   0.04
    49   1    -0.03  -0.04   0.20   -0.02   0.01   0.03   0.00  -0.06   0.04
    50   1    -0.10  -0.06   0.18   -0.05   0.04  -0.00  -0.01  -0.06   0.04
    51   1    -0.15  -0.07   0.12   -0.04   0.04   0.04  -0.04  -0.07   0.01
    52   1    -0.18  -0.04  -0.02   -0.05   0.05   0.01  -0.05  -0.05  -0.02
    53   1    -0.17  -0.07   0.06   -0.06   0.06  -0.02  -0.04  -0.06   0.01
    54   1    -0.10   0.01  -0.04   -0.04   0.03  -0.06  -0.02  -0.02  -0.02
    55   1    -0.06   0.04  -0.08   -0.00  -0.01  -0.00  -0.02  -0.00  -0.04
    56   1     0.01   0.06  -0.06   -0.01  -0.03  -0.04   0.00   0.01  -0.02
    57   1     0.01   0.03   0.04   -0.02  -0.01  -0.09   0.03  -0.01   0.02
    58   1    -0.06  -0.02   0.08   -0.05   0.03  -0.07   0.01  -0.04   0.03
    59   1     0.01  -0.01   0.09    0.05  -0.02  -0.01  -0.02   0.01  -0.01
    60   1    -0.03  -0.05   0.08    0.00  -0.04   0.01   0.01   0.01  -0.04
    61   1     0.05   0.07  -0.09    0.00   0.01  -0.02  -0.00  -0.01  -0.00
    62   1     0.06   0.07  -0.00    0.03  -0.00  -0.04  -0.03  -0.00   0.01
    63   1     0.01   0.00  -0.09    0.02   0.07  -0.07  -0.01  -0.05   0.04
    64   1    -0.06  -0.10   0.00    0.02   0.08  -0.07   0.01  -0.06   0.04
    65   1    -0.02  -0.03   0.06    0.06   0.04  -0.07  -0.02  -0.03   0.04
    66   1    -0.08  -0.12   0.09    0.02   0.01  -0.03   0.01  -0.03   0.00
    67   1    -0.13  -0.16  -0.04   -0.05   0.05  -0.04   0.06  -0.06   0.00
    68   1    -0.11  -0.15  -0.00   -0.05   0.01  -0.00   0.06  -0.03  -0.03
    69   1    -0.09  -0.12  -0.15   -0.08   0.04  -0.02   0.07  -0.05  -0.02
    70   1    -0.03  -0.04  -0.05   -0.06  -0.03   0.00   0.04   0.01  -0.04
    71   1     0.01  -0.01  -0.12   -0.06   0.01  -0.01   0.04  -0.01  -0.03
    72   1    -0.01  -0.03  -0.20   -0.06   0.07  -0.04   0.04  -0.05   0.00
    73   1    -0.07  -0.11  -0.15   -0.04   0.09  -0.05   0.04  -0.07   0.02
                     10                    11                   12          
                      A                     A                    A          
 Frequencies --     99.8577              129.7719             133.0512      
 Red. masses --     10.1252                5.0957               9.2301      
 Frc consts  --      0.0595                0.0506               0.0963      
 Frac Tr+Rot --    100.0000              100.0000             100.0000      
 IR Inten    --      0.5607                5.2911               3.4105      
  Atom  AN      X      Y      Z       X      Y      Z      X      Y      Z  
     1   6     0.01  -0.07  -0.10    0.01   0.06  -0.10   0.06  -0.06   0.06
     2   6     0.00  -0.06  -0.08    0.08   0.05  -0.08   0.06  -0.06   0.07
     3   6    -0.01  -0.01   0.02    0.09   0.02   0.02   0.06  -0.07   0.04
     4   6    -0.01   0.03   0.09    0.03  -0.01   0.06   0.05  -0.09   0.03
     5   6    -0.00   0.01   0.05   -0.04  -0.00   0.02   0.06  -0.08   0.04
     6   6     0.01  -0.04  -0.04   -0.05   0.04  -0.05   0.05  -0.08   0.05
     7  15     0.01  -0.05  -0.04   -0.07   0.05  -0.03  -0.06  -0.06   0.02
     8   7    -0.00   0.03   0.08   -0.10  -0.07   0.01   0.13  -0.02   0.04
     9   1    -0.00   0.06   0.14   -0.16  -0.05  -0.03   0.18  -0.04   0.07
    10   6     0.06   0.07   0.02   -0.10  -0.16   0.05   0.12   0.04   0.02
    11  29    -0.02   0.16   0.27    0.03   0.04  -0.00   0.13   0.20  -0.12
    12   6    -0.06  -0.05   0.07   -0.12  -0.11   0.01   0.15   0.00   0.05
    13  53     0.01  -0.02  -0.03    0.08  -0.02   0.02  -0.04   0.01  -0.01
    14   6     0.01  -0.05  -0.04   -0.08   0.03  -0.03  -0.05  -0.08   0.00
    15   6    -0.00  -0.01   0.00   -0.07  -0.01  -0.07  -0.04  -0.07   0.01
    16   6     0.01  -0.06  -0.07   -0.08   0.03  -0.03  -0.05  -0.10  -0.05
    17   6    -0.05  -0.01  -0.09   -0.01  -0.01  -0.02  -0.03  -0.07  -0.09
    18   6    -0.07   0.03  -0.03    0.00  -0.05  -0.08  -0.01  -0.05  -0.10
    19   6    -0.06   0.03  -0.01   -0.01  -0.04  -0.07  -0.00  -0.03  -0.04
    20   6    -0.08   0.05  -0.06    0.02  -0.03  -0.03   0.02   0.01  -0.01
    21   6    -0.07   0.00  -0.11    0.00   0.01   0.01  -0.00  -0.03  -0.02
    22   6    -0.01  -0.05  -0.08   -0.05   0.04   0.00  -0.03  -0.07   0.02
    23   6    -0.08  -0.01  -0.15    0.02   0.00   0.03  -0.02  -0.05  -0.08
    24   6     0.01  -0.04  -0.06   -0.06   0.06  -0.02  -0.08  -0.04   0.04
    25   6     0.03  -0.03  -0.09   -0.06   0.06  -0.02  -0.06  -0.03   0.02
    26   6    -0.01  -0.06  -0.03   -0.07   0.06   0.03  -0.09  -0.03   0.06
    27   6     0.03  -0.04  -0.01   -0.05   0.00   0.07  -0.06   0.01   0.08
    28   6     0.05  -0.03  -0.04   -0.06  -0.01   0.09  -0.04   0.02   0.04
    29   6     0.06  -0.02  -0.07   -0.03   0.01   0.03  -0.03   0.01   0.03
    30   6     0.10  -0.01  -0.05    0.03  -0.02   0.00  -0.03   0.03   0.05
    31   6     0.06  -0.02  -0.02    0.02  -0.01  -0.00  -0.06   0.03   0.09
    32   6     0.03  -0.03  -0.04   -0.02   0.04  -0.04  -0.09  -0.02   0.06
    33   6     0.05  -0.02   0.01   -0.00  -0.02   0.04  -0.07   0.04   0.12
    34   1     0.01  -0.10  -0.15   -0.00   0.10  -0.16   0.06  -0.05   0.08
    35   1     0.00  -0.09  -0.14    0.13   0.07  -0.13   0.06  -0.05   0.09
    36   1    -0.02   0.00   0.04    0.14   0.02   0.05   0.06  -0.08   0.04
    37   1    -0.02   0.07   0.16    0.04  -0.04   0.13   0.05  -0.09   0.01
    38   1     0.11   0.19   0.01   -0.10  -0.18   0.06   0.12   0.05   0.01
    39   1     0.13  -0.00  -0.05   -0.06  -0.17   0.11   0.10   0.04  -0.02
    40   1     0.01   0.06   0.07   -0.13  -0.21   0.02   0.14   0.07   0.04
    41   1    -0.10  -0.06  -0.05   -0.06  -0.15   0.05   0.10   0.03   0.02
    42   1    -0.01   0.01   0.10   -0.19  -0.17  -0.00   0.20   0.05   0.07
    43   1    -0.10  -0.13   0.15   -0.15  -0.04  -0.01   0.17  -0.06   0.07
    44   1     0.01  -0.02   0.01   -0.09   0.00  -0.07  -0.05  -0.04   0.05
    45   1     0.02  -0.01   0.03   -0.10  -0.03  -0.09  -0.06  -0.11   0.00
    46   1     0.03  -0.07  -0.03   -0.10   0.03  -0.07  -0.07  -0.12  -0.06
    47   1     0.03  -0.09  -0.11   -0.10   0.05   0.01  -0.06  -0.11  -0.05
    48   1    -0.05  -0.02  -0.11   -0.01  -0.01  -0.02  -0.04  -0.08  -0.12
    49   1    -0.04   0.03   0.01   -0.03  -0.07  -0.13  -0.03  -0.08  -0.13
    50   1    -0.11   0.06  -0.04    0.06  -0.07  -0.08   0.03  -0.03  -0.13
    51   1    -0.07   0.07   0.03   -0.00  -0.07  -0.10   0.01  -0.01  -0.04
    52   1    -0.08   0.06  -0.03    0.01  -0.03  -0.04   0.03   0.02   0.04
    53   1    -0.11   0.08  -0.07    0.05  -0.05  -0.02   0.05   0.04  -0.05
    54   1    -0.09   0.01  -0.14    0.03   0.01   0.05   0.01  -0.01  -0.00
    55   1    -0.00  -0.05  -0.06   -0.07   0.05  -0.01  -0.00  -0.07   0.07
    56   1    -0.02  -0.08  -0.10   -0.05   0.08   0.03  -0.06  -0.10   0.03
    57   1    -0.07  -0.06  -0.20    0.02   0.04   0.08  -0.03  -0.07  -0.09
    58   1    -0.13   0.04  -0.18    0.07  -0.03   0.05  -0.01  -0.01  -0.11
    59   1     0.01  -0.04  -0.11   -0.11   0.07  -0.02  -0.05  -0.04  -0.00
    60   1     0.04  -0.02  -0.12   -0.04   0.09  -0.05  -0.05  -0.03   0.01
    61   1    -0.02  -0.07  -0.01   -0.08   0.08  -0.00  -0.11  -0.05   0.09
    62   1    -0.02  -0.07  -0.05   -0.09   0.09   0.06  -0.09  -0.05   0.03
    63   1     0.02  -0.05   0.01   -0.07  -0.01   0.10  -0.07   0.02   0.08
    64   1     0.07  -0.02  -0.03   -0.04  -0.07   0.13  -0.02   0.05   0.04
    65   1     0.03  -0.04  -0.06   -0.12   0.02   0.13  -0.03   0.01   0.02
    66   1     0.08  -0.01  -0.09   -0.03   0.00   0.03  -0.01   0.02  -0.00
    67   1     0.13   0.00  -0.03    0.07  -0.05   0.04  -0.01   0.06   0.06
    68   1     0.11  -0.00  -0.08    0.06  -0.01  -0.05  -0.02   0.03   0.04
    69   1     0.08  -0.01  -0.00    0.05  -0.02  -0.02  -0.06   0.04   0.11
    70   1     0.03  -0.03  -0.05    0.00   0.04  -0.07  -0.09  -0.05   0.04
    71   1     0.02  -0.04  -0.02   -0.02   0.04  -0.05  -0.14  -0.01   0.08
    72   1     0.03  -0.03   0.04   -0.00  -0.02   0.04  -0.11   0.04   0.16
    73   1     0.07  -0.01   0.03    0.01  -0.05   0.06  -0.04   0.09   0.14
                     13                    14                   15          
                      A                     A                    A          
 Frequencies --    138.4292              157.4867             161.5441      
 Red. masses --      3.1878                4.3213               3.3538      
 Frc consts  --      0.0360                0.0631               0.0516      
 Frac Tr+Rot --    100.0000              100.0000             100.0000      
 IR Inten    --      1.9132                4.0645               0.0704      
  Atom  AN      X      Y      Z       X      Y      Z      X      Y      Z  
     1   6    -0.02   0.10   0.13    0.03  -0.02   0.04   0.00  -0.00  -0.01
     2   6    -0.01   0.12   0.19   -0.01   0.00   0.05  -0.01   0.03   0.05
     3   6     0.01   0.02   0.03   -0.02   0.02   0.00  -0.01   0.03   0.04
     4   6     0.02  -0.06  -0.12    0.01   0.02  -0.04  -0.00  -0.00  -0.02
     5   6    -0.01  -0.03  -0.08    0.06   0.01  -0.03   0.01  -0.02  -0.05
     6   6    -0.02   0.03   0.00    0.06  -0.01  -0.00   0.01  -0.02  -0.05
     7  15    -0.01   0.01  -0.02   -0.02   0.01  -0.02   0.00  -0.00   0.01
     8   7    -0.05  -0.01   0.02    0.12   0.07  -0.02   0.00   0.00  -0.02
     9   1    -0.08   0.04   0.08    0.19   0.04   0.01  -0.00   0.01   0.01
    10   6    -0.11   0.11  -0.01    0.12   0.16  -0.06  -0.04   0.06  -0.02
    11  29     0.00   0.01   0.00   -0.04  -0.06   0.04  -0.00   0.00   0.02
    12   6    -0.01  -0.15   0.13    0.16   0.13  -0.02   0.03  -0.04   0.03
    13  53     0.01  -0.00  -0.00    0.03  -0.03   0.02  -0.00  -0.00  -0.00
    14   6     0.02  -0.00  -0.02   -0.03   0.02  -0.05  -0.10  -0.04   0.04
    15   6     0.02  -0.00  -0.01   -0.04  -0.01  -0.06  -0.10  -0.05   0.02
    16   6     0.03   0.00   0.00   -0.03   0.02  -0.04  -0.10  -0.06  -0.02
    17   6     0.01  -0.01   0.02   -0.01  -0.01  -0.02  -0.03  -0.05  -0.06
    18   6     0.00  -0.01   0.03   -0.01  -0.05  -0.04  -0.00  -0.07  -0.11
    19   6    -0.00  -0.01   0.00   -0.02  -0.05  -0.06  -0.02  -0.03  -0.03
    20   6    -0.01  -0.03  -0.01   -0.02  -0.05  -0.05   0.03   0.04   0.02
    21   6    -0.00  -0.03  -0.02   -0.01  -0.02  -0.02  -0.00   0.02   0.03
    22   6     0.02  -0.01  -0.03   -0.03   0.02  -0.04  -0.07  -0.01   0.07
    23   6    -0.00  -0.02   0.00    0.01  -0.01   0.01   0.01  -0.01  -0.02
    24   6    -0.02  -0.01  -0.04   -0.06   0.07  -0.03   0.10   0.07   0.05
    25   6     0.00  -0.02  -0.05   -0.08   0.07  -0.03   0.05   0.06   0.09
    26   6    -0.03  -0.02  -0.02   -0.09   0.08   0.02   0.13   0.06  -0.00
    27   6    -0.00   0.01  -0.00   -0.06   0.02   0.07   0.06  -0.00  -0.06
    28   6     0.03   0.01  -0.02   -0.07  -0.00   0.11  -0.01  -0.01   0.00
    29   6     0.03  -0.00  -0.03   -0.03   0.01   0.03  -0.03   0.02   0.05
    30   6     0.03  -0.00  -0.03    0.04  -0.02  -0.01  -0.06   0.00   0.03
    31   6     0.00   0.00  -0.01    0.01   0.00  -0.01   0.03  -0.01  -0.03
    32   6    -0.02  -0.01  -0.03   -0.04   0.05  -0.06   0.12   0.06   0.04
    33   6    -0.00   0.02   0.02   -0.02  -0.00   0.05   0.06  -0.05  -0.12
    34   1    -0.03   0.15   0.20    0.04  -0.04   0.06   0.00  -0.01  -0.02
    35   1    -0.01   0.20   0.33   -0.04  -0.00   0.09  -0.02   0.05   0.11
    36   1     0.03   0.02   0.03   -0.04   0.03   0.01  -0.01   0.05   0.09
    37   1     0.03  -0.13  -0.21    0.01   0.05  -0.08  -0.00  -0.00  -0.03
    38   1    -0.15   0.27  -0.13    0.12   0.20  -0.08  -0.06   0.15  -0.09
    39   1    -0.01   0.01  -0.07    0.10   0.14  -0.13   0.02   0.01  -0.06
    40   1    -0.21   0.13   0.16    0.13   0.20  -0.01  -0.09   0.07   0.07
    41   1    -0.03  -0.19   0.00    0.08   0.18  -0.04  -0.01  -0.03  -0.04
    42   1     0.00  -0.05   0.27    0.24   0.20  -0.00   0.07   0.04   0.10
    43   1     0.02  -0.31   0.19    0.20   0.05  -0.00   0.05  -0.14   0.07
    44   1     0.01   0.00  -0.00   -0.06  -0.01  -0.08  -0.14  -0.02   0.07
    45   1     0.02  -0.00   0.00   -0.05  -0.02  -0.07  -0.13  -0.12  -0.00
    46   1     0.04   0.00   0.01   -0.04   0.03  -0.06  -0.14  -0.09  -0.06
    47   1     0.04   0.01  -0.00   -0.04   0.04  -0.01  -0.13  -0.07   0.00
    48   1     0.01  -0.00   0.03    0.00  -0.01   0.00  -0.03  -0.06  -0.10
    49   1     0.01   0.00   0.04   -0.02  -0.06  -0.06  -0.05  -0.12  -0.17
    50   1    -0.02  -0.01   0.04    0.02  -0.07  -0.04   0.09  -0.06  -0.15
    51   1    -0.01  -0.02   0.01   -0.03  -0.06  -0.07  -0.00  -0.02  -0.04
    52   1    -0.01  -0.04  -0.03   -0.03  -0.06  -0.08   0.03   0.07   0.09
    53   1    -0.03  -0.04   0.00   -0.02  -0.08  -0.03   0.08   0.08  -0.03
    54   1    -0.01  -0.03  -0.03   -0.01  -0.02  -0.02   0.03   0.05   0.07
    55   1     0.01  -0.02  -0.04   -0.04   0.02  -0.06  -0.06  -0.00   0.11
    56   1     0.02  -0.01  -0.03   -0.02   0.05  -0.03  -0.09  -0.02   0.08
    57   1     0.00  -0.02  -0.00    0.01   0.02   0.03  -0.00  -0.00  -0.01
    58   1    -0.01  -0.02   0.01    0.03  -0.04   0.02   0.05   0.01  -0.04
    59   1    -0.00  -0.02  -0.05   -0.14   0.09  -0.03   0.07   0.07   0.11
    60   1     0.01  -0.03  -0.06   -0.05   0.12  -0.08   0.03   0.06   0.14
    61   1    -0.05  -0.03   0.01   -0.10   0.11  -0.00   0.17   0.08  -0.05
    62   1    -0.05  -0.03  -0.04   -0.12   0.11   0.06   0.15   0.09   0.03
    63   1    -0.01   0.02   0.01   -0.08   0.02   0.11   0.07  -0.02  -0.09
    64   1     0.04   0.03  -0.01   -0.05  -0.08   0.16  -0.05  -0.05  -0.02
    65   1     0.03   0.00  -0.03   -0.14   0.04   0.16  -0.01   0.01   0.03
    66   1     0.04  -0.01  -0.04   -0.02   0.00   0.03  -0.08   0.01   0.09
    67   1     0.06   0.01  -0.01    0.09  -0.06   0.04  -0.14  -0.02  -0.03
    68   1     0.04  -0.01  -0.05    0.07  -0.02  -0.08  -0.09   0.02   0.10
    69   1     0.01   0.01  -0.01    0.04  -0.02  -0.04   0.02  -0.02  -0.05
    70   1    -0.02  -0.03  -0.05   -0.03   0.03  -0.10   0.11   0.12   0.09
    71   1    -0.05  -0.01  -0.03   -0.06   0.07  -0.08   0.21   0.03   0.01
    72   1    -0.03   0.02   0.03   -0.03   0.00   0.04   0.15  -0.04  -0.19
    73   1     0.02   0.04   0.03    0.00  -0.03   0.07  -0.02  -0.12  -0.17
                     16                    17                   18          
                      A                     A                    A          
 Frequencies --    172.1890              181.5192             196.7428      
 Red. masses --      3.4336                4.0984               4.1166      
 Frc consts  --      0.0600                0.0796               0.0939      
 Frac Tr+Rot --    100.0000              100.0000             100.0000      
 IR Inten    --      0.2493                0.5407               2.2712      
  Atom  AN      X      Y      Z       X      Y      Z      X      Y      Z  
     1   6    -0.01  -0.01   0.06    0.01   0.06   0.01   0.05   0.15  -0.06
     2   6    -0.01  -0.02   0.03    0.02   0.05  -0.01   0.12   0.14  -0.06
     3   6    -0.01  -0.04  -0.02    0.03   0.03  -0.03   0.13   0.10  -0.04
     4   6    -0.01  -0.03  -0.02    0.02   0.02  -0.03   0.07   0.05  -0.01
     5   6     0.00  -0.01   0.03   -0.00   0.04  -0.00  -0.00   0.07  -0.02
     6   6     0.00   0.00   0.06   -0.00   0.05   0.01  -0.02   0.09  -0.04
     7  15    -0.01  -0.02  -0.01    0.02   0.02  -0.01  -0.02   0.02  -0.01
     8   7     0.02  -0.00   0.01   -0.02   0.02  -0.00  -0.01   0.07  -0.03
     9   1     0.04  -0.01   0.01   -0.05   0.03  -0.01   0.01   0.06  -0.02
    10   6     0.03   0.00   0.01   -0.02  -0.01   0.01   0.01   0.08  -0.04
    11  29    -0.00   0.02   0.02   -0.01  -0.01   0.02  -0.03  -0.03   0.01
    12   6     0.02   0.02  -0.00   -0.04   0.00  -0.01  -0.01   0.10  -0.05
    13  53     0.01  -0.01   0.00    0.00   0.00  -0.00   0.01  -0.01   0.01
    14   6    -0.07   0.10  -0.06    0.07  -0.01  -0.09  -0.04  -0.05   0.04
    15   6    -0.08   0.04  -0.11    0.08  -0.01  -0.10  -0.06  -0.05   0.06
    16   6    -0.09   0.13  -0.01    0.09  -0.01  -0.07  -0.05  -0.07   0.01
    17   6    -0.01   0.05   0.04    0.01  -0.02  -0.04  -0.02  -0.04  -0.03
    18   6     0.00  -0.04  -0.05   -0.02  -0.00   0.00   0.00  -0.03  -0.05
    19   6    -0.03  -0.04  -0.08    0.00  -0.04  -0.07  -0.00  -0.00   0.02
    20   6    -0.01  -0.08  -0.05   -0.04  -0.11  -0.12   0.03   0.06   0.05
    21   6    -0.00   0.03   0.02   -0.02  -0.08  -0.12   0.00  -0.00   0.03
    22   6    -0.06   0.14  -0.05    0.04  -0.05  -0.14  -0.03  -0.06   0.07
    23   6     0.05   0.05   0.13   -0.03  -0.07  -0.10  -0.02  -0.02  -0.03
    24   6     0.03  -0.08   0.03    0.03   0.00   0.10  -0.02  -0.09   0.02
    25   6     0.05  -0.09   0.02    0.01  -0.01   0.14   0.01  -0.10   0.00
    26   6     0.04  -0.09  -0.01    0.05   0.01   0.07  -0.03  -0.12   0.01
    27   6     0.04  -0.03  -0.04    0.00   0.01   0.03  -0.00  -0.03  -0.00
    28   6     0.07   0.00  -0.10   -0.03   0.02   0.04   0.05  -0.00  -0.08
    29   6     0.03  -0.02  -0.03   -0.06   0.02   0.10   0.02  -0.03  -0.03
    30   6    -0.03   0.02   0.02   -0.13   0.05   0.12  -0.01   0.01   0.02
    31   6    -0.01   0.00   0.04   -0.05   0.03   0.09  -0.04  -0.00   0.05
    32   6     0.00  -0.05   0.06    0.02   0.02   0.13  -0.05  -0.08   0.04
    33   6     0.00   0.01   0.01   -0.03   0.01   0.02  -0.04   0.03   0.08
    34   1    -0.00  -0.01   0.08    0.00   0.07  -0.00   0.03   0.22  -0.08
    35   1    -0.02  -0.03   0.03    0.03   0.05  -0.02   0.16   0.17  -0.08
    36   1    -0.02  -0.05  -0.06    0.04   0.01  -0.06   0.18   0.08  -0.04
    37   1    -0.00  -0.03  -0.05    0.02  -0.00  -0.04   0.08   0.00   0.01
    38   1     0.04  -0.04   0.04   -0.02  -0.03   0.02   0.02   0.12  -0.05
    39   1    -0.01   0.04   0.01   -0.03   0.00   0.02   0.03   0.06  -0.06
    40   1     0.08   0.02  -0.03   -0.02  -0.02  -0.01  -0.01   0.08  -0.02
    41   1     0.03   0.03   0.03    0.01  -0.02   0.03   0.00   0.11  -0.01
    42   1     0.02   0.00  -0.02   -0.08  -0.04  -0.02  -0.02   0.07  -0.08
    43   1     0.02   0.05  -0.02   -0.05   0.06  -0.03  -0.01   0.15  -0.07
    44   1    -0.11   0.04  -0.14    0.11  -0.04  -0.13  -0.09  -0.01   0.11
    45   1    -0.11   0.03  -0.15    0.10   0.04  -0.09  -0.07  -0.11   0.07
    46   1    -0.11   0.16  -0.07    0.13  -0.01  -0.01  -0.06  -0.09  -0.00
    47   1    -0.12   0.17   0.06    0.13  -0.01  -0.11  -0.06  -0.08   0.00
    48   1     0.01   0.05   0.07    0.00  -0.00  -0.01  -0.03  -0.05  -0.06
    49   1    -0.03  -0.06  -0.10    0.03   0.04   0.05  -0.03  -0.07  -0.09
    50   1     0.07  -0.10  -0.03   -0.09  -0.01   0.03   0.05  -0.01  -0.08
    51   1    -0.02  -0.09  -0.13   -0.01  -0.03  -0.05   0.01   0.01   0.01
    52   1    -0.03  -0.10  -0.13   -0.05  -0.14  -0.20   0.05   0.09   0.14
    53   1     0.00  -0.16   0.00   -0.10  -0.15  -0.07   0.07   0.12  -0.01
    54   1     0.02   0.02   0.06   -0.04  -0.10  -0.14   0.01   0.01   0.04
    55   1    -0.13   0.15  -0.10    0.04  -0.06  -0.18   0.01  -0.06   0.12
    56   1    -0.02   0.23  -0.02    0.06  -0.04  -0.15  -0.07  -0.09   0.09
    57   1     0.05   0.16   0.23   -0.03  -0.09  -0.13  -0.02  -0.05  -0.05
    58   1     0.14  -0.06   0.19   -0.09  -0.05  -0.09  -0.02   0.02  -0.06
    59   1     0.12  -0.10   0.01    0.07  -0.00   0.16   0.07  -0.12  -0.01
    60   1     0.03  -0.13   0.05   -0.02  -0.03   0.20  -0.00  -0.15   0.01
    61   1     0.05  -0.12   0.02    0.08   0.01   0.05  -0.03  -0.17   0.08
    62   1     0.05  -0.13  -0.05    0.08   0.01   0.08  -0.03  -0.18  -0.07
    63   1     0.05  -0.02  -0.06    0.02  -0.00  -0.01  -0.00  -0.02  -0.00
    64   1     0.05   0.09  -0.14   -0.06   0.03   0.00   0.05   0.10  -0.11
    65   1     0.13  -0.05  -0.16   -0.01   0.01   0.02   0.11  -0.05  -0.15
    66   1     0.03  -0.00  -0.05   -0.08   0.03   0.10   0.04  -0.01  -0.06
    67   1    -0.06   0.07  -0.02   -0.21   0.06   0.05  -0.02   0.05   0.00
    68   1    -0.05   0.03   0.07   -0.17   0.06   0.22  -0.02   0.01   0.03
    69   1    -0.04   0.02   0.06   -0.07   0.03   0.09  -0.05   0.02   0.08
    70   1    -0.00  -0.05   0.08    0.02   0.06   0.18  -0.06  -0.11   0.04
    71   1    -0.00  -0.07   0.08    0.07  -0.01   0.14  -0.10  -0.07   0.06
    72   1    -0.02   0.00   0.03    0.01   0.00  -0.00  -0.11   0.02   0.14
    73   1     0.00   0.06  -0.01   -0.07  -0.01  -0.01   0.00   0.11   0.09
                     19                    20                   21          
                      A                     A                    A          
 Frequencies --    213.1006              243.2697             258.2297      
 Red. masses --      1.9800                1.5462               1.1380      
 Frc consts  --      0.0530                0.0539               0.0447      
 Frac Tr+Rot --    100.0000              100.0000             100.0000      
 IR Inten    --      0.1595                0.8434               0.6801      
  Atom  AN      X      Y      Z       X      Y      Z      X      Y      Z  
     1   6    -0.01   0.06   0.12   -0.01   0.04   0.09  -0.00  -0.00   0.02
     2   6    -0.01   0.02   0.04    0.01  -0.00  -0.00  -0.03  -0.01  -0.00
     3   6     0.00  -0.04  -0.09    0.01  -0.04  -0.07  -0.03   0.01  -0.02
     4   6    -0.00  -0.02  -0.04    0.00  -0.02  -0.00  -0.01   0.03  -0.01
     5   6    -0.01   0.04   0.08   -0.01   0.01   0.05   0.01   0.03  -0.00
     6   6    -0.01   0.04   0.09   -0.01   0.03   0.07   0.02   0.01   0.01
     7  15    -0.00   0.01   0.01   -0.00   0.01   0.01   0.01   0.00   0.00
     8   7    -0.01   0.03   0.06   -0.01  -0.00   0.01   0.00   0.01  -0.01
     9   1    -0.01   0.04   0.07    0.01  -0.03  -0.03  -0.03   0.02  -0.03
    10   6     0.06  -0.01   0.04    0.00  -0.07   0.05   0.03  -0.05   0.01
    11  29    -0.00   0.00   0.00   -0.00   0.00  -0.00  -0.00   0.00  -0.00
    12   6    -0.07   0.02   0.01   -0.03   0.09  -0.05   0.03  -0.01   0.02
    13  53     0.00  -0.00  -0.00    0.00   0.00   0.00   0.00   0.00  -0.00
    14   6    -0.01  -0.02   0.00   -0.00  -0.01  -0.00  -0.00  -0.00   0.00
    15   6    -0.02  -0.03   0.01   -0.01  -0.01   0.00  -0.01  -0.01   0.00
    16   6    -0.01  -0.03  -0.01    0.00  -0.01  -0.01  -0.01  -0.00  -0.00
    17   6    -0.01  -0.03  -0.02   -0.00  -0.01  -0.01  -0.00  -0.00  -0.00
    18   6    -0.00  -0.03  -0.03   -0.00  -0.01  -0.01  -0.00  -0.01  -0.01
    19   6    -0.01  -0.02  -0.01   -0.00  -0.01  -0.00  -0.00  -0.00  -0.00
    20   6     0.00  -0.00   0.00   -0.00  -0.01  -0.00   0.00   0.00   0.00
    21   6    -0.01  -0.02  -0.00   -0.00  -0.01  -0.01  -0.00  -0.00   0.00
    22   6    -0.01  -0.03   0.01   -0.00  -0.01  -0.00  -0.00  -0.01   0.00
    23   6    -0.01  -0.03  -0.03   -0.01  -0.02  -0.01  -0.00  -0.00  -0.00
    24   6     0.01   0.02  -0.02    0.00   0.01  -0.01   0.00   0.00  -0.00
    25   6     0.00   0.03  -0.02    0.00   0.01  -0.01  -0.00  -0.00   0.00
    26   6     0.01   0.02  -0.02    0.01   0.01  -0.01  -0.00  -0.01   0.00
    27   6     0.01   0.01  -0.02    0.01   0.01  -0.01  -0.00  -0.00   0.00
    28   6     0.01   0.00   0.00    0.01   0.00  -0.00   0.00   0.00  -0.00
    29   6     0.01   0.01  -0.01    0.01   0.00  -0.01  -0.00  -0.00  -0.00
    30   6     0.03  -0.01  -0.03    0.01  -0.00  -0.01   0.00  -0.00  -0.00
    31   6     0.03  -0.00  -0.03    0.01  -0.00  -0.02  -0.00  -0.00  -0.00
    32   6     0.02   0.02  -0.03    0.01   0.01  -0.01  -0.00  -0.00  -0.00
    33   6     0.02  -0.00  -0.03    0.01  -0.00  -0.02  -0.00   0.00   0.01
    34   1    -0.02   0.07   0.16   -0.01   0.07   0.12  -0.00  -0.02   0.04
    35   1    -0.01   0.02   0.05    0.01  -0.01  -0.03  -0.04  -0.02  -0.00
    36   1     0.01  -0.10  -0.21    0.03  -0.08  -0.15  -0.05   0.01  -0.04
    37   1     0.01  -0.05  -0.11    0.00  -0.02  -0.01  -0.01   0.04  -0.02
    38   1     0.11  -0.29   0.22    0.00   0.14  -0.05   0.06   0.36  -0.16
    39   1    -0.18   0.18   0.07    0.22  -0.23   0.06   0.41  -0.35  -0.03
    40   1     0.31   0.05  -0.19   -0.22  -0.18   0.16  -0.34  -0.21   0.23
    41   1     0.16  -0.05   0.24   -0.36   0.21  -0.36   0.25  -0.07   0.27
    42   1    -0.29  -0.23  -0.12    0.32   0.38  -0.01  -0.19  -0.21  -0.02
    43   1    -0.12   0.35  -0.13   -0.05  -0.28   0.16   0.06   0.26  -0.14
    44   1    -0.04  -0.01   0.03   -0.02   0.00   0.01  -0.02   0.00   0.01
    45   1    -0.03  -0.06   0.01   -0.01  -0.02   0.00  -0.01  -0.02   0.01
    46   1    -0.02  -0.04  -0.01    0.00  -0.02  -0.00  -0.01   0.00  -0.01
    47   1    -0.01  -0.04  -0.01    0.00  -0.01  -0.01  -0.01  -0.00   0.00
    48   1    -0.01  -0.03  -0.03   -0.00  -0.01  -0.01  -0.00  -0.00  -0.00
    49   1    -0.02  -0.04  -0.04   -0.00  -0.02  -0.01  -0.01  -0.01  -0.02
    50   1     0.01  -0.02  -0.04    0.00  -0.01  -0.01   0.01  -0.01  -0.01
    51   1    -0.00  -0.01  -0.01   -0.00  -0.01  -0.00  -0.00  -0.00  -0.00
    52   1     0.01   0.00   0.02    0.00  -0.01  -0.00   0.00   0.01   0.01
    53   1     0.01   0.02  -0.02   -0.00  -0.01  -0.01   0.00   0.01  -0.00
    54   1    -0.00  -0.01  -0.00   -0.00  -0.01  -0.00  -0.00  -0.00   0.00
    55   1    -0.00  -0.04   0.02    0.00  -0.02  -0.00   0.00  -0.01   0.00
    56   1    -0.02  -0.04   0.01   -0.01  -0.02  -0.00  -0.01  -0.01   0.00
    57   1    -0.02  -0.04  -0.04   -0.01  -0.02  -0.02  -0.00  -0.00  -0.00
    58   1    -0.02  -0.01  -0.04   -0.01  -0.01  -0.02  -0.00  -0.00  -0.00
    59   1    -0.02   0.04  -0.01   -0.01   0.02  -0.01  -0.00   0.00   0.00
    60   1     0.01   0.05  -0.03    0.01   0.02  -0.02  -0.00  -0.00  -0.00
    61   1     0.01   0.03  -0.02    0.01   0.01  -0.01  -0.00  -0.01   0.01
    62   1     0.00   0.03  -0.01    0.00   0.01  -0.01  -0.01  -0.01  -0.01
    63   1     0.01   0.01  -0.01    0.01   0.01  -0.01  -0.00   0.00   0.00
    64   1     0.01  -0.02   0.01    0.00  -0.01  -0.00   0.00   0.01  -0.01
    65   1    -0.01   0.01   0.02    0.00   0.01   0.00   0.01  -0.00  -0.01
    66   1     0.01   0.00  -0.00    0.01   0.00  -0.00  -0.00  -0.00   0.00
    67   1     0.04  -0.02  -0.02    0.02  -0.01  -0.01   0.00  -0.00   0.00
    68   1     0.04  -0.01  -0.05    0.02  -0.00  -0.02   0.00  -0.00  -0.00
    69   1     0.03  -0.00  -0.04    0.01  -0.00  -0.02  -0.00  -0.00  -0.00
    70   1     0.03   0.03  -0.04    0.01   0.01  -0.01  -0.01  -0.01  -0.00
    71   1     0.03   0.02  -0.04    0.02   0.01  -0.02  -0.01   0.00  -0.01
    72   1     0.04  -0.00  -0.05    0.02   0.00  -0.03  -0.01   0.00   0.01
    73   1     0.02  -0.03  -0.04    0.01  -0.01  -0.02   0.00   0.01   0.01
                     22                    23                   24          
                      A                     A                    A          
 Frequencies --    264.6147              287.7649             322.2476      
 Red. masses --     14.9086                2.5788               2.0334      
 Frc consts  --      0.6151                0.1258               0.1244      
 Frac Tr+Rot --    100.0000              100.0000             100.0000      
 IR Inten    --      9.0636                0.3335               0.0164      
  Atom  AN      X      Y      Z       X      Y      Z      X      Y      Z  
     1   6     0.04   0.04  -0.01   -0.01   0.01  -0.01  -0.00   0.00  -0.00
     2   6     0.07   0.04  -0.01    0.08  -0.01   0.02  -0.00   0.01   0.01
     3   6     0.06   0.06  -0.02    0.09  -0.07   0.05   0.00  -0.00  -0.00
     4   6     0.05   0.06  -0.02    0.01  -0.12   0.05   0.00  -0.01  -0.01
     5   6     0.01   0.06  -0.03   -0.07  -0.09   0.04  -0.00   0.00   0.00
     6   6     0.03   0.03  -0.00   -0.07  -0.05   0.02  -0.00   0.00   0.00
     7  15     0.11  -0.06   0.06   -0.05  -0.04   0.01   0.00   0.00   0.00
     8   7    -0.05   0.04  -0.02   -0.04  -0.02   0.01  -0.00   0.00   0.01
     9   1    -0.09   0.06  -0.04    0.06  -0.07   0.05  -0.00   0.00   0.00
    10   6    -0.10   0.02   0.01   -0.05   0.13  -0.06   0.01  -0.00   0.00
    11  29     0.32  -0.17   0.14    0.01   0.00  -0.00  -0.00   0.00  -0.00
    12   6    -0.09  -0.00  -0.04   -0.06   0.12  -0.08  -0.01   0.01  -0.00
    13  53    -0.12   0.05  -0.04   -0.00  -0.00   0.00   0.00  -0.00   0.00
    14   6    -0.01   0.01  -0.00   -0.00  -0.00   0.00  -0.00  -0.00   0.00
    15   6    -0.04  -0.01  -0.01    0.03   0.02  -0.02   0.05   0.03  -0.03
    16   6    -0.09   0.04  -0.03    0.02  -0.01   0.00  -0.06   0.02  -0.00
    17   6    -0.03   0.00  -0.03    0.01   0.00   0.00   0.03  -0.02   0.00
    18   6    -0.01  -0.05  -0.10   -0.00   0.04   0.04   0.01  -0.04   0.02
    19   6    -0.02  -0.02  -0.04    0.01   0.01   0.00  -0.03  -0.01   0.02
    20   6    -0.03  -0.03  -0.04   -0.01  -0.03  -0.01  -0.04   0.02  -0.00
    21   6    -0.02   0.00  -0.02    0.01   0.01   0.00  -0.01   0.03  -0.02
    22   6    -0.04   0.04  -0.05    0.00   0.03  -0.00   0.01  -0.05   0.04
    23   6     0.02   0.01   0.05    0.02   0.01   0.01   0.03   0.02  -0.02
    24   6    -0.01  -0.01  -0.00   -0.01  -0.01   0.00   0.01   0.00   0.00
    25   6    -0.07   0.04  -0.04    0.00   0.01  -0.02   0.06  -0.07   0.07
    26   6    -0.02   0.02   0.00    0.01   0.04  -0.01   0.04   0.11  -0.00
    27   6    -0.03   0.01   0.02    0.01   0.01  -0.01  -0.01  -0.06  -0.00
    28   6    -0.07  -0.00   0.06    0.00  -0.00   0.02  -0.06  -0.02  -0.04
    29   6    -0.04   0.02  -0.00    0.01   0.01  -0.01  -0.03   0.05  -0.04
    30   6     0.05  -0.01  -0.02    0.01   0.01  -0.00   0.03   0.07  -0.01
    31   6    -0.03   0.01   0.00    0.01   0.00  -0.00   0.05   0.02   0.03
    32   6    -0.08  -0.02  -0.04    0.02   0.01   0.02  -0.09  -0.04  -0.07
    33   6    -0.04   0.04   0.05    0.03  -0.02  -0.05   0.04  -0.05   0.04
    34   1     0.04   0.06  -0.02   -0.02   0.07  -0.05  -0.00  -0.01  -0.02
    35   1     0.06   0.04  -0.01    0.13   0.04   0.01  -0.00   0.01   0.02
    36   1     0.06   0.07  -0.02    0.15  -0.08   0.06   0.00  -0.00  -0.01
    37   1     0.06   0.03  -0.01    0.03  -0.19   0.08   0.00  -0.02  -0.03
    38   1    -0.14   0.04  -0.05   -0.06   0.38  -0.19   0.01   0.00   0.01
    39   1    -0.06  -0.00   0.05    0.07  -0.02  -0.19   0.01  -0.01   0.00
    40   1    -0.15   0.01   0.05   -0.17   0.15   0.14  -0.00  -0.01   0.00
    41   1    -0.07  -0.03  -0.06    0.04   0.15   0.15  -0.01   0.01  -0.00
    42   1    -0.11  -0.03  -0.06   -0.14  -0.05  -0.24  -0.00   0.01  -0.01
    43   1    -0.14   0.03  -0.02   -0.07   0.39  -0.21  -0.01   0.01   0.00
    44   1    -0.09   0.01  -0.00    0.08  -0.01  -0.02   0.14  -0.04  -0.10
    45   1    -0.06  -0.06  -0.01    0.04   0.07  -0.04   0.09   0.15  -0.04
    46   1    -0.12   0.10  -0.10    0.03  -0.03   0.02  -0.12   0.06  -0.11
    47   1    -0.16   0.02   0.04    0.04  -0.01  -0.02  -0.14   0.05   0.10
    48   1    -0.03   0.00  -0.02    0.01  -0.00  -0.01   0.07  -0.03  -0.00
    49   1    -0.07  -0.12  -0.18    0.03   0.07   0.09   0.01  -0.07   0.04
    50   1     0.11  -0.06  -0.14   -0.07   0.04   0.06   0.01  -0.02   0.01
    51   1    -0.02  -0.01  -0.03    0.01   0.01  -0.00  -0.06  -0.03   0.04
    52   1    -0.03  -0.05  -0.08   -0.01  -0.05  -0.07  -0.07   0.03  -0.01
    53   1    -0.04  -0.06  -0.02   -0.03  -0.07   0.03  -0.03   0.01   0.00
    54   1    -0.02  -0.00  -0.01    0.01   0.01   0.01  -0.01   0.06  -0.04
    55   1    -0.11   0.07  -0.09   -0.03   0.04  -0.01   0.09  -0.07   0.12
    56   1     0.02   0.10  -0.07    0.03   0.05  -0.01  -0.06  -0.15   0.03
    57   1     0.02   0.10   0.13    0.01   0.02   0.02   0.06   0.03  -0.04
    58   1     0.09  -0.08   0.09    0.03   0.01   0.01   0.02   0.01  -0.01
    59   1    -0.15   0.03  -0.08   -0.02   0.00  -0.03   0.27  -0.09   0.08
    60   1    -0.03   0.13  -0.05    0.01   0.02  -0.03  -0.04  -0.21   0.21
    61   1    -0.04   0.03  -0.00    0.00   0.07  -0.05   0.07   0.22  -0.19
    62   1    -0.01   0.03   0.02    0.05   0.06   0.03   0.08   0.24   0.17
    63   1    -0.03   0.00   0.00    0.01   0.01  -0.00  -0.03  -0.13  -0.01
    64   1    -0.06  -0.09   0.10    0.01  -0.05   0.04  -0.04  -0.02  -0.03
    65   1    -0.13   0.04   0.12   -0.03   0.02   0.05  -0.11  -0.04  -0.08
    66   1    -0.03   0.02  -0.01    0.02   0.01  -0.01  -0.07   0.09  -0.07
    67   1     0.15  -0.04   0.06    0.00   0.02  -0.01   0.04   0.04   0.01
    68   1     0.10  -0.02  -0.14    0.00   0.00   0.00   0.06   0.13  -0.02
    69   1    -0.02   0.01   0.01    0.00   0.01   0.01   0.10   0.04   0.07
    70   1    -0.09  -0.12  -0.08    0.03   0.05   0.02  -0.10  -0.24  -0.20
    71   1    -0.17   0.04  -0.07    0.06  -0.02   0.03  -0.31   0.07  -0.09
    72   1    -0.10   0.03   0.10    0.09  -0.02  -0.10   0.07  -0.09   0.07
    73   1     0.00   0.09   0.08   -0.02  -0.08  -0.08   0.02  -0.03   0.02
                     25                    26                   27          
                      A                     A                    A          
 Frequencies --    329.9904              336.4893             340.6706      
 Red. masses --      2.0492                2.9783               2.4378      
 Frc consts  --      0.1315                0.1987               0.1667      
 Frac Tr+Rot --    100.0000              100.0000             100.0000      
 IR Inten    --      0.0208                1.7933               0.0338      
  Atom  AN      X      Y      Z       X      Y      Z      X      Y      Z  
     1   6     0.00  -0.01   0.00    0.05  -0.06   0.04  -0.01   0.01   0.01
     2   6    -0.00  -0.01  -0.00    0.03  -0.06   0.02   0.00  -0.01  -0.03
     3   6    -0.00  -0.00   0.00    0.02  -0.01   0.01  -0.00   0.00   0.01
     4   6     0.00   0.00   0.00    0.05   0.02   0.01  -0.01   0.01   0.03
     5   6     0.00  -0.00  -0.00    0.05   0.02  -0.00  -0.01  -0.00   0.00
     6   6     0.01  -0.00  -0.00    0.07  -0.02   0.03  -0.01   0.02   0.03
     7  15     0.00   0.00   0.00    0.09  -0.01   0.03  -0.02   0.04   0.07
     8   7     0.00   0.00  -0.00    0.00   0.01  -0.02   0.00  -0.02  -0.02
     9   1     0.00   0.00  -0.00   -0.01   0.02  -0.02   0.01  -0.02  -0.02
    10   6    -0.01   0.00   0.00   -0.12   0.07   0.02  -0.01   0.01  -0.03
    11  29    -0.00   0.00  -0.00   -0.05   0.03  -0.02   0.00  -0.00  -0.00
    12   6     0.00  -0.00  -0.00   -0.09  -0.01  -0.09   0.03  -0.02   0.01
    13  53     0.00  -0.00   0.00    0.01  -0.01   0.00  -0.00   0.00   0.00
    14   6    -0.00   0.00   0.00    0.06  -0.02   0.01  -0.07   0.00   0.04
    15   6    -0.09  -0.05   0.06    0.02  -0.02   0.06   0.03   0.02  -0.06
    16   6     0.11  -0.06   0.00   -0.04   0.02  -0.01   0.00  -0.06  -0.02
    17   6    -0.06   0.02  -0.01   -0.02   0.00  -0.01   0.01  -0.02  -0.05
    18   6    -0.02   0.07  -0.02    0.02  -0.03  -0.08  -0.04   0.03   0.05
    19   6     0.05   0.02  -0.03   -0.01   0.02   0.03   0.01  -0.02  -0.03
    20   6     0.07  -0.03   0.01   -0.04   0.01  -0.01  -0.01  -0.09  -0.03
    21   6     0.01  -0.05   0.04   -0.03  -0.02  -0.04   0.02   0.03   0.03
    22   6    -0.02   0.10  -0.06    0.03  -0.01  -0.06  -0.05   0.03   0.06
    23   6    -0.06  -0.03   0.03    0.01  -0.01   0.06   0.01   0.01  -0.07
    24   6     0.01   0.01   0.00    0.05  -0.00   0.03   0.04   0.05   0.04
    25   6     0.03  -0.03   0.04   -0.02   0.05   0.01  -0.00   0.08   0.06
    26   6     0.02   0.06  -0.00    0.06  -0.04   0.00   0.04  -0.07  -0.02
    27   6    -0.01  -0.03  -0.00    0.02  -0.00  -0.04   0.02  -0.02  -0.06
    28   6    -0.03  -0.01  -0.03   -0.05  -0.02   0.01   0.00  -0.01  -0.07
    29   6    -0.02   0.02  -0.02   -0.04   0.01   0.02  -0.04  -0.00   0.04
    30   6     0.02   0.03  -0.01    0.06  -0.03  -0.02   0.07  -0.07  -0.02
    31   6     0.03   0.01   0.01   -0.03   0.00  -0.00   0.00  -0.02  -0.03
    32   6    -0.05  -0.02  -0.05   -0.04  -0.02  -0.01  -0.02   0.00  -0.05
    33   6     0.02  -0.02   0.02   -0.03   0.06   0.03  -0.01   0.06   0.05
    34   1     0.00  -0.00   0.01    0.05  -0.07   0.06  -0.01   0.01   0.01
    35   1    -0.00  -0.01  -0.00    0.01  -0.09   0.01   0.01  -0.03  -0.08
    36   1    -0.01   0.00   0.00   -0.02  -0.00   0.00   0.00   0.00   0.02
    37   1    -0.00   0.01   0.01    0.04   0.04   0.02  -0.01   0.02   0.05
    38   1    -0.01   0.00  -0.01   -0.22   0.08  -0.09  -0.02   0.01  -0.04
    39   1    -0.01   0.00   0.01   -0.11   0.08   0.06  -0.03   0.02  -0.04
    40   1    -0.01   0.01   0.01   -0.15   0.11   0.13   0.00   0.04  -0.01
    41   1     0.00  -0.00  -0.00   -0.06  -0.04  -0.11   0.05  -0.03   0.02
    42   1    -0.00  -0.01  -0.00   -0.12  -0.08  -0.17   0.02  -0.02   0.04
    43   1    -0.00   0.00  -0.00   -0.20   0.08  -0.06   0.06  -0.03  -0.01
    44   1    -0.23   0.07   0.17   -0.04   0.01   0.07   0.14  -0.04  -0.08
    45   1    -0.15  -0.26   0.06    0.03  -0.07   0.10   0.01   0.14  -0.14
    46   1     0.21  -0.13   0.19   -0.07   0.11  -0.08   0.00  -0.16   0.02
    47   1     0.24  -0.10  -0.17   -0.14  -0.02   0.06   0.06  -0.04  -0.06
    48   1    -0.11   0.05  -0.01   -0.03   0.02   0.00   0.03  -0.04  -0.08
    49   1    -0.01   0.14  -0.03   -0.06  -0.14  -0.19   0.05   0.12   0.17
    50   1    -0.05   0.05   0.00    0.18  -0.02  -0.15  -0.21   0.05   0.09
    51   1     0.10   0.04  -0.07   -0.01   0.06   0.07   0.02  -0.03  -0.05
    52   1     0.12  -0.06   0.01   -0.01   0.00   0.00  -0.06  -0.13  -0.18
    53   1     0.05  -0.03   0.01   -0.08   0.04  -0.01  -0.02  -0.23   0.06
    54   1     0.03  -0.10   0.08   -0.06  -0.04  -0.07   0.06   0.08   0.07
    55   1    -0.19   0.13  -0.20   -0.02   0.00  -0.09  -0.05   0.04   0.09
    56   1     0.11   0.28  -0.06    0.08   0.01  -0.10  -0.06   0.03   0.06
    57   1    -0.11  -0.07   0.05    0.03   0.10   0.14  -0.01  -0.07  -0.10
    58   1    -0.05  -0.00  -0.00    0.08  -0.11   0.12   0.01   0.08  -0.13
    59   1     0.16  -0.05   0.06   -0.10   0.04  -0.02  -0.04   0.08   0.06
    60   1    -0.02  -0.12   0.13   -0.00   0.15   0.02   0.01   0.11   0.06
    61   1     0.04   0.11  -0.09    0.08  -0.06   0.03   0.11  -0.16   0.06
    62   1     0.03   0.12   0.08    0.05  -0.06  -0.03  -0.02  -0.13  -0.10
    63   1    -0.02  -0.07  -0.01    0.04  -0.02  -0.10   0.03  -0.03  -0.08
    64   1    -0.03  -0.01  -0.02   -0.08  -0.09   0.01  -0.06   0.05  -0.14
    65   1    -0.06  -0.02  -0.05   -0.06   0.02   0.07   0.09  -0.03  -0.09
    66   1    -0.05   0.05  -0.03   -0.07   0.01   0.03  -0.10  -0.01   0.09
    67   1     0.03   0.01   0.01    0.17  -0.08   0.09   0.18  -0.15   0.08
    68   1     0.04   0.07  -0.02    0.12  -0.05  -0.16   0.14  -0.07  -0.17
    69   1     0.06   0.02   0.03   -0.05   0.00  -0.00  -0.01  -0.04  -0.06
    70   1    -0.06  -0.14  -0.12   -0.07  -0.13  -0.00  -0.04  -0.10  -0.06
    71   1    -0.18   0.05  -0.06   -0.10   0.04  -0.06  -0.06   0.08  -0.13
    72   1     0.03  -0.05   0.05   -0.12   0.04   0.12  -0.16   0.05   0.17
    73   1     0.02  -0.01   0.02    0.02   0.17   0.06   0.10   0.21   0.11
                     28                    29                   30          
                      A                     A                    A          
 Frequencies --    348.1512              354.6727             356.8954      
 Red. masses --      2.4870                3.0485               2.3986      
 Frc consts  --      0.1776                0.2259               0.1800      
 Frac Tr+Rot --    100.0000              100.0000             100.0000      
 IR Inten    --      0.1426                0.9521               0.0307      
  Atom  AN      X      Y      Z       X      Y      Z      X      Y      Z  
     1   6    -0.01  -0.02   0.05   -0.03   0.08   0.10   0.00  -0.04  -0.06
     2   6     0.01  -0.06  -0.02    0.01  -0.02  -0.12  -0.01   0.02   0.05
     3   6     0.00  -0.05   0.03   -0.00   0.01  -0.00  -0.00  -0.01   0.02
     4   6     0.01  -0.02   0.07   -0.03   0.06   0.15   0.01  -0.05  -0.07
     5   6     0.00  -0.03   0.02   -0.03   0.00   0.02  -0.00  -0.01  -0.00
     6   6     0.01  -0.00   0.04   -0.05   0.07   0.12   0.00  -0.02  -0.03
     7  15     0.01   0.05  -0.02   -0.01   0.00   0.03   0.01   0.00  -0.03
     8   7     0.00  -0.03  -0.01    0.00  -0.05  -0.08  -0.01   0.01   0.04
     9   1     0.03  -0.05   0.00    0.01  -0.05  -0.07  -0.00   0.01   0.03
    10   6    -0.06   0.06  -0.03   -0.05   0.03  -0.11   0.03  -0.01   0.03
    11  29     0.02  -0.01   0.01   -0.00   0.00  -0.00   0.00   0.00   0.00
    12   6    -0.01  -0.01  -0.04    0.12  -0.09   0.03  -0.04   0.04  -0.00
    13  53    -0.00   0.00  -0.00    0.00  -0.00  -0.00  -0.00   0.00  -0.00
    14   6     0.02   0.06  -0.04    0.01   0.03  -0.02  -0.03   0.06  -0.04
    15   6    -0.05  -0.00  -0.03   -0.02  -0.00  -0.01  -0.07   0.00  -0.07
    16   6     0.04   0.08   0.01    0.02   0.04   0.00   0.05   0.07   0.02
    17   6     0.02   0.02   0.06    0.01   0.00   0.02   0.02   0.02   0.07
    18   6     0.02  -0.06  -0.00    0.01  -0.04  -0.01   0.01  -0.03   0.05
    19   6    -0.01  -0.04  -0.02   -0.01  -0.02  -0.01  -0.00  -0.06  -0.05
    20   6     0.04   0.07   0.02    0.01   0.02  -0.00   0.07   0.07   0.01
    21   6    -0.01  -0.03  -0.01   -0.01  -0.02  -0.01   0.01  -0.00   0.02
    22   6     0.02  -0.05   0.00    0.01  -0.03  -0.01  -0.01  -0.02   0.03
    23   6    -0.06  -0.02  -0.04   -0.03  -0.02  -0.02  -0.07   0.00  -0.07
    24   6    -0.01   0.07  -0.03   -0.01  -0.07   0.02   0.04  -0.04   0.04
    25   6     0.03   0.00   0.06   -0.02  -0.02  -0.05  -0.02   0.03  -0.01
    26   6    -0.06  -0.02   0.00    0.04   0.03  -0.02   0.08  -0.02  -0.01
    27   6    -0.02  -0.01   0.04    0.02   0.01  -0.04   0.02   0.00  -0.05
    28   6     0.04   0.04  -0.08   -0.02  -0.03   0.05  -0.05  -0.04   0.04
    29   6    -0.02  -0.01   0.03    0.02   0.01  -0.03  -0.02   0.00   0.01
    30   6    -0.06  -0.03   0.01    0.06   0.03  -0.01   0.07  -0.01   0.00
    31   6     0.04  -0.03  -0.04   -0.02   0.03   0.04  -0.04   0.02   0.03
    32   6     0.03   0.05  -0.08   -0.03  -0.05   0.06  -0.03  -0.04   0.04
    33   6     0.01  -0.01   0.07    0.01  -0.01  -0.08  -0.03   0.05  -0.01
    34   1    -0.01  -0.02   0.09   -0.04   0.12   0.14   0.01  -0.06  -0.11
    35   1     0.02  -0.08  -0.08    0.03  -0.10  -0.31  -0.01   0.05   0.13
    36   1     0.00  -0.06   0.01    0.02  -0.02  -0.05  -0.01   0.01   0.05
    37   1    -0.00   0.01   0.10   -0.04   0.09   0.22   0.01  -0.08  -0.13
    38   1    -0.11   0.09  -0.10   -0.07   0.01  -0.13   0.05   0.01   0.05
    39   1    -0.08   0.06  -0.06   -0.11   0.06  -0.14   0.05  -0.03   0.03
    40   1    -0.05   0.12   0.06    0.01   0.10  -0.06   0.00  -0.04   0.02
    41   1     0.01  -0.01  -0.00    0.16  -0.10   0.06  -0.06   0.05  -0.01
    42   1    -0.03  -0.05  -0.08    0.06  -0.05   0.16  -0.01   0.03  -0.05
    43   1    -0.03   0.05  -0.06    0.23  -0.15  -0.02  -0.07   0.06   0.01
    44   1    -0.14   0.04  -0.04   -0.07   0.02  -0.00  -0.12   0.02  -0.10
    45   1    -0.05  -0.08   0.01   -0.03  -0.05   0.01  -0.08  -0.04  -0.08
    46   1     0.04   0.09   0.00    0.02   0.04   0.00   0.08   0.02   0.07
    47   1     0.05   0.11   0.02    0.02   0.05   0.01   0.12   0.12  -0.01
    48   1     0.03   0.04   0.12    0.01   0.02   0.06   0.05   0.03   0.13
    49   1    -0.02  -0.07  -0.07   -0.02  -0.05  -0.06   0.02   0.04   0.05
    50   1     0.10  -0.11   0.01    0.07  -0.06  -0.01  -0.02  -0.10   0.12
    51   1    -0.03  -0.08  -0.03   -0.02  -0.04  -0.01  -0.02  -0.13  -0.09
    52   1     0.05   0.13   0.19    0.02   0.05   0.06   0.06   0.14   0.18
    53   1     0.11   0.20  -0.09    0.04   0.07  -0.05   0.19   0.18  -0.10
    54   1    -0.02  -0.06  -0.02   -0.02  -0.03  -0.02   0.02  -0.02   0.05
    55   1     0.13  -0.11   0.01    0.06  -0.05  -0.00   0.10  -0.07   0.05
    56   1    -0.06  -0.11   0.05   -0.03  -0.06   0.01  -0.10  -0.08   0.09
    57   1    -0.04  -0.11  -0.14   -0.02  -0.05  -0.07  -0.06  -0.15  -0.21
    58   1    -0.18   0.05  -0.06   -0.09   0.01  -0.03  -0.23   0.14  -0.13
    59   1     0.13   0.04   0.14   -0.08  -0.05  -0.10  -0.12   0.00  -0.06
    60   1    -0.02  -0.11   0.09    0.01   0.06  -0.07   0.01   0.13  -0.02
    61   1    -0.02  -0.08   0.07    0.01   0.09  -0.08   0.08  -0.01  -0.02
    62   1    -0.16  -0.05  -0.05    0.14   0.06   0.05   0.13  -0.02   0.00
    63   1    -0.04  -0.03   0.07    0.03   0.02  -0.06   0.05   0.00  -0.11
    64   1     0.02   0.23  -0.15   -0.01  -0.18   0.11  -0.07  -0.18   0.07
    65   1     0.16  -0.06  -0.20   -0.13   0.05   0.15  -0.11   0.04   0.14
    66   1    -0.04  -0.02   0.06    0.04   0.03  -0.07  -0.03   0.02  -0.00
    67   1    -0.15  -0.06  -0.06    0.14   0.06   0.04   0.19  -0.02   0.10
    68   1    -0.09   0.03   0.10    0.09  -0.00  -0.09   0.12  -0.05  -0.14
    69   1     0.10  -0.07  -0.09   -0.07   0.07   0.08  -0.09   0.04   0.04
    70   1     0.04   0.07  -0.09   -0.03  -0.06   0.05  -0.06  -0.10   0.06
    71   1     0.05   0.06  -0.09   -0.05  -0.06   0.08  -0.08  -0.01   0.03
    72   1    -0.08   0.02   0.10    0.12  -0.03  -0.13  -0.04   0.02   0.04
    73   1     0.10   0.02   0.13   -0.09  -0.06  -0.15  -0.03   0.12  -0.03
                     31                    32                   33          
                      A                     A                    A          
 Frequencies --    365.8557              402.2455             410.9717      
 Red. masses --      2.9013                4.6472               4.6644      
 Frc consts  --      0.2288                0.4430               0.4642      
 Frac Tr+Rot --    100.0000              100.0000             100.0000      
 IR Inten    --      0.8782                5.2646               0.0357      
  Atom  AN      X      Y      Z       X      Y      Z      X      Y      Z  
     1   6     0.09  -0.06   0.07    0.01  -0.06  -0.11   0.00  -0.01  -0.01
     2   6     0.02  -0.06   0.01   -0.00  -0.00   0.01   0.00   0.00   0.00
     3   6    -0.00   0.03  -0.03   -0.01   0.04   0.09   0.00   0.01   0.02
     4   6     0.06   0.10  -0.01    0.02  -0.05  -0.11   0.00  -0.01  -0.02
     5   6     0.10   0.07  -0.02    0.01  -0.00  -0.01   0.00   0.01   0.00
     6   6     0.12  -0.02   0.04    0.00   0.04   0.07  -0.00   0.01   0.03
     7  15    -0.01  -0.04   0.00   -0.02   0.10   0.20   0.02  -0.00   0.01
     8   7     0.04   0.05  -0.03    0.01   0.01   0.01   0.00   0.00  -0.00
     9   1    -0.01   0.07  -0.05    0.01   0.01   0.01  -0.00   0.00  -0.01
    10   6    -0.11   0.04   0.06    0.00  -0.01   0.02  -0.00   0.00  -0.00
    11  29    -0.01   0.00  -0.00   -0.00  -0.00  -0.01  -0.01   0.00  -0.00
    12   6    -0.07  -0.05  -0.09   -0.02   0.01  -0.01   0.00  -0.00  -0.00
    13  53     0.00  -0.00   0.00    0.00   0.00   0.00   0.00  -0.00   0.00
    14   6    -0.07   0.02   0.01    0.10   0.01   0.06   0.06   0.02  -0.02
    15   6    -0.02   0.02  -0.06    0.06  -0.10  -0.00   0.00  -0.04  -0.01
    16   6    -0.00  -0.03   0.00    0.02   0.04   0.01   0.00   0.03  -0.07
    17   6     0.02  -0.02  -0.01   -0.06   0.04   0.01  -0.05   0.01  -0.05
    18   6    -0.03   0.02   0.07   -0.04  -0.08  -0.10  -0.12  -0.04  -0.01
    19   6     0.00  -0.03  -0.03   -0.01  -0.08  -0.04  -0.05  -0.07   0.01
    20   6     0.03  -0.03   0.00   -0.03  -0.03  -0.06   0.00  -0.04   0.07
    21   6     0.03   0.03   0.05   -0.02   0.04  -0.01   0.06   0.04   0.06
    22   6    -0.05   0.02   0.07    0.06   0.03   0.00   0.10   0.04   0.04
    23   6     0.00   0.02  -0.06   -0.09   0.05  -0.04  -0.02   0.04  -0.02
    24   6    -0.03  -0.02  -0.03   -0.08   0.02   0.01  -0.00  -0.15   0.04
    25   6     0.01  -0.04  -0.05    0.01  -0.01  -0.04  -0.13  -0.07   0.01
    26   6    -0.04   0.03  -0.00   -0.07   0.01  -0.05   0.01   0.01   0.09
    27   6    -0.01   0.00   0.03   -0.00  -0.02  -0.01   0.02   0.14   0.06
    28   6     0.03  -0.01   0.03    0.09  -0.03  -0.04  -0.09   0.21   0.01
    29   6     0.05  -0.00  -0.03    0.08  -0.01  -0.02  -0.13   0.07  -0.02
    30   6    -0.03   0.04   0.01    0.04   0.01   0.00  -0.03  -0.00  -0.09
    31   6    -0.01   0.01   0.02   -0.01   0.00   0.03   0.12  -0.08  -0.08
    32   6    -0.00   0.01   0.02   -0.04   0.01   0.03   0.11  -0.20  -0.03
    33   6    -0.00  -0.05  -0.03    0.02  -0.08  -0.07   0.12   0.06  -0.01
    34   1     0.10  -0.09   0.11    0.02  -0.12  -0.23   0.01  -0.03  -0.05
    35   1    -0.03  -0.12   0.01   -0.00   0.00   0.03   0.00  -0.01  -0.01
    36   1    -0.08   0.05  -0.07   -0.03   0.10   0.21  -0.00   0.02   0.03
    37   1     0.05   0.14  -0.01    0.03  -0.10  -0.23   0.01  -0.02  -0.05
    38   1    -0.24   0.00  -0.06   -0.00   0.00   0.01  -0.01   0.00  -0.01
    39   1    -0.10   0.08   0.17    0.02  -0.01   0.03  -0.00   0.00   0.00
    40   1    -0.15   0.06   0.14   -0.02  -0.02   0.03  -0.01   0.00   0.00
    41   1    -0.03  -0.13  -0.17   -0.02   0.01  -0.02   0.00  -0.01  -0.01
    42   1    -0.11  -0.11  -0.13   -0.00   0.01  -0.03  -0.00  -0.00   0.00
    43   1    -0.21  -0.01  -0.02   -0.04   0.01   0.00  -0.00  -0.01  -0.00
    44   1     0.04  -0.01  -0.08    0.01  -0.10  -0.05  -0.05  -0.04  -0.07
    45   1    -0.03   0.09  -0.11    0.06  -0.10   0.00   0.04  -0.05   0.05
    46   1     0.00  -0.11   0.04    0.05   0.09   0.03   0.01   0.09  -0.08
    47   1     0.06   0.01  -0.03   -0.02  -0.05  -0.01  -0.04  -0.02  -0.07
    48   1     0.04  -0.04  -0.03   -0.02   0.04   0.05   0.01  -0.00  -0.01
    49   1     0.06   0.12   0.18   -0.14  -0.12  -0.24  -0.09  -0.01   0.03
    50   1    -0.19   0.01   0.13    0.13  -0.14  -0.12  -0.16  -0.03  -0.00
    51   1     0.01  -0.07  -0.07   -0.01  -0.01   0.02   0.00  -0.03  -0.02
    52   1    -0.01  -0.03  -0.03   -0.09  -0.02  -0.11  -0.08  -0.01   0.04
    53   1     0.08  -0.09   0.03    0.01  -0.09  -0.03   0.07  -0.08   0.08
    54   1     0.07   0.07   0.09   -0.03  -0.02  -0.01   0.03   0.02   0.03
    55   1    -0.02   0.02   0.11    0.04   0.04  -0.01   0.10   0.04   0.03
    56   1    -0.09   0.00   0.11    0.11   0.01  -0.06   0.09   0.04   0.05
    57   1    -0.02  -0.09  -0.13   -0.10  -0.04  -0.11  -0.09  -0.04  -0.01
    58   1    -0.04   0.12  -0.13   -0.16   0.13  -0.08   0.02   0.12  -0.09
    59   1     0.02  -0.04  -0.05   -0.01  -0.01  -0.04  -0.12  -0.14  -0.09
    60   1     0.01  -0.07  -0.07    0.03  -0.05  -0.12  -0.14   0.02   0.10
    61   1    -0.07   0.06  -0.03   -0.05   0.01  -0.06  -0.13   0.08   0.09
    62   1    -0.03   0.05   0.04   -0.05   0.02  -0.03   0.16  -0.01   0.08
    63   1    -0.02   0.03   0.07   -0.02   0.02   0.07  -0.01   0.01   0.03
    64   1     0.07  -0.02   0.07    0.11   0.06  -0.06  -0.10   0.25  -0.01
    65   1    -0.02  -0.00   0.03    0.13  -0.07  -0.10  -0.03   0.18  -0.02
    66   1     0.08  -0.00  -0.06    0.08  -0.00  -0.03  -0.02  -0.00  -0.00
    67   1    -0.09   0.10  -0.06    0.05   0.07   0.00  -0.09  -0.16  -0.10
    68   1    -0.08   0.02   0.10    0.02  -0.04   0.01   0.00   0.16  -0.07
    69   1     0.01   0.02   0.04    0.00   0.02   0.05   0.03  -0.03  -0.02
    70   1     0.01   0.07   0.03   -0.01   0.05  -0.01   0.12  -0.16  -0.03
    71   1     0.03  -0.04   0.07   -0.03   0.00   0.04   0.12  -0.22  -0.01
    72   1     0.10  -0.05  -0.11    0.18  -0.09  -0.17   0.03   0.15  -0.08
    73   1    -0.08  -0.15  -0.07   -0.11  -0.20  -0.15   0.20  -0.03   0.08
                     34                    35                   36          
                      A                     A                    A          
 Frequencies --    415.2595              416.4252             418.5282      
 Red. masses --      4.7965                4.6912               4.6730      
 Frc consts  --      0.4873                0.4793               0.4823      
 Frac Tr+Rot --    100.0000              100.0000             100.0000      
 IR Inten    --      0.0887                0.8394               0.5824      
  Atom  AN      X      Y      Z       X      Y      Z      X      Y      Z  
     1   6    -0.02   0.01   0.00   -0.00   0.02   0.05  -0.02   0.03   0.04
     2   6    -0.00   0.00   0.00    0.00   0.00   0.00   0.00   0.01  -0.00
     3   6     0.00  -0.02   0.00    0.01  -0.02  -0.04   0.01  -0.02  -0.03
     4   6    -0.00  -0.02   0.02   -0.00   0.02   0.04  -0.00   0.01   0.05
     5   6    -0.01  -0.01   0.01   -0.00   0.00   0.01  -0.01  -0.00   0.01
     6   6    -0.01   0.01  -0.01    0.00  -0.01  -0.02  -0.01  -0.00  -0.02
     7  15     0.02   0.01  -0.02    0.01  -0.04  -0.07   0.04  -0.02  -0.03
     8   7    -0.02  -0.02   0.01   -0.00  -0.00  -0.01  -0.01  -0.01  -0.00
     9   1    -0.01  -0.02   0.01   -0.01  -0.00  -0.00  -0.01  -0.01  -0.00
    10   6     0.00  -0.00  -0.02   -0.01   0.00  -0.01   0.00  -0.00  -0.02
    11  29     0.00   0.00  -0.00    0.00  -0.00   0.00  -0.01   0.00  -0.00
    12   6    -0.00   0.01   0.01    0.00  -0.00   0.00   0.01   0.00   0.01
    13  53    -0.00   0.00  -0.00   -0.00   0.00  -0.00   0.00  -0.00   0.00
    14   6     0.08   0.07  -0.08    0.09  -0.07  -0.03   0.03  -0.12   0.05
    15   6    -0.02   0.04  -0.00    0.04  -0.13  -0.02   0.04  -0.18  -0.03
    16   6     0.02   0.05  -0.19   -0.02  -0.02  -0.01  -0.05  -0.04   0.15
    17   6    -0.05  -0.03  -0.13   -0.10   0.03  -0.02  -0.06   0.07   0.09
    18   6    -0.15  -0.05  -0.03   -0.16  -0.02   0.01  -0.04   0.01   0.03
    19   6    -0.10  -0.04   0.08   -0.05  -0.09  -0.02   0.04  -0.09  -0.11
    20   6    -0.02  -0.05   0.19    0.01   0.01   0.04   0.04   0.02  -0.15
    21   6     0.08  -0.01   0.12    0.07   0.10   0.05   0.02   0.12  -0.06
    22   6     0.14   0.05   0.05    0.15   0.04   0.04   0.03   0.00   0.01
    23   6     0.02  -0.03  -0.02   -0.02   0.14   0.04  -0.05   0.19   0.02
    24   6     0.08   0.06   0.04   -0.05   0.03  -0.10   0.09   0.02   0.04
    25   6     0.14   0.07  -0.03   -0.07  -0.04   0.03   0.10   0.05  -0.03
    26   6     0.04  -0.02   0.09   -0.02   0.00  -0.17   0.04   0.00   0.13
    27   6    -0.04  -0.07   0.05    0.05  -0.01  -0.12  -0.05  -0.03   0.09
    28   6     0.02  -0.07   0.02    0.00  -0.08   0.01  -0.02   0.01   0.01
    29   6     0.09   0.02  -0.07   -0.03  -0.07   0.11   0.03   0.03  -0.09
    30   6    -0.02   0.02  -0.08    0.02  -0.01   0.19  -0.05   0.01  -0.13
    31   6    -0.12   0.01  -0.02    0.04   0.07   0.08  -0.07  -0.04  -0.06
    32   6    -0.04   0.06   0.02   -0.03   0.10  -0.01   0.01  -0.01  -0.01
    33   6    -0.15  -0.07   0.02    0.07   0.08   0.01  -0.11  -0.04   0.05
    34   1    -0.02   0.01   0.01   -0.01   0.04   0.07  -0.03   0.05   0.08
    35   1     0.01   0.01  -0.00    0.00  -0.00  -0.01   0.02   0.02  -0.01
    36   1     0.01  -0.03  -0.00    0.01  -0.04  -0.09   0.03  -0.05  -0.08
    37   1    -0.00  -0.02   0.02   -0.01   0.03   0.08  -0.01   0.02   0.09
    38   1     0.02   0.01  -0.00   -0.01   0.00  -0.01   0.02   0.00  -0.01
    39   1    -0.00  -0.01  -0.05   -0.01   0.01  -0.02  -0.01  -0.00  -0.04
    40   1     0.02   0.01  -0.02    0.00   0.01  -0.01   0.02   0.01  -0.03
    41   1    -0.01   0.03   0.03    0.00  -0.00   0.00   0.00   0.02   0.03
    42   1     0.01   0.02   0.01    0.00  -0.00   0.01   0.01   0.01   0.03
    43   1     0.02   0.01  -0.00    0.01  -0.01  -0.00   0.04  -0.01  -0.00
    44   1    -0.08   0.02  -0.13   -0.00  -0.12  -0.05   0.03  -0.14   0.06
    45   1     0.06   0.06   0.11    0.08  -0.14   0.04   0.01  -0.23  -0.05
    46   1     0.04   0.09  -0.17    0.02   0.10   0.01  -0.04   0.06   0.13
    47   1    -0.00   0.02  -0.19   -0.07  -0.10  -0.03  -0.10  -0.11   0.15
    48   1     0.00  -0.01  -0.03   -0.01  -0.02  -0.03   0.01   0.00   0.00
    49   1    -0.12  -0.11   0.05   -0.11   0.07   0.05  -0.01   0.19   0.01
    50   1    -0.18   0.04  -0.08   -0.23  -0.06   0.05  -0.11  -0.12   0.15
    51   1    -0.01  -0.01   0.00   -0.00  -0.02  -0.02   0.02  -0.03  -0.04
    52   1    -0.08  -0.03   0.17   -0.11   0.08   0.05  -0.06   0.07  -0.17
    53   1     0.03  -0.08   0.19    0.15  -0.03   0.03   0.13  -0.04  -0.13
    54   1     0.03   0.01   0.03    0.03   0.03   0.01   0.03   0.03  -0.00
    55   1     0.17   0.00  -0.03    0.13   0.07   0.10  -0.01   0.07   0.15
    56   1     0.10   0.08   0.12    0.15   0.00   0.01   0.06  -0.07  -0.08
    57   1    -0.10  -0.11   0.05   -0.08   0.14   0.11  -0.02   0.19  -0.01
    58   1     0.13   0.05  -0.11    0.08   0.14   0.02  -0.09   0.16   0.05
    59   1     0.13   0.07  -0.04   -0.05   0.03   0.14   0.11   0.03  -0.06
    60   1     0.14   0.08  -0.02   -0.06  -0.11  -0.02   0.09   0.08   0.03
    61   1     0.12  -0.05   0.08   -0.02  -0.02  -0.14   0.07   0.01   0.09
    62   1    -0.05  -0.01   0.10   -0.05  -0.01  -0.18  -0.00   0.03   0.16
    63   1     0.01  -0.00  -0.01    0.02  -0.01  -0.06  -0.01  -0.01   0.02
    64   1     0.11  -0.10   0.10   -0.10  -0.17  -0.05   0.07   0.03   0.09
    65   1    -0.11  -0.07  -0.00    0.07  -0.02   0.11  -0.12  -0.01  -0.04
    66   1     0.02   0.01  -0.03   -0.04  -0.01   0.03   0.01  -0.00  -0.02
    67   1     0.01   0.13  -0.09    0.00  -0.03   0.18  -0.05   0.05  -0.14
    68   1    -0.06  -0.08  -0.07    0.03  -0.00   0.19  -0.07  -0.03  -0.10
    69   1    -0.03   0.02   0.01    0.01   0.01  -0.02  -0.00  -0.01  -0.02
    70   1    -0.09   0.00   0.10    0.01   0.11  -0.09  -0.03  -0.03   0.09
    71   1    -0.00   0.10  -0.07   -0.08   0.06   0.08   0.07   0.02  -0.08
    72   1    -0.14  -0.07   0.01    0.06  -0.00   0.14  -0.19  -0.00   0.04
    73   1    -0.15  -0.07   0.02    0.06   0.21  -0.03  -0.04  -0.05   0.11
                     37                    38                   39          
                      A                     A                    A          
 Frequencies --    445.5456              454.0226             460.5304      
 Red. masses --      2.6507                1.9836               1.9636      
 Frc consts  --      0.3100                0.2409               0.2454      
 Frac Tr+Rot --    100.0000              100.0000             100.0000      
 IR Inten    --      6.8313                0.9080               1.3952      
  Atom  AN      X      Y      Z       X      Y      Z      X      Y      Z  
     1   6    -0.04  -0.00  -0.01    0.01  -0.01   0.00  -0.01  -0.01  -0.01
     2   6    -0.03  -0.01   0.00   -0.01  -0.01   0.00  -0.02  -0.01  -0.00
     3   6    -0.01  -0.06   0.03   -0.01  -0.01   0.00  -0.01  -0.02   0.02
     4   6    -0.00  -0.05   0.02    0.00   0.00   0.00  -0.00  -0.02  -0.00
     5   6     0.00  -0.04   0.01    0.02  -0.00   0.00   0.01  -0.01   0.02
     6   6    -0.00   0.02  -0.03    0.01  -0.00  -0.01   0.00   0.02   0.02
     7  15     0.10   0.09  -0.02   -0.05   0.03  -0.01   0.02   0.04  -0.02
     8   7    -0.01  -0.04   0.02    0.03   0.00   0.00   0.01  -0.01   0.01
     9   1     0.02  -0.05   0.03    0.03   0.00   0.01   0.02  -0.02   0.01
    10   6     0.00   0.01  -0.00   -0.00   0.01   0.03  -0.01   0.01   0.01
    11  29    -0.00  -0.00  -0.00    0.01  -0.01   0.01   0.00  -0.00   0.00
    12   6    -0.01   0.01  -0.00   -0.00  -0.01  -0.02   0.00  -0.01  -0.02
    13  53    -0.00   0.00  -0.00   -0.00   0.00  -0.00  -0.00   0.00  -0.00
    14   6    -0.02   0.02   0.04    0.00  -0.00  -0.01  -0.01   0.02  -0.00
    15   6    -0.05  -0.02   0.05    0.01  -0.00  -0.03  -0.04  -0.00  -0.02
    16   6    -0.04   0.02   0.01    0.07  -0.03   0.01   0.10  -0.03   0.01
    17   6     0.03   0.02  -0.03   -0.01   0.02  -0.00   0.00   0.05  -0.03
    18   6     0.00   0.04   0.00   -0.01   0.01  -0.04  -0.01   0.03  -0.06
    19   6     0.02   0.01  -0.00   -0.03   0.02  -0.03  -0.05   0.04  -0.05
    20   6    -0.01  -0.08  -0.03   -0.04   0.01  -0.01  -0.06  -0.02  -0.02
    21   6     0.03   0.01  -0.01   -0.03   0.02   0.00  -0.03   0.03   0.01
    22   6    -0.04  -0.03   0.03    0.01  -0.04   0.04  -0.00  -0.09   0.08
    23   6     0.03   0.00  -0.06    0.01   0.02   0.06   0.04   0.02   0.06
    24   6     0.01  -0.02  -0.04   -0.01   0.01   0.01   0.01  -0.02  -0.00
    25   6    -0.01  -0.04  -0.00    0.06  -0.08   0.08  -0.04   0.02  -0.06
    26   6    -0.02  -0.10  -0.02   -0.05  -0.06   0.02   0.04   0.06  -0.00
    27   6     0.03   0.02   0.01   -0.06   0.04  -0.02   0.03  -0.02   0.01
    28   6    -0.01  -0.01   0.11   -0.06  -0.01   0.03   0.02  -0.00  -0.03
    29   6     0.03   0.04   0.02   -0.01   0.03  -0.02   0.00  -0.03  -0.01
    30   6    -0.05   0.08   0.03    0.08   0.01  -0.05  -0.04  -0.01   0.02
    31   6     0.02   0.06  -0.01   -0.00   0.05  -0.05  -0.01  -0.03   0.03
    32   6    -0.05  -0.02  -0.06    0.06   0.02   0.02  -0.01  -0.03   0.02
    33   6     0.02  -0.00  -0.04   -0.02   0.03  -0.06   0.00  -0.00   0.05
    34   1    -0.04  -0.02   0.02    0.01  -0.02   0.02  -0.00  -0.03  -0.03
    35   1     0.00   0.02   0.00   -0.01  -0.01   0.01  -0.01  -0.01  -0.02
    36   1     0.00  -0.06   0.04   -0.01  -0.00   0.00  -0.01  -0.02   0.02
    37   1    -0.01  -0.02   0.02   -0.00   0.02   0.00  -0.00  -0.02  -0.04
    38   1     0.01   0.04  -0.01   -0.03   0.01  -0.00  -0.03   0.02  -0.02
    39   1    -0.01   0.00  -0.05   -0.00   0.02   0.05  -0.01   0.01   0.01
    40   1     0.02   0.03   0.02   -0.01   0.02   0.05  -0.01   0.02   0.04
    41   1    -0.03   0.04   0.03    0.00  -0.02  -0.04   0.00  -0.01  -0.02
    42   1     0.02   0.01  -0.04   -0.01  -0.03  -0.05   0.00  -0.02  -0.04
    43   1    -0.00   0.04  -0.02   -0.04   0.01  -0.01  -0.02   0.01  -0.01
    44   1    -0.15   0.05   0.11    0.04  -0.02  -0.03  -0.06   0.02   0.01
    45   1    -0.10  -0.15   0.05    0.03   0.04  -0.01  -0.05  -0.04  -0.00
    46   1    -0.09   0.01  -0.07    0.14  -0.10   0.14   0.19  -0.15   0.20
    47   1    -0.10   0.02   0.07    0.18  -0.05  -0.12   0.26  -0.05  -0.18
    48   1     0.04   0.02  -0.05   -0.03   0.03  -0.01  -0.02   0.06  -0.04
    49   1     0.04   0.05   0.05   -0.04  -0.04  -0.08  -0.03  -0.02  -0.08
    50   1    -0.06   0.04   0.02    0.06  -0.01  -0.05   0.05   0.00  -0.06
    51   1     0.04   0.03  -0.01   -0.04   0.03  -0.01  -0.04   0.05  -0.05
    52   1    -0.03  -0.14  -0.20   -0.03   0.00  -0.02  -0.05  -0.06  -0.12
    53   1    -0.08  -0.21   0.08   -0.02  -0.00  -0.00  -0.06  -0.11   0.04
    54   1     0.05   0.05   0.02   -0.04   0.02  -0.01  -0.03   0.05  -0.00
    55   1     0.02  -0.04   0.08    0.12  -0.07   0.10   0.21  -0.15   0.21
    56   1    -0.08  -0.07   0.05   -0.06  -0.14   0.04  -0.17  -0.28   0.12
    57   1     0.01  -0.05  -0.09    0.02   0.12   0.14   0.04   0.15   0.18
    58   1    -0.01   0.05  -0.08    0.10  -0.07   0.10   0.15  -0.10   0.12
    59   1     0.04  -0.04   0.01    0.35  -0.09   0.13  -0.21   0.02  -0.10
    60   1    -0.03  -0.08   0.01   -0.06  -0.30   0.23   0.03   0.17  -0.14
    61   1    -0.05  -0.22   0.17   -0.03  -0.16   0.14   0.03   0.17  -0.14
    62   1    -0.11  -0.23  -0.19   -0.08  -0.16  -0.12   0.11   0.16   0.14
    63   1     0.04   0.05   0.01   -0.05   0.05  -0.04   0.02  -0.03   0.00
    64   1    -0.00  -0.20   0.18   -0.03  -0.13   0.10   0.02   0.06  -0.05
    65   1    -0.15   0.09   0.22   -0.14   0.06   0.12   0.06  -0.04  -0.07
    66   1     0.08   0.05  -0.03   -0.03   0.05  -0.03   0.02  -0.04  -0.01
    67   1    -0.16   0.09  -0.07    0.22  -0.05   0.08  -0.10   0.03  -0.04
    68   1    -0.11   0.07   0.17    0.15  -0.02  -0.22  -0.07   0.01   0.10
    69   1     0.03   0.07   0.01   -0.03   0.06  -0.03  -0.01  -0.03   0.03
    70   1    -0.06  -0.17  -0.13    0.06   0.13   0.09  -0.01  -0.04   0.01
    71   1    -0.21   0.04  -0.06    0.16  -0.05   0.05  -0.03  -0.02   0.02
    72   1     0.10  -0.00  -0.10    0.02   0.02  -0.07  -0.06   0.00   0.09
    73   1    -0.04  -0.08  -0.07   -0.03  -0.03  -0.05   0.03   0.07   0.05
                     40                    41                   42          
                      A                     A                    A          
 Frequencies --    461.5622              464.6832             482.3379      
 Red. masses --      1.9110                2.0544               3.3039      
 Frc consts  --      0.2399                0.2614               0.4529      
 Frac Tr+Rot --    100.0000              100.0000             100.0000      
 IR Inten    --      0.3340                2.7691               4.4692      
  Atom  AN      X      Y      Z       X      Y      Z      X      Y      Z  
     1   6    -0.00  -0.01  -0.01   -0.02   0.01   0.00  -0.04   0.04  -0.02
     2   6    -0.01  -0.00  -0.01   -0.01   0.00   0.00  -0.07   0.05  -0.02
     3   6    -0.01  -0.00   0.02   -0.01  -0.03   0.00  -0.05  -0.06   0.01
     4   6    -0.00  -0.02  -0.01   -0.00  -0.02   0.02  -0.04  -0.05   0.03
     5   6     0.00  -0.01   0.01   -0.00  -0.01   0.01   0.03  -0.06   0.04
     6   6    -0.00   0.01   0.02   -0.00   0.02  -0.01  -0.01   0.05  -0.03
     7  15     0.01   0.02   0.00    0.06   0.03  -0.01  -0.03   0.13  -0.07
     8   7     0.01  -0.01   0.00   -0.00  -0.02   0.01   0.15  -0.03   0.03
     9   1     0.01  -0.01   0.01    0.01  -0.03   0.01   0.20  -0.05   0.05
    10   6    -0.00   0.00   0.01   -0.00   0.00  -0.01   0.00   0.06   0.13
    11  29     0.00  -0.00  -0.00   -0.00   0.00  -0.00   0.02  -0.02   0.01
    12   6    -0.00  -0.00  -0.01    0.00   0.00  -0.00   0.04  -0.08  -0.12
    13  53    -0.00   0.00  -0.00    0.00   0.00   0.00  -0.00   0.00  -0.00
    14   6     0.01   0.01   0.00   -0.02   0.01   0.05   0.00  -0.05  -0.00
    15   6    -0.07  -0.03   0.07    0.08   0.04  -0.03   0.05  -0.02   0.00
    16   6    -0.06   0.05  -0.01    0.02  -0.04   0.02  -0.06  -0.05   0.00
    17   6     0.04   0.03  -0.02   -0.03  -0.04   0.02  -0.02  -0.05  -0.02
    18   6     0.00   0.04   0.03    0.03  -0.06  -0.06  -0.02   0.00   0.04
    19   6     0.03   0.01   0.02    0.00  -0.01   0.02   0.01  -0.01   0.02
    20   6     0.01  -0.06  -0.01   -0.01   0.00   0.02   0.03   0.05   0.02
    21   6     0.05  -0.02  -0.03   -0.04   0.02   0.06   0.01  -0.02  -0.01
    22   6     0.01  -0.03  -0.01   -0.06   0.08   0.02   0.00   0.04  -0.05
    23   6     0.03  -0.00  -0.05   -0.06  -0.01  -0.03   0.01  -0.02   0.01
    24   6    -0.02  -0.01  -0.02    0.01  -0.03  -0.05  -0.01  -0.02   0.04
    25   6     0.01  -0.06  -0.01    0.00  -0.07  -0.04  -0.03   0.02  -0.01
    26   6    -0.01   0.08  -0.02    0.01   0.03  -0.02   0.02   0.01   0.03
    27   6    -0.05  -0.00  -0.03   -0.01  -0.00  -0.01   0.00  -0.00   0.00
    28   6    -0.03  -0.03  -0.04   -0.04  -0.03   0.03   0.02   0.01  -0.04
    29   6    -0.02  -0.05  -0.04   -0.00  -0.04  -0.05  -0.00   0.00   0.01
    30   6     0.04  -0.04  -0.01   -0.04   0.00   0.00   0.03  -0.01   0.01
    31   6    -0.02  -0.01   0.01    0.00   0.00  -0.01  -0.03  -0.01   0.04
    32   6     0.08   0.03   0.07    0.05   0.01   0.01  -0.02  -0.04   0.04
    33   6    -0.03   0.04   0.04   -0.02   0.06   0.06  -0.01  -0.02  -0.03
    34   1    -0.00  -0.02  -0.02   -0.02  -0.01   0.00  -0.03  -0.01  -0.01
    35   1    -0.00  -0.01  -0.01    0.00   0.01  -0.00  -0.04   0.07  -0.03
    36   1    -0.01   0.01   0.04    0.01  -0.04  -0.01   0.01  -0.08   0.00
    37   1    -0.00  -0.02  -0.03   -0.00  -0.01   0.01  -0.05  -0.01   0.01
    38   1    -0.01   0.01  -0.00   -0.00   0.02  -0.01  -0.15   0.04  -0.03
    39   1    -0.00   0.00   0.00   -0.01   0.00  -0.03   0.01   0.08   0.21
    40   1    -0.00   0.01   0.02    0.01   0.02   0.01  -0.05   0.09   0.26
    41   1    -0.00  -0.00  -0.01   -0.00   0.02   0.01   0.07  -0.12  -0.18
    42   1     0.00  -0.01  -0.02    0.01   0.00  -0.01   0.02  -0.16  -0.23
    43   1    -0.01   0.01  -0.00    0.01   0.01  -0.01  -0.14   0.02  -0.05
    44   1    -0.23   0.09   0.15    0.27  -0.09  -0.13   0.12  -0.07  -0.02
    45   1    -0.11  -0.24   0.10    0.12   0.29  -0.10   0.07   0.06  -0.01
    46   1    -0.13   0.12  -0.15    0.05  -0.10   0.10  -0.10   0.01  -0.08
    47   1    -0.18   0.06   0.12    0.09  -0.05  -0.05  -0.13  -0.05   0.08
    48   1     0.05   0.02  -0.03   -0.03  -0.04   0.02  -0.02  -0.07  -0.05
    49   1     0.06   0.08   0.11   -0.08  -0.16  -0.19   0.03   0.07   0.11
    50   1    -0.10   0.05   0.05    0.21  -0.05  -0.13  -0.13   0.04   0.04
    51   1     0.05   0.02   0.00   -0.01  -0.01   0.04   0.01  -0.00   0.03
    52   1    -0.01  -0.10  -0.13   -0.01  -0.00   0.01   0.04   0.10   0.16
    53   1    -0.07  -0.14   0.06    0.01  -0.01   0.02   0.06   0.16  -0.07
    54   1     0.05   0.01  -0.03   -0.02   0.02   0.09   0.00  -0.03  -0.02
    55   1     0.05  -0.04   0.02   -0.18   0.11  -0.07  -0.15   0.09  -0.13
    56   1    -0.02  -0.05   0.01    0.05   0.19  -0.02   0.12   0.16  -0.08
    57   1     0.01  -0.06  -0.08   -0.06  -0.12  -0.13   0.01   0.03   0.05
    58   1    -0.03   0.03  -0.07   -0.11   0.10  -0.11   0.06  -0.05   0.02
    59   1     0.10  -0.05   0.03    0.05  -0.06  -0.01  -0.12   0.01  -0.04
    60   1    -0.03  -0.14   0.04   -0.02  -0.10  -0.01   0.02   0.10  -0.05
    61   1    -0.01   0.19  -0.16   -0.01   0.11  -0.11   0.02   0.06  -0.04
    62   1     0.06   0.18   0.12    0.04   0.10   0.06   0.07   0.05   0.08
    63   1    -0.05  -0.02  -0.03   -0.01  -0.01  -0.02   0.01   0.00  -0.01
    64   1    -0.01  -0.02  -0.02   -0.00  -0.15   0.10   0.01   0.12  -0.08
    65   1    -0.01  -0.03  -0.02   -0.12   0.04   0.12   0.10  -0.04  -0.11
    66   1    -0.03  -0.04  -0.06    0.03  -0.03  -0.07  -0.00   0.00   0.01
    67   1     0.12  -0.03   0.06   -0.10   0.04  -0.06   0.11  -0.00   0.07
    68   1     0.08  -0.04  -0.11   -0.07   0.02   0.09   0.07  -0.03  -0.08
    69   1    -0.04  -0.02  -0.01    0.00  -0.01  -0.03  -0.05   0.01   0.06
    70   1     0.10   0.28   0.18    0.06   0.15   0.08  -0.02  -0.07   0.03
    71   1     0.30  -0.11   0.14    0.17  -0.07   0.07  -0.04  -0.03   0.03
    72   1    -0.13   0.02   0.14   -0.17   0.05   0.19   0.07  -0.02  -0.09
    73   1     0.05   0.15   0.08    0.10   0.20   0.13  -0.09  -0.08  -0.08
                     43                    44                   45          
                      A                     A                    A          
 Frequencies --    487.7794              499.6981             525.0401      
 Red. masses --      2.1917                2.6670               3.2952      
 Frc consts  --      0.3072                0.3924               0.5352      
 Frac Tr+Rot --    100.0000              100.0000             100.0000      
 IR Inten    --      6.1401                1.3131              20.2030      
  Atom  AN      X      Y      Z       X      Y      Z      X      Y      Z  
     1   6     0.00  -0.01  -0.04   -0.00  -0.05   0.03   0.00   0.01   0.03
     2   6     0.00  -0.01  -0.04    0.01  -0.06   0.03  -0.00   0.03   0.06
     3   6    -0.01   0.05   0.09    0.01  -0.05   0.02   0.01  -0.05  -0.12
     4   6     0.01  -0.04  -0.08    0.06   0.01   0.01  -0.02   0.05   0.11
     5   6    -0.01   0.02   0.03    0.02   0.02  -0.01   0.01  -0.03  -0.07
     6   6    -0.02   0.07   0.16    0.04   0.01  -0.01   0.02  -0.10  -0.21
     7  15     0.00   0.00   0.03    0.11   0.07  -0.01  -0.03   0.06   0.15
     8   7     0.00  -0.00  -0.01   -0.11  -0.03   0.00   0.00   0.01   0.01
     9   1     0.01  -0.00  -0.02   -0.14  -0.02  -0.00   0.00   0.01   0.02
    10   6    -0.01  -0.00  -0.01   -0.02  -0.03  -0.11   0.01   0.00   0.02
    11  29    -0.00   0.00  -0.00   -0.00   0.00  -0.00  -0.00  -0.00  -0.00
    12   6     0.01  -0.01  -0.00   -0.04   0.07   0.08  -0.01   0.01   0.00
    13  53     0.00  -0.00   0.00    0.00   0.00  -0.00   0.00   0.00   0.00
    14   6    -0.01  -0.03  -0.03   -0.03  -0.02  -0.00   0.02   0.02   0.00
    15   6    -0.01  -0.01  -0.04    0.00   0.01  -0.04  -0.02  -0.01  -0.03
    16   6    -0.03  -0.04  -0.02   -0.02  -0.05  -0.01   0.01   0.02  -0.05
    17   6    -0.01  -0.04  -0.02   -0.02  -0.05  -0.03   0.00  -0.01  -0.03
    18   6    -0.04   0.03   0.06   -0.04   0.01   0.03  -0.04   0.00   0.03
    19   6    -0.01  -0.01  -0.03   -0.01  -0.02  -0.03  -0.02  -0.03  -0.04
    20   6     0.03   0.07  -0.00    0.03   0.05   0.01   0.01   0.04  -0.02
    21   6    -0.00  -0.03  -0.03   -0.01  -0.01  -0.00  -0.02  -0.03  -0.04
    22   6    -0.01  -0.02  -0.04   -0.05   0.00  -0.01   0.01  -0.02  -0.02
    23   6     0.04  -0.02   0.05    0.03  -0.02   0.03   0.03  -0.03   0.03
    24   6     0.02   0.00  -0.03   -0.03  -0.01   0.00  -0.02  -0.01   0.01
    25   6     0.03  -0.02  -0.02   -0.04  -0.03   0.01   0.00  -0.02  -0.03
    26   6     0.01  -0.02  -0.02   -0.05   0.03   0.01   0.01   0.01  -0.03
    27   6     0.02  -0.01  -0.01   -0.05   0.01   0.02   0.03  -0.01  -0.03
    28   6    -0.02  -0.03   0.05    0.02   0.03  -0.04   0.00  -0.04   0.02
    29   6     0.02  -0.00  -0.03   -0.01  -0.01   0.01   0.03  -0.01  -0.04
    30   6    -0.05   0.02  -0.01    0.06  -0.01   0.01  -0.04   0.01  -0.02
    31   6     0.02   0.01  -0.04   -0.03   0.01   0.04   0.02  -0.02  -0.02
    32   6     0.02   0.02  -0.04   -0.01  -0.01   0.05   0.02  -0.04  -0.00
    33   6     0.00   0.03   0.04   -0.02  -0.04  -0.04   0.02   0.04   0.03
    34   1     0.01  -0.07  -0.17    0.00  -0.07   0.04  -0.01   0.10   0.20
    35   1     0.01  -0.06  -0.14    0.02  -0.06   0.04  -0.02   0.11   0.23
    36   1    -0.01   0.08   0.16   -0.04  -0.03  -0.00   0.02  -0.09  -0.19
    37   1     0.02  -0.11  -0.23    0.05   0.03   0.01  -0.04   0.16   0.33
    38   1    -0.02   0.01  -0.02    0.09   0.02  -0.01   0.02  -0.02   0.03
    39   1    -0.01  -0.00  -0.01   -0.05  -0.05  -0.22   0.02   0.00   0.03
    40   1    -0.02   0.00   0.01    0.05  -0.01  -0.16   0.02  -0.01  -0.01
    41   1     0.02  -0.02  -0.01   -0.09   0.14   0.16  -0.02   0.01   0.01
    42   1     0.01   0.00   0.02    0.01   0.12   0.10  -0.01  -0.01  -0.02
    43   1     0.02  -0.03  -0.00    0.09   0.03   0.01  -0.03   0.03   0.00
    44   1     0.01  -0.02  -0.03    0.07  -0.04  -0.07  -0.06   0.02  -0.03
    45   1    -0.01   0.00  -0.04    0.01   0.09  -0.07  -0.03  -0.05  -0.03
    46   1    -0.03  -0.03  -0.03   -0.01  -0.09   0.02   0.00   0.02  -0.06
    47   1    -0.03  -0.03  -0.00    0.01  -0.05  -0.04  -0.00   0.02  -0.04
    48   1    -0.02  -0.04  -0.04   -0.02  -0.05  -0.06   0.00   0.00   0.01
    49   1     0.07   0.15   0.20    0.05   0.09   0.14   0.05   0.10   0.15
    50   1    -0.25   0.04   0.12   -0.20   0.03   0.07  -0.21   0.00   0.09
    51   1    -0.01  -0.03  -0.03   -0.01  -0.03  -0.04  -0.02  -0.03  -0.04
    52   1     0.06   0.15   0.21    0.05   0.11   0.17   0.04   0.11   0.15
    53   1     0.11   0.24  -0.14    0.11   0.17  -0.10   0.08   0.18  -0.14
    54   1    -0.01  -0.03  -0.04    0.00   0.00   0.01  -0.02  -0.03  -0.04
    55   1    -0.03  -0.01  -0.05   -0.08   0.01  -0.03   0.04  -0.05  -0.04
    56   1     0.01   0.01  -0.04   -0.02   0.04  -0.02  -0.00  -0.05  -0.03
    57   1     0.05   0.14   0.18    0.04   0.10   0.13   0.04   0.11   0.14
    58   1     0.17  -0.17   0.13    0.15  -0.12   0.07   0.12  -0.16   0.10
    59   1     0.06  -0.01   0.00   -0.02  -0.03   0.01  -0.00  -0.04  -0.06
    60   1     0.01  -0.05   0.00   -0.04  -0.04   0.00   0.01  -0.02  -0.05
    61   1     0.02  -0.04   0.01   -0.06   0.07  -0.04   0.02   0.04  -0.07
    62   1    -0.01  -0.03  -0.04   -0.02   0.07   0.06   0.05   0.03   0.01
    63   1     0.02  -0.00  -0.02   -0.05   0.02   0.04   0.02  -0.01  -0.02
    64   1     0.01  -0.20   0.12    0.02   0.21  -0.10   0.02  -0.19   0.09
    65   1    -0.14   0.05   0.15    0.14  -0.05  -0.15  -0.11   0.05   0.12
    66   1     0.03  -0.00  -0.03    0.00  -0.00  -0.01   0.04  -0.01  -0.04
    67   1    -0.18   0.05  -0.12    0.22  -0.03   0.14  -0.16   0.06  -0.13
    68   1    -0.12   0.04   0.14    0.14  -0.05  -0.17  -0.10   0.04   0.13
    69   1     0.04   0.00  -0.05   -0.05   0.01   0.05   0.00  -0.00   0.00
    70   1     0.02   0.03  -0.03    0.00   0.06   0.08   0.03   0.00   0.01
    71   1     0.03   0.01  -0.04    0.05  -0.05   0.08   0.05  -0.05   0.00
    72   1    -0.12   0.03   0.14    0.13  -0.04  -0.15  -0.11   0.03   0.13
    73   1     0.10   0.14   0.10   -0.13  -0.17  -0.10   0.12   0.16   0.08
                     46                    47                   48          
                      A                     A                    A          
 Frequencies --    528.9055              562.1825             609.5660      
 Red. masses --      5.3602                3.3414               3.9076      
 Frc consts  --      0.8835                0.6222               0.8555      
 Frac Tr+Rot --    100.0000              100.0000             100.0000      
 IR Inten    --     15.2186               10.6431               0.8410      
  Atom  AN      X      Y      Z       X      Y      Z      X      Y      Z  
     1   6    -0.07   0.11  -0.06    0.02  -0.08  -0.16  -0.18  -0.07   0.01
     2   6    -0.02   0.13  -0.06   -0.01   0.09   0.19   0.09  -0.15   0.08
     3   6     0.01   0.02  -0.02    0.01  -0.06  -0.13   0.10  -0.11   0.06
     4   6    -0.10  -0.06   0.03   -0.01   0.04   0.07   0.11  -0.02   0.03
     5   6    -0.09  -0.05   0.02   -0.03   0.13   0.26  -0.11   0.08  -0.05
     6   6    -0.11  -0.00  -0.03    0.00   0.01   0.03  -0.13  -0.00  -0.01
     7  15     0.22  -0.15   0.10   -0.00  -0.00   0.00   0.00   0.03  -0.02
     8   7     0.10   0.02   0.00    0.00  -0.03  -0.05   0.02   0.26  -0.13
     9   1     0.19  -0.01   0.03    0.00  -0.05  -0.09   0.04   0.26  -0.13
    10   6     0.03   0.02   0.11   -0.07  -0.00  -0.08   0.03   0.00   0.04
    11  29    -0.03   0.02  -0.02   -0.00  -0.00  -0.00  -0.00  -0.01   0.00
    12   6     0.05  -0.07  -0.07    0.08  -0.05  -0.03   0.04  -0.03  -0.02
    13  53     0.00  -0.00   0.00    0.00  -0.00   0.00   0.00  -0.00   0.00
    14   6    -0.03   0.04   0.00   -0.00   0.00   0.00  -0.00  -0.00   0.00
    15   6    -0.05   0.05  -0.05   -0.01  -0.01   0.01   0.00  -0.01   0.00
    16   6     0.03   0.02  -0.03    0.00   0.00   0.00  -0.00   0.00   0.00
    17   6     0.00   0.00  -0.01    0.01   0.01  -0.00   0.00   0.00  -0.00
    18   6    -0.03  -0.01   0.01    0.01   0.01  -0.00  -0.00   0.00  -0.00
    19   6    -0.03  -0.03  -0.05    0.00   0.01   0.00  -0.00   0.00   0.00
    20   6     0.02   0.01  -0.01   -0.00  -0.00   0.00  -0.00  -0.00   0.00
    21   6    -0.01   0.00   0.01    0.00  -0.01  -0.00   0.00  -0.00   0.00
    22   6    -0.05  -0.02   0.02   -0.00  -0.00  -0.00  -0.00   0.00  -0.00
    23   6     0.02  -0.00   0.02    0.00  -0.01  -0.00   0.00  -0.00  -0.00
    24   6    -0.01   0.02  -0.05   -0.00   0.00   0.00   0.00  -0.01  -0.00
    25   6    -0.02  -0.02   0.02    0.00   0.00   0.00  -0.00  -0.00  -0.00
    26   6    -0.08   0.02  -0.02   -0.01  -0.01  -0.00   0.00  -0.00   0.01
    27   6    -0.06   0.02   0.05   -0.00  -0.00   0.00  -0.00  -0.00  -0.00
    28   6     0.00   0.04  -0.01    0.00  -0.00   0.00   0.00  -0.00  -0.00
    29   6    -0.02  -0.00   0.02    0.00   0.00   0.00   0.00  -0.00   0.00
    30   6     0.04  -0.02   0.01    0.00   0.00  -0.00   0.00   0.00   0.00
    31   6    -0.01   0.02   0.00    0.00   0.00  -0.00  -0.00   0.01  -0.00
    32   6    -0.01   0.08  -0.01    0.00   0.01  -0.00   0.00  -0.00  -0.00
    33   6    -0.02  -0.04  -0.01   -0.00  -0.00   0.00  -0.00   0.00  -0.00
    34   1    -0.08   0.17  -0.07    0.05  -0.21  -0.44  -0.20   0.03  -0.05
    35   1     0.02   0.18  -0.05   -0.03   0.13   0.28   0.21  -0.04   0.04
    36   1     0.13  -0.01  -0.00    0.04  -0.22  -0.48  -0.02  -0.08   0.02
    37   1    -0.09  -0.11   0.07    0.02  -0.08  -0.18   0.14  -0.15   0.10
    38   1    -0.06  -0.01   0.03   -0.11   0.04  -0.15   0.01  -0.15   0.10
    39   1     0.06   0.04   0.21   -0.09   0.00  -0.11   0.16   0.02   0.34
    40   1    -0.03  -0.00   0.15   -0.05   0.07   0.02  -0.11  -0.22  -0.15
    41   1     0.11  -0.14  -0.14    0.10  -0.07  -0.03   0.22  -0.24  -0.18
    42   1    -0.00  -0.12  -0.09    0.04  -0.01   0.08  -0.16  -0.02   0.24
    43   1    -0.06  -0.04  -0.02    0.13  -0.12  -0.03   0.02  -0.17   0.07
    44   1    -0.05   0.03  -0.08   -0.01  -0.01  -0.01   0.01  -0.01  -0.01
    45   1    -0.06   0.06  -0.08   -0.01  -0.01   0.01   0.00   0.00  -0.00
    46   1     0.07  -0.06   0.06   -0.01   0.00  -0.01  -0.00   0.00  -0.00
    47   1     0.11   0.02  -0.11   -0.01   0.00   0.01  -0.00   0.00   0.01
    48   1     0.01   0.01   0.02   -0.00   0.01  -0.00  -0.00   0.01  -0.01
    49   1     0.02   0.04   0.06    0.01   0.01   0.00   0.00   0.00   0.00
    50   1    -0.10  -0.04   0.05    0.00   0.01  -0.00  -0.00   0.01  -0.00
    51   1    -0.02  -0.06  -0.09    0.01   0.01   0.01   0.00   0.01   0.00
    52   1     0.02   0.04   0.07    0.00  -0.01  -0.00   0.00   0.00   0.01
    53   1     0.09   0.05  -0.06   -0.01  -0.00   0.01  -0.00   0.00   0.00
    54   1     0.01   0.02   0.04    0.00   0.00  -0.00   0.00   0.00  -0.00
    55   1     0.04  -0.05   0.06   -0.00  -0.00  -0.00  -0.01   0.00  -0.01
    56   1    -0.12  -0.08   0.04   -0.00   0.00  -0.00   0.00   0.01  -0.00
    57   1     0.02   0.06   0.07    0.00  -0.01  -0.00   0.00  -0.01  -0.00
    58   1     0.07  -0.05   0.04   -0.00  -0.01  -0.00   0.00  -0.00  -0.00
    59   1     0.09  -0.01   0.06    0.02  -0.00   0.00  -0.02  -0.00   0.00
    60   1    -0.06  -0.11   0.06   -0.00  -0.01   0.01   0.00   0.01  -0.01
    61   1    -0.10   0.01   0.00   -0.00  -0.02   0.02   0.00   0.01  -0.01
    62   1    -0.12   0.01  -0.03    0.00  -0.02  -0.02   0.00   0.01   0.02
    63   1    -0.07   0.02   0.08   -0.00   0.00   0.01   0.00   0.00  -0.01
    64   1     0.01   0.19  -0.05    0.00   0.00   0.00   0.00   0.00  -0.00
    65   1     0.10  -0.04  -0.11   -0.00  -0.00   0.00   0.01  -0.01  -0.00
    66   1    -0.00  -0.00   0.01   -0.00   0.00   0.00   0.00   0.00  -0.01
    67   1     0.14  -0.06   0.10    0.00  -0.00  -0.00   0.00   0.00   0.00
    68   1     0.09  -0.04  -0.12    0.00  -0.00  -0.00   0.00  -0.00   0.00
    69   1     0.03  -0.01  -0.03    0.01   0.00  -0.01  -0.00   0.01  -0.00
    70   1     0.00   0.15   0.03    0.00   0.01  -0.00   0.00  -0.00  -0.00
    71   1     0.06   0.02   0.03    0.00   0.01  -0.01  -0.00  -0.00   0.00
    72   1     0.10  -0.03  -0.10   -0.00  -0.00  -0.00  -0.00   0.00  -0.00
    73   1    -0.08  -0.17  -0.03   -0.00  -0.01   0.00  -0.01   0.00  -0.00
                     49                    50                   51          
                      A                     A                    A          
 Frequencies --    656.6163              658.1419             658.6773      
 Red. masses --      3.6333                3.5769               3.5529      
 Frc consts  --      0.9229                0.9129               0.9082      
 Frac Tr+Rot --    100.0000              100.0000             100.0000      
 IR Inten    --      0.1112                0.2748               0.1411      
  Atom  AN      X      Y      Z       X      Y      Z      X      Y      Z  
     1   6    -0.02   0.00  -0.00   -0.01   0.00  -0.00   0.00  -0.00   0.00
     2   6    -0.01  -0.00   0.00   -0.00   0.00  -0.00   0.00  -0.00   0.00
     3   6    -0.00  -0.01   0.01   -0.00  -0.00   0.00  -0.00  -0.00  -0.00
     4   6     0.02   0.00   0.00    0.01   0.00  -0.00  -0.00  -0.00   0.00
     5   6     0.01   0.01   0.00    0.00   0.00   0.00  -0.00  -0.00  -0.00
     6   6    -0.00   0.01  -0.00   -0.00   0.01  -0.00  -0.00  -0.00   0.00
     7  15     0.00   0.01  -0.00    0.01  -0.00  -0.00  -0.01   0.00  -0.01
     8   7     0.00  -0.00  -0.00    0.00  -0.00   0.00  -0.00   0.00  -0.00
     9   1    -0.00   0.00  -0.00    0.00  -0.00   0.00  -0.00   0.00  -0.00
    10   6    -0.00   0.00  -0.00    0.00   0.00   0.00   0.00   0.00   0.00
    11  29     0.00  -0.00  -0.00   -0.00   0.00  -0.00   0.00  -0.00   0.00
    12   6     0.00  -0.00  -0.00   -0.00  -0.00  -0.00  -0.00   0.00   0.00
    13  53    -0.00   0.00  -0.00    0.00  -0.00   0.00  -0.00   0.00  -0.00
    14   6    -0.00   0.00   0.01    0.10  -0.03  -0.02  -0.01  -0.02   0.00
    15   6     0.00   0.00   0.00    0.01  -0.08  -0.08  -0.01  -0.01  -0.01
    16   6    -0.00   0.00   0.00    0.02  -0.02  -0.04  -0.00   0.00   0.03
    17   6    -0.00   0.01  -0.00    0.06  -0.11   0.02   0.02   0.04  -0.00
    18   6    -0.01  -0.00  -0.00    0.14   0.07   0.00  -0.01   0.01  -0.01
    19   6     0.00  -0.01   0.01   -0.07   0.09  -0.17  -0.02   0.00  -0.00
    20   6     0.00  -0.00   0.00   -0.10   0.06  -0.03  -0.01  -0.01   0.03
    21   6     0.01  -0.01  -0.01   -0.18   0.06   0.18   0.02  -0.02  -0.01
    22   6    -0.01  -0.00  -0.00    0.09   0.08   0.10   0.00  -0.01  -0.01
    23   6     0.00   0.00  -0.00   -0.02  -0.13   0.04   0.02   0.00  -0.01
    24   6     0.02   0.10  -0.02    0.00   0.00  -0.01  -0.07   0.00  -0.08
    25   6     0.09   0.02  -0.08   -0.00  -0.01  -0.01  -0.09   0.00   0.05
    26   6     0.02   0.03  -0.03    0.01  -0.00  -0.01   0.05  -0.02  -0.14
    27   6     0.07   0.08   0.01    0.02  -0.00   0.01   0.24  -0.09   0.05
    28   6    -0.09   0.12  -0.02   -0.00   0.01   0.00   0.07   0.08   0.07
    29   6    -0.07  -0.11  -0.17   -0.01   0.00  -0.01  -0.01   0.17   0.07
    30   6    -0.04  -0.12  -0.02   -0.00  -0.00  -0.00  -0.04   0.03  -0.13
    31   6    -0.03  -0.17   0.20   -0.01  -0.01   0.01  -0.10  -0.09   0.01
    32   6    -0.09   0.07   0.10   -0.00   0.01   0.00  -0.05   0.02   0.01
    33   6     0.13   0.01   0.04   -0.00  -0.01   0.01  -0.04  -0.11   0.06
    34   1    -0.02  -0.00   0.00   -0.01  -0.00   0.00   0.00  -0.00  -0.00
    35   1     0.01   0.01  -0.00    0.00   0.01  -0.00  -0.00  -0.01  -0.00
    36   1    -0.01  -0.01   0.00   -0.00  -0.00   0.00  -0.00  -0.00  -0.00
    37   1     0.02   0.01  -0.01    0.00   0.00  -0.00  -0.00   0.00   0.01
    38   1    -0.00   0.00  -0.00   -0.00   0.00  -0.00   0.00  -0.00   0.00
    39   1    -0.00   0.00  -0.00   -0.00   0.00  -0.00   0.00  -0.00   0.00
    40   1     0.00   0.00   0.00    0.00   0.00   0.00  -0.00  -0.00  -0.00
    41   1     0.00  -0.00  -0.00   -0.00   0.00  -0.00   0.00  -0.00  -0.00
    42   1     0.00   0.00  -0.00    0.00  -0.00  -0.00  -0.00   0.00   0.00
    43   1     0.00  -0.00  -0.00    0.00   0.00  -0.00  -0.00  -0.00   0.00
    44   1     0.02  -0.01  -0.01   -0.15   0.06   0.07   0.03  -0.03  -0.02
    45   1     0.01   0.02  -0.00    0.00  -0.31   0.03   0.00   0.04  -0.02
    46   1     0.00  -0.01   0.02   -0.11   0.16  -0.30  -0.01  -0.01   0.03
    47   1     0.01  -0.00  -0.01   -0.21   0.02   0.23  -0.00  -0.01   0.02
    48   1     0.01   0.00  -0.00   -0.16  -0.00   0.01   0.02   0.03  -0.02
    49   1    -0.01  -0.01  -0.01    0.25   0.15   0.16  -0.03  -0.02  -0.02
    50   1    -0.00  -0.00  -0.01   -0.09   0.04   0.10   0.02  -0.01  -0.01
    51   1     0.01   0.00   0.00   -0.20   0.05  -0.06   0.00   0.02  -0.02
    52   1     0.00   0.00   0.01    0.02  -0.02  -0.09  -0.00   0.00   0.05
    53   1     0.00   0.01  -0.01    0.03  -0.07   0.02   0.00   0.02   0.01
    54   1     0.01   0.00  -0.00   -0.22   0.09   0.11   0.02   0.01  -0.03
    55   1    -0.01  -0.00  -0.00    0.03   0.06  -0.01  -0.04   0.01  -0.03
    56   1    -0.01   0.00  -0.00    0.16   0.09   0.03   0.03   0.03  -0.01
    57   1    -0.00   0.01   0.01    0.05  -0.22  -0.12   0.00  -0.03  -0.02
    58   1     0.01  -0.01   0.00   -0.04   0.06  -0.10  -0.02   0.01  -0.01
    59   1     0.29   0.07   0.02    0.02  -0.00   0.00   0.19  -0.02   0.07
    60   1    -0.02  -0.13   0.08   -0.02  -0.02   0.01  -0.19  -0.23   0.14
    61   1     0.02  -0.18   0.25   -0.00  -0.01   0.01  -0.03   0.03  -0.16
    62   1    -0.14  -0.16  -0.29   -0.01  -0.01  -0.02  -0.01   0.05  -0.06
    63   1    -0.00  -0.15   0.02    0.02  -0.01   0.00   0.24  -0.04   0.10
    64   1    -0.02  -0.09   0.11   -0.01   0.01   0.00  -0.06  -0.04   0.00
    65   1    -0.18   0.24   0.14   -0.01   0.01   0.00  -0.08   0.07   0.03
    66   1    -0.03  -0.22  -0.05    0.01  -0.01  -0.00   0.12   0.05   0.15
    67   1     0.04   0.05   0.00    0.02   0.00   0.02   0.15  -0.05   0.04
    68   1     0.01   0.02  -0.06    0.01  -0.00  -0.03   0.04  -0.02  -0.34
    69   1    -0.07  -0.22   0.12    0.01  -0.01   0.01   0.10  -0.03   0.13
    70   1    -0.06  -0.02  -0.03   -0.00   0.03   0.01  -0.01   0.33   0.13
    71   1    -0.14   0.16   0.00    0.01   0.00   0.00   0.24  -0.15   0.08
    72   1     0.22   0.08  -0.12    0.01  -0.00  -0.01  -0.20  -0.04   0.08
    73   1    -0.04  -0.06  -0.10   -0.02  -0.01  -0.01  -0.02   0.09   0.03
                     52                    53                   54          
                      A                     A                    A          
 Frequencies --    661.1536              679.9525             687.4331      
 Red. masses --      3.5203                4.8701               4.4359      
 Frc consts  --      0.9066                1.3266               1.2351      
 Frac Tr+Rot --    100.0000              100.0000             100.0000      
 IR Inten    --      0.1057                1.5131               0.2119      
  Atom  AN      X      Y      Z       X      Y      Z      X      Y      Z  
     1   6     0.01   0.00   0.01   -0.23   0.05  -0.04  -0.14   0.03  -0.02
     2   6     0.00   0.01  -0.00   -0.09  -0.00  -0.01  -0.05  -0.00  -0.00
     3   6     0.00   0.01  -0.01   -0.02  -0.13   0.07  -0.01  -0.08   0.03
     4   6    -0.02  -0.00   0.00    0.24   0.07  -0.01   0.17   0.06  -0.01
     5   6    -0.01  -0.01  -0.01    0.11   0.08  -0.02   0.08   0.05  -0.03
     6   6    -0.00  -0.01   0.01    0.00   0.16  -0.08  -0.00   0.10  -0.05
     7  15     0.00  -0.01   0.01    0.01  -0.08   0.03  -0.07  -0.06   0.03
     8   7    -0.00  -0.00   0.00    0.01  -0.11   0.06   0.01  -0.08   0.04
     9   1     0.00  -0.00   0.00   -0.04  -0.08   0.04  -0.03  -0.06   0.03
    10   6     0.00  -0.00   0.00    0.01   0.01   0.02   0.01   0.01   0.01
    11  29    -0.00   0.00  -0.00   -0.00   0.00  -0.00   0.00   0.00  -0.00
    12   6    -0.00   0.00   0.00    0.01  -0.01  -0.02   0.01  -0.00  -0.01
    13  53     0.00  -0.00   0.00    0.00   0.00  -0.00   0.00  -0.00   0.00
    14   6    -0.01  -0.08   0.06   -0.02  -0.04  -0.05   0.02   0.04   0.07
    15   6    -0.02  -0.09  -0.06   -0.06   0.06  -0.04   0.07  -0.08   0.05
    16   6     0.01   0.03   0.15   -0.03  -0.06   0.04   0.05   0.10  -0.06
    17   6     0.13   0.21  -0.03   -0.01  -0.02   0.04   0.03   0.07  -0.04
    18   6    -0.05   0.09  -0.07    0.03   0.02   0.02  -0.04  -0.01  -0.02
    19   6    -0.18   0.04  -0.10   -0.03   0.04  -0.01   0.03  -0.05   0.02
    20   6    -0.06  -0.03   0.13   -0.00  -0.00   0.04  -0.00  -0.00  -0.04
    21   6     0.07  -0.10   0.01    0.05   0.00  -0.01  -0.05  -0.02   0.00
    22   6    -0.01  -0.04  -0.02    0.08  -0.01  -0.03  -0.10   0.01   0.04
    23   6     0.11  -0.06  -0.05   -0.01   0.03   0.01   0.01  -0.04  -0.02
    24   6     0.01  -0.00   0.01   -0.06   0.01   0.07   0.06  -0.03  -0.07
    25   6     0.02   0.00  -0.00    0.06   0.09   0.05  -0.08  -0.12  -0.06
    26   6    -0.01   0.00   0.02   -0.10   0.03  -0.07   0.14  -0.04   0.10
    27   6    -0.04   0.01  -0.01   -0.04   0.00  -0.05   0.06  -0.02   0.06
    28   6    -0.01  -0.01  -0.01    0.03  -0.04  -0.01  -0.03   0.04   0.02
    29   6     0.00  -0.02  -0.01    0.05   0.05   0.03  -0.06  -0.06  -0.01
    30   6     0.01  -0.01   0.02    0.00   0.00  -0.05  -0.00   0.00   0.05
    31   6     0.02   0.01  -0.01    0.02  -0.05  -0.00  -0.01   0.09  -0.04
    32   6     0.01  -0.00  -0.00    0.00  -0.10   0.05  -0.00   0.15  -0.08
    33   6     0.01   0.02  -0.01    0.04   0.02  -0.02  -0.04  -0.01   0.02
    34   1     0.01  -0.00  -0.01   -0.21  -0.02  -0.01  -0.14  -0.02  -0.02
    35   1    -0.01  -0.01  -0.01    0.10   0.16  -0.08   0.06   0.09  -0.05
    36   1     0.01   0.01  -0.01   -0.15  -0.10   0.03  -0.11  -0.05   0.01
    37   1    -0.02  -0.00   0.02    0.21   0.22  -0.11   0.14   0.17  -0.06
    38   1     0.00  -0.00   0.00   -0.01   0.07  -0.03  -0.00   0.05  -0.01
    39   1     0.00  -0.00   0.00   -0.07   0.02  -0.11  -0.05   0.01  -0.08
    40   1     0.00  -0.00  -0.00    0.08   0.12   0.11   0.06   0.09   0.08
    41   1    -0.00   0.00   0.00   -0.08   0.09   0.03  -0.06   0.07   0.03
    42   1     0.00   0.00   0.00    0.11  -0.01  -0.14   0.08  -0.01  -0.10
    43   1    -0.00   0.00   0.00   -0.00   0.06  -0.04  -0.00   0.05  -0.03
    44   1     0.20  -0.21  -0.10   -0.04   0.05  -0.02   0.07  -0.09   0.02
    45   1     0.06   0.17  -0.06   -0.05   0.06  -0.02   0.06  -0.06   0.02
    46   1    -0.06   0.01   0.04   -0.02  -0.04   0.05   0.03   0.06  -0.07
    47   1    -0.07  -0.03   0.19   -0.01  -0.04   0.04   0.03   0.06  -0.07
    48   1     0.07   0.22  -0.10   -0.02  -0.05  -0.06   0.05   0.12   0.09
    49   1    -0.07  -0.06  -0.04   -0.03  -0.05  -0.05   0.02   0.04   0.06
    50   1     0.04  -0.06   0.01    0.12   0.00  -0.01  -0.12  -0.02   0.02
    51   1    -0.05   0.13  -0.17   -0.03  -0.05  -0.09   0.04   0.07   0.10
    52   1     0.00   0.02   0.33   -0.01  -0.04  -0.05   0.01   0.05   0.10
    53   1     0.08   0.12  -0.02   -0.03  -0.06   0.09   0.04   0.10  -0.12
    54   1     0.03   0.10  -0.12   -0.01  -0.06  -0.08   0.02   0.07   0.08
    55   1    -0.30   0.05  -0.17    0.06   0.01  -0.00  -0.10  -0.00   0.01
    56   1     0.21   0.23  -0.05    0.06  -0.00  -0.01  -0.07   0.01   0.01
    57   1     0.03  -0.23  -0.11   -0.01  -0.05  -0.05   0.01   0.05   0.06
    58   1    -0.11   0.03  -0.06   -0.08   0.10  -0.02   0.05  -0.12   0.03
    59   1    -0.03   0.01  -0.01    0.06   0.06   0.01  -0.09  -0.09  -0.03
    60   1     0.03   0.04  -0.02    0.06   0.06   0.02  -0.08  -0.07  -0.03
    61   1     0.00  -0.01   0.02   -0.07   0.03  -0.09   0.09  -0.01   0.10
    62   1     0.00  -0.01   0.01   -0.07   0.04  -0.05   0.09  -0.03   0.12
    63   1    -0.04   0.01  -0.01   -0.09   0.03   0.09   0.14  -0.04  -0.12
    64   1     0.01   0.00   0.00    0.03  -0.14   0.02  -0.05   0.18  -0.05
    65   1     0.01  -0.01  -0.00   -0.05   0.02   0.06   0.08  -0.05  -0.09
    66   1    -0.02  -0.01  -0.02   -0.07   0.05   0.11   0.09  -0.05  -0.13
    67   1    -0.03   0.00  -0.01   -0.10   0.01  -0.13   0.10  -0.04   0.15
    68   1    -0.01   0.00   0.05   -0.05   0.01   0.08   0.06  -0.03  -0.10
    69   1    -0.01   0.01  -0.02   -0.07   0.02   0.08   0.11  -0.00  -0.16
    70   1     0.00  -0.05  -0.02    0.02  -0.07   0.03  -0.03   0.13  -0.04
    71   1    -0.04   0.02  -0.01    0.02  -0.09   0.02  -0.02   0.13  -0.03
    72   1     0.03   0.01  -0.01   -0.08   0.01   0.08   0.08  -0.01  -0.08
    73   1     0.01  -0.01   0.00    0.13   0.11   0.03  -0.12  -0.12  -0.02
                     55                    56                   57          
                      A                     A                    A          
 Frequencies --    690.2840              745.9769             770.2867      
 Red. masses --      4.0743                3.4291               4.8550      
 Frc consts  --      1.1438                1.1243               1.6972      
 Frac Tr+Rot --    100.0000              100.0000             100.0000      
 IR Inten    --      0.3556                2.8424               0.4378      
  Atom  AN      X      Y      Z       X      Y      Z      X      Y      Z  
     1   6     0.00  -0.01  -0.02    0.01  -0.06  -0.14  -0.01  -0.01  -0.00
     2   6    -0.00   0.00   0.01   -0.01   0.05   0.09   0.01  -0.02   0.01
     3   6     0.00  -0.01  -0.02    0.01  -0.07  -0.14   0.00   0.01  -0.01
     4   6    -0.00   0.01   0.01   -0.00   0.03   0.07   0.01   0.02  -0.01
     5   6     0.00  -0.01  -0.02    0.03  -0.12  -0.23  -0.01   0.01  -0.00
     6   6    -0.00   0.00   0.01   -0.02   0.12   0.25  -0.01  -0.00   0.00
     7  15    -0.01   0.04   0.07    0.00  -0.01  -0.02  -0.03  -0.00   0.01
     8   7     0.00  -0.00   0.00    0.00   0.00   0.00  -0.00  -0.02   0.01
     9   1    -0.00   0.00   0.01   -0.01   0.02   0.03  -0.00  -0.02   0.01
    10   6     0.00   0.00   0.00    0.02   0.01   0.02   0.00   0.00   0.01
    11  29     0.00  -0.00  -0.00    0.00   0.00   0.00   0.00  -0.00   0.00
    12   6    -0.00   0.00   0.00   -0.03   0.01   0.02   0.01  -0.01  -0.01
    13  53    -0.00   0.00   0.00   -0.00  -0.00  -0.00  -0.00   0.00   0.00
    14   6    -0.03  -0.06  -0.09   -0.00  -0.00  -0.02   0.01   0.06   0.08
    15   6    -0.13   0.14  -0.09    0.01  -0.02   0.00  -0.01   0.06   0.04
    16   6    -0.08  -0.15   0.09    0.00   0.00   0.00  -0.00   0.01   0.08
    17   6    -0.04  -0.07   0.07   -0.00  -0.00  -0.00  -0.03  -0.05   0.03
    18   6     0.04   0.02   0.03    0.01   0.01  -0.00  -0.11  -0.03  -0.03
    19   6    -0.05   0.07  -0.02    0.01  -0.00   0.01  -0.04   0.04  -0.03
    20   6     0.00   0.00   0.05   -0.00  -0.00   0.01   0.01   0.03  -0.12
    21   6     0.11  -0.00  -0.04   -0.01   0.01   0.01   0.07  -0.02  -0.04
    22   6     0.18  -0.02  -0.07   -0.02  -0.00  -0.00   0.07   0.04   0.04
    23   6    -0.02   0.06   0.02    0.00   0.01  -0.00   0.04  -0.12  -0.02
    24   6     0.05  -0.01  -0.05    0.01  -0.01  -0.01   0.09  -0.03  -0.13
    25   6    -0.08  -0.11  -0.06    0.02   0.02   0.01   0.13   0.03  -0.07
    26   6     0.11  -0.03   0.09   -0.01   0.00  -0.01   0.03  -0.01  -0.12
    27   6     0.04  -0.01   0.05   -0.01   0.00  -0.00  -0.10   0.02  -0.05
    28   6    -0.02   0.03   0.01   -0.00   0.01   0.00  -0.10   0.18   0.03
    29   6    -0.05  -0.07  -0.03    0.00   0.01   0.01   0.05   0.09   0.07
    30   6    -0.00  -0.00   0.04   -0.00  -0.00  -0.00   0.05  -0.01   0.21
    31   6    -0.01   0.07  -0.02    0.00  -0.00  -0.00  -0.00  -0.10   0.06
    32   6    -0.00   0.13  -0.06   -0.00  -0.00   0.00   0.08  -0.10  -0.07
    33   6    -0.03  -0.01   0.01    0.00  -0.00   0.00  -0.17  -0.09   0.03
    34   1    -0.00   0.01   0.01    0.01  -0.08  -0.17  -0.02   0.03   0.01
    35   1    -0.01   0.03   0.07   -0.04   0.20   0.40   0.00  -0.01   0.03
    36   1    -0.00   0.00   0.01   -0.01   0.07   0.15  -0.03   0.03   0.00
    37   1    -0.01   0.04   0.07   -0.06   0.31   0.62   0.01   0.02   0.01
    38   1     0.00  -0.00   0.00    0.03  -0.03   0.05   0.00   0.01   0.01
    39   1     0.00   0.00   0.00    0.04   0.00   0.05  -0.01   0.00  -0.01
    40   1     0.00  -0.00  -0.00    0.02  -0.02  -0.03   0.02   0.02   0.02
    41   1    -0.01   0.00   0.00   -0.05   0.03   0.02  -0.01   0.01   0.00
    42   1    -0.00  -0.00  -0.01   -0.01  -0.01  -0.04   0.02  -0.01  -0.03
    43   1    -0.00   0.00  -0.00   -0.04   0.05   0.01   0.01   0.00  -0.02
    44   1    -0.10   0.14  -0.05    0.01  -0.03  -0.01  -0.01   0.06   0.04
    45   1    -0.10   0.13  -0.04    0.01  -0.03   0.01  -0.02   0.08   0.03
    46   1    -0.05  -0.11   0.12    0.00   0.01   0.00  -0.00  -0.00   0.08
    47   1    -0.03  -0.09   0.09    0.00   0.01  -0.00  -0.00   0.01   0.08
    48   1    -0.06  -0.15  -0.14   -0.01  -0.00  -0.01  -0.03  -0.03   0.08
    49   1    -0.06  -0.08  -0.10    0.01   0.01  -0.00  -0.11  -0.03  -0.02
    50   1     0.21   0.02  -0.02    0.00   0.02  -0.01  -0.11  -0.04  -0.03
    51   1    -0.06  -0.11  -0.17    0.02   0.01   0.02  -0.05   0.08   0.01
    52   1    -0.02  -0.06  -0.13   -0.00  -0.00   0.01   0.01   0.04  -0.12
    53   1    -0.07  -0.12   0.15   -0.01  -0.01   0.02   0.01   0.04  -0.12
    54   1    -0.01  -0.14  -0.18   -0.00   0.02   0.02   0.09   0.01  -0.01
    55   1     0.17   0.01  -0.02   -0.01  -0.00   0.01   0.08   0.05   0.06
    56   1     0.14  -0.01  -0.02   -0.04  -0.01   0.01   0.07   0.05   0.05
    57   1    -0.02  -0.08  -0.08    0.00   0.01  -0.00   0.04  -0.11  -0.01
    58   1    -0.11   0.15  -0.03    0.01   0.01  -0.01   0.04  -0.13  -0.01
    59   1    -0.08  -0.09  -0.03    0.01   0.02   0.01   0.12   0.03  -0.07
    60   1    -0.08  -0.08  -0.03    0.02   0.02   0.01   0.14   0.04  -0.10
    61   1     0.09  -0.02   0.09   -0.02  -0.00  -0.01   0.04  -0.01  -0.13
    62   1     0.08  -0.03   0.09   -0.00  -0.00  -0.02   0.02  -0.01  -0.13
    63   1     0.10  -0.04  -0.10   -0.02   0.00   0.01  -0.06   0.00  -0.17
    64   1    -0.02   0.13  -0.02   -0.00   0.01   0.00  -0.11   0.20   0.02
    65   1     0.06  -0.03  -0.06   -0.01   0.01   0.00  -0.09   0.17   0.01
    66   1     0.08  -0.06  -0.14   -0.01   0.00   0.02   0.13   0.11   0.00
    67   1     0.08  -0.01   0.10   -0.00  -0.01  -0.00   0.05  -0.02   0.21
    68   1     0.05  -0.01  -0.07   -0.00  -0.00   0.00   0.05  -0.02   0.21
    69   1     0.09  -0.01  -0.12    0.00  -0.00   0.00   0.05  -0.15  -0.00
    70   1    -0.02   0.09  -0.04   -0.00  -0.00   0.00   0.08  -0.09  -0.07
    71   1    -0.03   0.12  -0.03   -0.00  -0.00   0.01   0.10  -0.11  -0.06
    72   1     0.08  -0.00  -0.07   -0.00  -0.01   0.01  -0.17  -0.10   0.03
    73   1    -0.10  -0.11  -0.02    0.01  -0.01   0.01  -0.18  -0.10   0.03
                     58                    59                   60          
                      A                     A                    A          
 Frequencies --    771.8612              776.1508             787.4410      
 Red. masses --      4.4271                4.5669               1.4025      
 Frc consts  --      1.5540                1.6209               0.5124      
 Frac Tr+Rot --    100.0000              100.0000             100.0000      
 IR Inten    --      0.1415                4.2821              35.0756      
  Atom  AN      X      Y      Z       X      Y      Z      X      Y      Z  
     1   6    -0.00   0.01   0.02   -0.12  -0.10   0.03   0.00  -0.01  -0.02
     2   6     0.00  -0.00   0.01    0.15  -0.15   0.09   0.01  -0.04  -0.07
     3   6     0.00   0.01   0.01    0.08   0.24  -0.11   0.00  -0.02  -0.04
     4   6    -0.00   0.01   0.01    0.00   0.14  -0.07   0.01  -0.03  -0.07
     5   6    -0.00  -0.00  -0.01   -0.13   0.05  -0.04  -0.01   0.06   0.12
     6   6    -0.00  -0.01  -0.02   -0.15  -0.07   0.02   0.00  -0.00  -0.01
     7  15    -0.00   0.02   0.04    0.02   0.04  -0.02  -0.00   0.00   0.00
     8   7    -0.00  -0.00   0.00   -0.03  -0.18   0.09  -0.00   0.00   0.00
     9   1     0.00  -0.00   0.00   -0.01  -0.18   0.09   0.00  -0.00  -0.01
    10   6     0.00   0.00   0.00    0.05   0.03   0.11  -0.02  -0.01  -0.03
    11  29    -0.00   0.00   0.00    0.00   0.00  -0.00   0.00  -0.00   0.00
    12   6    -0.00   0.00   0.00    0.08  -0.07  -0.08   0.02  -0.01  -0.01
    13  53     0.00   0.00   0.00   -0.00   0.00  -0.00  -0.00  -0.00   0.00
    14   6    -0.03  -0.07  -0.09   -0.00  -0.00  -0.01   0.00  -0.01  -0.01
    15   6     0.00  -0.09  -0.08   -0.00  -0.00  -0.00   0.01  -0.00  -0.00
    16   6    -0.01  -0.03  -0.12   -0.00  -0.00   0.00   0.00  -0.00  -0.01
    17   6     0.05   0.10  -0.05   -0.00  -0.01  -0.00   0.01   0.01  -0.00
    18   6     0.19   0.06   0.05    0.01   0.00  -0.00   0.00  -0.00   0.00
    19   6     0.07  -0.07   0.06    0.01  -0.00   0.00  -0.00  -0.00  -0.00
    20   6    -0.03  -0.05   0.19   -0.00  -0.00   0.01   0.00  -0.01   0.01
    21   6    -0.10   0.01   0.04   -0.00   0.00   0.00  -0.01  -0.00   0.01
    22   6    -0.07  -0.07  -0.07   -0.00  -0.00  -0.01  -0.01  -0.01  -0.01
    23   6    -0.08   0.19   0.03   -0.00   0.01  -0.00  -0.00   0.02   0.00
    24   6     0.04  -0.01  -0.05   -0.00   0.00  -0.00   0.00  -0.00  -0.01
    25   6     0.05  -0.00  -0.04   -0.01   0.00   0.01   0.00   0.00  -0.00
    26   6     0.03  -0.01  -0.06   -0.01   0.00   0.01   0.00   0.00   0.00
    27   6    -0.06   0.02  -0.04    0.01  -0.00   0.01   0.00  -0.00   0.00
    28   6    -0.05   0.11   0.02    0.01  -0.02  -0.00  -0.00   0.00  -0.00
    29   6     0.04   0.04   0.02   -0.01  -0.01  -0.01   0.00   0.01   0.00
    30   6     0.03  -0.00   0.12   -0.01   0.00  -0.02   0.00  -0.00   0.01
    31   6     0.00  -0.06   0.04   -0.00   0.01   0.00  -0.00  -0.00   0.00
    32   6     0.05  -0.04  -0.04   -0.00  -0.00   0.01   0.00  -0.00  -0.00
    33   6    -0.10  -0.06   0.02    0.02   0.01  -0.00  -0.00   0.00  -0.00
    34   1     0.00  -0.03  -0.06   -0.17   0.12  -0.07  -0.04   0.18   0.39
    35   1     0.01  -0.06  -0.11    0.06  -0.23   0.14  -0.05   0.25   0.51
    36   1     0.01  -0.04  -0.10   -0.17   0.32  -0.15  -0.05   0.25   0.53
    37   1     0.01  -0.04  -0.08    0.04  -0.00   0.03  -0.03   0.14   0.28
    38   1     0.00   0.00   0.00    0.07   0.15   0.07  -0.02   0.00  -0.03
    39   1    -0.00   0.00  -0.00   -0.06   0.02  -0.14  -0.02  -0.00  -0.02
    40   1     0.00   0.00   0.01    0.17   0.19   0.23  -0.01   0.02   0.00
    41   1    -0.00   0.00   0.00   -0.08   0.11   0.05   0.03  -0.02  -0.01
    42   1     0.01   0.00  -0.01    0.23  -0.06  -0.26   0.00  -0.01   0.02
    43   1    -0.00   0.00  -0.00    0.09   0.04  -0.15   0.03  -0.03  -0.01
    44   1    -0.01  -0.09  -0.09   -0.00  -0.01  -0.01   0.00   0.01   0.02
    45   1    -0.02  -0.11  -0.10   -0.00  -0.00  -0.01   0.01  -0.01   0.00
    46   1    -0.02  -0.05  -0.13    0.00   0.00   0.00  -0.00  -0.00  -0.01
    47   1    -0.01  -0.05  -0.14    0.00   0.00   0.00  -0.00  -0.01  -0.01
    48   1     0.04   0.06  -0.16   -0.01  -0.01  -0.01   0.02   0.00  -0.01
    49   1     0.18   0.05   0.04    0.01   0.01  -0.00   0.00  -0.01   0.01
    50   1     0.20   0.06   0.05    0.00   0.01  -0.01   0.01  -0.01   0.01
    51   1     0.07  -0.17  -0.02    0.01  -0.00  -0.00   0.00  -0.01  -0.01
    52   1    -0.04  -0.05   0.21   -0.00  -0.00   0.00   0.01  -0.00   0.03
    53   1    -0.04  -0.04   0.19   -0.01  -0.01   0.02   0.02  -0.00   0.00
    54   1    -0.16  -0.05  -0.03   -0.01   0.00  -0.00  -0.01  -0.00   0.01
    55   1    -0.08  -0.07  -0.10    0.01  -0.01  -0.00  -0.02  -0.01  -0.01
    56   1    -0.07  -0.07  -0.09   -0.01  -0.01  -0.00  -0.00  -0.00  -0.01
    57   1    -0.08   0.19   0.04    0.00   0.01  -0.00  -0.00   0.02  -0.00
    58   1    -0.08   0.18   0.04    0.01   0.01  -0.00  -0.00   0.02   0.00
    59   1     0.05  -0.01  -0.05   -0.01   0.02   0.03   0.01   0.00  -0.00
    60   1     0.06  -0.00  -0.06   -0.01   0.01   0.02   0.00   0.00  -0.00
    61   1     0.06  -0.02  -0.07   -0.02   0.01   0.01  -0.00   0.01  -0.01
    62   1     0.04  -0.02  -0.08   -0.03   0.01   0.01  -0.02   0.01   0.01
    63   1    -0.04   0.01  -0.11    0.01   0.00   0.03   0.01  -0.00  -0.01
    64   1    -0.04   0.11   0.02    0.01  -0.03  -0.00  -0.01   0.00  -0.01
    65   1    -0.05   0.11   0.02    0.01  -0.02   0.00  -0.01   0.00  -0.00
    66   1     0.10   0.05  -0.03   -0.02  -0.01   0.00   0.00   0.01  -0.00
    67   1     0.02   0.01   0.11    0.00   0.01  -0.02   0.00  -0.00   0.01
    68   1     0.03   0.00   0.13   -0.00   0.01  -0.03   0.00  -0.00   0.01
    69   1     0.05  -0.09  -0.00   -0.02   0.02   0.02  -0.01  -0.00  -0.00
    70   1     0.05  -0.03  -0.05   -0.01  -0.01   0.01   0.00   0.00  -0.00
    71   1     0.07  -0.04  -0.06   -0.01  -0.00   0.01   0.01  -0.01  -0.00
    72   1    -0.10  -0.06   0.02    0.02   0.02  -0.01  -0.00   0.00  -0.00
    73   1    -0.11  -0.07   0.02    0.01   0.01  -0.01  -0.00   0.01  -0.01
                     61                    62                   63          
                      A                     A                    A          
 Frequencies --    814.3468              816.7219             819.4522      
 Red. masses --      3.2328                3.0620               2.8796      
 Frc consts  --      1.2631                1.2034               1.1393      
 Frac Tr+Rot --    100.0000              100.0000             100.0000      
 IR Inten    --      0.0805                0.0301               0.0202      
  Atom  AN      X      Y      Z       X      Y      Z      X      Y      Z  
     1   6    -0.00   0.00   0.01   -0.00  -0.01  -0.01   0.00  -0.00   0.00
     2   6     0.00  -0.01  -0.00   -0.00   0.00   0.01   0.00   0.00   0.00
     3   6     0.00   0.00  -0.00   -0.00   0.00   0.00   0.00   0.00   0.01
     4   6    -0.00  -0.00  -0.01   -0.00   0.01   0.01  -0.00   0.00   0.01
     5   6    -0.00   0.01   0.01    0.00  -0.01  -0.01  -0.00  -0.00  -0.00
     6   6    -0.00  -0.01  -0.01   -0.00   0.00   0.01   0.00  -0.00  -0.01
     7  15     0.02   0.00  -0.01    0.00   0.01   0.02  -0.01   0.00   0.01
     8   7    -0.00  -0.00   0.00    0.00  -0.00  -0.00   0.00   0.00  -0.00
     9   1    -0.01  -0.00  -0.00   -0.00  -0.00   0.00   0.00  -0.00  -0.00
    10   6     0.00   0.00   0.00    0.00   0.00   0.00   0.00  -0.00  -0.00
    11  29    -0.00   0.00   0.00   -0.00  -0.00  -0.00   0.00  -0.00  -0.00
    12   6     0.00  -0.00  -0.00   -0.00   0.00   0.00  -0.00   0.00   0.00
    13  53    -0.00   0.00  -0.00   -0.00   0.00   0.00   0.00  -0.00   0.00
    14   6    -0.00  -0.04  -0.08    0.02  -0.12  -0.12   0.04   0.05   0.01
    15   6     0.03  -0.03  -0.00    0.04   0.05   0.07   0.01   0.01  -0.04
    16   6     0.02   0.03   0.02    0.05   0.02  -0.05   0.01   0.01   0.09
    17   6    -0.02  -0.06   0.05    0.05  -0.04   0.06  -0.02  -0.08   0.01
    18   6    -0.06   0.01  -0.02   -0.10  -0.07   0.02  -0.05   0.02  -0.05
    19   6     0.01   0.04  -0.00   -0.09   0.13  -0.08   0.06  -0.01  -0.01
    20   6     0.01   0.01   0.03    0.11  -0.01  -0.03   0.00  -0.03   0.10
    21   6     0.01   0.03   0.01   -0.01   0.00   0.08  -0.09   0.04   0.01
    22   6    -0.06  -0.01  -0.01   -0.12  -0.07  -0.04  -0.02  -0.02  -0.05
    23   6     0.05  -0.01  -0.01    0.01   0.10   0.02   0.05   0.02  -0.05
    24   6    -0.10   0.01   0.20   -0.04   0.02   0.00  -0.01  -0.06  -0.05
    25   6    -0.05  -0.08   0.00    0.00   0.00  -0.03   0.11   0.02  -0.06
    26   6     0.07  -0.04  -0.04   -0.01   0.01   0.07  -0.03  -0.03   0.04
    27   6    -0.13   0.01  -0.12    0.06  -0.01   0.01   0.04  -0.08   0.04
    28   6    -0.00   0.14   0.02   -0.01  -0.04  -0.04  -0.10   0.03  -0.03
    29   6     0.10   0.00   0.02    0.00   0.05  -0.01   0.04   0.08   0.08
    30   6     0.01  -0.04  -0.06    0.02   0.01   0.08  -0.03  -0.09   0.04
    31   6     0.06  -0.00  -0.03   -0.02  -0.07   0.01  -0.05   0.07  -0.08
    32   6    -0.05   0.13   0.03    0.02  -0.02  -0.05  -0.06   0.02   0.03
    33   6     0.00  -0.10   0.03   -0.02   0.03  -0.04   0.12   0.05  -0.02
    34   1    -0.01   0.02   0.01   -0.00   0.00  -0.01   0.00   0.00   0.02
    35   1    -0.00  -0.00   0.02    0.00  -0.02  -0.04   0.00  -0.01  -0.03
    36   1    -0.01   0.02   0.03    0.00  -0.03  -0.07   0.01  -0.02  -0.04
    37   1    -0.00   0.01   0.02    0.01  -0.02  -0.05   0.00  -0.02  -0.05
    38   1     0.00   0.01   0.00    0.00   0.00   0.00   0.00  -0.00   0.00
    39   1    -0.00   0.00  -0.01    0.00   0.00   0.00   0.00  -0.00   0.00
    40   1     0.00   0.01   0.01    0.00  -0.00   0.00  -0.00  -0.00  -0.00
    41   1     0.00   0.00   0.00   -0.00   0.00   0.00   0.00  -0.00  -0.00
    42   1     0.01  -0.00  -0.00    0.00   0.00  -0.00  -0.00   0.00   0.00
    43   1     0.00  -0.00  -0.00   -0.00   0.00   0.00  -0.00  -0.00   0.00
    44   1     0.01   0.01   0.05    0.10   0.07   0.22  -0.09   0.06  -0.03
    45   1     0.03  -0.08   0.03    0.13   0.03   0.24  -0.04  -0.09  -0.06
    46   1     0.05   0.11   0.03    0.03   0.14  -0.14   0.01   0.06   0.09
    47   1     0.04   0.11   0.05   -0.00   0.09   0.06   0.00   0.04   0.13
    48   1    -0.00  -0.06   0.08    0.21  -0.10   0.11   0.01  -0.11  -0.03
    49   1    -0.09   0.01  -0.07   -0.13  -0.20   0.02  -0.04   0.12  -0.07
    50   1    -0.01   0.03  -0.05   -0.01  -0.13   0.04  -0.10   0.07  -0.07
    51   1     0.06   0.09  -0.01   -0.03   0.17  -0.10   0.16   0.02  -0.09
    52   1     0.02  -0.02  -0.03    0.24  -0.11  -0.11   0.03  -0.04   0.11
    53   1     0.00  -0.04   0.06    0.17  -0.12   0.04   0.03  -0.03   0.09
    54   1     0.03   0.09   0.02    0.04  -0.04   0.19  -0.10   0.11  -0.05
    55   1    -0.04  -0.00   0.02   -0.17  -0.05  -0.06   0.06  -0.07  -0.09
    56   1    -0.09  -0.02   0.01   -0.09  -0.01  -0.03  -0.03  -0.10  -0.11
    57   1     0.09  -0.03  -0.07    0.06   0.03  -0.09   0.15   0.10  -0.09
    58   1     0.05   0.03  -0.05   -0.02   0.19  -0.04   0.14   0.02  -0.08
    59   1    -0.12  -0.13  -0.09    0.07  -0.02  -0.04   0.10  -0.02  -0.12
    60   1     0.00  -0.08  -0.14   -0.02  -0.07  -0.02   0.14  -0.02  -0.14
    61   1     0.24  -0.05  -0.13   -0.05   0.01   0.10  -0.09   0.06  -0.05
    62   1     0.27  -0.06  -0.04   -0.04   0.01   0.06  -0.05   0.06   0.16
    63   1    -0.13  -0.05  -0.15    0.08   0.01  -0.02  -0.01  -0.24   0.04
    64   1     0.05   0.03   0.10   -0.05  -0.08  -0.05  -0.18   0.03  -0.09
    65   1    -0.02   0.22   0.14   -0.09  -0.04  -0.06  -0.19  -0.03  -0.13
    66   1     0.23  -0.09   0.07   -0.03   0.12  -0.08   0.02   0.06   0.12
    67   1    -0.09  -0.05  -0.14    0.02   0.03   0.07  -0.03  -0.20   0.07
    68   1    -0.05  -0.08   0.06    0.03   0.04   0.09  -0.06  -0.25   0.00
    69   1     0.19  -0.03  -0.04   -0.06  -0.10  -0.03  -0.15   0.02  -0.16
    70   1    -0.03   0.08  -0.04    0.04   0.06  -0.06  -0.09   0.07   0.13
    71   1    -0.09   0.19  -0.02    0.10  -0.03  -0.09  -0.03  -0.06   0.12
    72   1    -0.04  -0.19   0.19   -0.09   0.09  -0.08   0.13   0.04  -0.01
    73   1     0.12  -0.06   0.13   -0.04   0.09  -0.07   0.12   0.04  -0.01
                     64                    65                   66          
                      A                     A                    A          
 Frequencies --    822.5924              826.1015             827.6466      
 Red. masses --      2.9076                2.9583               3.4695      
 Frc consts  --      1.1592                1.1895               1.4002      
 Frac Tr+Rot --    100.0000              100.0000             100.0000      
 IR Inten    --      0.2279                0.0710               0.9322      
  Atom  AN      X      Y      Z       X      Y      Z      X      Y      Z  
     1   6    -0.00   0.01   0.00   -0.00   0.00   0.01  -0.00  -0.00  -0.00
     2   6    -0.01   0.01  -0.01    0.00   0.00  -0.00  -0.00   0.00   0.00
     3   6    -0.00  -0.01   0.01    0.00   0.00  -0.00   0.00  -0.00  -0.00
     4   6     0.01  -0.00  -0.00   -0.01  -0.00  -0.00   0.00   0.00  -0.00
     5   6     0.00   0.00   0.01   -0.00  -0.00   0.00  -0.00  -0.00  -0.01
     6   6     0.00  -0.01  -0.01    0.00  -0.00   0.00  -0.00   0.01   0.02
     7  15    -0.01  -0.01   0.03    0.03   0.00   0.01   0.01  -0.03  -0.04
     8   7     0.00   0.00  -0.00   -0.00  -0.00   0.00  -0.00  -0.00  -0.00
     9   1     0.00   0.00  -0.00    0.00  -0.00   0.00   0.00  -0.00  -0.00
    10   6    -0.00  -0.00  -0.00   -0.00  -0.00  -0.00   0.00   0.00   0.00
    11  29    -0.00   0.00   0.00   -0.00   0.00  -0.00  -0.00   0.00   0.00
    12   6    -0.00   0.00   0.00   -0.00  -0.00  -0.00  -0.00  -0.00  -0.00
    13  53     0.00  -0.00   0.00    0.00  -0.00   0.00   0.00  -0.00  -0.00
    14   6    -0.00  -0.00  -0.09   -0.06  -0.05  -0.08   0.06   0.14   0.16
    15   6     0.03  -0.06  -0.06    0.00  -0.09  -0.04  -0.03   0.07  -0.00
    16   6     0.02   0.05   0.09   -0.01   0.03  -0.04  -0.01  -0.05   0.10
    17   6    -0.07  -0.11   0.08   -0.07   0.02   0.03   0.03  -0.00  -0.06
    18   6    -0.07   0.07  -0.06    0.06   0.07   0.02  -0.01  -0.02  -0.04
    19   6     0.09   0.00   0.02    0.01  -0.03   0.07   0.04  -0.06  -0.03
    20   6    -0.03  -0.01   0.12   -0.07   0.05  -0.02   0.00  -0.05   0.04
    21   6    -0.02   0.07  -0.02    0.13   0.02  -0.06  -0.13  -0.01   0.01
    22   6    -0.06  -0.00  -0.04   -0.01   0.05   0.06   0.07  -0.01  -0.03
    23   6     0.10  -0.05  -0.05    0.01  -0.11   0.02  -0.01   0.05  -0.04
    24   6     0.05   0.03  -0.05   -0.09   0.02   0.06  -0.12   0.06   0.13
    25   6    -0.04   0.02   0.04   -0.00  -0.02  -0.05  -0.08  -0.03  -0.01
    26   6     0.00   0.03  -0.02   -0.02  -0.00   0.11   0.02   0.01   0.09
    27   6     0.02   0.05   0.02    0.07  -0.03   0.01   0.03   0.03  -0.04
    28   6     0.06  -0.06   0.02   -0.04  -0.03  -0.06   0.03  -0.04  -0.04
    29   6    -0.06  -0.06  -0.05    0.04   0.10  -0.00   0.02   0.06  -0.04
    30   6     0.01   0.07  -0.00    0.03  -0.02   0.11   0.05   0.04   0.07
    31   6     0.01  -0.03   0.05   -0.03  -0.09  -0.01   0.02  -0.15   0.04
    32   6     0.06  -0.06  -0.03   -0.01   0.02  -0.05   0.02   0.04  -0.06
    33   6    -0.09  -0.01   0.00    0.02   0.05  -0.06  -0.06   0.00  -0.05
    34   1    -0.00   0.00   0.01   -0.00  -0.01   0.00  -0.00  -0.01  -0.03
    35   1     0.00   0.02  -0.01    0.00   0.01   0.01   0.00   0.01   0.00
    36   1     0.00  -0.01   0.00    0.01   0.01   0.02   0.00   0.01   0.01
    37   1     0.01  -0.00  -0.01   -0.01  -0.00   0.02  -0.00   0.01   0.03
    38   1    -0.00  -0.00  -0.01   -0.00  -0.00  -0.00   0.00   0.00   0.00
    39   1    -0.00  -0.00  -0.00   -0.00  -0.00  -0.00   0.00   0.00   0.00
    40   1    -0.00  -0.00  -0.00   -0.00   0.00  -0.00   0.00   0.00   0.00
    41   1     0.00  -0.00  -0.00   -0.00  -0.00   0.00  -0.00   0.00   0.00
    42   1    -0.00   0.00   0.00   -0.00  -0.00   0.00   0.00  -0.00  -0.00
    43   1    -0.00  -0.00   0.00    0.00  -0.00  -0.00   0.00   0.00  -0.00
    44   1    -0.05  -0.00  -0.02    0.04  -0.13  -0.08  -0.10   0.08  -0.07
    45   1    -0.00  -0.18  -0.07    0.01  -0.04  -0.05  -0.09   0.04  -0.08
    46   1     0.08   0.17   0.14    0.05   0.04   0.07  -0.07  -0.12   0.02
    47   1     0.08   0.17   0.11    0.07   0.05  -0.11  -0.08  -0.11   0.11
    48   1    -0.09  -0.10   0.08   -0.21   0.10   0.05   0.07  -0.05  -0.12
    49   1    -0.13   0.17  -0.19    0.01   0.08  -0.08   0.07   0.07   0.05
    50   1    -0.03   0.15  -0.13    0.14   0.10  -0.03  -0.15  -0.01  -0.00
    51   1     0.20   0.08  -0.05   -0.05  -0.05   0.13   0.09  -0.06  -0.08
    52   1    -0.06  -0.01   0.06   -0.22   0.10  -0.08   0.07  -0.03   0.15
    53   1    -0.06  -0.03   0.15   -0.16   0.05   0.01   0.08   0.02  -0.04
    54   1    -0.03   0.24  -0.10    0.13   0.10  -0.08  -0.16  -0.04  -0.03
    55   1     0.03  -0.01   0.03   -0.02   0.11   0.20   0.13  -0.09  -0.15
    56   1    -0.13  -0.09  -0.04   -0.07   0.07   0.15   0.11  -0.08  -0.14
    57   1     0.20  -0.01  -0.14   -0.06  -0.18   0.03   0.05   0.17   0.01
    58   1     0.15  -0.00  -0.10   -0.06  -0.10   0.02   0.10  -0.02  -0.01
    59   1    -0.02   0.06   0.10    0.09  -0.08  -0.12   0.02  -0.08  -0.06
    60   1    -0.08   0.05   0.14   -0.02  -0.14  -0.10  -0.10  -0.14  -0.02
    61   1    -0.03  -0.02   0.07   -0.03   0.01   0.09   0.06  -0.03   0.13
    62   1    -0.06  -0.03  -0.10   -0.02   0.02   0.13   0.06  -0.03   0.04
    63   1     0.05   0.18   0.02    0.07  -0.06  -0.02   0.07   0.11  -0.08
    64   1     0.09  -0.01   0.02   -0.09  -0.13  -0.07   0.03  -0.17  -0.01
    65   1     0.14  -0.06   0.03   -0.19  -0.02  -0.08  -0.07   0.02   0.02
    66   1    -0.10  -0.01  -0.09    0.02   0.18  -0.09   0.01   0.13  -0.14
    67   1     0.05   0.13   0.01   -0.01  -0.02   0.07  -0.00   0.10   0.01
    68   1     0.06   0.18  -0.02    0.01  -0.03   0.15   0.04   0.14   0.16
    69   1     0.05  -0.00   0.10   -0.11  -0.15  -0.11   0.03  -0.18  -0.01
    70   1     0.07  -0.09  -0.07    0.02   0.12  -0.06   0.08   0.09  -0.16
    71   1     0.03  -0.03  -0.05    0.11   0.01  -0.11   0.11   0.09  -0.19
    72   1    -0.07   0.03  -0.06   -0.10   0.12  -0.08  -0.21   0.07  -0.05
    73   1    -0.12  -0.02  -0.03    0.02   0.14  -0.08  -0.03   0.12  -0.05
                     67                    68                   69          
                      A                     A                    A          
 Frequencies --    894.9583              899.4427             901.4799      
 Red. masses --      1.3775                1.6797               1.6288      
 Frc consts  --      0.6501                0.8006               0.7799      
 Frac Tr+Rot --    100.0000              100.0000             100.0000      
 IR Inten    --      0.3047                0.7255               0.0170      
  Atom  AN      X      Y      Z       X      Y      Z      X      Y      Z  
     1   6    -0.01   0.04   0.08    0.01   0.00  -0.00   0.01   0.01   0.02
     2   6    -0.00   0.02   0.05   -0.00   0.00  -0.00  -0.00   0.01   0.01
     3   6     0.00  -0.01  -0.03   -0.00  -0.01   0.00  -0.00  -0.01  -0.00
     4   6     0.01  -0.05  -0.10    0.00  -0.00   0.00   0.00  -0.01  -0.02
     5   6    -0.00   0.02   0.04   -0.00   0.00  -0.00  -0.00   0.01   0.01
     6   6     0.00  -0.02  -0.03    0.01   0.01   0.00   0.01  -0.00  -0.01
     7  15    -0.00   0.00   0.00    0.00  -0.00  -0.00  -0.00  -0.00  -0.00
     8   7     0.01   0.01   0.01   -0.04   0.00  -0.01  -0.02   0.00  -0.00
     9   1     0.02   0.00   0.02   -0.04   0.01  -0.01  -0.03   0.01  -0.00
    10   6    -0.01  -0.01  -0.03    0.01   0.01   0.03   0.00   0.01   0.01
    11  29    -0.00  -0.00   0.00    0.00   0.00  -0.00   0.00  -0.00  -0.00
    12   6     0.01  -0.00  -0.00    0.01  -0.01  -0.02   0.01  -0.01  -0.02
    13  53     0.00  -0.00   0.00    0.00   0.00  -0.00  -0.00   0.00  -0.00
    14   6    -0.01  -0.01   0.01   -0.01   0.00  -0.00   0.06   0.00  -0.01
    15   6    -0.04  -0.02   0.02    0.01   0.00   0.00   0.00   0.03  -0.06
    16   6     0.02   0.02  -0.01   -0.01   0.00  -0.00   0.06  -0.06   0.01
    17   6     0.01  -0.01   0.00    0.00   0.00   0.00  -0.02   0.01  -0.01
    18   6     0.00  -0.01  -0.02    0.00  -0.00  -0.00  -0.02   0.07   0.10
    19   6     0.00   0.01  -0.00    0.00  -0.00  -0.00  -0.02  -0.01   0.03
    20   6     0.02   0.03   0.01   -0.01  -0.00  -0.00   0.02  -0.05  -0.03
    21   6    -0.00   0.01  -0.00   -0.00  -0.00   0.00   0.00  -0.00  -0.01
    22   6     0.01  -0.01  -0.02    0.00   0.00  -0.00  -0.05   0.03   0.05
    23   6    -0.01  -0.00   0.00    0.01   0.00   0.01  -0.02  -0.01  -0.07
    24   6    -0.00   0.00  -0.00    0.01   0.07  -0.00  -0.02   0.00  -0.01
    25   6     0.00   0.00  -0.00   -0.03  -0.03  -0.07   0.00   0.00   0.01
    26   6     0.00   0.00  -0.00    0.03   0.08   0.00   0.03   0.01   0.00
    27   6     0.00  -0.00   0.01   -0.01  -0.04   0.00  -0.00   0.01   0.00
    28   6    -0.01  -0.00   0.00   -0.06  -0.02   0.10  -0.02  -0.01   0.00
    29   6     0.00   0.00  -0.00    0.01  -0.00   0.02   0.01  -0.01   0.01
    30   6     0.00  -0.00   0.00    0.02   0.03  -0.00   0.03   0.00  -0.02
    31   6    -0.00   0.00  -0.00   -0.01  -0.00  -0.02   0.00   0.00   0.00
    32   6    -0.00  -0.01  -0.00    0.00  -0.04   0.07  -0.03  -0.02  -0.02
    33   6     0.00   0.00   0.00    0.03  -0.04  -0.10  -0.00   0.01   0.02
    34   1     0.04  -0.22  -0.49    0.02  -0.01  -0.00   0.02  -0.05  -0.10
    35   1     0.03  -0.16  -0.32   -0.00   0.00  -0.00   0.00  -0.04  -0.08
    36   1    -0.02   0.09   0.18    0.00  -0.01   0.01  -0.00   0.01   0.04
    37   1    -0.06   0.28   0.56   -0.00   0.00   0.01  -0.01   0.06   0.13
    38   1    -0.02  -0.02  -0.03    0.04   0.03   0.06   0.02   0.02   0.03
    39   1    -0.00  -0.01  -0.00    0.01  -0.00  -0.01   0.00  -0.00  -0.01
    40   1    -0.01   0.00  -0.01    0.02   0.00  -0.01   0.01   0.00  -0.01
    41   1    -0.00  -0.00  -0.01    0.01   0.01   0.01   0.00   0.01   0.00
    42   1     0.00  -0.02  -0.01    0.01   0.01   0.01   0.01   0.00   0.00
    43   1    -0.02   0.01   0.01    0.05  -0.02  -0.05   0.03  -0.02  -0.03
    44   1     0.09  -0.11  -0.05   -0.00   0.01   0.01  -0.13   0.11  -0.01
    45   1    -0.01   0.13  -0.02    0.01  -0.02   0.01  -0.02  -0.13   0.00
    46   1     0.00   0.03  -0.03    0.00  -0.02   0.03  -0.06   0.11  -0.24
    47   1    -0.01   0.02   0.02    0.02   0.00  -0.03  -0.17  -0.06   0.25
    48   1     0.01   0.00   0.04    0.00  -0.00  -0.00  -0.05   0.00  -0.07
    49   1     0.06   0.06   0.04    0.01   0.01   0.01  -0.27  -0.19  -0.21
    50   1    -0.10  -0.01   0.01   -0.02   0.00  -0.00   0.43   0.05  -0.04
    51   1     0.02   0.02  -0.02    0.00   0.01   0.00  -0.03  -0.08  -0.02
    52   1     0.03  -0.03  -0.12    0.00   0.00   0.02  -0.02   0.04   0.14
    53   1    -0.04  -0.07   0.10    0.00   0.01  -0.01   0.11   0.06  -0.14
    54   1    -0.02  -0.02  -0.02   -0.01  -0.00  -0.01   0.08   0.05   0.10
    55   1     0.02  -0.01  -0.01    0.01   0.00   0.00  -0.02   0.01   0.03
    56   1     0.00  -0.02  -0.01    0.00  -0.00  -0.00  -0.05   0.01   0.04
    57   1     0.01   0.02  -0.00    0.01  -0.02  -0.02  -0.07   0.20   0.15
    58   1    -0.01  -0.01   0.01   -0.02   0.03  -0.01   0.19  -0.20   0.02
    59   1     0.01   0.00  -0.00    0.12  -0.01  -0.01  -0.02   0.00   0.00
    60   1    -0.00  -0.01   0.00   -0.09  -0.14  -0.00   0.01   0.02  -0.00
    61   1     0.00  -0.01   0.02    0.07  -0.13   0.26   0.03  -0.04   0.07
    62   1     0.01  -0.01  -0.01   -0.13  -0.10  -0.25  -0.01  -0.03  -0.06
    63   1    -0.00  -0.01   0.01   -0.01  -0.06  -0.01   0.00  -0.02  -0.03
    64   1    -0.00   0.01  -0.00   -0.08   0.41  -0.06  -0.03   0.05  -0.02
    65   1     0.00  -0.02  -0.01    0.21  -0.26  -0.20   0.03  -0.04  -0.03
    66   1    -0.00   0.00  -0.00    0.12  -0.00  -0.06  -0.02  -0.00   0.01
    67   1    -0.00   0.00  -0.00   -0.00   0.07  -0.04  -0.06   0.02  -0.10
    68   1    -0.00  -0.01   0.01   -0.02  -0.05   0.04  -0.02   0.02   0.10
    69   1    -0.01   0.00  -0.00   -0.11   0.07   0.06   0.00   0.02   0.03
    70   1    -0.00   0.01   0.01   -0.00  -0.13   0.02  -0.01   0.14   0.04
    71   1     0.01  -0.01   0.00   -0.08   0.03   0.02   0.10  -0.10   0.02
    72   1     0.01   0.00  -0.00   -0.29  -0.08   0.19   0.07  -0.01  -0.01
    73   1    -0.00  -0.00  -0.00    0.27   0.29   0.03  -0.05  -0.04  -0.02
                     70                    71                   72          
                      A                     A                    A          
 Frequencies --    902.5409              902.8136             904.3671      
 Red. masses --      1.7306                2.7024               1.5730      
 Frc consts  --      0.8306                1.2978               0.7580      
 Frac Tr+Rot --    100.0000              100.0000             100.0000      
 IR Inten    --      2.3196                5.5508               0.4142      
  Atom  AN      X      Y      Z       X      Y      Z      X      Y      Z  
     1   6     0.03   0.00  -0.00   -0.09  -0.01  -0.01   0.01  -0.00  -0.00
     2   6    -0.01   0.01  -0.01    0.03  -0.02   0.00  -0.00   0.00  -0.00
     3   6    -0.01  -0.02   0.01    0.02   0.07  -0.03  -0.00  -0.00   0.00
     4   6     0.00  -0.01   0.01   -0.01   0.03   0.00  -0.00  -0.00   0.01
     5   6    -0.00   0.01  -0.00    0.01  -0.02   0.00  -0.00   0.00  -0.00
     6   6     0.01   0.01  -0.00   -0.04  -0.02   0.01   0.00   0.00   0.00
     7  15     0.00  -0.00  -0.00    0.00   0.00  -0.01  -0.00  -0.00  -0.00
     8   7    -0.07   0.00  -0.01    0.21  -0.01   0.03  -0.02   0.00  -0.00
     9   1    -0.09   0.01  -0.02    0.26  -0.05   0.06  -0.02   0.00  -0.01
    10   6     0.02   0.03   0.05   -0.04  -0.08  -0.15   0.00   0.01   0.01
    11  29     0.00   0.00  -0.00   -0.00  -0.00   0.00  -0.00   0.00  -0.00
    12   6     0.03  -0.02  -0.05   -0.08   0.07   0.14   0.01  -0.01  -0.01
    13  53    -0.00   0.00  -0.00    0.00  -0.00   0.00   0.00   0.00  -0.00
    14   6    -0.02   0.01  -0.00    0.00  -0.00   0.00   0.00  -0.01   0.01
    15   6     0.01  -0.01   0.02    0.00   0.00  -0.01  -0.02  -0.00  -0.00
    16   6    -0.03   0.02  -0.00   -0.00   0.01   0.00   0.02   0.01   0.00
    17   6     0.01  -0.00   0.01   -0.00   0.00  -0.00  -0.00   0.00  -0.00
    18   6     0.01  -0.02  -0.04    0.00  -0.00   0.00   0.00  -0.00   0.00
    19   6     0.01   0.00  -0.01    0.00  -0.00  -0.00   0.00   0.00   0.00
    20   6    -0.02   0.01   0.00    0.00   0.01   0.00   0.01   0.02   0.01
    21   6     0.00  -0.00   0.00    0.00   0.00   0.00  -0.00   0.01  -0.00
    22   6     0.01  -0.00  -0.02    0.00  -0.01   0.01  -0.00  -0.01   0.01
    23   6     0.02   0.01   0.04   -0.00  -0.00  -0.01  -0.02  -0.01  -0.02
    24   6    -0.04   0.00  -0.02   -0.02   0.02  -0.02  -0.02   0.00  -0.02
    25   6    -0.00   0.02   0.04   -0.02   0.02  -0.00  -0.06   0.10  -0.06
    26   6     0.07   0.01   0.00    0.05   0.02   0.01   0.01  -0.10   0.00
    27   6    -0.01   0.02   0.00   -0.01  -0.00  -0.00  -0.01  -0.02   0.01
    28   6    -0.05  -0.02  -0.00   -0.05  -0.01   0.03   0.01   0.00   0.05
    29   6     0.02  -0.02   0.01    0.02  -0.02   0.01  -0.00   0.01  -0.01
    30   6     0.10  -0.01  -0.04    0.07  -0.01  -0.03   0.05  -0.06  -0.02
    31   6     0.01   0.00   0.01    0.01   0.00   0.00   0.03   0.01   0.02
    32   6    -0.09  -0.04  -0.05   -0.05  -0.04  -0.01   0.04   0.01   0.05
    33   6    -0.01   0.04   0.06   -0.00   0.02   0.01  -0.04   0.05  -0.01
    34   1     0.03  -0.01   0.03   -0.11   0.09   0.03   0.01   0.00   0.03
    35   1    -0.01   0.01   0.01    0.03   0.01   0.06  -0.01   0.01   0.01
    36   1     0.01  -0.03   0.01   -0.02   0.07  -0.07   0.01  -0.01  -0.00
    37   1     0.00  -0.01  -0.02    0.01  -0.03  -0.09   0.00  -0.01  -0.02
    38   1     0.08   0.05   0.11   -0.23  -0.16  -0.31   0.02   0.01   0.03
    39   1     0.02   0.00  -0.02   -0.05   0.00   0.05   0.01  -0.00  -0.01
    40   1     0.03  -0.00  -0.02   -0.08   0.00   0.05   0.01  -0.00  -0.00
    41   1     0.01   0.02   0.02   -0.04  -0.05  -0.04   0.00   0.00   0.01
    42   1     0.02   0.02   0.02   -0.07  -0.05  -0.05   0.01   0.01   0.01
    43   1     0.11  -0.05  -0.09   -0.31   0.14   0.26   0.03  -0.01  -0.02
    44   1     0.03  -0.02   0.01   -0.01   0.01  -0.00   0.02  -0.03  -0.01
    45   1     0.01   0.02   0.01   -0.00  -0.01   0.00  -0.01   0.05  -0.02
    46   1     0.02  -0.06   0.11    0.00  -0.01   0.02  -0.00   0.03  -0.04
    47   1     0.07   0.01  -0.11    0.01   0.00  -0.01  -0.03   0.00   0.05
    48   1     0.01  -0.00   0.01   -0.00   0.00   0.00  -0.00   0.01   0.02
    49   1     0.10   0.07   0.08    0.00   0.00   0.00  -0.00   0.00  -0.00
    50   1    -0.15  -0.01   0.01   -0.00  -0.00   0.00   0.00  -0.01   0.01
    51   1     0.01   0.03   0.02   -0.01  -0.01  -0.00   0.00  -0.02  -0.01
    52   1     0.01  -0.00   0.00   -0.01  -0.00  -0.03  -0.00  -0.01  -0.08
    53   1    -0.03   0.01   0.00   -0.01  -0.02   0.02  -0.02  -0.05   0.06
    54   1    -0.03  -0.02  -0.03    0.00   0.01  -0.00   0.00   0.00   0.00
    55   1     0.03  -0.00   0.00   -0.04  -0.00  -0.02  -0.03   0.00  -0.01
    56   1    -0.01  -0.02  -0.01    0.04   0.03  -0.00   0.02   0.02   0.00
    57   1     0.03  -0.12  -0.08   -0.00   0.03   0.01  -0.01   0.07   0.04
    58   1    -0.10   0.12  -0.02    0.02  -0.03   0.00   0.04  -0.07   0.02
    59   1    -0.02   0.01   0.01    0.07   0.02   0.02   0.43   0.11   0.06
    60   1     0.00   0.03   0.02   -0.05  -0.06   0.03  -0.27  -0.32   0.17
    61   1     0.08  -0.06   0.10    0.07  -0.06   0.10  -0.04   0.13  -0.29
    62   1    -0.00  -0.05  -0.09   -0.03  -0.05  -0.08   0.17   0.11   0.29
    63   1     0.02  -0.05  -0.10    0.01  -0.05  -0.08   0.04   0.05  -0.06
    64   1    -0.07   0.07  -0.05   -0.07   0.18  -0.05  -0.04   0.11  -0.03
    65   1     0.06  -0.06  -0.04    0.11  -0.11  -0.08   0.12  -0.05  -0.01
    66   1    -0.05  -0.00   0.04    0.01  -0.01   0.01   0.01  -0.05   0.06
    67   1    -0.21   0.05  -0.30   -0.14   0.06  -0.22  -0.13   0.02  -0.19
    68   1    -0.06   0.05   0.33   -0.05   0.02   0.24  -0.05  -0.03   0.22
    69   1     0.01   0.03   0.05   -0.03   0.04   0.05  -0.05  -0.00  -0.01
    70   1    -0.05   0.36   0.11   -0.02   0.16   0.07   0.02  -0.22  -0.04
    71   1     0.27  -0.26   0.06    0.12  -0.14   0.04  -0.15   0.14  -0.03
    72   1     0.24   0.01  -0.09    0.07  -0.02  -0.00   0.07   0.05  -0.07
    73   1    -0.20  -0.15  -0.06   -0.06  -0.01  -0.04  -0.10  -0.05  -0.04
                     73                    74                   75          
                      A                     A                    A          
 Frequencies --    905.6002              912.3239             937.1919      
 Red. masses --      1.5877                1.5416               2.2509      
 Frc consts  --      0.7672                0.7560               1.1648      
 Frac Tr+Rot --    100.0000              100.0000             100.0000      
 IR Inten    --      0.1847                0.1792               1.8650      
  Atom  AN      X      Y      Z       X      Y      Z      X      Y      Z  
     1   6    -0.01   0.01   0.02   -0.00  -0.00  -0.01   0.00   0.00   0.00
     2   6     0.00   0.01   0.02    0.00  -0.01  -0.01   0.00  -0.00   0.00
     3   6     0.00   0.00  -0.01    0.00   0.00   0.00  -0.00  -0.00   0.00
     4   6     0.00  -0.01  -0.03   -0.00   0.01   0.02   0.00  -0.00  -0.00
     5   6    -0.00   0.00   0.01    0.00  -0.00  -0.01  -0.00   0.00   0.00
     6   6    -0.00  -0.01  -0.01   -0.00   0.00   0.00   0.00  -0.00  -0.01
     7  15     0.00   0.00   0.00   -0.00   0.00   0.00  -0.00   0.00   0.01
     8   7     0.02   0.00   0.01    0.01  -0.00  -0.00  -0.00   0.00   0.00
     9   1     0.03  -0.00   0.01    0.01  -0.00  -0.00  -0.00   0.00   0.00
    10   6    -0.01  -0.01  -0.02    0.00  -0.00  -0.00  -0.00  -0.00  -0.00
    11  29    -0.00   0.00   0.00   -0.00  -0.00   0.00   0.00  -0.00   0.00
    12   6    -0.00   0.00   0.01   -0.01   0.00   0.01   0.00  -0.00  -0.00
    13  53     0.00  -0.00  -0.00    0.00   0.00  -0.00  -0.00   0.00   0.00
    14   6     0.01   0.05  -0.03   -0.01   0.00  -0.01   0.08   0.00  -0.03
    15   6     0.07   0.01   0.01   -0.08  -0.04   0.07  -0.02   0.04   0.04
    16   6    -0.06  -0.05  -0.00    0.09  -0.05  -0.00  -0.02   0.02   0.06
    17   6     0.01  -0.00   0.01    0.02  -0.01   0.00  -0.08   0.01  -0.05
    18   6    -0.01   0.03   0.00    0.00   0.04  -0.04   0.09   0.01  -0.01
    19   6    -0.02  -0.01   0.01   -0.02  -0.02   0.01  -0.07  -0.07   0.01
    20   6    -0.06  -0.09  -0.06    0.03  -0.03   0.00   0.02   0.01  -0.03
    21   6     0.01  -0.03   0.02   -0.00   0.02  -0.02   0.03   0.04   0.05
    22   6    -0.02   0.05  -0.03   -0.01   0.09  -0.07  -0.07  -0.05  -0.05
    23   6     0.07   0.03   0.08   -0.03  -0.02   0.05   0.03  -0.02  -0.01
    24   6    -0.00  -0.00  -0.00    0.00   0.00  -0.00  -0.05  -0.05  -0.03
    25   6    -0.01   0.02  -0.02   -0.00  -0.00   0.00   0.07   0.02  -0.04
    26   6    -0.01  -0.03  -0.00    0.00   0.00  -0.00  -0.01   0.02   0.06
    27   6    -0.00  -0.00   0.00   -0.00  -0.00  -0.00   0.05   0.06  -0.05
    28   6     0.01   0.00   0.01   -0.00   0.00   0.00  -0.01  -0.03  -0.01
    29   6    -0.00   0.00  -0.00    0.00  -0.00   0.00  -0.05  -0.01   0.05
    30   6    -0.00  -0.01   0.00    0.00   0.00  -0.00  -0.01  -0.01  -0.04
    31   6     0.01   0.00   0.00   -0.00   0.00   0.00   0.09   0.01   0.02
    32   6     0.02   0.01   0.01   -0.00  -0.00  -0.00  -0.02   0.03   0.03
    33   6    -0.01   0.01  -0.00    0.00  -0.00  -0.00  -0.07  -0.05  -0.01
    34   1     0.00  -0.05  -0.12   -0.01   0.04   0.08   0.00   0.00  -0.00
    35   1     0.01  -0.05  -0.11   -0.01   0.04   0.09  -0.00  -0.01  -0.01
    36   1    -0.01   0.02   0.03    0.00  -0.01  -0.02  -0.00  -0.00  -0.00
    37   1    -0.02   0.08   0.16    0.01  -0.06  -0.11  -0.00   0.01   0.01
    38   1    -0.02  -0.02  -0.03   -0.01  -0.00  -0.01   0.00   0.00   0.00
    39   1    -0.00  -0.00   0.00   -0.00   0.00   0.00  -0.00  -0.00  -0.00
    40   1    -0.01   0.00   0.00   -0.00   0.00   0.01  -0.00  -0.00  -0.00
    41   1    -0.00  -0.00  -0.01   -0.00  -0.00   0.00   0.00   0.00  -0.00
    42   1    -0.01  -0.01  -0.01   -0.01   0.00  -0.00   0.00  -0.00  -0.00
    43   1    -0.03   0.01   0.02   -0.01   0.00   0.01  -0.00   0.00   0.00
    44   1    -0.11   0.12   0.07    0.25  -0.26  -0.08  -0.02  -0.01  -0.09
    45   1     0.03  -0.21   0.05   -0.01   0.38  -0.04   0.09   0.12   0.17
    46   1     0.00  -0.10   0.11   -0.05   0.16  -0.30   0.08   0.14   0.17
    47   1     0.05  -0.03  -0.11   -0.18  -0.04   0.28   0.00  -0.07  -0.03
    48   1     0.01  -0.05  -0.12   -0.07   0.03  -0.01  -0.24   0.05  -0.16
    49   1    -0.04  -0.07  -0.01    0.03   0.08  -0.01   0.16   0.08   0.08
    50   1     0.06   0.07  -0.05   -0.05   0.02  -0.01  -0.05   0.01   0.03
    51   1    -0.03   0.07   0.08    0.06   0.02  -0.04  -0.20  -0.21   0.04
    52   1     0.02   0.05   0.38    0.04  -0.02   0.06  -0.06   0.03  -0.07
    53   1     0.09   0.24  -0.33    0.02   0.03  -0.04   0.13  -0.08   0.01
    54   1     0.02  -0.02   0.04    0.00  -0.05   0.02   0.12   0.12   0.16
    55   1     0.19  -0.01   0.09    0.38  -0.02   0.17  -0.04  -0.07  -0.09
    56   1    -0.18  -0.13   0.02   -0.33  -0.25   0.02  -0.05  -0.05  -0.07
    57   1     0.02  -0.29  -0.16   -0.03  -0.09  -0.01  -0.04  -0.07   0.02
    58   1    -0.16   0.32  -0.09   -0.06   0.06  -0.00   0.11   0.05  -0.09
    59   1     0.09   0.02   0.01   -0.01   0.00   0.00   0.07   0.01  -0.06
    60   1    -0.05  -0.07   0.04    0.01   0.01  -0.01   0.08  -0.02  -0.09
    61   1    -0.02   0.04  -0.08    0.01  -0.01   0.01  -0.15   0.03   0.15
    62   1     0.05   0.03   0.08   -0.01  -0.00  -0.01   0.05  -0.04  -0.02
    63   1     0.01   0.02  -0.00   -0.00  -0.01  -0.01   0.13   0.18  -0.16
    64   1     0.00  -0.00   0.00   -0.00   0.01  -0.00  -0.12  -0.03  -0.10
    65   1     0.01   0.00   0.01    0.01  -0.00  -0.00   0.08  -0.02   0.02
    66   1    -0.00  -0.01   0.01    0.01  -0.01   0.00  -0.16  -0.03   0.16
    67   1    -0.01  -0.01  -0.01    0.00   0.01  -0.00  -0.04  -0.12  -0.03
    68   1    -0.00  -0.01   0.01   -0.00  -0.00  -0.00   0.01   0.06  -0.04
    69   1    -0.01  -0.01  -0.01   -0.01   0.01   0.01   0.27   0.02   0.07
    70   1     0.01  -0.08  -0.02    0.00   0.01   0.01   0.03   0.02  -0.08
    71   1    -0.06   0.06  -0.01    0.01  -0.01  -0.01  -0.13   0.00   0.15
    72   1     0.00   0.01  -0.02    0.00  -0.01   0.01  -0.13  -0.06   0.06
    73   1    -0.01  -0.01  -0.00    0.01   0.01  -0.00  -0.01   0.04   0.01
                     76                    77                   78          
                      A                     A                    A          
 Frequencies --    944.8115              947.8569             949.5880      
 Red. masses --      2.2486                2.2510               2.2382      
 Frc consts  --      1.1826                1.1916               1.1891      
 Frac Tr+Rot --    100.0000              100.0000             100.0000      
 IR Inten    --      0.4037                1.1201               1.0024      
  Atom  AN      X      Y      Z       X      Y      Z      X      Y      Z  
     1   6     0.00   0.00   0.01   -0.00   0.00   0.01  -0.00  -0.00   0.00
     2   6     0.00  -0.01  -0.01   -0.00   0.01  -0.01   0.00   0.00   0.00
     3   6    -0.00  -0.00  -0.00    0.00  -0.00  -0.00   0.00   0.00  -0.00
     4   6    -0.00   0.00   0.01    0.00   0.00   0.01  -0.00  -0.00  -0.00
     5   6     0.00  -0.00   0.00   -0.00   0.00  -0.00  -0.00  -0.00   0.00
     6   6    -0.00  -0.00  -0.01    0.00  -0.00  -0.00   0.00   0.00  -0.00
     7  15    -0.00   0.01   0.00    0.00  -0.01   0.01   0.02   0.00   0.00
     8   7     0.00  -0.00  -0.00   -0.00   0.00  -0.00  -0.00   0.00   0.00
     9   1     0.00  -0.00  -0.00    0.00   0.00  -0.00   0.01  -0.00   0.00
    10   6     0.00  -0.00  -0.00    0.00   0.00   0.00  -0.00  -0.00  -0.00
    11  29     0.00  -0.00  -0.00   -0.00   0.00  -0.00  -0.00   0.00  -0.00
    12   6    -0.00   0.00   0.00    0.00  -0.00  -0.00  -0.00  -0.00  -0.00
    13  53    -0.00   0.00  -0.00    0.00  -0.00   0.00   0.00  -0.00   0.00
    14   6    -0.02   0.04  -0.02    0.00   0.07  -0.05  -0.06   0.01   0.01
    15   6    -0.01  -0.07  -0.04   -0.02  -0.09  -0.05   0.01  -0.04  -0.05
    16   6     0.02   0.01   0.04    0.02   0.03   0.10   0.02  -0.02  -0.04
    17   6     0.04  -0.04  -0.03    0.02  -0.07  -0.07   0.08  -0.02   0.03
    18   6    -0.02   0.01  -0.01    0.01   0.03  -0.03  -0.07  -0.01  -0.01
    19   6    -0.00   0.04   0.06   -0.04   0.02   0.10   0.06   0.06   0.00
    20   6    -0.00   0.03  -0.04    0.01   0.05  -0.08  -0.03   0.00   0.02
    21   6     0.01  -0.06   0.03    0.03  -0.08   0.08  -0.01  -0.05  -0.05
    22   6     0.01  -0.00   0.01   -0.01  -0.04  -0.01   0.04   0.04   0.06
    23   6    -0.02   0.05   0.01   -0.01   0.08   0.00  -0.04   0.03   0.02
    24   6     0.02  -0.08   0.04   -0.00   0.05  -0.02  -0.05  -0.02  -0.04
    25   6     0.03   0.02  -0.04   -0.03  -0.01   0.03   0.07  -0.01  -0.04
    26   6     0.04   0.01  -0.09   -0.02  -0.01   0.04  -0.03   0.03   0.09
    27   6    -0.01   0.09   0.06    0.00  -0.06  -0.02   0.06   0.03  -0.06
    28   6     0.03  -0.09   0.02   -0.02   0.05  -0.01  -0.04  -0.01  -0.02
    29   6    -0.07   0.07  -0.04    0.05  -0.04   0.01  -0.02  -0.02   0.09
    30   6     0.02  -0.03   0.06   -0.00   0.02  -0.02  -0.02  -0.01  -0.08
    31   6     0.04  -0.04  -0.08   -0.03   0.01   0.04   0.08   0.02   0.06
    32   6    -0.08   0.06   0.05    0.04  -0.04  -0.04   0.02   0.02   0.02
    33   6    -0.00  -0.03   0.02    0.01   0.03  -0.01  -0.07  -0.03  -0.01
    34   1     0.00   0.01  -0.00   -0.00  -0.02   0.00   0.00  -0.01   0.01
    35   1    -0.01   0.02   0.05   -0.00   0.03   0.03   0.00  -0.00  -0.01
    36   1    -0.01   0.01   0.01    0.02   0.00   0.01   0.01   0.00  -0.00
    37   1     0.00  -0.02  -0.05    0.01  -0.02  -0.03  -0.00  -0.00   0.01
    38   1    -0.00  -0.00  -0.00    0.00   0.00   0.01   0.00  -0.00   0.00
    39   1    -0.00   0.00  -0.00   -0.00  -0.00  -0.00   0.00  -0.00   0.00
    40   1    -0.00   0.00   0.00    0.00   0.00   0.00  -0.00  -0.00  -0.00
    41   1     0.00  -0.00  -0.00    0.00   0.00   0.00   0.00  -0.00   0.00
    42   1    -0.00   0.00   0.00    0.00   0.00   0.00  -0.00   0.00   0.00
    43   1    -0.00   0.00   0.00    0.00  -0.00  -0.00   0.00  -0.00  -0.00
    44   1    -0.01  -0.09  -0.10   -0.05  -0.13  -0.22   0.00  -0.01   0.02
    45   1    -0.02  -0.02  -0.08    0.02   0.01  -0.03  -0.07  -0.10  -0.14
    46   1    -0.02  -0.00  -0.02    0.01   0.06   0.07  -0.06  -0.10  -0.14
    47   1     0.01   0.09   0.11    0.05   0.13   0.16  -0.00   0.07   0.06
    48   1     0.13  -0.11  -0.10    0.07  -0.16  -0.24   0.24  -0.08   0.09
    49   1    -0.02  -0.05   0.02    0.04  -0.03   0.05  -0.09  -0.05  -0.03
    50   1    -0.03   0.12  -0.09   -0.06   0.22  -0.14  -0.01   0.02  -0.05
    51   1    -0.02   0.12   0.15   -0.15   0.09   0.28   0.17   0.19  -0.01
    52   1     0.04  -0.01  -0.08    0.02   0.01  -0.16   0.03  -0.02   0.03
    53   1    -0.11   0.03  -0.01   -0.11   0.01  -0.02  -0.17   0.08   0.01
    54   1     0.02  -0.20   0.09    0.09  -0.25   0.25  -0.08  -0.17  -0.12
    55   1     0.01  -0.04  -0.07   -0.02  -0.11  -0.20   0.01   0.07   0.09
    56   1    -0.01   0.07   0.09   -0.00   0.10   0.09   0.02   0.08   0.11
    57   1    -0.04   0.05   0.02   -0.06   0.04   0.03   0.00   0.06  -0.00
    58   1     0.01   0.05   0.00    0.11   0.12  -0.06  -0.12  -0.04   0.09
    59   1     0.13  -0.08  -0.16   -0.09   0.04   0.10   0.01  -0.00  -0.04
    60   1    -0.03   0.04   0.12    0.01  -0.00  -0.04   0.11  -0.06  -0.18
    61   1    -0.03  -0.02   0.01    0.04   0.00  -0.03  -0.15   0.04   0.15
    62   1     0.17  -0.08  -0.20   -0.10   0.05   0.10  -0.04  -0.01   0.04
    63   1    -0.02   0.26   0.19   -0.01  -0.18  -0.07   0.15   0.11  -0.21
    64   1     0.06   0.05   0.00   -0.01  -0.01   0.02  -0.19  -0.06  -0.14
    65   1     0.07  -0.15  -0.07   -0.05   0.08   0.03   0.04   0.01   0.02
    66   1    -0.24   0.22  -0.14    0.15  -0.11   0.04  -0.08  -0.10   0.24
    67   1    -0.06  -0.15   0.03    0.04   0.12  -0.01  -0.04  -0.10  -0.07
    68   1     0.02   0.04   0.09   -0.01  -0.02  -0.04  -0.01   0.04  -0.06
    69   1     0.11  -0.15  -0.22   -0.10   0.07   0.10   0.25   0.09   0.18
    70   1    -0.11   0.07   0.13    0.06  -0.03  -0.06   0.07  -0.01  -0.12
    71   1    -0.05   0.01   0.10    0.05  -0.02  -0.07  -0.11   0.02   0.10
    72   1    -0.07   0.03  -0.03    0.05  -0.00   0.00  -0.08  -0.05   0.03
    73   1     0.11  -0.14   0.14   -0.06   0.08  -0.08  -0.09   0.09  -0.06
                     79                    80                   81          
                      A                     A                    A          
 Frequencies --    978.0025              978.5447             981.2517      
 Red. masses --      2.1272                2.1895               2.2766      
 Frc consts  --      1.1988                1.2353               1.2915      
 Frac Tr+Rot --    100.0000              100.0000             100.0000      
 IR Inten    --      0.9782                2.2142               5.9842      
  Atom  AN      X      Y      Z       X      Y      Z      X      Y      Z  
     1   6     0.00  -0.02  -0.04    0.00  -0.01  -0.02  -0.00  -0.00  -0.01
     2   6    -0.00   0.01   0.02   -0.00   0.01   0.01  -0.00   0.00   0.00
     3   6    -0.00   0.02   0.04   -0.00   0.01   0.02  -0.00   0.00   0.01
     4   6     0.01  -0.02  -0.04    0.00  -0.01  -0.02   0.00  -0.00  -0.01
     5   6    -0.00   0.00   0.01    0.00   0.00   0.00  -0.00   0.00  -0.00
     6   6    -0.00   0.00   0.01   -0.00  -0.00  -0.00  -0.00  -0.00   0.01
     7  15    -0.00  -0.00   0.00   -0.00   0.00   0.00  -0.00  -0.01  -0.00
     8   7    -0.00   0.01   0.03   -0.00   0.01   0.02   0.00   0.00   0.01
     9   1    -0.00   0.01   0.03   -0.00   0.01   0.02   0.00   0.00   0.00
    10   6    -0.02  -0.01  -0.02   -0.01  -0.00  -0.01  -0.00  -0.00  -0.00
    11  29     0.00  -0.00  -0.00    0.00  -0.00  -0.00  -0.00  -0.00  -0.00
    12   6     0.02  -0.01  -0.01    0.02  -0.01  -0.01   0.00  -0.00  -0.00
    13  53     0.00   0.00   0.00   -0.00   0.00  -0.00   0.00   0.00  -0.00
    14   6    -0.01  -0.04  -0.06    0.06   0.01  -0.02   0.07   0.01  -0.03
    15   6     0.02   0.04   0.04    0.03   0.04  -0.04   0.03   0.06  -0.04
    16   6     0.03   0.04   0.06    0.03  -0.05   0.04   0.04  -0.05   0.05
    17   6     0.00  -0.04  -0.04    0.03   0.02  -0.02   0.03   0.03  -0.03
    18   6     0.05  -0.02  -0.05   -0.02  -0.05  -0.05  -0.02  -0.05  -0.06
    19   6    -0.01  -0.02  -0.03    0.03  -0.00  -0.00   0.03  -0.01  -0.00
    20   6    -0.04  -0.05   0.03   -0.03   0.04   0.03  -0.04   0.05   0.03
    21   6     0.01  -0.04  -0.05    0.05  -0.00  -0.02   0.06   0.00  -0.02
    22   6     0.00   0.05   0.07   -0.07   0.01   0.01  -0.08   0.00   0.01
    23   6    -0.06   0.04  -0.03   -0.04  -0.01   0.05  -0.04  -0.01   0.05
    24   6     0.05   0.00  -0.05   -0.03  -0.08   0.00  -0.03   0.09   0.02
    25   6    -0.07   0.02   0.05    0.08   0.04   0.03  -0.04  -0.01  -0.08
    26   6    -0.03   0.03   0.05   -0.01  -0.08   0.00   0.07   0.05  -0.01
    27   6     0.02  -0.01  -0.03   -0.02  -0.03  -0.00  -0.04   0.03   0.00
    28   6     0.03   0.05  -0.06   -0.01   0.03   0.09   0.04  -0.05  -0.03
    29   6     0.03  -0.00  -0.05   -0.04  -0.06  -0.02  -0.00   0.05   0.03
    30   6     0.05  -0.04   0.04    0.01   0.08   0.01  -0.08  -0.04   0.00
    31   6     0.02   0.02  -0.05   -0.02  -0.06   0.02  -0.02   0.06   0.00
    32   6    -0.04  -0.01   0.06   -0.05   0.05  -0.06   0.06  -0.09  -0.01
    33   6    -0.02  -0.06  -0.01    0.05   0.01  -0.07   0.01   0.01   0.09
    34   1    -0.02   0.10   0.23   -0.01   0.06   0.14  -0.01   0.03   0.04
    35   1     0.01  -0.06  -0.14    0.01  -0.04  -0.08   0.01  -0.01  -0.03
    36   1     0.02  -0.10  -0.21    0.01  -0.06  -0.13   0.00  -0.02  -0.04
    37   1    -0.02   0.10   0.20   -0.01   0.06   0.12  -0.00   0.02   0.04
    38   1     0.02  -0.00   0.02    0.02   0.00   0.02   0.00  -0.00   0.00
    39   1     0.01  -0.02  -0.01    0.00  -0.02  -0.01   0.00  -0.01  -0.00
    40   1    -0.01  -0.02  -0.05   -0.01  -0.01  -0.04  -0.00  -0.00  -0.01
    41   1    -0.00   0.00  -0.02    0.00   0.00  -0.02  -0.00   0.00  -0.01
    42   1     0.03  -0.02  -0.04    0.02  -0.02  -0.03   0.01  -0.01  -0.01
    43   1    -0.02   0.02   0.01   -0.02   0.01   0.01  -0.01   0.01   0.01
    44   1     0.04   0.06   0.11   -0.13   0.13  -0.01  -0.14   0.15  -0.02
    45   1     0.06   0.01   0.12    0.01  -0.12   0.01   0.02  -0.13   0.04
    46   1     0.05   0.14   0.05   -0.03   0.03  -0.08  -0.03   0.04  -0.09
    47   1     0.04   0.12   0.12   -0.09  -0.10   0.12  -0.10  -0.10   0.14
    48   1     0.03  -0.09  -0.12    0.08  -0.02  -0.05   0.06  -0.01  -0.08
    49   1     0.15   0.08   0.08    0.08   0.03   0.09   0.10   0.05   0.09
    50   1    -0.15   0.00  -0.00   -0.18  -0.06   0.01  -0.20  -0.06   0.01
    51   1     0.01  -0.07  -0.09    0.08   0.00  -0.05   0.07  -0.02  -0.05
    52   1    -0.03   0.00   0.17   -0.12   0.04  -0.07  -0.15   0.05  -0.08
    53   1    -0.03   0.09  -0.08   -0.16   0.01   0.09  -0.16   0.01   0.09
    54   1    -0.03  -0.11  -0.09    0.08   0.04   0.01   0.10   0.06   0.03
    55   1    -0.04   0.10   0.15   -0.04   0.01   0.06  -0.06   0.00   0.04
    56   1    -0.03   0.10   0.15   -0.10   0.01   0.05  -0.10   0.01   0.04
    57   1    -0.07   0.15   0.08   -0.12  -0.10   0.06  -0.13  -0.11   0.07
    58   1     0.03  -0.09   0.05   -0.16  -0.02   0.09  -0.16  -0.01   0.08
    59   1    -0.02   0.06   0.11   -0.03   0.04   0.01   0.14  -0.02  -0.06
    60   1    -0.10   0.04   0.15    0.10   0.14   0.05  -0.08  -0.23  -0.12
    61   1    -0.07   0.02   0.10   -0.06   0.07  -0.17   0.21  -0.10   0.10
    62   1    -0.14   0.02   0.02    0.15   0.03   0.16   0.01  -0.06  -0.15
    63   1     0.05  -0.01  -0.10   -0.05  -0.11  -0.00  -0.03   0.09   0.02
    64   1     0.07  -0.16   0.04    0.05   0.24   0.07   0.03  -0.13  -0.02
    65   1    -0.12   0.15   0.07    0.20  -0.05   0.01  -0.03  -0.01   0.02
    66   1     0.09   0.02  -0.13   -0.09  -0.08   0.05  -0.02   0.08   0.01
    67   1    -0.07  -0.03  -0.06    0.09   0.22   0.04   0.03  -0.19   0.13
    68   1    -0.01  -0.06   0.17    0.07   0.21  -0.04  -0.04  -0.17  -0.17
    69   1     0.04  -0.02  -0.10   -0.02  -0.10  -0.05  -0.11   0.13   0.10
    70   1    -0.08  -0.04   0.13   -0.00   0.21  -0.06   0.06  -0.09  -0.03
    71   1    -0.07  -0.05   0.14    0.09  -0.03  -0.03   0.04  -0.04  -0.07
    72   1    -0.09  -0.08   0.07   -0.14   0.04   0.02   0.25  -0.05   0.00
    73   1     0.08   0.00   0.06    0.12   0.18  -0.05  -0.09  -0.23   0.07
                     82                    83                   84          
                      A                     A                    A          
 Frequencies --    983.5947              985.0444             986.4338      
 Red. masses --      2.3228                1.8341               2.0323      
 Frc consts  --      1.3240                1.0485               1.1651      
 Frac Tr+Rot --    100.0000              100.0000             100.0000      
 IR Inten    --      1.9538                3.7808               3.7242      
  Atom  AN      X      Y      Z       X      Y      Z      X      Y      Z  
     1   6    -0.00   0.00   0.01    0.01  -0.03  -0.06   0.00  -0.02  -0.05
     2   6    -0.00   0.00  -0.00   -0.00   0.01   0.02  -0.00   0.01   0.01
     3   6     0.00   0.00  -0.01   -0.01   0.03   0.07  -0.00   0.03   0.05
     4   6    -0.00   0.00   0.01    0.01  -0.03  -0.05   0.00  -0.02  -0.04
     5   6     0.00  -0.00   0.00   -0.00   0.00   0.00  -0.00  -0.00  -0.00
     6   6     0.00   0.00  -0.00   -0.00   0.01   0.01  -0.00   0.01   0.02
     7  15    -0.00  -0.00   0.00   -0.00  -0.00  -0.00   0.01  -0.00  -0.00
     8   7    -0.00  -0.00  -0.01   -0.01   0.03   0.07  -0.01   0.03   0.06
     9   1     0.00  -0.00  -0.01   -0.01   0.03   0.05  -0.01   0.02   0.05
    10   6     0.00   0.00   0.00   -0.04  -0.01  -0.04  -0.04  -0.01  -0.03
    11  29     0.00   0.00   0.00   -0.00   0.00   0.00   0.00   0.00  -0.00
    12   6    -0.00   0.00   0.00    0.05  -0.02  -0.03   0.05  -0.02  -0.02
    13  53    -0.00  -0.00  -0.00    0.00   0.00  -0.00   0.00  -0.00   0.00
    14   6     0.03   0.06   0.04   -0.01   0.05  -0.00  -0.03  -0.02   0.05
    15   6     0.01  -0.04  -0.07    0.02  -0.05  -0.01  -0.06  -0.02   0.01
    16   6    -0.03  -0.08  -0.03   -0.03  -0.02   0.01   0.01   0.03  -0.06
    17   6     0.03   0.07   0.01    0.00   0.03  -0.01  -0.01  -0.02   0.04
    18   6    -0.07  -0.02   0.04   -0.01  -0.01   0.04  -0.01   0.06   0.01
    19   6     0.02   0.03   0.03   -0.02   0.02   0.01   0.01  -0.02   0.02
    20   6     0.04   0.08   0.00    0.04   0.03   0.01  -0.00  -0.02  -0.05
    21   6     0.01   0.04   0.03   -0.01   0.02   0.02  -0.03  -0.00   0.03
    22   6    -0.04  -0.02  -0.08    0.00   0.01  -0.06   0.04  -0.04   0.01
    23   6     0.02  -0.06   0.05    0.00  -0.04  -0.01   0.05   0.02   0.00
    24   6     0.02   0.00  -0.07    0.04   0.00   0.04  -0.06   0.01  -0.03
    25   6    -0.06   0.05   0.04   -0.00  -0.06   0.01   0.02   0.06  -0.05
    26   6    -0.02   0.03   0.09   -0.02   0.02  -0.06   0.05  -0.02   0.06
    27   6     0.02  -0.00  -0.05    0.03  -0.00   0.04  -0.06   0.02  -0.05
    28   6     0.04   0.06  -0.05   -0.04  -0.02  -0.01   0.06  -0.01   0.02
    29   6     0.01  -0.02  -0.05    0.02   0.02   0.02  -0.04  -0.00   0.00
    30   6     0.04  -0.03   0.05    0.02  -0.02  -0.04  -0.06   0.02   0.04
    31   6     0.02   0.03  -0.06    0.01  -0.01   0.01  -0.02   0.02  -0.00
    32   6    -0.06  -0.03   0.06    0.04   0.03   0.02  -0.03  -0.05  -0.04
    33   6    -0.01  -0.08  -0.02   -0.04   0.04   0.01   0.05  -0.03   0.01
    34   1     0.00  -0.04  -0.02   -0.04   0.18   0.40  -0.03   0.13   0.30
    35   1    -0.00   0.01   0.01    0.01  -0.06  -0.14   0.01  -0.04  -0.08
    36   1     0.01   0.02   0.03    0.04  -0.19  -0.39   0.03  -0.14  -0.29
    37   1     0.00  -0.02  -0.02   -0.03   0.14   0.30  -0.02   0.10   0.21
    38   1    -0.00   0.00  -0.00    0.06   0.01   0.07   0.06   0.01   0.06
    39   1     0.00   0.00   0.00    0.01  -0.05  -0.03   0.01  -0.05  -0.03
    40   1     0.00   0.00   0.01   -0.03  -0.05  -0.11  -0.03  -0.04  -0.10
    41   1     0.00  -0.00   0.01    0.00   0.00  -0.07   0.00   0.00  -0.05
    42   1    -0.01   0.01   0.01    0.06  -0.06  -0.10   0.05  -0.05  -0.08
    43   1     0.01  -0.01  -0.00   -0.07   0.04   0.03  -0.06   0.04   0.02
    44   1    -0.11   0.00  -0.12    0.01  -0.04  -0.01   0.08  -0.10  -0.03
    45   1    -0.03  -0.11  -0.10    0.02  -0.04  -0.03  -0.07   0.15  -0.09
    46   1    -0.07  -0.14  -0.08   -0.04  -0.10   0.04   0.01  -0.00  -0.05
    47   1    -0.09  -0.18  -0.05   -0.00  -0.04  -0.04   0.02   0.03  -0.06
    48   1     0.03   0.08   0.07   -0.03   0.05  -0.02  -0.01   0.01   0.12
    49   1    -0.12  -0.12  -0.02   -0.04  -0.12   0.03  -0.09   0.06  -0.13
    50   1     0.08  -0.06   0.03    0.08  -0.06   0.04   0.10   0.11  -0.06
    51   1     0.06   0.12   0.07   -0.02   0.08   0.06  -0.03  -0.04   0.04
    52   1    -0.00   0.00  -0.24    0.06  -0.03  -0.12   0.01   0.01   0.04
    53   1    -0.06  -0.11   0.17    0.05  -0.09   0.10   0.04   0.03  -0.09
    54   1     0.06   0.13   0.09    0.00   0.06   0.03  -0.04  -0.05   0.03
    55   1     0.09  -0.10  -0.11    0.14  -0.06  -0.06  -0.07  -0.01  -0.07
    56   1    -0.07  -0.12  -0.12   -0.08  -0.09  -0.04   0.15   0.03  -0.05
    57   1    -0.02  -0.19  -0.01   -0.02  -0.03   0.03   0.12  -0.00  -0.10
    58   1    -0.12   0.04   0.02    0.02  -0.05  -0.00   0.06   0.11  -0.07
    59   1     0.03   0.10   0.14   -0.11  -0.09  -0.06   0.18   0.07   0.01
    60   1    -0.11   0.02   0.16    0.05   0.05  -0.05  -0.05  -0.13  -0.02
    61   1    -0.07   0.02   0.12   -0.00  -0.01  -0.03   0.10  -0.01   0.03
    62   1    -0.12   0.01   0.05   -0.07   0.01  -0.08   0.09  -0.03   0.06
    63   1     0.07  -0.00  -0.16    0.00   0.02   0.11  -0.02   0.02  -0.12
    64   1     0.10  -0.17   0.06   -0.11   0.02  -0.07   0.12  -0.01   0.07
    65   1    -0.08   0.19   0.12   -0.08  -0.08  -0.10   0.15   0.06   0.12
    66   1     0.06   0.01  -0.12    0.06   0.00   0.01  -0.13   0.02   0.03
    67   1    -0.05  -0.03  -0.02   -0.06  -0.02  -0.10   0.09  -0.03   0.17
    68   1    -0.00  -0.05   0.13   -0.02  -0.02   0.06   0.03   0.02  -0.16
    69   1     0.03  -0.00  -0.10    0.05  -0.00   0.03  -0.08   0.04   0.02
    70   1    -0.08   0.01   0.14    0.02  -0.11  -0.02   0.01   0.15  -0.01
    71   1    -0.05  -0.10   0.16   -0.06   0.12  -0.06   0.11  -0.15   0.02
    72   1    -0.11  -0.13   0.13    0.02   0.10  -0.11   0.06  -0.11   0.12
    73   1     0.15   0.02   0.08   -0.13  -0.01  -0.06   0.12  -0.04   0.07
                     85                    86                   87          
                      A                     A                    A          
 Frequencies --    988.7107              996.9009            1023.0929      
 Red. masses --      2.2581                2.1501               1.3327      
 Frc consts  --      1.3005                1.2590               0.8219      
 Frac Tr+Rot --    100.0000              100.0000             100.0000      
 IR Inten    --      8.2085               14.1372               0.0623      
  Atom  AN      X      Y      Z       X      Y      Z      X      Y      Z  
     1   6    -0.00   0.00   0.01   -0.00   0.03   0.05  -0.00   0.03   0.06
     2   6    -0.00   0.00  -0.00    0.00  -0.01  -0.03   0.01  -0.05  -0.11
     3   6     0.00  -0.00  -0.01    0.00  -0.02  -0.04  -0.01   0.04   0.09
     4   6    -0.00   0.00   0.00   -0.01   0.03   0.06   0.00  -0.01  -0.03
     5   6    -0.00   0.00   0.00    0.00  -0.02  -0.04   0.00  -0.00  -0.01
     6   6     0.00  -0.01  -0.01    0.00  -0.00  -0.01  -0.00   0.00   0.00
     7  15     0.01  -0.00   0.01    0.00  -0.00   0.00  -0.00   0.00   0.00
     8   7     0.00  -0.01  -0.02   -0.02   0.09   0.17   0.00  -0.00  -0.00
     9   1     0.01  -0.01  -0.01   -0.02   0.07   0.13  -0.00   0.00   0.01
    10   6     0.01   0.00   0.01   -0.11  -0.03  -0.09   0.00   0.00   0.00
    11  29    -0.00   0.00  -0.00   -0.00   0.00   0.00  -0.00  -0.00  -0.00
    12   6    -0.02   0.01   0.01    0.13  -0.04  -0.06  -0.00  -0.00   0.00
    13  53     0.00  -0.00   0.00    0.00   0.00   0.00   0.00   0.00  -0.00
    14   6    -0.05   0.06  -0.06    0.00   0.00  -0.01   0.01  -0.00  -0.00
    15   6     0.08  -0.09   0.02    0.01   0.00   0.01  -0.00   0.01   0.00
    16   6    -0.08   0.01   0.07   -0.01  -0.00   0.01  -0.00  -0.00  -0.00
    17   6    -0.00   0.02  -0.05   -0.00  -0.00  -0.00  -0.00  -0.00   0.00
    18   6     0.04  -0.05   0.06    0.01  -0.01   0.00   0.00  -0.00  -0.00
    19   6    -0.06   0.07  -0.04   -0.00   0.01  -0.01  -0.00   0.01  -0.00
    20   6     0.06  -0.02   0.06    0.00  -0.01   0.01   0.00  -0.01   0.00
    21   6    -0.03   0.00  -0.02    0.00  -0.00  -0.01  -0.00  -0.00  -0.01
    22   6     0.03   0.10  -0.03   -0.00   0.01   0.01  -0.01   0.00   0.01
    23   6    -0.05  -0.04  -0.07   -0.01  -0.00  -0.00   0.00   0.00  -0.00
    24   6    -0.05   0.01  -0.02   -0.00  -0.00  -0.00  -0.01  -0.00  -0.00
    25   6     0.02   0.04  -0.04   -0.00   0.00   0.01  -0.00   0.01   0.01
    26   6     0.04  -0.02   0.04   -0.00   0.00   0.00   0.00   0.00   0.00
    27   6    -0.04   0.01  -0.03    0.00  -0.00   0.00   0.00   0.00   0.00
    28   6     0.04  -0.00   0.02   -0.00   0.00  -0.00  -0.00   0.00  -0.00
    29   6    -0.03  -0.01   0.00    0.00  -0.00  -0.00   0.01  -0.00  -0.00
    30   6    -0.04   0.02   0.02    0.00  -0.00   0.00  -0.00  -0.00   0.00
    31   6    -0.02   0.01   0.01   -0.00   0.00  -0.00  -0.00   0.00   0.00
    32   6    -0.02  -0.04  -0.04    0.00  -0.00   0.00   0.00   0.00  -0.00
    33   6     0.04  -0.01   0.00   -0.00  -0.00  -0.00  -0.00  -0.00  -0.00
    34   1    -0.00  -0.01  -0.03    0.03  -0.15  -0.32   0.03  -0.17  -0.38
    35   1     0.00   0.01  -0.00   -0.01   0.07   0.15  -0.06   0.28   0.60
    36   1     0.01   0.01   0.03   -0.02   0.12   0.26   0.04  -0.24  -0.49
    37   1     0.00  -0.01  -0.01    0.03  -0.16  -0.34  -0.02   0.10   0.19
    38   1    -0.02  -0.00  -0.02    0.20   0.04   0.22  -0.01  -0.01  -0.01
    39   1    -0.00   0.02   0.01    0.03  -0.15  -0.12   0.01   0.01   0.02
    40   1     0.01   0.01   0.03   -0.09  -0.14  -0.31  -0.00  -0.00   0.00
    41   1    -0.00  -0.00   0.02    0.01  -0.01  -0.19  -0.01   0.01   0.01
    42   1    -0.02   0.02   0.03    0.17  -0.15  -0.27   0.00   0.00   0.00
    43   1     0.03  -0.02  -0.01   -0.23   0.13   0.10   0.01   0.00  -0.01
    44   1     0.06  -0.05   0.08   -0.01   0.01   0.00  -0.02   0.00  -0.03
    45   1     0.11  -0.11   0.09    0.02  -0.03   0.03   0.01  -0.01   0.02
    46   1    -0.02  -0.13   0.23    0.00  -0.00   0.02   0.01   0.01   0.01
    47   1     0.12   0.08  -0.08    0.01   0.00  -0.00  -0.00  -0.01  -0.01
    48   1    -0.06  -0.00  -0.17   -0.00  -0.01  -0.02   0.00  -0.00  -0.00
    49   1     0.05  -0.23   0.15    0.02  -0.01   0.02   0.01  -0.00   0.01
    50   1     0.08  -0.14   0.12   -0.01  -0.02   0.01  -0.01  -0.00   0.00
    51   1    -0.04   0.17   0.03    0.01   0.01  -0.02   0.00   0.00  -0.01
    52   1     0.20  -0.12  -0.02    0.02  -0.01   0.02   0.02  -0.01   0.01
    53   1     0.12  -0.11   0.11    0.00   0.00   0.00  -0.01   0.01  -0.00
    54   1    -0.08  -0.00  -0.11   -0.01   0.00  -0.02  -0.00   0.00  -0.01
    55   1     0.28   0.02   0.08    0.01   0.01   0.03  -0.01   0.01   0.02
    56   1    -0.21  -0.08   0.09   -0.03  -0.00   0.02  -0.00   0.01   0.01
    57   1    -0.07   0.17   0.12   -0.01   0.02   0.01   0.01   0.01  -0.01
    58   1     0.10  -0.24   0.04   -0.01  -0.03   0.01  -0.01  -0.00   0.01
    59   1     0.12   0.05   0.00   -0.00   0.01   0.01   0.00   0.01   0.02
    60   1    -0.02  -0.09  -0.03   -0.00   0.00   0.01  -0.00  -0.00   0.01
    61   1     0.06  -0.01   0.00   -0.01  -0.00   0.01  -0.02  -0.00   0.02
    62   1     0.08  -0.02   0.05    0.01  -0.00   0.00   0.03  -0.01  -0.01
    63   1    -0.02  -0.01  -0.08    0.00  -0.01  -0.01   0.00  -0.00  -0.00
    64   1     0.08   0.02   0.05    0.00  -0.01   0.00   0.00  -0.00   0.00
    65   1     0.11   0.03   0.08   -0.01   0.01  -0.00  -0.02  -0.00  -0.01
    66   1    -0.09   0.00   0.04    0.01  -0.00  -0.01   0.01  -0.01  -0.00
    67   1     0.08  -0.00   0.13    0.00   0.01  -0.00   0.01   0.01   0.00
    68   1     0.02   0.02  -0.13   -0.00  -0.01   0.01  -0.00  -0.02   0.00
    69   1    -0.07   0.02   0.02   -0.00   0.00  -0.00  -0.00   0.00  -0.00
    70   1     0.02   0.11  -0.03   -0.00  -0.00   0.00   0.01  -0.01  -0.01
    71   1     0.08  -0.11   0.01   -0.01  -0.00   0.01  -0.01   0.00   0.00
    72   1     0.05  -0.06   0.07   -0.01  -0.00   0.01  -0.01  -0.00   0.01
    73   1     0.08  -0.02   0.04    0.01   0.01   0.00   0.01   0.00   0.00
                     88                    89                   90          
                      A                     A                    A          
 Frequencies --   1047.1376             1048.3992            1050.9751      
 Red. masses --      2.0905                2.4742               3.2243      
 Frc consts  --      1.3505                1.6023               2.0983      
 Frac Tr+Rot --    100.0000              100.0000             100.0000      
 IR Inten    --      0.9511                2.4885               8.2711      
  Atom  AN      X      Y      Z       X      Y      Z      X      Y      Z  
     1   6    -0.01  -0.00   0.01    0.01  -0.00  -0.01  -0.02  -0.01  -0.00
     2   6    -0.00   0.00  -0.01   -0.00   0.00   0.01  -0.00   0.00   0.00
     3   6     0.01   0.01  -0.00   -0.00  -0.01  -0.00   0.01   0.01  -0.00
     4   6    -0.00  -0.00   0.00    0.00   0.00   0.00  -0.01  -0.01   0.00
     5   6     0.00  -0.00   0.00   -0.00   0.00   0.00   0.00  -0.00   0.00
     6   6     0.01   0.00   0.00   -0.00  -0.00  -0.00   0.01   0.01   0.00
     7  15    -0.00  -0.00   0.00   -0.00   0.00   0.01   0.01  -0.00  -0.01
     8   7    -0.00   0.00  -0.00    0.00   0.00   0.00   0.00   0.00  -0.00
     9   1    -0.00   0.00   0.00   -0.00   0.01   0.02  -0.02   0.00  -0.01
    10   6    -0.00   0.00   0.00    0.00   0.00  -0.00  -0.00   0.00   0.00
    11  29     0.00  -0.00  -0.00   -0.00  -0.00  -0.00   0.00  -0.00   0.00
    12   6     0.00  -0.00  -0.00   -0.00  -0.00  -0.00   0.00   0.00  -0.00
    13  53     0.00  -0.00   0.00   -0.00   0.00   0.00  -0.00   0.00  -0.00
    14   6     0.00  -0.03  -0.00    0.09  -0.10  -0.05   0.08  -0.02  -0.02
    15   6    -0.01   0.01  -0.01   -0.09   0.02  -0.08  -0.04  -0.00  -0.04
    16   6     0.01   0.02   0.01   -0.03   0.00   0.03  -0.03  -0.02   0.00
    17   6    -0.00   0.01  -0.02   -0.01   0.08  -0.02  -0.02   0.03   0.02
    18   6    -0.00  -0.02   0.00   -0.02  -0.05  -0.01   0.01  -0.02  -0.01
    19   6     0.01   0.01   0.02    0.03   0.03   0.12  -0.01   0.02   0.06
    20   6     0.00  -0.01  -0.01    0.08  -0.02  -0.03   0.05  -0.01  -0.01
    21   6    -0.01   0.01   0.00   -0.12  -0.02  -0.04  -0.06  -0.03  -0.05
    22   6     0.00   0.00  -0.00    0.00   0.07   0.08  -0.02   0.04   0.07
    23   6     0.00  -0.01   0.01    0.06  -0.02  -0.00   0.04   0.01  -0.01
    24   6     0.00   0.12  -0.07    0.00  -0.04  -0.07  -0.04   0.07   0.18
    25   6     0.02  -0.06  -0.03   -0.03   0.02   0.05   0.08  -0.01  -0.08
    26   6     0.05  -0.05  -0.00    0.05  -0.00   0.01  -0.09   0.02  -0.06
    27   6    -0.05  -0.03   0.05   -0.06   0.03   0.01   0.15  -0.06  -0.01
    28   6     0.02   0.01  -0.03   -0.01  -0.04  -0.02   0.01   0.08   0.04
    29   6    -0.03  -0.02   0.07    0.06   0.04  -0.00  -0.12  -0.10  -0.04
    30   6     0.01   0.08  -0.01   -0.03  -0.02  -0.02   0.05   0.03   0.07
    31   6     0.08  -0.08  -0.07   -0.00  -0.03   0.05  -0.01   0.10  -0.11
    32   6    -0.07  -0.04   0.11    0.01   0.03  -0.01   0.02  -0.07  -0.01
    33   6    -0.03   0.06  -0.04    0.02   0.01  -0.02  -0.05  -0.04   0.05
    34   1    -0.00  -0.06  -0.02   -0.00   0.04   0.07  -0.01  -0.02   0.05
    35   1    -0.00   0.02   0.02    0.00  -0.03  -0.05   0.00   0.00  -0.02
    36   1     0.04  -0.00  -0.01   -0.01   0.01   0.02   0.04   0.00   0.00
    37   1    -0.00  -0.02   0.01    0.00   0.00  -0.01  -0.00  -0.02   0.01
    38   1     0.00   0.00   0.01   -0.01  -0.01  -0.01   0.00   0.01   0.00
    39   1     0.00  -0.00   0.00    0.00   0.01   0.02  -0.00  -0.00  -0.01
    40   1    -0.00  -0.00  -0.01   -0.01  -0.00   0.00   0.00   0.00   0.00
    41   1     0.00  -0.00   0.00   -0.01   0.01   0.01   0.00  -0.00  -0.01
    42   1    -0.00   0.00   0.00    0.01   0.00  -0.01  -0.00  -0.00  -0.00
    43   1     0.00  -0.00  -0.00    0.01   0.00  -0.01  -0.00   0.00   0.00
    44   1    -0.01   0.02   0.01   -0.10  -0.04  -0.24  -0.08  -0.04  -0.18
    45   1    -0.03  -0.00  -0.04   -0.02   0.09  -0.00   0.03   0.07   0.05
    46   1     0.02   0.05   0.02    0.11   0.19   0.18   0.06   0.09   0.09
    47   1    -0.01  -0.01   0.01   -0.06  -0.25  -0.14  -0.05  -0.18  -0.11
    48   1    -0.00   0.01  -0.01   -0.03   0.10  -0.01  -0.04   0.04   0.02
    49   1     0.01  -0.06   0.05    0.06  -0.13   0.16   0.06  -0.01   0.07
    50   1    -0.01   0.02  -0.02   -0.12   0.05  -0.05  -0.08   0.01  -0.00
    51   1     0.01   0.00   0.01    0.02   0.00   0.11  -0.02   0.00   0.06
    52   1     0.04  -0.01   0.02    0.39  -0.17  -0.01   0.26  -0.12  -0.02
    53   1    -0.01   0.02  -0.02   -0.13   0.06  -0.03  -0.09   0.03   0.00
    54   1    -0.01   0.02   0.00   -0.11  -0.00  -0.03  -0.05  -0.02  -0.04
    55   1    -0.01   0.03   0.05   -0.03   0.14   0.23  -0.04   0.07   0.12
    56   1     0.01  -0.03  -0.04    0.01  -0.03  -0.01  -0.01   0.03   0.05
    57   1    -0.02  -0.04   0.01    0.20  -0.03  -0.16   0.18   0.04  -0.14
    58   1     0.00   0.02  -0.01   -0.10   0.02   0.01  -0.08   0.00   0.02
    59   1    -0.12   0.07   0.13   -0.04   0.02   0.06   0.09  -0.05  -0.14
    60   1     0.11  -0.13  -0.32   -0.03   0.03   0.04   0.05  -0.02  -0.02
    61   1     0.31  -0.06  -0.17   -0.03   0.00   0.06  -0.01  -0.01  -0.09
    62   1    -0.14   0.08   0.15    0.12  -0.06  -0.05  -0.19   0.09   0.02
    63   1    -0.05  -0.05   0.03   -0.05   0.03   0.01   0.14  -0.07   0.01
    64   1     0.04  -0.12   0.03    0.06   0.02   0.03  -0.13   0.01  -0.05
    65   1    -0.06   0.09   0.07   -0.12  -0.09  -0.11   0.22   0.15   0.17
    66   1    -0.03  -0.02   0.08    0.06   0.04   0.01  -0.10  -0.09  -0.07
    67   1    -0.02  -0.14   0.03    0.04   0.04   0.01  -0.06  -0.04   0.00
    68   1     0.13   0.40  -0.05   -0.05  -0.15  -0.05   0.07   0.17   0.11
    69   1     0.05  -0.07  -0.05   -0.00  -0.02   0.06  -0.02   0.09  -0.13
    70   1    -0.08  -0.03   0.13    0.07   0.02  -0.14  -0.08  -0.07   0.21
    71   1    -0.08  -0.06   0.15   -0.07   0.01   0.08   0.14  -0.02  -0.17
    72   1    -0.15   0.28  -0.27   -0.03   0.03   0.00   0.09  -0.10   0.03
    73   1     0.05  -0.13   0.07    0.05   0.03   0.00  -0.13  -0.05  -0.02
                     91                    92                   93          
                      A                     A                    A          
 Frequencies --   1053.4685             1055.3404            1057.7771      
 Red. masses --      2.2610                3.3221               2.6323      
 Frc consts  --      1.4784                2.1800               1.7353      
 Frac Tr+Rot --    100.0000              100.0000             100.0000      
 IR Inten    --      1.5253               11.5124               1.9573      
  Atom  AN      X      Y      Z       X      Y      Z      X      Y      Z  
     1   6    -0.01  -0.00  -0.00    0.01  -0.00  -0.02  -0.02  -0.00   0.00
     2   6     0.01  -0.00   0.01    0.01  -0.01   0.02   0.02  -0.02   0.01
     3   6     0.00   0.00  -0.00   -0.01  -0.01   0.00   0.01   0.01  -0.00
     4   6    -0.02  -0.00   0.00   -0.01   0.00  -0.00  -0.04  -0.01   0.00
     5   6     0.01  -0.00   0.00    0.00   0.00  -0.00   0.02  -0.01   0.01
     6   6     0.01   0.02  -0.01   -0.00   0.02   0.00   0.02   0.04  -0.01
     7  15    -0.00  -0.01   0.00    0.00  -0.01  -0.02  -0.01  -0.01  -0.00
     8   7    -0.00   0.00  -0.00    0.00  -0.00  -0.00  -0.00   0.00  -0.00
     9   1    -0.00   0.00  -0.00    0.01  -0.02  -0.03  -0.01  -0.00  -0.02
    10   6     0.00   0.00   0.00   -0.00  -0.00   0.00  -0.00   0.00   0.00
    11  29     0.00   0.00  -0.00   -0.00   0.00   0.00   0.00   0.00   0.00
    12   6    -0.00  -0.00  -0.00    0.00   0.00   0.00  -0.00   0.00  -0.00
    13  53     0.00  -0.00   0.00    0.00  -0.00  -0.00  -0.00  -0.00   0.00
    14   6     0.07   0.13  -0.04    0.06   0.05   0.17   0.05   0.03   0.11
    15   6     0.02  -0.04   0.05   -0.01  -0.07  -0.06  -0.01  -0.04  -0.05
    16   6    -0.05  -0.11  -0.06    0.03   0.05  -0.06   0.02   0.03  -0.03
    17   6    -0.01   0.00   0.14   -0.10  -0.10   0.01  -0.07  -0.07  -0.00
    18   6     0.02   0.06  -0.05    0.07  -0.03   0.05   0.05  -0.02   0.02
    19   6    -0.07  -0.04  -0.04   -0.06   0.12  -0.06  -0.04   0.08  -0.02
    20   6     0.02   0.03   0.03   -0.01  -0.03   0.06   0.01  -0.02   0.04
    21   6     0.01  -0.09  -0.04    0.10  -0.03  -0.08   0.06  -0.02  -0.06
    22   6    -0.05   0.02   0.07   -0.07  -0.01  -0.01  -0.05  -0.01  -0.00
    23   6     0.04   0.05  -0.05    0.00   0.07   0.02   0.00   0.04   0.02
    24   6     0.01   0.01  -0.04   -0.13   0.01   0.01   0.10  -0.01  -0.02
    25   6    -0.01  -0.01   0.01    0.01   0.06   0.06  -0.01  -0.06  -0.02
    26   6     0.02  -0.01   0.00    0.08  -0.02  -0.05  -0.04   0.03   0.04
    27   6    -0.03   0.00   0.01    0.04   0.03   0.10  -0.06  -0.08  -0.07
    28   6     0.00  -0.01  -0.01   -0.08   0.01  -0.05   0.10   0.01   0.06
    29   6     0.02   0.02   0.02    0.06  -0.08  -0.05  -0.06   0.12  -0.00
    30   6    -0.00   0.01  -0.01   -0.02   0.01   0.04  -0.01  -0.07  -0.03
    31   6     0.01  -0.03   0.01    0.02   0.06  -0.04   0.03  -0.03   0.07
    32   6    -0.01   0.01   0.02    0.03  -0.04   0.01  -0.02   0.03  -0.01
    33   6     0.01   0.02  -0.01   -0.03  -0.02  -0.02  -0.00   0.06  -0.02
    34   1    -0.01   0.01   0.04   -0.01   0.08   0.09  -0.01  -0.04   0.00
    35   1     0.02  -0.01  -0.02    0.02  -0.03  -0.04   0.04  -0.00   0.02
    36   1     0.01   0.00   0.01   -0.03   0.00   0.01   0.03   0.00  -0.01
    37   1    -0.02  -0.01  -0.00   -0.02   0.02  -0.01  -0.04  -0.01   0.00
    38   1    -0.00   0.00   0.00    0.01   0.02   0.01   0.01   0.01   0.02
    39   1    -0.00  -0.00  -0.00   -0.01  -0.01  -0.03  -0.00  -0.01  -0.02
    40   1     0.00   0.00   0.00    0.02   0.01   0.01   0.00  -0.00  -0.01
    41   1    -0.00   0.00   0.00    0.02  -0.02  -0.02   0.01  -0.00  -0.00
    42   1    -0.00   0.00   0.00   -0.02  -0.01   0.01  -0.01   0.00   0.02
    43   1     0.00  -0.00  -0.00   -0.02  -0.00   0.02  -0.00  -0.01   0.00
    44   1    -0.06  -0.09  -0.19    0.02  -0.05   0.01  -0.02  -0.02  -0.03
    45   1     0.19   0.08   0.27   -0.06  -0.03  -0.15  -0.02  -0.04  -0.07
    46   1    -0.05  -0.13  -0.05    0.09   0.16  -0.00   0.07   0.14   0.01
    47   1    -0.07  -0.16  -0.09   -0.05  -0.08  -0.08  -0.04  -0.07  -0.05
    48   1    -0.01  -0.01   0.10   -0.12  -0.09   0.03  -0.09  -0.05   0.01
    49   1     0.01   0.36  -0.19    0.08  -0.13   0.11   0.07  -0.11   0.10
    50   1    -0.02  -0.12   0.10    0.04  -0.00   0.04  -0.00   0.02   0.01
    51   1    -0.09  -0.03  -0.01   -0.05   0.10  -0.08  -0.05   0.06  -0.04
    52   1     0.03  -0.04  -0.12    0.13  -0.08   0.09   0.12  -0.07   0.06
    53   1    -0.07  -0.06   0.12   -0.12   0.08   0.01  -0.07   0.05   0.01
    54   1     0.02  -0.11  -0.01    0.09  -0.02  -0.09   0.07   0.01  -0.06
    55   1     0.01  -0.09  -0.17   -0.05   0.02   0.10  -0.06   0.03   0.09
    56   1    -0.09   0.20   0.27   -0.04  -0.06  -0.08  -0.02  -0.06  -0.08
    57   1     0.30   0.24  -0.19   -0.05  -0.03  -0.01  -0.02  -0.04  -0.02
    58   1    -0.08  -0.09   0.09    0.04   0.15  -0.05  -0.01   0.10  -0.02
    59   1    -0.04   0.02   0.04   -0.03   0.17   0.20  -0.03  -0.18  -0.21
    60   1     0.01  -0.01  -0.04    0.03  -0.05  -0.07  -0.03   0.14   0.14
    61   1     0.05  -0.01  -0.01   -0.00  -0.01  -0.00   0.12  -0.05   0.03
    62   1     0.01   0.00   0.02    0.19  -0.06  -0.09  -0.24   0.04   0.03
    63   1    -0.03   0.00   0.01    0.06   0.04   0.06  -0.08  -0.10  -0.04
    64   1     0.02  -0.02   0.01    0.01   0.00   0.02   0.20   0.07   0.13
    65   1    -0.04  -0.01  -0.02   -0.27  -0.06  -0.17   0.14   0.02   0.09
    66   1     0.02   0.01   0.02    0.06  -0.11  -0.02  -0.05   0.14  -0.04
    67   1     0.00  -0.01  -0.00    0.10   0.14   0.10  -0.14  -0.34  -0.07
    68   1     0.01   0.04  -0.02   -0.02  -0.15  -0.07   0.01   0.10   0.04
    69   1     0.00  -0.03   0.01    0.03   0.07  -0.01   0.03  -0.03   0.07
    70   1    -0.00  -0.01  -0.00    0.11  -0.02  -0.16  -0.02   0.08   0.02
    71   1    -0.03   0.01   0.03   -0.11  -0.05   0.12   0.05  -0.01  -0.01
    72   1    -0.03   0.06  -0.05   -0.18   0.10  -0.09   0.14  -0.08   0.07
    73   1     0.03  -0.02   0.02    0.11  -0.07   0.12  -0.20   0.22  -0.24
                     94                    95                   96          
                      A                     A                    A          
 Frequencies --   1058.9361             1059.3990            1061.8726      
 Red. masses --      1.8809                2.2261               5.1101      
 Frc consts  --      1.2427                1.4720               3.3949      
 Frac Tr+Rot --    100.0000              100.0000             100.0000      
 IR Inten    --      0.4971                1.3662               0.9928      
  Atom  AN      X      Y      Z       X      Y      Z      X      Y      Z  
     1   6    -0.00  -0.00  -0.00    0.01  -0.00   0.00   0.05  -0.04   0.03
     2   6     0.01  -0.00   0.01   -0.02   0.01  -0.01  -0.26   0.18  -0.11
     3   6     0.00   0.00  -0.00    0.00  -0.00   0.00   0.05   0.05  -0.03
     4   6    -0.01  -0.00  -0.00    0.03   0.00   0.00   0.33   0.04   0.02
     5   6     0.00  -0.00   0.00   -0.01   0.00  -0.00  -0.12  -0.00  -0.01
     6   6     0.00   0.01  -0.00   -0.01  -0.03   0.01  -0.11  -0.28   0.12
     7  15    -0.00  -0.00  -0.00    0.01   0.00  -0.00   0.01   0.03  -0.02
     8   7    -0.00   0.00  -0.00    0.00  -0.00   0.00  -0.01  -0.01   0.00
     9   1    -0.00  -0.00  -0.01    0.01  -0.00   0.01   0.17  -0.09   0.05
    10   6    -0.00  -0.00   0.00    0.00  -0.00  -0.00   0.00   0.01  -0.01
    11  29    -0.00   0.00   0.00   -0.00   0.00   0.00   0.00  -0.00   0.00
    12   6     0.00   0.00   0.00    0.00  -0.00   0.00   0.00   0.02  -0.00
    13  53    -0.00  -0.00   0.00    0.00   0.00  -0.00   0.00   0.00  -0.00
    14   6     0.01   0.01   0.03   -0.03  -0.01  -0.05   0.03   0.02   0.05
    15   6     0.02  -0.00  -0.02    0.00   0.02   0.03   0.00  -0.02  -0.01
    16   6    -0.02   0.02  -0.01   -0.01  -0.02   0.01   0.00   0.00  -0.03
    17   6     0.09  -0.07   0.01    0.03   0.03   0.00  -0.02  -0.03   0.02
    18   6    -0.00   0.09  -0.06   -0.02   0.01  -0.01   0.02   0.01   0.00
    19   6    -0.10  -0.03   0.05    0.02  -0.04   0.00  -0.03   0.02  -0.01
    20   6     0.10  -0.05   0.01   -0.01   0.01  -0.02   0.01  -0.01   0.02
    21   6    -0.00   0.09  -0.08   -0.02   0.00   0.03   0.03  -0.01  -0.04
    22   6    -0.01  -0.02   0.01    0.03   0.00   0.00  -0.03  -0.00   0.01
    23   6    -0.08  -0.03   0.06    0.00  -0.02  -0.01  -0.00   0.02   0.01
    24   6    -0.01   0.00   0.00   -0.10   0.01   0.03   0.03  -0.00  -0.01
    25   6     0.00   0.00   0.01    0.03   0.03   0.04  -0.01  -0.02  -0.01
    26   6     0.01  -0.00  -0.01    0.05   0.01  -0.04  -0.01   0.00   0.01
    27   6     0.00  -0.00   0.01    0.01  -0.09   0.07  -0.01   0.01  -0.02
    28   6    -0.00   0.00  -0.00    0.03   0.04   0.03   0.01  -0.01   0.00
    29   6     0.00  -0.00  -0.01   -0.03   0.01  -0.11  -0.00   0.02   0.02
    30   6    -0.00  -0.00   0.00   -0.04  -0.09   0.04   0.01   0.00  -0.01
    31   6     0.01   0.01  -0.00    0.11   0.08   0.04  -0.01  -0.02   0.01
    32   6     0.00  -0.00   0.00    0.00  -0.04  -0.01  -0.01   0.01   0.01
    33   6    -0.01   0.00  -0.00   -0.08   0.05  -0.07   0.01   0.00   0.01
    34   1    -0.00   0.01   0.02    0.01  -0.00  -0.00   0.08  -0.22   0.10
    35   1     0.01  -0.01  -0.01   -0.03   0.01  -0.00  -0.46   0.03  -0.05
    36   1     0.00   0.00   0.00   -0.00   0.00   0.00   0.09   0.07  -0.01
    37   1    -0.01   0.00  -0.00    0.03  -0.01   0.01   0.41  -0.21   0.14
    38   1     0.00   0.01   0.00   -0.00  -0.00  -0.01   0.01  -0.02   0.02
    39   1    -0.00  -0.00  -0.01    0.00   0.00   0.01   0.04   0.01   0.07
    40   1     0.01   0.00   0.00    0.00   0.00   0.01  -0.02  -0.02  -0.02
    41   1     0.00  -0.00  -0.00   -0.00  -0.00  -0.00   0.07  -0.06  -0.06
    42   1    -0.01  -0.00   0.00    0.00  -0.00  -0.01  -0.04   0.00   0.03
    43   1    -0.01  -0.00   0.00   -0.00   0.00   0.00  -0.01  -0.03   0.03
    44   1    -0.15   0.04  -0.13    0.03   0.00   0.03  -0.03  -0.01  -0.05
    45   1     0.09  -0.07   0.14    0.00   0.03   0.02   0.02  -0.01   0.01
    46   1    -0.04  -0.17   0.02   -0.04  -0.07  -0.01   0.02   0.02  -0.01
    47   1     0.10   0.14  -0.03    0.01   0.03   0.03  -0.02  -0.04  -0.04
    48   1     0.12  -0.08   0.02    0.04   0.02   0.00  -0.03  -0.03   0.02
    49   1     0.02  -0.05   0.04   -0.04   0.06  -0.06   0.03  -0.01   0.02
    50   1    -0.07   0.39  -0.26    0.01  -0.03   0.01  -0.01   0.03  -0.01
    51   1    -0.13  -0.05   0.07    0.03  -0.03   0.01  -0.04   0.02  -0.01
    52   1    -0.03   0.01   0.01   -0.07   0.04  -0.03   0.05  -0.03   0.01
    53   1     0.41  -0.19   0.03    0.02  -0.02  -0.01   0.00  -0.00   0.02
    54   1    -0.01   0.11  -0.10   -0.03  -0.01   0.03   0.03   0.00  -0.04
    55   1    -0.16   0.10   0.12    0.03  -0.02  -0.05  -0.03   0.01   0.02
    56   1     0.12  -0.04  -0.15    0.00   0.04   0.05  -0.00  -0.00  -0.02
    57   1     0.03   0.02  -0.03    0.01   0.02   0.01   0.03   0.01  -0.03
    58   1    -0.35  -0.16   0.23    0.02  -0.05   0.00  -0.04   0.02   0.02
    59   1    -0.01   0.01   0.01   -0.05   0.00  -0.03   0.00  -0.02  -0.02
    60   1     0.00   0.00  -0.00    0.05   0.12   0.05  -0.01   0.00   0.00
    61   1     0.01  -0.00  -0.00    0.16  -0.08   0.01  -0.00   0.01  -0.00
    62   1     0.01  -0.00  -0.01   -0.06  -0.01  -0.07  -0.03   0.01   0.02
    63   1     0.00  -0.00   0.01    0.01  -0.11   0.05  -0.01   0.01  -0.01
    64   1     0.01   0.01   0.01    0.33   0.15   0.26  -0.02  -0.01  -0.02
    65   1    -0.03  -0.01  -0.02   -0.20  -0.05  -0.14   0.05   0.01   0.03
    66   1     0.00  -0.01  -0.00   -0.04   0.00  -0.09  -0.00   0.03   0.01
    67   1     0.00  -0.00   0.01   -0.07  -0.35   0.09  -0.01  -0.01  -0.03
    68   1     0.00  -0.01  -0.01    0.01  -0.05  -0.05   0.00   0.03   0.01
    69   1     0.01   0.01   0.00    0.15   0.11   0.07  -0.01  -0.03  -0.00
    70   1     0.01   0.00  -0.02    0.14   0.13  -0.22  -0.03  -0.01   0.04
    71   1    -0.01  -0.01   0.01   -0.08  -0.16   0.23   0.01   0.03  -0.03
    72   1    -0.02   0.01  -0.01   -0.10   0.03  -0.03   0.03  -0.01   0.01
    73   1     0.00   0.00   0.00   -0.16   0.25  -0.19   0.00  -0.01  -0.00
                     97                    98                   99          
                      A                     A                    A          
 Frequencies --   1071.1779             1079.0769            1126.4141      
 Red. masses --      1.1422                3.0680               1.7156      
 Frc consts  --      0.7722                2.1048               1.2825      
 Frac Tr+Rot --    100.0000              100.0000             100.0000      
 IR Inten    --      0.1193                4.9914               6.2946      
  Atom  AN      X      Y      Z       X      Y      Z      X      Y      Z  
     1   6    -0.00  -0.00  -0.00    0.21   0.11  -0.03  -0.00  -0.00   0.00
     2   6    -0.00   0.00   0.00    0.08  -0.04   0.02   0.00   0.00  -0.00
     3   6     0.00  -0.00  -0.00   -0.14  -0.18   0.07   0.00  -0.00   0.00
     4   6     0.00   0.00   0.00    0.04   0.07  -0.03  -0.00   0.00  -0.00
     5   6    -0.00   0.00   0.01   -0.12   0.08  -0.05  -0.00   0.00  -0.00
     6   6     0.00  -0.00   0.00   -0.13  -0.07   0.02   0.00   0.00   0.00
     7  15    -0.00  -0.00  -0.00    0.01   0.01  -0.00  -0.00   0.00   0.00
     8   7    -0.00   0.01   0.02    0.04  -0.02   0.01   0.00   0.00  -0.00
     9   1    -0.05   0.19   0.37    0.04  -0.01   0.01  -0.00   0.00  -0.00
    10   6     0.03   0.03  -0.06    0.01  -0.03  -0.01   0.00  -0.00   0.00
    11  29     0.00   0.00   0.00   -0.00  -0.00  -0.00   0.00   0.00   0.00
    12   6    -0.02  -0.07  -0.01    0.01  -0.01   0.03   0.00  -0.00   0.00
    13  53     0.00  -0.00  -0.00    0.00   0.00  -0.00  -0.00   0.00   0.00
    14   6     0.00   0.00   0.01    0.01   0.01   0.01  -0.01  -0.02  -0.02
    15   6     0.00  -0.00  -0.00   -0.00  -0.01  -0.01  -0.01   0.00  -0.03
    16   6     0.00   0.00  -0.00   -0.00  -0.00  -0.01  -0.01  -0.03  -0.00
    17   6    -0.00  -0.01   0.00   -0.00  -0.01   0.00  -0.00   0.02   0.07
    18   6     0.00   0.00   0.00    0.00   0.00   0.00   0.04  -0.04  -0.06
    19   6    -0.00   0.00  -0.00   -0.01   0.00   0.00  -0.01   0.06   0.04
    20   6    -0.00  -0.00   0.00    0.01   0.00   0.01  -0.03  -0.07  -0.01
    21   6     0.01   0.00  -0.00    0.00  -0.01  -0.01   0.05   0.04   0.04
    22   6    -0.00  -0.00  -0.00   -0.01   0.00   0.00   0.01  -0.01  -0.03
    23   6    -0.00   0.00   0.00    0.00   0.00   0.00  -0.04   0.00  -0.07
    24   6    -0.00   0.00   0.00    0.01   0.01  -0.01   0.02   0.02  -0.02
    25   6     0.00   0.00  -0.00    0.00  -0.01  -0.01   0.01  -0.03  -0.01
    26   6     0.00   0.00  -0.00   -0.02   0.01   0.02   0.01  -0.03  -0.00
    27   6     0.00  -0.00   0.00   -0.00  -0.03  -0.01  -0.01   0.02   0.05
    28   6    -0.00   0.00  -0.00    0.02   0.01   0.00   0.02   0.02  -0.04
    29   6    -0.00  -0.00  -0.00   -0.02   0.00   0.02  -0.05  -0.00   0.02
    30   6     0.00   0.00   0.00    0.01   0.01  -0.00   0.06  -0.03  -0.01
    31   6     0.00   0.00  -0.00    0.00  -0.01  -0.01  -0.03   0.04   0.04
    32   6     0.00  -0.00   0.00   -0.01  -0.00   0.01   0.00   0.01  -0.02
    33   6    -0.00  -0.00   0.00   -0.00   0.01  -0.00   0.01  -0.05  -0.05
    34   1    -0.00  -0.00   0.01    0.14   0.46  -0.20  -0.00  -0.00   0.00
    35   1    -0.00  -0.00  -0.01    0.13  -0.01   0.02   0.00   0.00  -0.00
    36   1     0.00   0.01   0.02   -0.50  -0.10   0.00   0.00  -0.00   0.00
    37   1     0.01  -0.02  -0.04   -0.03   0.33  -0.17  -0.00   0.00  -0.00
    38   1    -0.18  -0.25  -0.14   -0.06  -0.00  -0.10  -0.00   0.00  -0.00
    39   1     0.15   0.13   0.42   -0.05   0.02  -0.02  -0.00  -0.00  -0.00
    40   1    -0.22  -0.15  -0.04    0.05   0.07   0.13   0.00   0.00   0.00
    41   1    -0.24   0.25   0.32   -0.06   0.03  -0.00  -0.00   0.00  -0.00
    42   1     0.24   0.08  -0.10    0.08  -0.05  -0.12   0.00  -0.00  -0.00
    43   1     0.23   0.05  -0.24   -0.07   0.07   0.04  -0.00   0.00   0.00
    44   1    -0.00  -0.00   0.00   -0.01  -0.01  -0.01  -0.05   0.01  -0.06
    45   1    -0.00  -0.00  -0.01    0.01   0.00  -0.00  -0.06  -0.02  -0.09
    46   1     0.00  -0.00  -0.00    0.00   0.00   0.00  -0.04  -0.08  -0.03
    47   1    -0.00   0.00  -0.00   -0.01  -0.02  -0.02  -0.05  -0.09  -0.01
    48   1    -0.00  -0.01   0.00   -0.00  -0.01   0.00   0.02   0.10   0.31
    49   1     0.00  -0.00   0.00    0.00  -0.00   0.00   0.16   0.10   0.09
    50   1     0.00   0.01  -0.00   -0.00   0.02  -0.01  -0.19  -0.02   0.00
    51   1    -0.00   0.00  -0.00   -0.02   0.00   0.01  -0.03   0.24   0.21
    52   1    -0.00   0.00   0.00    0.02  -0.01  -0.01   0.01   0.00   0.20
    53   1     0.00  -0.00   0.00   -0.01  -0.00   0.01   0.06   0.08  -0.14
    54   1     0.01   0.00  -0.00    0.00  -0.01  -0.01   0.17   0.16   0.19
    55   1    -0.00  -0.00   0.00    0.00  -0.00   0.00   0.05  -0.05  -0.08
    56   1     0.00   0.00  -0.00   -0.01   0.00   0.00   0.03  -0.04  -0.06
    57   1    -0.00  -0.00   0.00    0.02   0.01  -0.02  -0.03   0.18   0.07
    58   1    -0.00   0.00   0.00   -0.02   0.00   0.01   0.10  -0.15   0.01
    59   1     0.00   0.00  -0.00    0.00  -0.00  -0.00  -0.03  -0.04  -0.03
    60   1     0.00   0.00   0.00    0.00  -0.02  -0.02   0.03  -0.02  -0.07
    61   1     0.00  -0.00  -0.00    0.02  -0.00   0.01   0.06  -0.00  -0.06
    62   1    -0.00  -0.00  -0.00   -0.01   0.00   0.01   0.08  -0.00   0.04
    63   1     0.00  -0.00   0.00   -0.02  -0.06  -0.00  -0.05   0.12   0.21
    64   1    -0.00   0.00   0.00    0.02  -0.03   0.02   0.02  -0.10   0.01
    65   1    -0.00   0.00   0.00    0.03   0.04   0.05  -0.08   0.09   0.04
    66   1    -0.00  -0.00  -0.00   -0.02  -0.00   0.02  -0.18   0.03   0.07
    67   1     0.00   0.00   0.00   -0.03  -0.05  -0.02  -0.09  -0.04  -0.12
    68   1     0.00   0.00   0.00    0.02   0.09   0.02  -0.02  -0.04   0.16
    69   1     0.00   0.00  -0.00   -0.01  -0.01  -0.02  -0.16   0.16   0.20
    70   1     0.00  -0.00  -0.00   -0.03  -0.02   0.06   0.03   0.05  -0.05
    71   1     0.00  -0.00  -0.00    0.01   0.01  -0.02   0.05   0.03  -0.08
    72   1    -0.00   0.00  -0.00    0.02   0.00  -0.01  -0.13  -0.07   0.09
    73   1    -0.00  -0.00   0.00   -0.04   0.02  -0.04   0.13   0.09   0.03
                    100                   101                  102          
                      A                     A                    A          
 Frequencies --   1127.2015             1131.4365            1132.9364      
 Red. masses --      1.7111                1.5341               1.5342      
 Frc consts  --      1.2810                1.1571               1.1602      
 Frac Tr+Rot --    100.0000              100.0000             100.0000      
 IR Inten    --      1.9462                0.9126               1.4344      
  Atom  AN      X      Y      Z       X      Y      Z      X      Y      Z  
     1   6     0.00  -0.00   0.00    0.00   0.00   0.00  -0.00   0.00  -0.00
     2   6     0.00   0.00  -0.00    0.00   0.00  -0.00  -0.00  -0.01   0.00
     3   6    -0.00  -0.00   0.00   -0.00  -0.01   0.00  -0.00   0.01  -0.01
     4   6    -0.00   0.00  -0.00   -0.00   0.00  -0.00   0.01  -0.00   0.00
     5   6    -0.00   0.00  -0.00   -0.00   0.01  -0.00   0.01  -0.02   0.01
     6   6    -0.00  -0.00   0.00   -0.00  -0.01   0.00  -0.00   0.01  -0.00
     7  15     0.00   0.00  -0.00    0.00  -0.00  -0.00  -0.00   0.00   0.00
     8   7     0.00   0.00  -0.00    0.00   0.00  -0.00  -0.00  -0.00   0.00
     9   1    -0.01   0.01  -0.00   -0.01   0.01  -0.01   0.03  -0.02   0.01
    10   6     0.00  -0.00   0.00    0.00  -0.00   0.00  -0.00   0.01  -0.00
    11  29     0.00  -0.00   0.00    0.00  -0.00  -0.00  -0.00  -0.00   0.00
    12   6     0.00  -0.00   0.00    0.00  -0.00   0.00  -0.00   0.01  -0.01
    13  53     0.00   0.00  -0.00   -0.00  -0.00  -0.00  -0.00   0.00  -0.00
    14   6     0.01  -0.01  -0.01   -0.06   0.01   0.01  -0.04  -0.00   0.01
    15   6    -0.02  -0.00  -0.02    0.04   0.02  -0.01   0.03   0.02  -0.02
    16   6    -0.02  -0.02  -0.01    0.06  -0.02   0.01   0.03  -0.01   0.00
    17   6     0.01   0.01   0.06   -0.04   0.02  -0.00  -0.02   0.02   0.01
    18   6     0.03  -0.02  -0.04    0.00  -0.02  -0.02   0.00  -0.01  -0.02
    19   6     0.00   0.05   0.03   -0.02  -0.01   0.03  -0.02  -0.00   0.02
    20   6    -0.03  -0.06  -0.01    0.02   0.01   0.01   0.01  -0.00   0.00
    21   6     0.04   0.03   0.04   -0.00  -0.01  -0.02   0.00  -0.00  -0.01
    22   6     0.01  -0.01  -0.02    0.00  -0.01  -0.00   0.00  -0.00  -0.01
    23   6    -0.04  -0.00  -0.05    0.02   0.01   0.01   0.01   0.01  -0.00
    24   6    -0.01  -0.01   0.02    0.06   0.06   0.03   0.04  -0.09   0.04
    25   6    -0.01   0.03   0.01    0.00  -0.01  -0.01  -0.04   0.06  -0.06
    26   6    -0.03   0.02   0.00   -0.04  -0.06   0.01   0.01   0.07   0.00
    27   6     0.01  -0.02  -0.07    0.01   0.05  -0.01  -0.04  -0.04   0.02
    28   6    -0.03  -0.03   0.05   -0.03  -0.02   0.02   0.03   0.01  -0.05
    29   6     0.07   0.00  -0.03    0.02  -0.01  -0.03   0.02  -0.04   0.06
    30   6    -0.08   0.03   0.01   -0.04  -0.01   0.01  -0.01   0.02   0.01
    31   6     0.05  -0.04  -0.04    0.05   0.00   0.03   0.02   0.01  -0.01
    32   6    -0.01  -0.01   0.02   -0.07  -0.03  -0.02  -0.01   0.00  -0.03
    33   6    -0.01   0.05   0.06    0.01  -0.01  -0.02  -0.02   0.02  -0.01
    34   1     0.00  -0.01   0.00    0.00  -0.01  -0.02  -0.00   0.02  -0.01
    35   1     0.01   0.01  -0.00    0.03   0.03  -0.00  -0.03  -0.03   0.01
    36   1     0.00  -0.00   0.00    0.01  -0.01   0.00  -0.03   0.02  -0.01
    37   1    -0.00   0.00  -0.00   -0.01   0.02  -0.01   0.01  -0.00   0.00
    38   1    -0.00   0.00  -0.01   -0.00   0.00  -0.01   0.01  -0.01   0.02
    39   1    -0.01   0.00  -0.01   -0.01   0.00  -0.01   0.02  -0.00   0.02
    40   1     0.01   0.01   0.01    0.01   0.01   0.01  -0.02  -0.02  -0.03
    41   1    -0.01   0.00  -0.00   -0.01   0.01   0.01   0.02  -0.02  -0.01
    42   1     0.01  -0.00  -0.01    0.01  -0.00  -0.01  -0.03   0.01   0.03
    43   1    -0.00   0.01   0.00   -0.00   0.01  -0.00   0.01  -0.02   0.00
    44   1    -0.02  -0.02  -0.06   -0.07   0.09   0.04  -0.05   0.07   0.02
    45   1    -0.04   0.03  -0.06   -0.01  -0.12  -0.03  -0.01  -0.10  -0.02
    46   1    -0.02  -0.06   0.02   -0.04   0.01  -0.15  -0.03  -0.02  -0.10
    47   1    -0.02  -0.08  -0.05   -0.05   0.03   0.15  -0.03   0.01   0.08
    48   1     0.07   0.05   0.24   -0.22   0.12   0.02  -0.12   0.09   0.08
    49   1     0.11   0.06   0.06    0.04   0.02   0.03   0.04   0.04   0.02
    50   1    -0.12  -0.00  -0.01   -0.06  -0.05   0.03  -0.06  -0.02   0.01
    51   1     0.03   0.18   0.11   -0.14   0.01   0.19  -0.11   0.01   0.14
    52   1    -0.03   0.02   0.16    0.10  -0.05  -0.03   0.06  -0.03  -0.00
    53   1     0.01   0.08  -0.12    0.12  -0.08   0.04   0.07  -0.04   0.02
    54   1     0.16   0.14   0.19   -0.11  -0.07  -0.18  -0.05  -0.06  -0.08
    55   1     0.05  -0.04  -0.07   -0.05   0.02   0.03  -0.01   0.02   0.03
    56   1     0.02  -0.04  -0.06    0.00   0.04   0.05  -0.01   0.01   0.01
    57   1    -0.04   0.14   0.07    0.06  -0.02  -0.06   0.03   0.01  -0.02
    58   1     0.06  -0.14   0.03    0.06   0.10  -0.07   0.07   0.05  -0.05
    59   1     0.02   0.05   0.05   -0.01   0.04   0.05   0.24  -0.01  -0.08
    60   1    -0.04   0.05   0.11   -0.02   0.07   0.09  -0.16  -0.12   0.12
    61   1    -0.06   0.01   0.04    0.05   0.03  -0.18   0.05  -0.06   0.15
    62   1    -0.10   0.02  -0.01    0.01   0.07   0.18   0.04  -0.08  -0.19
    63   1     0.07  -0.08  -0.26    0.05   0.31   0.06  -0.20  -0.24   0.26
    64   1    -0.06   0.13  -0.03   -0.19   0.02  -0.13  -0.01  -0.17  -0.03
    65   1     0.11  -0.13  -0.06   -0.04  -0.09  -0.09  -0.09   0.08   0.04
    66   1     0.27  -0.02  -0.13    0.28  -0.01  -0.20   0.08  -0.26   0.32
    67   1     0.11   0.01   0.16   -0.00  -0.18   0.09   0.08   0.16   0.04
    68   1     0.02   0.01  -0.21   -0.02  -0.11  -0.08   0.04   0.11  -0.03
    69   1     0.23  -0.18  -0.21    0.19   0.11   0.21   0.24  -0.08  -0.12
    70   1    -0.04  -0.03   0.07   -0.05   0.16   0.08  -0.05   0.02   0.08
    71   1    -0.05  -0.05   0.10    0.14  -0.11  -0.03   0.02  -0.05   0.04
    72   1     0.16   0.08  -0.11   -0.04  -0.00   0.01  -0.08   0.10  -0.09
    73   1    -0.15  -0.11  -0.02    0.06   0.04   0.01  -0.12   0.15  -0.14
                    103                   104                  105          
                      A                     A                    A          
 Frequencies --   1134.5613             1135.8970            1146.7421      
 Red. masses --      1.4893                1.4808               1.0416      
 Frc consts  --      1.1295                1.1257               0.8070      
 Frac Tr+Rot --    100.0000              100.0000             100.0000      
 IR Inten    --      0.1913                0.8943               3.6532      
  Atom  AN      X      Y      Z       X      Y      Z      X      Y      Z  
     1   6     0.00  -0.00   0.00   -0.00  -0.00   0.00   0.00   0.01  -0.01
     2   6     0.00   0.00  -0.00   -0.00   0.00  -0.00  -0.00  -0.01   0.01
     3   6     0.00  -0.00   0.00    0.00  -0.00   0.00  -0.00   0.01  -0.01
     4   6    -0.00   0.00  -0.00   -0.00  -0.00   0.00   0.01  -0.00   0.00
     5   6    -0.00   0.01  -0.00   -0.01   0.01  -0.01   0.01  -0.03   0.01
     6   6     0.00  -0.00   0.00    0.00  -0.00  -0.00  -0.00   0.01  -0.01
     7  15    -0.01  -0.00   0.00    0.00  -0.00   0.00  -0.00  -0.00   0.00
     8   7     0.00   0.00  -0.00    0.00   0.00  -0.00  -0.01  -0.01   0.00
     9   1    -0.02   0.01  -0.01   -0.02   0.01  -0.01   0.07  -0.05   0.03
    10   6     0.00  -0.00   0.00    0.00  -0.00   0.00  -0.00   0.01  -0.00
    11  29     0.00   0.00  -0.00   -0.00   0.00  -0.00   0.00  -0.00  -0.00
    12   6     0.00  -0.00   0.00    0.00  -0.00   0.00  -0.00   0.01  -0.01
    13  53    -0.00   0.00   0.00    0.00  -0.00   0.00  -0.00  -0.00   0.00
    14   6     0.07   0.03  -0.04   -0.04   0.08  -0.06   0.00   0.00  -0.00
    15   6    -0.06  -0.03   0.04   -0.01  -0.01   0.03  -0.00  -0.00  -0.00
    16   6    -0.04   0.01  -0.00    0.05  -0.05  -0.00  -0.00   0.00   0.00
    17   6     0.02  -0.03  -0.01   -0.05   0.01  -0.00   0.00  -0.00   0.00
    18   6    -0.00   0.01   0.04    0.01  -0.03  -0.00   0.00  -0.00   0.00
    19   6     0.04   0.02  -0.03    0.03   0.02   0.02   0.00   0.00   0.00
    20   6    -0.02  -0.02  -0.02    0.00  -0.04  -0.02  -0.00  -0.00  -0.00
    21   6    -0.01   0.03  -0.00   -0.01   0.05  -0.04  -0.00   0.00   0.00
    22   6    -0.00  -0.02   0.04    0.02  -0.08   0.05   0.00  -0.00   0.00
    23   6    -0.02  -0.01   0.01    0.01   0.01   0.04  -0.00  -0.00  -0.00
    24   6     0.06   0.00   0.04   -0.03  -0.01  -0.02   0.01   0.01   0.00
    25   6    -0.02   0.02  -0.04    0.01  -0.00   0.02  -0.00   0.00   0.00
    26   6    -0.02  -0.01   0.00    0.01   0.02  -0.00  -0.00  -0.00  -0.00
    27   6    -0.02   0.02   0.01    0.00  -0.01  -0.00   0.00   0.00  -0.00
    28   6    -0.00  -0.00  -0.02    0.00   0.00   0.01  -0.00  -0.00   0.00
    29   6     0.01  -0.02   0.02   -0.00   0.01  -0.00   0.00  -0.00  -0.00
    30   6    -0.02   0.00   0.01    0.01   0.00  -0.01  -0.00  -0.00   0.00
    31   6     0.03   0.02   0.03   -0.01  -0.01  -0.01   0.00  -0.00  -0.00
    32   6    -0.05  -0.01  -0.04    0.03   0.01   0.02  -0.01  -0.00   0.00
    33   6     0.00  -0.01  -0.03   -0.00   0.01   0.02  -0.00   0.00  -0.00
    34   1    -0.00  -0.00   0.02    0.00  -0.01   0.01  -0.01   0.05  -0.01
    35   1     0.01   0.01  -0.01    0.01   0.01  -0.01  -0.05  -0.06   0.02
    36   1     0.01  -0.01   0.01    0.03  -0.01   0.01  -0.08   0.03  -0.02
    37   1    -0.00  -0.00  -0.00   -0.00  -0.01   0.01   0.02   0.00   0.00
    38   1    -0.00   0.01  -0.01   -0.01   0.01  -0.01   0.01  -0.03   0.04
    39   1    -0.01   0.00  -0.01   -0.01   0.00  -0.01   0.04  -0.00   0.05
    40   1     0.01   0.01   0.01    0.02   0.02   0.02  -0.04  -0.04  -0.06
    41   1    -0.01   0.01  -0.00   -0.02   0.01   0.01   0.05  -0.03  -0.01
    42   1     0.01  -0.00  -0.01    0.02  -0.00  -0.02  -0.05   0.01   0.06
    43   1    -0.01   0.01   0.00   -0.01   0.02  -0.00   0.02  -0.04   0.00
    44   1     0.09  -0.15  -0.09   -0.00  -0.06  -0.10  -0.00  -0.01  -0.02
    45   1     0.02   0.21   0.04   -0.04   0.07  -0.06   0.01   0.01   0.02
    46   1     0.06   0.06   0.13   -0.01   0.07  -0.14  -0.00  -0.01   0.00
    47   1     0.05   0.01  -0.10   -0.03   0.08   0.17   0.01   0.01  -0.00
    48   1     0.13  -0.17  -0.23   -0.27   0.03  -0.23   0.03  -0.02  -0.01
    49   1    -0.04  -0.11   0.01    0.05  -0.10   0.10  -0.00   0.03  -0.02
    50   1     0.11  -0.04   0.04   -0.01  -0.21   0.14   0.00  -0.02   0.01
    51   1     0.26   0.11  -0.19    0.11   0.31   0.18  -0.00   0.00   0.00
    52   1    -0.08   0.04   0.05    0.08  -0.03   0.08   0.03  -0.01   0.01
    53   1    -0.07   0.08  -0.07    0.21  -0.04  -0.08  -0.02   0.01  -0.01
    54   1     0.09   0.27   0.08   -0.09   0.31  -0.27   0.01   0.04  -0.00
    55   1    -0.04  -0.06  -0.13   -0.18  -0.06  -0.17  -0.01   0.00   0.00
    56   1     0.08   0.05  -0.00    0.15   0.19   0.11   0.01  -0.01  -0.01
    57   1    -0.07  -0.04   0.04   -0.01  -0.07  -0.02  -0.03  -0.01   0.02
    58   1    -0.19  -0.09   0.13   -0.13   0.05   0.05   0.00  -0.00   0.00
    59   1     0.11   0.00  -0.03   -0.04  -0.00   0.01  -0.03   0.10   0.14
    60   1    -0.09  -0.01   0.13    0.04  -0.01  -0.06   0.03  -0.09  -0.14
    61   1     0.09  -0.02  -0.06   -0.05   0.00   0.06  -0.16   0.05   0.03
    62   1     0.03   0.01   0.04   -0.01  -0.01  -0.04   0.16  -0.04  -0.03
    63   1    -0.09   0.12   0.24    0.03  -0.09  -0.11   0.07   0.24  -0.00
    64   1    -0.15  -0.11  -0.12    0.09   0.04   0.07   0.11   0.05   0.08
    65   1    -0.07   0.01  -0.02    0.03   0.01   0.02  -0.32  -0.13  -0.24
    66   1     0.20  -0.13   0.03   -0.11   0.05   0.02   0.14  -0.16   0.12
    67   1     0.01  -0.04   0.05   -0.00   0.04  -0.02  -0.05  -0.16   0.01
    68   1    -0.01  -0.03  -0.03    0.01   0.03   0.02   0.12   0.39  -0.02
    69   1     0.20   0.07   0.13   -0.09  -0.05  -0.09  -0.16  -0.07  -0.12
    70   1    -0.05   0.12   0.07    0.03  -0.06  -0.03  -0.09  -0.05   0.16
    71   1     0.11  -0.09  -0.02   -0.06   0.05   0.01   0.09   0.05  -0.13
    72   1    -0.10   0.04  -0.02    0.04  -0.01   0.00   0.20  -0.27   0.24
    73   1     0.01   0.11  -0.05   -0.02  -0.05   0.02  -0.08   0.11  -0.09
                    106                   107                  108          
                      A                     A                    A          
 Frequencies --   1147.2970             1148.5649            1153.2575      
 Red. masses --      1.0211                1.4468               2.0060      
 Frc consts  --      0.7919                1.1245               1.5719      
 Frac Tr+Rot --    100.0000              100.0000             100.0000      
 IR Inten    --      1.4121               35.4942              10.5940      
  Atom  AN      X      Y      Z       X      Y      Z      X      Y      Z  
     1   6    -0.00  -0.01   0.00   -0.03  -0.05   0.02   0.10   0.00   0.01
     2   6    -0.00   0.01  -0.00   -0.00   0.05  -0.02  -0.05  -0.05   0.02
     3   6     0.00  -0.01   0.00    0.03  -0.04   0.02   0.01   0.01  -0.00
     4   6    -0.01  -0.00  -0.00   -0.05  -0.00  -0.00   0.02  -0.07   0.03
     5   6    -0.01   0.02  -0.01   -0.01   0.09  -0.05  -0.12   0.09  -0.06
     6   6     0.00  -0.01   0.00    0.01  -0.06   0.03   0.00   0.18  -0.08
     7  15    -0.00   0.00  -0.00   -0.00   0.01  -0.00  -0.00  -0.02   0.01
     8   7     0.01   0.00  -0.00    0.03   0.03  -0.01   0.02  -0.01   0.01
     9   1    -0.04   0.03  -0.02   -0.29   0.18  -0.13  -0.00   0.01  -0.00
    10   6     0.00  -0.01   0.00    0.02  -0.05   0.02   0.03  -0.03  -0.01
    11  29    -0.00  -0.00   0.00   -0.00  -0.00   0.00  -0.00  -0.00  -0.00
    12   6     0.00  -0.01   0.01    0.01  -0.04   0.03   0.02  -0.00   0.03
    13  53     0.00   0.00  -0.00    0.00   0.00  -0.00   0.00   0.00  -0.00
    14   6     0.01   0.00  -0.00   -0.00  -0.01   0.01  -0.00  -0.00  -0.00
    15   6    -0.00  -0.00   0.00    0.01   0.00  -0.00   0.00   0.00   0.00
    16   6    -0.00   0.00  -0.00   -0.00   0.00  -0.00   0.00   0.00   0.00
    17   6     0.00  -0.00  -0.00    0.00  -0.00  -0.00   0.00   0.00  -0.00
    18   6     0.00  -0.00   0.00    0.00   0.00  -0.00  -0.00   0.00  -0.00
    19   6     0.00   0.00  -0.00   -0.01  -0.00  -0.00  -0.00  -0.00   0.00
    20   6    -0.00  -0.00  -0.00    0.00   0.00   0.00   0.00   0.00   0.00
    21   6     0.00   0.00   0.00    0.00  -0.00  -0.00  -0.00  -0.00   0.00
    22   6    -0.00  -0.00  -0.00   -0.00   0.01  -0.01  -0.00   0.00  -0.00
    23   6     0.00   0.00  -0.00   -0.00  -0.00  -0.00  -0.00  -0.00  -0.00
    24   6    -0.00  -0.00  -0.00    0.00  -0.02   0.00  -0.00   0.00   0.00
    25   6    -0.00   0.00  -0.00   -0.01   0.01  -0.00   0.00   0.00  -0.00
    26   6     0.00   0.00  -0.00    0.01   0.01  -0.00   0.00  -0.00   0.00
    27   6    -0.00  -0.00   0.00   -0.01  -0.00   0.00  -0.00  -0.00   0.00
    28   6     0.00  -0.00  -0.00    0.01   0.00  -0.01   0.00   0.00   0.00
    29   6     0.00   0.00   0.00   -0.00   0.00   0.01  -0.00   0.00  -0.00
    30   6    -0.00   0.00  -0.00    0.00  -0.00  -0.00  -0.00  -0.00   0.00
    31   6     0.00   0.00   0.00   -0.00   0.00   0.00   0.00   0.00   0.00
    32   6     0.00   0.00   0.00    0.00   0.00  -0.00  -0.00  -0.00  -0.00
    33   6    -0.00   0.00  -0.00   -0.00   0.00  -0.00  -0.00   0.00  -0.00
    34   1     0.00  -0.03   0.03   -0.01  -0.16   0.07   0.16  -0.22   0.11
    35   1     0.02   0.02  -0.01    0.18   0.21  -0.08  -0.40  -0.36   0.14
    36   1     0.05  -0.02   0.02    0.36  -0.13   0.10   0.01   0.01  -0.00
    37   1    -0.01  -0.01   0.00   -0.06   0.00  -0.01   0.12  -0.53   0.27
    38   1    -0.01   0.02  -0.02   -0.05   0.11  -0.13  -0.08  -0.01  -0.13
    39   1    -0.03   0.00  -0.03   -0.17   0.01  -0.18  -0.05   0.05   0.02
    40   1     0.03   0.03   0.04    0.16   0.16   0.20   0.06   0.09   0.15
    41   1    -0.03   0.02   0.01   -0.20   0.13   0.06  -0.04   0.00  -0.06
    42   1     0.04  -0.01  -0.04    0.21  -0.05  -0.21   0.09  -0.06  -0.14
    43   1    -0.01   0.03  -0.00   -0.05   0.15  -0.02  -0.10   0.09   0.06
    44   1    -0.08  -0.03  -0.15    0.01   0.02   0.03  -0.00   0.01   0.00
    45   1     0.09   0.03   0.13   -0.01  -0.02  -0.01   0.00  -0.01   0.01
    46   1    -0.06  -0.15  -0.04    0.00   0.01   0.01  -0.00  -0.01  -0.00
    47   1     0.06   0.14   0.05   -0.01  -0.03  -0.02   0.00   0.01   0.00
    48   1     0.24  -0.12   0.01   -0.04   0.04   0.04  -0.03   0.02   0.01
    49   1    -0.06   0.34  -0.24    0.01  -0.06   0.04   0.00  -0.02   0.01
    50   1     0.03  -0.13   0.09   -0.01   0.04  -0.03  -0.00  -0.00   0.00
    51   1    -0.18  -0.09   0.12    0.02  -0.01  -0.04   0.02   0.00  -0.02
    52   1     0.38  -0.18   0.02   -0.08   0.03  -0.01  -0.03   0.01  -0.00
    53   1    -0.15   0.07  -0.01    0.00  -0.01   0.01  -0.00   0.00   0.00
    54   1    -0.03   0.23  -0.14    0.01  -0.10   0.05   0.00  -0.04   0.02
    55   1    -0.06   0.08   0.13    0.02   0.00   0.01  -0.00   0.01   0.01
    56   1     0.06  -0.08  -0.13   -0.02  -0.01   0.00  -0.00  -0.01  -0.01
    57   1    -0.33  -0.17   0.22    0.07   0.04  -0.05   0.02   0.01  -0.01
    58   1     0.11   0.06  -0.07    0.01   0.00  -0.01   0.02   0.01  -0.01
    59   1     0.00  -0.00  -0.00    0.01   0.02   0.02   0.00  -0.00  -0.01
    60   1    -0.00   0.00   0.01   -0.01  -0.04  -0.03  -0.01   0.01   0.02
    61   1     0.01  -0.00   0.00   -0.04   0.01   0.04   0.02  -0.00  -0.01
    62   1    -0.01   0.01   0.00    0.04  -0.02  -0.04  -0.01   0.00   0.00
    63   1    -0.00  -0.01   0.00    0.01   0.08   0.02   0.01   0.04   0.01
    64   1    -0.00  -0.00  -0.00    0.04  -0.00   0.03  -0.02  -0.01  -0.01
    65   1     0.01   0.00   0.01   -0.14  -0.04  -0.09  -0.02  -0.01  -0.01
    66   1    -0.01   0.00  -0.00    0.04  -0.10   0.12   0.03  -0.02   0.01
    67   1     0.00   0.01  -0.00   -0.00  -0.00  -0.00   0.00   0.01   0.00
    68   1    -0.00  -0.01   0.00    0.05   0.16   0.00   0.00   0.02  -0.00
    69   1     0.01   0.00   0.00   -0.06  -0.06  -0.09  -0.02  -0.01  -0.01
    70   1     0.00   0.00  -0.01   -0.02  -0.02   0.04   0.00   0.01  -0.01
    71   1    -0.00   0.00   0.00    0.01   0.01  -0.02   0.00  -0.01   0.01
    72   1    -0.01   0.01  -0.01    0.07  -0.10   0.09   0.01  -0.01   0.01
    73   1     0.00  -0.00   0.00   -0.03   0.05  -0.04   0.01  -0.01   0.01
                    109                   110                  111          
                      A                     A                    A          
 Frequencies --   1158.6926             1159.2698            1175.4048      
 Red. masses --      1.0477                1.0497               1.6792      
 Frc consts  --      0.8287                0.8312               1.3669      
 Frac Tr+Rot --    100.0000              100.0000             100.0000      
 IR Inten    --      0.0405                0.1324               2.0543      
  Atom  AN      X      Y      Z       X      Y      Z      X      Y      Z  
     1   6     0.00   0.00   0.00   -0.00  -0.00   0.00  -0.00   0.00   0.00
     2   6     0.00  -0.00  -0.00   -0.00  -0.00  -0.00   0.00   0.00  -0.00
     3   6    -0.00  -0.00   0.00    0.00   0.00   0.00  -0.00   0.00   0.00
     4   6     0.00   0.00  -0.00   -0.00  -0.00   0.00  -0.00   0.00   0.01
     5   6    -0.00  -0.00   0.00   -0.00   0.01  -0.00   0.01  -0.02  -0.04
     6   6    -0.00  -0.00   0.00    0.00   0.00  -0.00  -0.00  -0.00   0.00
     7  15     0.00   0.00  -0.00   -0.00  -0.00   0.00   0.00  -0.00  -0.00
     8   7    -0.00  -0.00   0.00    0.00   0.00  -0.00  -0.02   0.07   0.14
     9   1     0.02  -0.01   0.01   -0.02   0.01  -0.01  -0.02   0.07   0.14
    10   6    -0.00   0.00  -0.00    0.00  -0.00   0.00   0.03  -0.11  -0.04
    11  29    -0.00   0.00   0.00    0.00  -0.00  -0.00   0.00   0.00   0.00
    12   6    -0.00   0.00  -0.00    0.00  -0.00   0.00  -0.01   0.03  -0.12
    13  53     0.00  -0.00   0.00    0.00   0.00  -0.00   0.00  -0.00  -0.00
    14   6    -0.00  -0.00   0.00   -0.00  -0.00   0.00   0.00   0.00   0.00
    15   6     0.00   0.00   0.00    0.00   0.00   0.00  -0.00  -0.00   0.00
    16   6     0.00  -0.00  -0.00    0.01  -0.00   0.00  -0.00   0.00  -0.00
    17   6    -0.01   0.01  -0.00   -0.02   0.01  -0.00  -0.00  -0.00   0.00
    18   6     0.00  -0.01   0.01    0.00  -0.01   0.01   0.00   0.00   0.00
    19   6     0.01   0.00  -0.01    0.01   0.01  -0.01   0.00   0.00  -0.00
    20   6    -0.01   0.01   0.00   -0.02   0.01   0.00  -0.00  -0.00  -0.00
    21   6     0.00  -0.01   0.01    0.00  -0.02   0.01   0.00   0.00   0.00
    22   6    -0.00   0.01  -0.00   -0.00   0.01  -0.00  -0.00  -0.00  -0.00
    23   6     0.01   0.00  -0.01    0.01   0.01  -0.01  -0.00   0.00   0.00
    24   6    -0.01  -0.00  -0.00    0.01   0.00   0.00  -0.00  -0.00   0.00
    25   6     0.01  -0.01  -0.00   -0.01   0.00  -0.00   0.00   0.00  -0.00
    26   6     0.00   0.01   0.00   -0.00  -0.00   0.00   0.00   0.00   0.00
    27   6    -0.00  -0.02   0.00    0.00   0.01  -0.00   0.00  -0.00   0.00
    28   6     0.02   0.01   0.01   -0.01  -0.00  -0.01   0.00  -0.00  -0.00
    29   6    -0.01   0.02  -0.01    0.01  -0.01   0.01  -0.00  -0.00   0.00
    30   6    -0.00  -0.02  -0.00    0.00   0.01   0.00   0.00   0.00   0.00
    31   6     0.01   0.01   0.01   -0.01  -0.00  -0.01  -0.00  -0.00  -0.00
    32   6     0.00   0.00  -0.00   -0.00  -0.00  -0.00   0.00  -0.00   0.00
    33   6    -0.01   0.01  -0.01    0.01  -0.01   0.01  -0.00  -0.00   0.00
    34   1     0.00  -0.01  -0.02    0.00  -0.01  -0.00  -0.00  -0.00  -0.01
    35   1     0.01   0.01   0.00   -0.02  -0.01   0.01   0.00   0.00  -0.00
    36   1    -0.03   0.00  -0.01    0.03  -0.01   0.01  -0.00  -0.00  -0.01
    37   1    -0.00   0.01  -0.01    0.00  -0.03   0.01   0.00  -0.00  -0.02
    38   1     0.00  -0.00   0.01   -0.01   0.01  -0.01  -0.20   0.02  -0.35
    39   1     0.01  -0.00   0.01   -0.01   0.00  -0.01  -0.25   0.09  -0.09
    40   1    -0.01  -0.01  -0.01    0.01   0.01   0.02   0.12   0.21   0.39
    41   1     0.01  -0.01  -0.00   -0.01   0.01   0.00   0.26  -0.10   0.07
    42   1    -0.01   0.00   0.01    0.02  -0.01  -0.02  -0.22   0.18   0.37
    43   1     0.00  -0.01   0.00   -0.01   0.01   0.00   0.27  -0.28  -0.15
    44   1     0.07   0.01   0.12    0.13   0.01   0.20  -0.00  -0.00  -0.00
    45   1    -0.07  -0.01  -0.12   -0.12  -0.02  -0.19  -0.00   0.00  -0.00
    46   1     0.05   0.12   0.03    0.09   0.22   0.06  -0.00  -0.00  -0.00
    47   1    -0.06  -0.11  -0.02   -0.09  -0.21  -0.06  -0.00  -0.00  -0.00
    48   1     0.15  -0.07   0.01    0.27  -0.12   0.02   0.00  -0.00   0.00
    49   1    -0.01   0.04  -0.03   -0.01   0.06  -0.04   0.00  -0.00   0.00
    50   1    -0.02   0.10  -0.07   -0.03   0.19  -0.13   0.00  -0.00   0.00
    51   1    -0.14  -0.08   0.09   -0.23  -0.14   0.14   0.00   0.01   0.00
    52   1     0.05  -0.02  -0.00    0.07  -0.03  -0.01  -0.00   0.00   0.00
    53   1     0.11  -0.06   0.01    0.18  -0.09   0.02   0.00  -0.00  -0.00
    54   1    -0.03   0.13  -0.11   -0.04   0.22  -0.16  -0.00   0.00  -0.00
    55   1     0.06  -0.06  -0.10    0.12  -0.11  -0.18  -0.01   0.00   0.00
    56   1    -0.06   0.06   0.11   -0.10   0.09   0.18   0.00   0.00   0.00
    57   1    -0.03  -0.02   0.02   -0.05  -0.03   0.03  -0.00  -0.00   0.00
    58   1    -0.09  -0.04   0.06   -0.16  -0.08   0.11   0.00   0.00  -0.00
    59   1     0.01  -0.13  -0.18   -0.01   0.07   0.10   0.00   0.00   0.00
    60   1    -0.02   0.14   0.17    0.01  -0.09  -0.10  -0.00   0.00   0.00
    61   1     0.22  -0.07  -0.04   -0.13   0.04   0.02  -0.00  -0.00   0.00
    62   1    -0.21   0.05   0.04    0.13  -0.04  -0.03   0.00  -0.00  -0.00
    63   1     0.09   0.28  -0.02   -0.05  -0.16   0.01  -0.00  -0.00   0.00
    64   1    -0.16  -0.07  -0.11    0.09   0.04   0.07  -0.00  -0.00  -0.00
    65   1    -0.06  -0.02  -0.04    0.03   0.01   0.02   0.00   0.00   0.00
    66   1     0.12  -0.19   0.18   -0.07   0.10  -0.10   0.00   0.00  -0.00
    67   1     0.05   0.20  -0.01   -0.03  -0.11   0.01  -0.00  -0.00   0.00
    68   1     0.03   0.09   0.01   -0.01  -0.05  -0.00   0.00   0.00  -0.00
    69   1    -0.27  -0.09  -0.17    0.15   0.05   0.09  -0.00   0.00   0.00
    70   1     0.11   0.08  -0.20   -0.07  -0.05   0.12   0.00  -0.00  -0.00
    71   1    -0.10  -0.08   0.18    0.06   0.04  -0.10   0.00   0.00  -0.00
    72   1     0.05  -0.07   0.06   -0.02   0.03  -0.03  -0.00   0.00  -0.00
    73   1     0.10  -0.14   0.13   -0.06   0.09  -0.08  -0.00   0.00  -0.00
                    112                   113                  114          
                      A                     A                    A          
 Frequencies --   1210.1519             1214.4968            1215.9259      
 Red. masses --      1.1086                1.1965               1.2036      
 Frc consts  --      0.9565                1.0398               1.0484      
 Frac Tr+Rot --    100.0000              100.0000             100.0000      
 IR Inten    --      0.6941                0.4053               1.8858      
  Atom  AN      X      Y      Z       X      Y      Z      X      Y      Z  
     1   6    -0.00   0.03  -0.02   -0.00  -0.00   0.00   0.00  -0.00   0.00
     2   6    -0.03  -0.04   0.02    0.00   0.01  -0.00  -0.00  -0.00   0.00
     3   6     0.05  -0.02   0.01   -0.01   0.01  -0.00   0.01  -0.01   0.01
     4   6    -0.00   0.03  -0.01    0.00  -0.01   0.00  -0.01   0.02  -0.01
     5   6     0.02  -0.01   0.01    0.01  -0.00   0.00  -0.03   0.01  -0.01
     6   6    -0.02  -0.00  -0.00   -0.00  -0.00  -0.00   0.01   0.01   0.00
     7  15     0.00   0.00   0.00   -0.00   0.00   0.00  -0.00  -0.00  -0.00
     8   7     0.00   0.01  -0.00    0.00   0.00  -0.00  -0.01  -0.02   0.01
     9   1    -0.02   0.02  -0.01   -0.02   0.02  -0.01   0.08  -0.06   0.04
    10   6    -0.00  -0.00   0.00   -0.00  -0.00   0.00   0.00   0.01  -0.01
    11  29    -0.00  -0.00   0.00   -0.00  -0.00  -0.00   0.00   0.00  -0.00
    12   6    -0.00  -0.01   0.00   -0.00  -0.00   0.00   0.00   0.01  -0.00
    13  53     0.00   0.00   0.00    0.00   0.00  -0.00   0.00   0.00   0.00
    14   6     0.00   0.00  -0.00    0.07  -0.00  -0.02   0.03  -0.01   0.00
    15   6    -0.00  -0.00  -0.00   -0.03   0.01   0.02  -0.01   0.01   0.01
    16   6    -0.00  -0.00   0.00   -0.03   0.01   0.01  -0.01   0.00  -0.00
    17   6     0.00  -0.00  -0.00    0.02  -0.01  -0.00   0.01  -0.01   0.00
    18   6    -0.00  -0.00   0.00    0.00   0.01   0.01   0.00   0.01   0.00
    19   6     0.00   0.00   0.00    0.02   0.00  -0.02   0.00  -0.00  -0.00
    20   6    -0.00  -0.00  -0.00   -0.02   0.00  -0.01  -0.01   0.00   0.00
    21   6     0.00   0.00  -0.00    0.01   0.00   0.01   0.00  -0.00   0.00
    22   6    -0.00  -0.00   0.00   -0.03  -0.01  -0.01  -0.01   0.00  -0.01
    23   6    -0.00  -0.00   0.00   -0.01  -0.01   0.00  -0.00  -0.00  -0.00
    24   6    -0.01  -0.00  -0.01   -0.04  -0.03  -0.02  -0.02   0.07  -0.03
    25   6     0.01  -0.00  -0.00    0.02   0.01  -0.01   0.00  -0.02   0.03
    26   6    -0.00   0.00   0.01    0.01   0.02   0.01  -0.01  -0.02   0.03
    27   6    -0.00  -0.01  -0.00   -0.01  -0.01  -0.00   0.01   0.02  -0.01
    28   6     0.00   0.00   0.00    0.01   0.00   0.00  -0.01   0.01   0.01
    29   6    -0.00   0.00  -0.00   -0.01  -0.00   0.01  -0.01   0.02  -0.02
    30   6     0.00   0.00  -0.00    0.01   0.01  -0.00  -0.00  -0.02  -0.01
    31   6    -0.00  -0.00  -0.00   -0.01  -0.01  -0.01  -0.01   0.01   0.00
    32   6     0.00   0.00   0.00    0.01   0.02   0.02   0.02  -0.03  -0.01
    33   6    -0.00   0.00   0.00   -0.01   0.00   0.01   0.01  -0.01   0.01
    34   1    -0.06   0.29  -0.14   -0.00  -0.01   0.02   0.01  -0.06   0.04
    35   1    -0.44  -0.40   0.15    0.04   0.04  -0.02   0.04   0.03  -0.01
    36   1     0.55  -0.15   0.13   -0.09   0.03  -0.02   0.09  -0.04   0.03
    37   1    -0.07   0.33  -0.17    0.02  -0.06   0.03  -0.02   0.05  -0.03
    38   1     0.00   0.01   0.00    0.01   0.01   0.00  -0.00  -0.03   0.01
    39   1    -0.02  -0.01  -0.03   -0.01  -0.00  -0.02   0.04   0.01   0.06
    40   1     0.00  -0.00  -0.00    0.01   0.01  -0.00  -0.03  -0.02  -0.01
    41   1    -0.02   0.02   0.02   -0.02   0.01   0.01   0.05  -0.04  -0.03
    42   1     0.00   0.00   0.00    0.01   0.00  -0.01  -0.04  -0.01   0.02
    43   1     0.00   0.00  -0.01    0.00   0.01  -0.01  -0.01  -0.03   0.02
    44   1     0.00  -0.00   0.00   -0.03  -0.04  -0.12  -0.04  -0.00  -0.07
    45   1     0.00   0.01   0.00   -0.07   0.08  -0.10  -0.05   0.02  -0.07
    46   1    -0.01  -0.01  -0.00   -0.02  -0.09   0.05   0.02   0.02   0.03
    47   1    -0.00  -0.00  -0.00   -0.02  -0.11  -0.08   0.01   0.00  -0.02
    48   1    -0.00   0.01   0.01    0.10   0.02   0.16   0.03  -0.03  -0.02
    49   1     0.00  -0.00   0.00   -0.01   0.00  -0.01  -0.01   0.04  -0.03
    50   1    -0.00   0.01  -0.00    0.05  -0.01   0.01   0.03  -0.07   0.05
    51   1     0.00   0.00   0.00    0.06   0.20   0.10   0.01   0.12   0.09
    52   1     0.00   0.00   0.00   -0.14   0.07  -0.00  -0.06   0.03  -0.00
    53   1     0.00  -0.00  -0.00    0.28  -0.12  -0.00   0.12  -0.06   0.01
    54   1    -0.01  -0.01  -0.01   -0.20  -0.21  -0.25  -0.05  -0.09  -0.06
    55   1    -0.01   0.00   0.01   -0.10   0.09   0.17  -0.02   0.04   0.07
    56   1    -0.00   0.01   0.01   -0.10   0.09   0.15  -0.04   0.01   0.03
    57   1    -0.00  -0.00   0.00   -0.11  -0.05   0.07  -0.02  -0.01   0.01
    58   1     0.01   0.01  -0.01    0.22   0.09  -0.14   0.04   0.00  -0.02
    59   1    -0.01   0.02   0.02   -0.02   0.10   0.12  -0.07  -0.05  -0.03
    60   1     0.00   0.04   0.04   -0.00   0.10   0.12   0.06  -0.03  -0.13
    61   1     0.03  -0.01   0.00    0.08  -0.03   0.04   0.18  -0.03  -0.08
    62   1     0.04  -0.02  -0.01    0.10  -0.05  -0.06   0.13  -0.02   0.05
    63   1    -0.02  -0.00   0.04   -0.07  -0.04   0.14  -0.08   0.13   0.25
    64   1    -0.05  -0.02  -0.04   -0.16  -0.08  -0.12  -0.06   0.03  -0.04
    65   1     0.03   0.01   0.02    0.08   0.03   0.06   0.03   0.00   0.01
    66   1     0.06   0.00  -0.05    0.23   0.01  -0.18  -0.18   0.06   0.03
    67   1    -0.02  -0.04  -0.00   -0.08  -0.22  -0.01   0.08   0.30  -0.03
    68   1     0.01   0.02   0.00    0.03   0.11   0.00  -0.05  -0.16   0.01
    69   1    -0.04   0.01   0.01   -0.13   0.05   0.06   0.28  -0.22  -0.28
    70   1     0.01  -0.00  -0.02    0.04  -0.02  -0.07  -0.08  -0.11   0.17
    71   1    -0.01   0.01   0.00   -0.01   0.07  -0.06  -0.10  -0.11   0.19
    72   1     0.00  -0.00  -0.00    0.01  -0.00  -0.00   0.09  -0.13   0.11
    73   1    -0.01  -0.00  -0.00   -0.03  -0.01  -0.01  -0.16   0.25  -0.21
                    115                   116                  117          
                      A                     A                    A          
 Frequencies --   1218.4056             1220.4469            1222.2366      
 Red. masses --      1.3230                1.3685               1.2293      
 Frc consts  --      1.1572                1.2010               1.0820      
 Frac Tr+Rot --    100.0000              100.0000             100.0000      
 IR Inten    --      7.5735                5.5683               1.7722      
  Atom  AN      X      Y      Z       X      Y      Z      X      Y      Z  
     1   6     0.01  -0.01   0.01    0.01  -0.02   0.01   0.00  -0.01   0.01
     2   6    -0.00   0.00  -0.00    0.00   0.00  -0.00   0.00   0.01  -0.00
     3   6     0.02  -0.03   0.01    0.02  -0.03   0.02   0.00  -0.01   0.00
     4   6    -0.03   0.04  -0.02   -0.03   0.05  -0.03  -0.01   0.01  -0.01
     5   6    -0.07   0.04  -0.02   -0.07   0.04  -0.03  -0.03   0.02  -0.01
     6   6     0.03   0.01  -0.01    0.02   0.02  -0.00   0.02   0.01  -0.00
     7  15    -0.00  -0.00   0.00   -0.00   0.00  -0.00   0.00   0.00   0.00
     8   7    -0.01  -0.05   0.02   -0.02  -0.06   0.03  -0.01  -0.02   0.01
     9   1     0.18  -0.13   0.09    0.19  -0.15   0.10   0.08  -0.06   0.04
    10   6     0.01   0.02  -0.01    0.01   0.03  -0.02   0.00   0.01  -0.01
    11  29     0.00   0.00  -0.00    0.00   0.00  -0.00   0.00   0.00   0.00
    12   6     0.01   0.03  -0.01    0.01   0.03  -0.01   0.00   0.01  -0.00
    13  53     0.00  -0.00   0.00   -0.00   0.00  -0.00   0.00  -0.00   0.00
    14   6     0.00   0.06  -0.05    0.01  -0.05   0.03  -0.05  -0.00   0.01
    15   6    -0.01  -0.03   0.00    0.00   0.03   0.00   0.02  -0.00  -0.01
    16   6     0.01  -0.01   0.04   -0.01   0.01  -0.02   0.02  -0.01  -0.01
    17   6    -0.01   0.01  -0.01    0.01  -0.01   0.01  -0.01   0.01   0.00
    18   6     0.00  -0.02   0.01   -0.00   0.01  -0.01  -0.00  -0.01  -0.01
    19   6     0.02   0.02  -0.01   -0.01  -0.01   0.00  -0.01  -0.00   0.01
    20   6     0.00  -0.01  -0.01   -0.01   0.01   0.01   0.01  -0.00   0.00
    21   6    -0.00   0.02  -0.01    0.00  -0.02   0.01  -0.01  -0.00  -0.00
    22   6    -0.00  -0.03   0.02   -0.01   0.02  -0.02   0.02   0.01   0.01
    23   6    -0.01   0.00   0.02    0.00  -0.00  -0.01   0.01   0.01  -0.00
    24   6     0.01  -0.00   0.01    0.02  -0.03   0.02  -0.06  -0.02  -0.04
    25   6    -0.00   0.00  -0.00   -0.01   0.01  -0.01   0.04   0.00   0.00
    26   6     0.00  -0.00  -0.01    0.00   0.01  -0.02   0.01   0.02   0.03
    27   6    -0.00   0.00   0.00   -0.00  -0.00   0.01  -0.00  -0.01  -0.01
    28   6    -0.00  -0.00  -0.00    0.00  -0.00  -0.01   0.01   0.01   0.01
    29   6     0.00  -0.00   0.00    0.01  -0.01   0.01  -0.01   0.00  -0.00
    30   6    -0.00  -0.00   0.00   -0.00   0.01   0.00   0.01   0.01  -0.01
    31   6     0.00   0.00   0.00    0.01  -0.00   0.00  -0.02  -0.01  -0.02
    32   6    -0.00   0.00  -0.00   -0.01   0.01  -0.00   0.02   0.01   0.02
    33   6     0.00   0.00  -0.00   -0.00   0.01  -0.01  -0.01  -0.01   0.02
    34   1     0.04  -0.17   0.07    0.06  -0.23   0.11   0.02  -0.11   0.06
    35   1     0.11   0.10  -0.04    0.12   0.10  -0.04   0.11   0.10  -0.04
    36   1     0.19  -0.08   0.05    0.28  -0.10   0.08   0.04  -0.02   0.01
    37   1    -0.05   0.11  -0.06   -0.07   0.18  -0.09  -0.01   0.01  -0.00
    38   1    -0.01  -0.08   0.01   -0.02  -0.10   0.01  -0.01  -0.04   0.00
    39   1     0.08   0.02   0.13    0.10   0.03   0.15   0.04   0.01   0.06
    40   1    -0.08  -0.05  -0.02   -0.09  -0.06  -0.02  -0.03  -0.02  -0.01
    41   1     0.11  -0.08  -0.07    0.13  -0.10  -0.09   0.05  -0.04  -0.03
    42   1    -0.08  -0.02   0.04   -0.10  -0.03   0.04  -0.03  -0.01   0.01
    43   1    -0.02  -0.06   0.06   -0.03  -0.07   0.07  -0.01  -0.02   0.03
    44   1     0.11  -0.05   0.10   -0.09   0.03  -0.11   0.04   0.03   0.10
    45   1     0.11   0.04   0.16   -0.10  -0.01  -0.14   0.02  -0.06   0.03
    46   1    -0.10  -0.19  -0.06    0.07   0.14   0.06   0.01   0.03  -0.04
    47   1    -0.09  -0.18  -0.00    0.06   0.08  -0.03   0.03   0.10   0.06
    48   1     0.01   0.14   0.36    0.04  -0.11  -0.22  -0.09  -0.00  -0.12
    49   1     0.03  -0.16   0.10   -0.02   0.12  -0.08   0.00  -0.00   0.01
    50   1    -0.04   0.29  -0.20    0.04  -0.21   0.15  -0.03   0.00  -0.00
    51   1     0.05  -0.20  -0.23   -0.02   0.20   0.19  -0.06  -0.14  -0.05
    52   1     0.05  -0.02   0.01   -0.08   0.04  -0.01   0.11  -0.05   0.00
    53   1    -0.08   0.06  -0.04    0.14  -0.08   0.03  -0.19   0.08   0.00
    54   1    -0.07   0.04  -0.13   -0.00  -0.09   0.03   0.13   0.14   0.17
    55   1    -0.07  -0.01  -0.03    0.03   0.03   0.07   0.07  -0.06  -0.11
    56   1     0.02   0.09   0.08   -0.04  -0.05  -0.03   0.07  -0.06  -0.10
    57   1    -0.09  -0.06   0.06    0.04   0.03  -0.03   0.09   0.04  -0.06
    58   1     0.16   0.13  -0.13   -0.07  -0.07   0.06  -0.16  -0.06   0.10
    59   1     0.01  -0.01  -0.02    0.04  -0.00  -0.01  -0.04   0.13   0.16
    60   1    -0.01  -0.01  -0.00   -0.03  -0.02   0.03   0.03   0.12   0.10
    61   1    -0.02   0.00   0.00   -0.11   0.03   0.03   0.14  -0.05   0.03
    62   1    -0.04   0.02   0.01   -0.09   0.02  -0.02   0.20  -0.08  -0.07
    63   1     0.02  -0.00  -0.04    0.05  -0.06  -0.15  -0.14  -0.03   0.29
    64   1     0.04   0.01   0.03    0.08   0.01   0.06  -0.25  -0.10  -0.18
    65   1    -0.02  -0.01  -0.02   -0.04  -0.01  -0.03   0.14   0.05   0.10
    66   1    -0.03  -0.01   0.03    0.03  -0.04   0.03   0.24   0.05  -0.24
    67   1     0.01   0.01   0.01   -0.02  -0.09   0.02  -0.08  -0.19  -0.03
    68   1    -0.00  -0.01  -0.00    0.02   0.05  -0.00   0.03   0.11   0.00
    69   1     0.02   0.01   0.01   -0.08   0.09   0.12  -0.11  -0.02  -0.04
    70   1    -0.01   0.01   0.01    0.02   0.05  -0.05   0.04  -0.04  -0.07
    71   1     0.02   0.01  -0.02    0.06   0.04  -0.08  -0.07   0.04   0.02
    72   1    -0.01   0.01  -0.01   -0.05   0.06  -0.05   0.04  -0.05   0.04
    73   1     0.02  -0.01   0.02    0.08  -0.11   0.10  -0.11   0.07  -0.09
                    118                   119                  120          
                      A                     A                    A          
 Frequencies --   1264.3320             1283.1124            1286.7832      
 Red. masses --      1.6733                1.2459               1.3656      
 Frc consts  --      1.5759                1.2086               1.3322      
 Frac Tr+Rot --    100.0000              100.0000             100.0000      
 IR Inten    --      1.7973                1.0614               2.5332      
  Atom  AN      X      Y      Z       X      Y      Z      X      Y      Z  
     1   6     0.02  -0.01   0.01    0.00  -0.00   0.00  -0.02   0.02  -0.01
     2   6     0.00  -0.00   0.00    0.00   0.00  -0.00  -0.02  -0.01   0.01
     3   6     0.00  -0.01   0.01   -0.00   0.00  -0.00   0.01  -0.01   0.01
     4   6    -0.01   0.01  -0.00    0.00  -0.00   0.00  -0.02   0.01  -0.01
     5   6    -0.05   0.04  -0.03    0.00  -0.00   0.00  -0.02   0.02  -0.01
     6   6    -0.02   0.02  -0.01   -0.01   0.00  -0.00   0.07  -0.03   0.02
     7  15    -0.00  -0.00   0.00    0.00   0.00   0.00   0.00  -0.00  -0.00
     8   7     0.15   0.01   0.01   -0.00   0.00  -0.00   0.01  -0.01   0.01
     9   1     0.25  -0.03   0.04   -0.00   0.00   0.00   0.02  -0.02   0.01
    10   6    -0.12  -0.00   0.03    0.00  -0.00   0.00  -0.01   0.00  -0.00
    11  29    -0.00  -0.00   0.00    0.00  -0.00  -0.00   0.00   0.00  -0.00
    12   6    -0.11  -0.04  -0.03    0.00  -0.00   0.00  -0.01   0.00  -0.00
    13  53    -0.00  -0.00   0.00    0.00   0.00   0.00  -0.00  -0.00   0.00
    14   6    -0.00  -0.00   0.00    0.07  -0.00  -0.02   0.00   0.03  -0.02
    15   6     0.00   0.00   0.00   -0.01  -0.00   0.02  -0.00  -0.01  -0.00
    16   6     0.00  -0.00  -0.00   -0.01   0.02   0.01   0.00  -0.00   0.00
    17   6    -0.00   0.00   0.00    0.02  -0.01  -0.01   0.00   0.00  -0.01
    18   6     0.00  -0.00  -0.00   -0.02  -0.01   0.00  -0.00  -0.01   0.00
    19   6     0.00   0.00   0.00    0.02   0.00  -0.01   0.00   0.01  -0.00
    20   6    -0.00  -0.00  -0.00   -0.02   0.00   0.01   0.00  -0.01   0.01
    21   6    -0.00   0.00   0.00    0.02   0.00   0.00  -0.00   0.01  -0.01
    22   6     0.00  -0.00  -0.00   -0.01  -0.01  -0.01   0.00  -0.01   0.00
    23   6     0.00  -0.00  -0.00   -0.02   0.00   0.01  -0.00  -0.01   0.00
    24   6    -0.00  -0.01   0.00   -0.06  -0.05  -0.04  -0.03   0.09  -0.05
    25   6    -0.00   0.00  -0.00    0.01  -0.00  -0.01   0.01  -0.03   0.01
    26   6     0.00   0.00  -0.00   -0.01   0.02   0.01  -0.02  -0.02   0.02
    27   6     0.00  -0.00  -0.00   -0.01  -0.01  -0.01   0.00   0.02  -0.02
    28   6    -0.00   0.00   0.00    0.01   0.01   0.01   0.02  -0.03   0.01
    29   6     0.00  -0.00  -0.00   -0.01  -0.01   0.00  -0.02   0.03  -0.02
    30   6     0.00   0.00   0.00    0.01   0.01   0.01   0.01  -0.02   0.02
    31   6    -0.00  -0.00  -0.00   -0.02  -0.01  -0.01  -0.01   0.02  -0.00
    32   6    -0.00   0.00   0.00    0.02   0.01   0.01   0.01  -0.01  -0.01
    33   6     0.00   0.00   0.00    0.02   0.01   0.01   0.00  -0.02   0.02
    34   1     0.05  -0.14   0.07    0.01  -0.03   0.00  -0.06   0.20  -0.09
    35   1     0.01   0.00  -0.00   -0.00  -0.00   0.00   0.03   0.03  -0.02
    36   1     0.06  -0.03   0.02   -0.00   0.00  -0.00  -0.00  -0.01   0.00
    37   1     0.00  -0.03   0.01   -0.00   0.03  -0.01   0.03  -0.20   0.10
    38   1     0.26   0.17   0.35   -0.00   0.00  -0.01   0.02  -0.00   0.02
    39   1     0.06  -0.25  -0.25   -0.01   0.00  -0.00   0.02  -0.01   0.01
    40   1     0.12   0.01  -0.25    0.00  -0.00   0.00   0.01   0.01  -0.01
    41   1    -0.01   0.06   0.36   -0.00   0.00  -0.01   0.02  -0.01   0.01
    42   1     0.07   0.22   0.16   -0.00  -0.00  -0.00   0.00   0.01   0.00
    43   1     0.34  -0.15  -0.28   -0.00   0.01   0.00   0.02  -0.02  -0.01
    44   1    -0.00   0.00  -0.00    0.12  -0.02   0.14   0.07  -0.00   0.10
    45   1     0.00  -0.00   0.00   -0.17   0.02  -0.25  -0.02   0.01  -0.04
    46   1     0.00   0.01   0.00   -0.12  -0.28  -0.05  -0.00   0.01  -0.01
    47   1    -0.00  -0.00   0.00    0.09   0.15   0.01  -0.03  -0.06  -0.01
    48   1     0.00  -0.00  -0.01   -0.20   0.07  -0.07   0.03  -0.02  -0.03
    49   1     0.00   0.00   0.00   -0.04  -0.02  -0.02  -0.01   0.06  -0.04
    50   1    -0.00   0.00  -0.00   -0.02  -0.00  -0.01   0.00  -0.02   0.02
    51   1     0.00  -0.01  -0.01   -0.17  -0.13   0.09  -0.06  -0.01   0.05
    52   1     0.00   0.00   0.00    0.13  -0.06   0.03  -0.02   0.01   0.02
    53   1    -0.00   0.00  -0.00   -0.05   0.02   0.01  -0.00  -0.00   0.01
    54   1     0.00   0.00   0.00    0.06   0.05   0.06   0.02  -0.09   0.07
    55   1    -0.00   0.00   0.01   -0.03   0.04   0.09  -0.07   0.06   0.09
    56   1     0.00   0.00   0.00   -0.03   0.05   0.07   0.06  -0.03  -0.08
    57   1     0.00   0.00  -0.00    0.12   0.09  -0.08   0.04   0.00  -0.03
    58   1    -0.01  -0.01   0.00   -0.06  -0.02   0.04  -0.01  -0.01   0.01
    59   1    -0.00   0.01   0.01   -0.03   0.03   0.03  -0.02  -0.21  -0.27
    60   1    -0.00  -0.01  -0.00   -0.02   0.09   0.14  -0.01   0.24   0.25
    61   1     0.01  -0.00  -0.00    0.31  -0.09  -0.05  -0.15   0.06  -0.01
    62   1    -0.02   0.00   0.00   -0.14   0.02  -0.01   0.39  -0.10  -0.05
    63   1     0.00   0.01   0.01    0.08   0.17  -0.09  -0.04  -0.25  -0.08
    64   1     0.00   0.00   0.00    0.07   0.03   0.05   0.05  -0.00   0.03
    65   1    -0.00  -0.00  -0.00   -0.16  -0.05  -0.11  -0.04  -0.08  -0.07
    66   1    -0.00   0.00  -0.00   -0.06  -0.04   0.08   0.16  -0.21   0.21
    67   1    -0.00  -0.00   0.00    0.01   0.03   0.01  -0.00  -0.02   0.01
    68   1    -0.00  -0.00  -0.00   -0.03  -0.12   0.04   0.04   0.13   0.05
    69   1     0.01   0.00   0.00    0.23   0.07   0.14   0.01   0.08   0.09
    70   1    -0.00  -0.00   0.00   -0.11  -0.14   0.20  -0.07  -0.06   0.16
    71   1     0.01   0.01  -0.01    0.10   0.15  -0.25  -0.05  -0.01   0.04
    72   1     0.00  -0.00   0.00    0.02   0.05  -0.05  -0.13   0.15  -0.14
    73   1    -0.00   0.00  -0.00    0.03   0.00   0.01   0.03  -0.06   0.05
                    121                   122                  123          
                      A                     A                    A          
 Frequencies --   1291.1573             1295.4353            1303.1999      
 Red. masses --      1.3362                1.3839               1.7513      
 Frc consts  --      1.3125                1.3683               1.7524      
 Frac Tr+Rot --    100.0000              100.0000             100.0000      
 IR Inten    --      1.4392                8.1732               4.9629      
  Atom  AN      X      Y      Z       X      Y      Z      X      Y      Z  
     1   6    -0.01   0.01  -0.00   -0.01   0.01  -0.01  -0.04   0.06  -0.03
     2   6    -0.01  -0.00   0.00   -0.01  -0.01   0.00  -0.05  -0.04   0.01
     3   6     0.00  -0.00   0.00    0.00  -0.01   0.00   0.01  -0.03   0.02
     4   6    -0.00   0.00  -0.00   -0.01   0.01  -0.00  -0.04   0.04  -0.02
     5   6    -0.00   0.00  -0.00   -0.01   0.01  -0.01  -0.03   0.06  -0.03
     6   6     0.02  -0.01   0.00    0.03  -0.01   0.01   0.16  -0.07   0.05
     7  15    -0.00   0.00   0.00   -0.01  -0.00  -0.00  -0.00   0.00  -0.00
     8   7    -0.00  -0.00   0.00    0.01  -0.01   0.00   0.01  -0.04   0.02
     9   1     0.00  -0.00  -0.00   -0.01  -0.00   0.00  -0.03  -0.02   0.01
    10   6     0.00   0.00  -0.00   -0.00   0.00  -0.00  -0.01   0.01  -0.01
    11  29     0.00   0.00   0.00   -0.00  -0.00  -0.00   0.00   0.00  -0.00
    12   6     0.00  -0.00   0.00   -0.00   0.00  -0.00  -0.01   0.01  -0.01
    13  53     0.00  -0.00   0.00   -0.00   0.00   0.00  -0.00   0.00  -0.00
    14   6    -0.02   0.09  -0.07    0.09  -0.01  -0.01  -0.01  -0.03   0.03
    15   6    -0.02  -0.03  -0.01   -0.01   0.00   0.02  -0.00   0.00  -0.02
    16   6     0.02   0.00   0.02   -0.03   0.01   0.00  -0.00   0.00  -0.01
    17   6    -0.02   0.02  -0.03    0.04  -0.01  -0.00  -0.01  -0.00   0.01
    18   6     0.00  -0.03   0.02   -0.03   0.00  -0.00   0.01   0.01  -0.01
    19   6     0.01   0.04  -0.01    0.03  -0.01  -0.02  -0.01  -0.00   0.02
    20   6     0.00  -0.03   0.03   -0.03   0.01   0.01   0.01   0.00  -0.01
    21   6    -0.00   0.04  -0.02    0.03   0.00   0.01  -0.01  -0.02  -0.00
    22   6     0.01  -0.03   0.01   -0.01  -0.01  -0.02  -0.00   0.02   0.00
    23   6     0.00  -0.03   0.01   -0.03   0.01   0.01   0.01   0.01  -0.00
    24   6     0.02  -0.03   0.02    0.07   0.03   0.04   0.00  -0.05   0.01
    25   6    -0.01   0.01  -0.00   -0.02   0.01   0.01   0.00   0.01  -0.01
    26   6     0.01   0.01  -0.01   -0.01  -0.01  -0.01  -0.00   0.02  -0.00
    27   6    -0.00  -0.01   0.01    0.01   0.02   0.02  -0.01  -0.04   0.01
    28   6    -0.01   0.01  -0.01   -0.02  -0.01  -0.01   0.00   0.02  -0.00
    29   6     0.01  -0.01   0.01    0.02   0.00   0.00  -0.01  -0.02   0.02
    30   6    -0.01   0.01  -0.01   -0.02  -0.01  -0.02   0.00   0.02  -0.01
    31   6     0.01  -0.01   0.00    0.02   0.01   0.02   0.01  -0.02  -0.01
    32   6    -0.01   0.00   0.00   -0.02  -0.01  -0.01  -0.01   0.01   0.02
    33   6    -0.01   0.01  -0.01   -0.02  -0.01  -0.01   0.00   0.03  -0.01
    34   1    -0.01   0.04  -0.04   -0.03   0.09  -0.05  -0.15   0.49  -0.25
    35   1    -0.00   0.00   0.00    0.01   0.01  -0.00   0.04   0.04  -0.02
    36   1    -0.01  -0.00   0.00    0.00  -0.01   0.00   0.02  -0.04   0.02
    37   1     0.01  -0.04   0.02    0.01  -0.09   0.05   0.07  -0.47   0.24
    38   1     0.00  -0.00   0.00    0.01  -0.00   0.02   0.03  -0.02   0.05
    39   1     0.00   0.00   0.01    0.01  -0.01   0.01   0.06  -0.02   0.05
    40   1     0.00   0.00   0.00    0.00   0.00  -0.01  -0.00   0.01  -0.02
    41   1     0.00  -0.00  -0.00    0.02  -0.01  -0.00   0.07  -0.05  -0.01
    42   1     0.00   0.00   0.00   -0.00   0.01   0.00  -0.01   0.02   0.00
    43   1    -0.00   0.00  -0.00    0.01  -0.01  -0.00   0.03  -0.05  -0.00
    44   1     0.19  -0.01   0.28    0.10  -0.03   0.08  -0.05   0.02  -0.05
    45   1    -0.01   0.04  -0.03   -0.18   0.02  -0.27   0.05  -0.01   0.08
    46   1    -0.01   0.04  -0.04   -0.10  -0.26  -0.03   0.01   0.02   0.01
    47   1    -0.12  -0.28  -0.06    0.11   0.20   0.01   0.03   0.06   0.01
    48   1     0.15  -0.09  -0.10   -0.27   0.13  -0.02   0.01  -0.01   0.02
    49   1    -0.04   0.22  -0.15   -0.05  -0.08   0.01   0.02  -0.01   0.02
    50   1     0.01  -0.06   0.04   -0.01   0.01  -0.02   0.00  -0.02   0.02
    51   1    -0.17  -0.02   0.15   -0.17  -0.13   0.10   0.08   0.05  -0.05
    52   1    -0.11   0.04   0.07    0.20  -0.09   0.03  -0.05   0.03  -0.03
    53   1     0.03  -0.01   0.01   -0.06   0.02   0.01   0.04  -0.02  -0.00
    54   1     0.06  -0.29   0.23    0.05   0.08   0.01  -0.03   0.06  -0.06
    55   1    -0.21   0.18   0.27   -0.02   0.03   0.08   0.08  -0.07  -0.11
    56   1     0.18  -0.11  -0.26   -0.07   0.09   0.13  -0.04   0.00   0.04
    57   1     0.14   0.01  -0.11    0.11   0.10  -0.06  -0.07  -0.03   0.04
    58   1    -0.05  -0.04   0.03   -0.02  -0.00   0.02   0.01   0.02  -0.01
    59   1     0.01   0.07   0.10    0.04  -0.01  -0.00  -0.00   0.11   0.14
    60   1     0.01  -0.09  -0.10    0.01  -0.14  -0.17  -0.01  -0.06  -0.04
    61   1     0.02  -0.02   0.02   -0.22   0.07   0.03   0.11  -0.04   0.01
    62   1    -0.13   0.04   0.02    0.07  -0.00   0.01  -0.14   0.03  -0.00
    63   1     0.01   0.08   0.03   -0.05  -0.15   0.05   0.06   0.20  -0.00
    64   1    -0.03  -0.01  -0.01   -0.03  -0.01  -0.02   0.00   0.00   0.01
    65   1     0.03   0.04   0.04    0.15   0.05   0.10  -0.06   0.03  -0.01
    66   1    -0.06   0.09  -0.09    0.01   0.07  -0.09  -0.09   0.09  -0.08
    67   1     0.00   0.01  -0.00   -0.01  -0.03  -0.01   0.02   0.05  -0.00
    68   1    -0.01  -0.05  -0.03    0.03   0.11  -0.05  -0.05  -0.16  -0.01
    69   1    -0.03  -0.04  -0.05   -0.21  -0.08  -0.15   0.05  -0.01   0.02
    70   1     0.04   0.04  -0.08    0.10   0.14  -0.19   0.02   0.01  -0.06
    71   1     0.02   0.00  -0.01   -0.07  -0.13   0.21   0.06   0.05  -0.10
    72   1     0.05  -0.07   0.06   -0.01  -0.06   0.06   0.09  -0.05   0.05
    73   1    -0.01   0.02  -0.02   -0.01  -0.00   0.00  -0.00   0.00  -0.01
                    124                   125                  126          
                      A                     A                    A          
 Frequencies --   1316.2469             1317.3316            1319.2293      
 Red. masses --      1.5707                1.5492               1.5657      
 Frc consts  --      1.6033                1.5840               1.6054      
 Frac Tr+Rot --    100.0000              100.0000             100.0000      
 IR Inten    --      0.1934                0.2934               1.0759      
  Atom  AN      X      Y      Z       X      Y      Z      X      Y      Z  
     1   6    -0.00   0.01  -0.00   -0.00   0.00  -0.00  -0.00   0.02  -0.01
     2   6    -0.00  -0.00   0.00   -0.00  -0.00   0.00  -0.01  -0.01   0.00
     3   6     0.00  -0.00   0.00   -0.00  -0.00   0.00   0.01  -0.00   0.00
     4   6    -0.00   0.00  -0.00   -0.00   0.00  -0.00  -0.00   0.01  -0.00
     5   6    -0.00   0.00  -0.00    0.00   0.01  -0.00  -0.01  -0.00   0.00
     6   6     0.01  -0.00   0.00    0.01  -0.01   0.00   0.02  -0.01   0.01
     7  15    -0.00  -0.00  -0.00   -0.00   0.00   0.00  -0.00   0.00  -0.00
     8   7     0.00  -0.00   0.00    0.00  -0.01   0.00  -0.00   0.00  -0.00
     9   1    -0.00  -0.00  -0.00   -0.02   0.00  -0.00   0.01  -0.00   0.00
    10   6    -0.00   0.00  -0.00   -0.00   0.00  -0.00   0.00  -0.00   0.00
    11  29     0.00  -0.00  -0.00    0.00   0.00   0.00   0.00  -0.00  -0.00
    12   6    -0.00   0.00  -0.00   -0.00   0.00  -0.00   0.00  -0.00   0.00
    13  53    -0.00  -0.00  -0.00    0.00   0.00   0.00  -0.00  -0.00  -0.00
    14   6     0.03  -0.01   0.00   -0.05   0.04  -0.02  -0.03  -0.01   0.02
    15   6    -0.02  -0.01  -0.03    0.05   0.02   0.07   0.01   0.00   0.00
    16   6    -0.00   0.00  -0.00    0.00  -0.03  -0.01   0.02   0.03   0.01
    17   6    -0.02   0.01  -0.00    0.03  -0.00   0.04   0.00  -0.02  -0.03
    18   6     0.01  -0.02  -0.01   -0.01   0.04  -0.00  -0.01   0.00   0.02
    19   6    -0.01   0.03   0.03   -0.01  -0.08  -0.06   0.02  -0.01  -0.02
    20   6     0.02  -0.01   0.00   -0.02   0.03   0.00  -0.03  -0.00  -0.01
    21   6    -0.03  -0.02  -0.04    0.03   0.01   0.05   0.03   0.03   0.05
    22   6    -0.01   0.02   0.03    0.02  -0.04  -0.04   0.01  -0.02  -0.05
    23   6     0.02   0.00   0.01   -0.02  -0.00  -0.03  -0.02  -0.01   0.00
    24   6    -0.00  -0.05   0.01    0.01  -0.04   0.01  -0.06  -0.00  -0.03
    25   6    -0.02   0.04   0.06   -0.01   0.02   0.01  -0.01   0.02   0.05
    26   6    -0.01   0.02   0.01   -0.03   0.02   0.02   0.08  -0.02  -0.03
    27   6     0.02   0.02  -0.02    0.02  -0.01  -0.04  -0.04   0.02   0.09
    28   6    -0.02  -0.02   0.02    0.00   0.00   0.02  -0.02  -0.02  -0.03
    29   6     0.04   0.02  -0.07   -0.01   0.01  -0.02   0.06   0.00  -0.04
    30   6    -0.01  -0.05   0.00    0.01  -0.02  -0.00  -0.03  -0.01   0.01
    31   6    -0.05   0.05   0.07   -0.04   0.02   0.03   0.02   0.01   0.02
    32   6     0.04   0.02  -0.07    0.02   0.02  -0.04   0.01  -0.00   0.01
    33   6     0.02  -0.03  -0.01    0.01  -0.01   0.01  -0.00  -0.00  -0.04
    34   1    -0.01   0.03  -0.03   -0.02   0.07  -0.03  -0.01   0.04  -0.02
    35   1    -0.00  -0.00   0.00    0.00   0.00  -0.00  -0.01  -0.01   0.00
    36   1    -0.00  -0.00   0.00    0.01  -0.01   0.00  -0.02   0.00  -0.00
    37   1     0.00  -0.03   0.01    0.01  -0.06   0.03   0.01  -0.03   0.02
    38   1     0.00  -0.00   0.00    0.00  -0.01   0.01   0.00   0.00  -0.00
    39   1     0.00   0.00   0.00    0.01   0.00   0.01  -0.00   0.00  -0.00
    40   1    -0.00   0.00   0.00   -0.01  -0.00  -0.00   0.01   0.00   0.00
    41   1     0.00  -0.00   0.00    0.01  -0.01  -0.01  -0.00   0.00  -0.00
    42   1     0.00   0.00   0.00   -0.01   0.00   0.00   0.01  -0.00  -0.01
    43   1     0.00  -0.00  -0.00    0.00  -0.01   0.00   0.00   0.00  -0.00
    44   1     0.08   0.01   0.13   -0.13  -0.01  -0.21  -0.12  -0.00  -0.18
    45   1     0.01   0.01   0.02   -0.09  -0.02  -0.14   0.10   0.00   0.15
    46   1    -0.05  -0.13  -0.02    0.14   0.32   0.07  -0.00   0.02  -0.02
    47   1     0.05   0.12   0.04   -0.10  -0.19  -0.04  -0.07  -0.16  -0.05
    48   1     0.03  -0.01   0.01    0.01  -0.02  -0.02  -0.01   0.00   0.00
    49   1     0.01   0.11  -0.04    0.01  -0.25   0.14  -0.04  -0.00  -0.03
    50   1    -0.02  -0.07   0.04    0.02   0.17  -0.11   0.04   0.00   0.00
    51   1     0.01  -0.02  -0.03    0.04   0.09   0.03   0.01   0.01   0.01
    52   1    -0.19   0.09  -0.01    0.29  -0.14  -0.02   0.14  -0.06   0.04
    53   1     0.12  -0.06   0.01   -0.23   0.09   0.02  -0.07   0.05  -0.03
    54   1     0.02  -0.00   0.03   -0.01   0.01  -0.01  -0.04   0.00  -0.06
    55   1     0.07  -0.08  -0.14   -0.15   0.16   0.26  -0.02   0.05   0.09
    56   1     0.01  -0.02  -0.03    0.05  -0.03  -0.07  -0.08   0.08   0.14
    57   1    -0.07  -0.08   0.03    0.00   0.07   0.02   0.17   0.11  -0.11
    58   1     0.03   0.06  -0.04    0.02  -0.07   0.01  -0.13  -0.09   0.10
    59   1     0.02  -0.01  -0.01   -0.00   0.08   0.10   0.02  -0.18  -0.23
    60   1     0.05  -0.22  -0.31    0.03  -0.13  -0.17   0.01   0.04   0.03
    61   1     0.27  -0.08  -0.05    0.20  -0.05  -0.04  -0.12   0.02   0.04
    62   1    -0.18   0.04   0.02   -0.02  -0.02  -0.03  -0.28   0.09   0.08
    63   1    -0.01  -0.03   0.01    0.00   0.06   0.03   0.02  -0.03  -0.10
    64   1    -0.10   0.03  -0.06    0.01   0.05   0.01  -0.19  -0.09  -0.14
    65   1     0.15  -0.02   0.04   -0.04  -0.05  -0.06   0.27   0.11   0.20
    66   1     0.01  -0.03   0.04    0.01  -0.00  -0.01  -0.00  -0.03   0.04
    67   1    -0.07  -0.22  -0.01   -0.04  -0.07  -0.02   0.00  -0.09   0.05
    68   1     0.11   0.36   0.01    0.03   0.10   0.03   0.05   0.14  -0.05
    69   1     0.02  -0.02  -0.03    0.03   0.00   0.02   0.03  -0.02  -0.03
    70   1    -0.14  -0.11   0.27   -0.04  -0.03   0.08  -0.13  -0.13   0.24
    71   1    -0.07  -0.05   0.11   -0.06  -0.06   0.12   0.11   0.12  -0.23
    72   1    -0.19   0.16  -0.14   -0.10   0.14  -0.12   0.02  -0.13   0.13
    73   1     0.13  -0.09   0.11    0.08  -0.10   0.09  -0.00   0.12  -0.07
                    127                   128                  129          
                      A                     A                    A          
 Frequencies --   1321.0955             1326.0468            1327.6358      
 Red. masses --      1.5682                2.4321               1.8620      
 Frc consts  --      1.6126                2.5197               1.9337      
 Frac Tr+Rot --    100.0000              100.0000             100.0000      
 IR Inten    --      0.1264                1.7427               0.5510      
  Atom  AN      X      Y      Z       X      Y      Z      X      Y      Z  
     1   6    -0.00   0.01  -0.01    0.02  -0.10   0.05   0.01  -0.05   0.03
     2   6    -0.00  -0.01   0.00    0.06   0.06  -0.02   0.03   0.03  -0.01
     3   6     0.01  -0.00   0.00   -0.10   0.01  -0.02  -0.06   0.01  -0.01
     4   6    -0.00   0.01  -0.00   -0.00  -0.08   0.04  -0.00  -0.04   0.02
     5   6    -0.01  -0.01   0.00    0.12   0.12  -0.05   0.07   0.07  -0.03
     6   6     0.01  -0.00   0.00   -0.12   0.00  -0.01  -0.06  -0.00  -0.00
     7  15     0.00   0.00  -0.00    0.00  -0.00   0.00   0.00  -0.00   0.00
     8   7    -0.00   0.01  -0.00    0.02  -0.08   0.04   0.02  -0.05   0.02
     9   1     0.02  -0.00  -0.00   -0.29   0.05  -0.07  -0.18   0.03  -0.03
    10   6     0.00  -0.00   0.00   -0.01   0.05  -0.03  -0.01   0.03  -0.01
    11  29     0.00  -0.00   0.00    0.00   0.00  -0.00  -0.00   0.00  -0.00
    12   6     0.00  -0.00   0.00   -0.01   0.05  -0.03  -0.00   0.03  -0.02
    13  53    -0.00   0.00  -0.00    0.00   0.00  -0.00   0.00   0.00  -0.00
    14   6     0.02   0.04  -0.04    0.01   0.01  -0.01  -0.01  -0.00  -0.00
    15   6     0.01   0.00   0.04   -0.02  -0.01   0.00   0.02   0.01  -0.01
    16   6    -0.03  -0.07  -0.03    0.01  -0.01  -0.00  -0.02   0.02   0.01
    17   6    -0.00   0.04   0.09   -0.04   0.03   0.02   0.08  -0.04  -0.01
    18   6     0.01   0.01  -0.03    0.00  -0.02   0.01  -0.01   0.04  -0.02
    19   6    -0.02  -0.04  -0.01    0.03   0.01  -0.02  -0.06  -0.03   0.04
    20   6     0.02   0.03   0.01   -0.02   0.02   0.00   0.04  -0.03   0.01
    21   6    -0.03  -0.06  -0.03    0.00  -0.05   0.02  -0.01   0.08  -0.05
    22   6    -0.01   0.02   0.05   -0.00   0.01  -0.00   0.00  -0.02   0.02
    23   6     0.03   0.02  -0.03    0.02   0.01  -0.02  -0.04  -0.02   0.03
    24   6    -0.03   0.00  -0.01   -0.00   0.01  -0.01  -0.01   0.00  -0.00
    25   6    -0.00   0.01   0.01    0.01  -0.01   0.02  -0.01   0.01  -0.01
    26   6     0.04  -0.02  -0.02    0.01   0.01  -0.00  -0.00  -0.02  -0.00
    27   6    -0.02   0.03   0.06   -0.02  -0.06   0.01   0.01   0.06   0.02
    28   6    -0.02  -0.01  -0.03    0.03   0.01   0.02  -0.03  -0.01  -0.02
    29   6     0.04  -0.02   0.00   -0.02   0.04  -0.04   0.04  -0.04   0.03
    30   6    -0.02   0.01   0.00   -0.01  -0.03   0.01   0.00   0.03  -0.00
    31   6     0.01  -0.01  -0.01    0.06   0.01   0.02  -0.03  -0.01  -0.02
    32   6     0.00  -0.00   0.02   -0.02  -0.01   0.00   0.02   0.01  -0.00
    33   6    -0.00  -0.00  -0.02   -0.02   0.03  -0.02   0.02  -0.02   0.01
    34   1     0.00  -0.01  -0.00   -0.05   0.22  -0.10  -0.03   0.14  -0.08
    35   1    -0.00  -0.01   0.00   -0.02  -0.01   0.01  -0.02  -0.01   0.01
    36   1    -0.02   0.01  -0.00    0.24  -0.08   0.06   0.13  -0.05   0.03
    37   1    -0.00   0.01  -0.00    0.02  -0.17   0.08   0.01  -0.11   0.05
    38   1    -0.00   0.01  -0.01    0.03  -0.12   0.09   0.02  -0.07   0.06
    39   1    -0.01  -0.00  -0.01    0.15  -0.00   0.14   0.09  -0.00   0.07
    40   1     0.01   0.00   0.01   -0.10  -0.05  -0.08  -0.06  -0.03  -0.05
    41   1    -0.01   0.01   0.01    0.17  -0.09  -0.04   0.10  -0.06  -0.02
    42   1     0.01   0.00  -0.00   -0.12   0.02   0.07  -0.07   0.02   0.04
    43   1    -0.00   0.01  -0.00    0.03  -0.14   0.05   0.02  -0.08   0.03
    44   1     0.10  -0.01   0.13    0.00  -0.03  -0.04   0.06   0.06   0.17
    45   1    -0.18  -0.01  -0.28    0.04   0.04   0.06  -0.10  -0.08  -0.16
    46   1     0.06   0.12   0.04   -0.06  -0.11  -0.07   0.08   0.16   0.11
    47   1     0.09   0.21   0.06    0.05   0.12   0.06  -0.07  -0.22  -0.12
    48   1     0.02  -0.03  -0.06    0.02  -0.02  -0.04  -0.06   0.04   0.03
    49   1     0.08  -0.21   0.18    0.02  -0.08   0.06  -0.03   0.12  -0.09
    50   1    -0.07   0.15  -0.11   -0.03   0.13  -0.09   0.05  -0.21   0.14
    51   1     0.01   0.04   0.02   -0.03  -0.00   0.03   0.04   0.03  -0.02
    52   1    -0.07   0.03  -0.08   -0.08   0.04  -0.01   0.12  -0.06   0.01
    53   1     0.03  -0.06   0.07    0.13  -0.07   0.02  -0.23   0.11  -0.01
    54   1     0.04   0.05   0.05    0.01   0.06  -0.01   0.01  -0.09   0.04
    55   1    -0.05   0.05   0.07   -0.03   0.07   0.12   0.03  -0.12  -0.23
    56   1     0.16  -0.18  -0.30    0.03  -0.10  -0.13  -0.02   0.13   0.17
    57   1    -0.27  -0.12   0.19    0.01   0.01  -0.01  -0.07  -0.04   0.04
    58   1     0.18   0.07  -0.11   -0.07  -0.04   0.05   0.17   0.10  -0.12
    59   1     0.03  -0.12  -0.16   -0.05   0.02   0.05   0.05  -0.08  -0.12
    60   1    -0.03   0.08   0.12    0.05  -0.04  -0.12  -0.05   0.07   0.15
    61   1    -0.06   0.02   0.00   -0.15   0.03   0.08   0.13  -0.03  -0.08
    62   1    -0.17   0.05   0.05    0.14  -0.05  -0.06  -0.13   0.05   0.06
    63   1     0.02  -0.04  -0.08    0.02   0.05  -0.00   0.02  -0.05  -0.07
    64   1    -0.05  -0.05  -0.04   -0.15  -0.06  -0.11   0.09   0.03   0.06
    65   1     0.11   0.07   0.10    0.09   0.04   0.06  -0.01   0.00  -0.00
    66   1    -0.03   0.02   0.00    0.02  -0.04   0.04  -0.05   0.05  -0.02
    67   1     0.00  -0.07   0.03    0.06   0.18   0.01  -0.04  -0.16   0.01
    68   1     0.02   0.05  -0.04   -0.03  -0.10  -0.01   0.03   0.10  -0.01
    69   1    -0.00  -0.01  -0.01   -0.05   0.00  -0.01   0.01   0.00   0.01
    70   1    -0.03  -0.04   0.05   -0.08  -0.02   0.14   0.03  -0.02  -0.05
    71   1     0.04   0.06  -0.11    0.11   0.04  -0.16  -0.07  -0.02   0.10
    72   1     0.07  -0.14   0.13   -0.02   0.03  -0.03   0.04  -0.07   0.07
    73   1    -0.05   0.12  -0.09    0.06  -0.09   0.08  -0.07   0.12  -0.10
                    130                   131                  132          
                      A                     A                    A          
 Frequencies --   1328.1875             1334.1618            1338.8057      
 Red. masses --      1.6585                1.7997               1.7844      
 Frc consts  --      1.7238                1.8874               1.8844      
 Frac Tr+Rot --    100.0000              100.0000             100.0000      
 IR Inten    --      0.2267               47.3744              21.5230      
  Atom  AN      X      Y      Z       X      Y      Z      X      Y      Z  
     1   6     0.00  -0.01   0.01   -0.00   0.00  -0.00  -0.00   0.01  -0.00
     2   6     0.01   0.01  -0.00   -0.00  -0.00   0.00  -0.00  -0.00   0.00
     3   6    -0.02  -0.00  -0.00    0.00   0.00   0.00   0.00  -0.00   0.00
     4   6    -0.00  -0.01   0.01   -0.00   0.00  -0.00  -0.00   0.00  -0.00
     5   6     0.02   0.02  -0.01   -0.00  -0.00   0.00  -0.00  -0.00   0.00
     6   6    -0.01  -0.01   0.00    0.00   0.00  -0.00   0.00  -0.00   0.00
     7  15     0.00  -0.00   0.00   -0.00   0.00   0.00   0.00  -0.00   0.00
     8   7     0.00  -0.02   0.01   -0.00   0.00  -0.00   0.01  -0.00   0.00
     9   1    -0.06   0.01  -0.01    0.01   0.00   0.01  -0.04   0.01  -0.01
    10   6    -0.00   0.01  -0.01   -0.00  -0.00   0.00  -0.00   0.00  -0.00
    11  29    -0.00   0.00   0.00    0.00  -0.00   0.00   0.00  -0.00   0.00
    12   6    -0.00   0.01  -0.00    0.00  -0.00   0.00  -0.00   0.00  -0.00
    13  53     0.00   0.00  -0.00   -0.00   0.00   0.00  -0.00   0.00  -0.00
    14   6    -0.01  -0.00   0.01   -0.02  -0.03  -0.04  -0.01  -0.03  -0.04
    15   6    -0.01  -0.01   0.00    0.02   0.03   0.05   0.01   0.02   0.04
    16   6     0.02  -0.00  -0.00    0.02   0.04   0.05   0.01   0.03   0.04
    17   6    -0.07   0.03  -0.01   -0.03  -0.04  -0.08  -0.02  -0.04  -0.08
    18   6     0.01  -0.03   0.03    0.02   0.02   0.03   0.01   0.01   0.04
    19   6     0.05   0.03  -0.03   -0.01  -0.05  -0.06  -0.00  -0.04  -0.06
    20   6    -0.04   0.01  -0.01    0.01   0.02   0.04   0.00   0.01   0.04
    21   6     0.01  -0.05   0.05   -0.03  -0.04  -0.06  -0.02  -0.04  -0.06
    22   6     0.00   0.01  -0.03    0.01   0.03   0.04   0.01   0.03   0.05
    23   6     0.03   0.01  -0.02    0.01   0.03   0.03   0.01   0.03   0.03
    24   6     0.01   0.00   0.01    0.02  -0.01  -0.04  -0.03   0.01   0.04
    25   6    -0.01   0.01  -0.03   -0.03   0.01   0.04   0.04  -0.02  -0.05
    26   6    -0.02  -0.02   0.00   -0.04   0.01   0.03   0.03  -0.01  -0.03
    27   6     0.03   0.09  -0.01    0.04  -0.01  -0.04  -0.04   0.01   0.05
    28   6    -0.04  -0.02  -0.03   -0.03   0.01   0.02   0.03  -0.01  -0.02
    29   6     0.05  -0.05   0.05    0.07  -0.01  -0.06  -0.07   0.02   0.06
    30   6     0.01   0.04  -0.01   -0.03   0.01   0.03   0.02  -0.01  -0.04
    31   6    -0.07  -0.02  -0.04    0.06  -0.02  -0.05  -0.05   0.02   0.06
    32   6     0.02   0.01   0.00   -0.04   0.00   0.05   0.03  -0.01  -0.04
    33   6     0.02  -0.04   0.03   -0.03   0.00   0.02   0.03  -0.00  -0.02
    34   1    -0.02   0.07  -0.03    0.00  -0.01   0.01   0.00   0.00   0.00
    35   1    -0.01  -0.01   0.00    0.00   0.00  -0.00  -0.01  -0.01   0.00
    36   1     0.04  -0.02   0.01   -0.00   0.00  -0.00  -0.01   0.00  -0.00
    37   1     0.01  -0.05   0.03   -0.00   0.01  -0.00  -0.00   0.00  -0.00
    38   1     0.00  -0.02   0.02   -0.00   0.00  -0.00   0.01  -0.00   0.01
    39   1     0.03  -0.00   0.03   -0.00  -0.00  -0.01   0.01  -0.00   0.00
    40   1    -0.02  -0.01  -0.02    0.00   0.00   0.00  -0.00  -0.00  -0.01
    41   1     0.03  -0.02  -0.01   -0.00   0.00  -0.00   0.01  -0.01   0.00
    42   1    -0.02   0.00   0.01    0.00   0.00  -0.00  -0.01   0.01   0.01
    43   1     0.01  -0.03   0.01    0.00   0.00  -0.00   0.01  -0.01  -0.00
    44   1    -0.10  -0.04  -0.17   -0.10  -0.00  -0.17  -0.08  -0.01  -0.15
    45   1     0.12   0.07   0.18   -0.08  -0.00  -0.11  -0.07   0.01  -0.08
    46   1    -0.06  -0.14  -0.08   -0.09  -0.15  -0.05  -0.07  -0.13  -0.04
    47   1     0.01   0.11   0.10   -0.06  -0.17  -0.04  -0.04  -0.10  -0.01
    48   1     0.07  -0.04  -0.00    0.05   0.07   0.30   0.03   0.10   0.32
    49   1     0.01  -0.05   0.04   -0.03  -0.02  -0.04  -0.04  -0.01  -0.04
    50   1    -0.02   0.15  -0.10    0.08   0.03   0.01   0.07   0.03  -0.00
    51   1    -0.01  -0.02   0.00    0.01   0.26   0.18  -0.03   0.23   0.20
    52   1    -0.08   0.04   0.00   -0.01  -0.02  -0.05  -0.02  -0.01  -0.04
    53   1     0.16  -0.07  -0.00   -0.02  -0.02   0.07  -0.00  -0.02   0.06
    54   1    -0.01   0.06  -0.03    0.18   0.16   0.20   0.16   0.12   0.18
    55   1    -0.03   0.10   0.17    0.06  -0.06  -0.12   0.07  -0.07  -0.14
    56   1    -0.01  -0.08  -0.08    0.06  -0.08  -0.10   0.07  -0.09  -0.13
    57   1     0.10   0.05  -0.07    0.03  -0.04  -0.05   0.03  -0.03  -0.05
    58   1    -0.17  -0.09   0.12   -0.05   0.06   0.02  -0.06   0.06   0.02
    59   1     0.08  -0.06  -0.11    0.03  -0.12  -0.14  -0.03   0.13   0.16
    60   1    -0.08   0.08   0.20   -0.00  -0.05  -0.07   0.00   0.07   0.09
    61   1     0.25  -0.07  -0.12    0.16  -0.03  -0.04  -0.17   0.03   0.05
    62   1    -0.14   0.08   0.11    0.14  -0.05  -0.03  -0.12   0.05   0.03
    63   1    -0.02  -0.10  -0.01   -0.07   0.00   0.23   0.09  -0.03  -0.27
    64   1     0.20   0.09   0.15   -0.04   0.05  -0.01   0.04  -0.07   0.00
    65   1    -0.09  -0.05  -0.08    0.07  -0.01  -0.00  -0.06   0.02   0.01
    66   1    -0.07   0.06  -0.02   -0.27  -0.02   0.19   0.28   0.02  -0.19
    67   1    -0.08  -0.25  -0.00    0.03  -0.02   0.08  -0.03   0.03  -0.08
    68   1     0.05   0.16  -0.00    0.02   0.01  -0.06  -0.03  -0.02   0.06
    69   1     0.02  -0.00  -0.00   -0.20   0.15   0.15   0.20  -0.17  -0.18
    70   1     0.11   0.04  -0.19    0.05   0.05  -0.11  -0.05  -0.05   0.11
    71   1    -0.16  -0.06   0.21    0.10   0.09  -0.17  -0.09  -0.09   0.15
    72   1     0.02  -0.05   0.04    0.05  -0.03  -0.00  -0.05   0.02   0.01
    73   1    -0.10   0.14  -0.12   -0.07  -0.01  -0.01   0.07   0.02   0.01
                    133                   134                  135          
                      A                     A                    A          
 Frequencies --   1348.6033             1350.8433            1352.7256      
 Red. masses --      1.4851                1.4458               1.4251      
 Frc consts  --      1.5913                1.5544               1.5364      
 Frac Tr+Rot --    100.0000              100.0000             100.0000      
 IR Inten    --      0.4730                0.1897               0.6665      
  Atom  AN      X      Y      Z       X      Y      Z      X      Y      Z  
     1   6     0.00  -0.00   0.00    0.00   0.00  -0.00  -0.00   0.00  -0.00
     2   6     0.00   0.00  -0.00    0.00   0.00  -0.00   0.00   0.00  -0.00
     3   6    -0.00  -0.00  -0.00   -0.00  -0.00   0.00  -0.00  -0.00   0.00
     4   6    -0.00  -0.00   0.00   -0.00  -0.00   0.00  -0.00  -0.00   0.00
     5   6     0.00   0.00  -0.00    0.00   0.00  -0.00   0.01   0.01  -0.00
     6   6    -0.00  -0.00   0.00    0.00  -0.00   0.00  -0.00  -0.00   0.00
     7  15     0.00   0.00  -0.00    0.00   0.00  -0.00   0.00  -0.00   0.00
     8   7     0.00  -0.00   0.00    0.00  -0.00   0.00   0.00  -0.00   0.00
     9   1    -0.01   0.00  -0.01   -0.01   0.00  -0.00  -0.02   0.01  -0.00
    10   6    -0.00   0.00  -0.00   -0.00   0.00  -0.00  -0.00   0.00  -0.00
    11  29    -0.00   0.00   0.00   -0.00   0.00   0.00  -0.00  -0.00  -0.00
    12   6    -0.00   0.00  -0.00   -0.00   0.00  -0.00   0.00   0.00  -0.00
    13  53     0.00  -0.00  -0.00   -0.00  -0.00  -0.00   0.00  -0.00   0.00
    14   6     0.01   0.00  -0.00    0.00  -0.00  -0.00  -0.00   0.00  -0.00
    15   6    -0.03   0.00  -0.02   -0.01   0.02  -0.04   0.05  -0.01   0.05
    16   6    -0.02  -0.02  -0.00    0.03   0.07   0.00   0.00  -0.03   0.00
    17   6     0.05  -0.01  -0.02    0.00  -0.01   0.06  -0.06   0.03  -0.02
    18   6    -0.03  -0.00   0.01    0.01   0.01  -0.01   0.02  -0.01  -0.00
    19   6     0.05  -0.01  -0.04   -0.03  -0.05   0.02  -0.04   0.05   0.03
    20   6    -0.01  -0.00   0.01    0.02   0.02  -0.02  -0.01  -0.00   0.00
    21   6     0.04   0.01   0.01   -0.02  -0.06   0.02  -0.05   0.03  -0.05
    22   6    -0.04   0.02   0.04    0.02   0.00  -0.02   0.04  -0.03  -0.03
    23   6    -0.01   0.01  -0.00   -0.02   0.01  -0.00   0.03  -0.02   0.01
    24   6    -0.01   0.00  -0.01   -0.00  -0.00   0.00  -0.00   0.00  -0.01
    25   6     0.00   0.04   0.05    0.01  -0.02  -0.01   0.01   0.02   0.03
    26   6     0.07  -0.02   0.01    0.03  -0.02   0.00   0.05  -0.01   0.01
    27   6    -0.01  -0.02  -0.06    0.01   0.04  -0.04  -0.01  -0.01  -0.04
    28   6    -0.00  -0.00   0.00   -0.00  -0.03   0.01  -0.01  -0.02  -0.01
    29   6    -0.05   0.00  -0.02   -0.02   0.04  -0.03  -0.04   0.02  -0.02
    30   6     0.02   0.01   0.03    0.02  -0.00   0.01   0.02   0.01   0.01
    31   6    -0.06  -0.02  -0.06   -0.04   0.04   0.01  -0.03   0.00  -0.02
    32   6     0.01   0.00   0.02   -0.02  -0.04   0.05  -0.00  -0.01   0.03
    33   6     0.02   0.01   0.02    0.00  -0.02   0.00   0.02  -0.00   0.02
    34   1    -0.00   0.01  -0.02   -0.00   0.00  -0.02  -0.01   0.03  -0.01
    35   1    -0.01  -0.01   0.00   -0.01  -0.01   0.00  -0.01  -0.01   0.00
    36   1     0.00  -0.00   0.00   -0.00  -0.00   0.00   0.00  -0.00   0.00
    37   1     0.00  -0.01   0.00    0.00  -0.01   0.00   0.00  -0.02   0.01
    38   1     0.00  -0.00   0.00    0.00  -0.00   0.00   0.00  -0.01   0.00
    39   1     0.01   0.00   0.01    0.00   0.00   0.00   0.01   0.00   0.01
    40   1    -0.00  -0.00  -0.00   -0.00  -0.00  -0.00  -0.00  -0.00  -0.00
    41   1     0.01  -0.00   0.00    0.00  -0.00  -0.00   0.01  -0.01  -0.01
    42   1    -0.00   0.00   0.01   -0.00  -0.00  -0.00  -0.01   0.00   0.00
    43   1     0.00  -0.00   0.00    0.00  -0.00   0.00   0.00  -0.01   0.00
    44   1     0.06  -0.01   0.06    0.12   0.05   0.23  -0.14  -0.03  -0.22
    45   1     0.09   0.05   0.15    0.03  -0.02   0.06  -0.17  -0.05  -0.29
    46   1     0.06   0.13   0.08   -0.10  -0.22  -0.09  -0.01   0.00  -0.03
    47   1     0.04   0.06   0.00   -0.11  -0.27  -0.12   0.05   0.15   0.09
    48   1    -0.17   0.13   0.09   -0.05  -0.11  -0.25   0.23  -0.06   0.10
    49   1    -0.04  -0.03  -0.00    0.02  -0.02   0.02   0.03   0.05  -0.01
    50   1     0.02   0.02  -0.03   -0.02   0.00   0.00  -0.02  -0.03   0.03
    51   1    -0.15   0.03   0.22    0.14   0.19   0.03   0.07  -0.18  -0.28
    52   1     0.01  -0.01   0.02   -0.03   0.02  -0.05   0.03  -0.02   0.01
    53   1    -0.02   0.02  -0.00   -0.05  -0.01   0.02   0.10  -0.04   0.00
    54   1    -0.09  -0.14  -0.16    0.03   0.30  -0.05   0.14  -0.05   0.30
    55   1     0.06  -0.11  -0.17   -0.02   0.08   0.14  -0.07   0.08   0.11
    56   1     0.08  -0.14  -0.23   -0.03   0.01   0.04  -0.08   0.18   0.27
    57   1    -0.00   0.02   0.00   -0.01   0.03   0.00  -0.01  -0.06   0.01
    58   1    -0.02  -0.02   0.03    0.10   0.03  -0.05  -0.03   0.03  -0.01
    59   1     0.04  -0.14  -0.21   -0.05   0.09   0.13   0.01  -0.05  -0.08
    60   1     0.06  -0.12  -0.20    0.02   0.02  -0.02   0.05  -0.07  -0.13
    61   1    -0.23   0.06   0.09   -0.09   0.03   0.02  -0.17   0.06   0.06
    62   1    -0.24   0.07   0.09   -0.19   0.07   0.10  -0.17   0.04   0.05
    63   1    -0.10   0.17   0.27   -0.12  -0.13   0.16  -0.06   0.10   0.16
    64   1     0.07   0.04   0.05    0.04   0.04   0.02   0.08   0.04   0.06
    65   1     0.00  -0.01  -0.01    0.02  -0.04  -0.01   0.06   0.01   0.04
    66   1     0.24  -0.15  -0.00    0.08  -0.15   0.18   0.21  -0.16   0.05
    67   1    -0.03  -0.02  -0.00   -0.04  -0.06  -0.02  -0.03  -0.04  -0.01
    68   1     0.00  -0.02   0.05   -0.00  -0.01   0.03  -0.02  -0.07   0.03
    69   1     0.20   0.11   0.17    0.19  -0.11  -0.18   0.12   0.00   0.01
    70   1     0.08   0.01  -0.14    0.14   0.08  -0.24   0.08   0.03  -0.13
    71   1    -0.05   0.02   0.03    0.10   0.07  -0.19   0.01   0.03  -0.05
    72   1     0.04   0.03  -0.02   -0.04   0.02  -0.02  -0.00   0.03  -0.03
    73   1    -0.04  -0.00  -0.03    0.03  -0.02   0.03  -0.03   0.02  -0.03
                    136                   137                  138          
                      A                     A                    A          
 Frequencies --   1353.6747             1353.7284            1354.4423      
 Red. masses --      1.3140                1.3195               1.3926      
 Frc consts  --      1.4187                1.4247               1.5052      
 Frac Tr+Rot --    100.0000              100.0000             100.0000      
 IR Inten    --      0.0089                0.0604               0.0739      
  Atom  AN      X      Y      Z       X      Y      Z      X      Y      Z  
     1   6     0.00  -0.00   0.00    0.00  -0.00   0.00   0.00  -0.00   0.00
     2   6    -0.00   0.00   0.00   -0.00  -0.00   0.00   0.00   0.00  -0.00
     3   6     0.00   0.00  -0.00    0.00   0.00  -0.00   0.00   0.00  -0.00
     4   6     0.00  -0.00   0.00    0.00   0.00  -0.00   0.00  -0.00   0.00
     5   6    -0.00  -0.00   0.00   -0.00  -0.00   0.00  -0.00  -0.00   0.00
     6   6    -0.00   0.00  -0.00   -0.00   0.00  -0.00  -0.00   0.00  -0.00
     7  15     0.00   0.00  -0.00   -0.00   0.00  -0.00   0.00   0.00  -0.00
     8   7    -0.00   0.00  -0.00   -0.00   0.00  -0.00  -0.00   0.00  -0.00
     9   1     0.00  -0.00   0.00    0.01  -0.00   0.00   0.00  -0.00   0.00
    10   6     0.00  -0.00   0.00    0.00  -0.00   0.00   0.00  -0.00   0.00
    11  29     0.00  -0.00  -0.00    0.00  -0.00   0.00   0.00  -0.00  -0.00
    12   6     0.00  -0.00   0.00    0.00  -0.00   0.00   0.00  -0.00   0.00
    13  53    -0.00  -0.00   0.00   -0.00   0.00  -0.00  -0.00  -0.00  -0.00
    14   6     0.00   0.00   0.00   -0.00  -0.00   0.00   0.00  -0.00   0.00
    15   6     0.00  -0.00   0.00   -0.01   0.00  -0.01  -0.00   0.01  -0.02
    16   6     0.00  -0.00  -0.00    0.00   0.02   0.00   0.02   0.05   0.00
    17   6    -0.04   0.02  -0.00    0.02  -0.01   0.01  -0.01  -0.01   0.03
    18   6    -0.01   0.07  -0.05    0.00  -0.03   0.02   0.01  -0.01   0.00
    19   6     0.03   0.02  -0.02   -0.01  -0.02   0.01  -0.03  -0.03   0.02
    20   6     0.07  -0.03   0.00   -0.03   0.02  -0.00   0.00   0.02  -0.01
    21   6     0.00  -0.03   0.02    0.00  -0.00  -0.00  -0.03  -0.05  -0.00
    22   6     0.00  -0.00  -0.01   -0.00   0.00   0.00   0.02  -0.01  -0.03
    23   6    -0.06  -0.03   0.04    0.02   0.02  -0.02  -0.00   0.01   0.00
    24   6     0.00   0.00  -0.00    0.00   0.00   0.00  -0.00   0.01  -0.00
    25   6     0.00   0.01   0.01   -0.00   0.00   0.00   0.00   0.05   0.04
    26   6    -0.00   0.00  -0.00   -0.01   0.01  -0.00   0.01   0.01  -0.00
    27   6    -0.01  -0.03   0.01   -0.01  -0.05   0.02  -0.02  -0.04   0.01
    28   6    -0.02  -0.00  -0.02   -0.06  -0.02  -0.05   0.01   0.02  -0.00
    29   6    -0.01  -0.00   0.00   -0.01   0.01  -0.01  -0.03  -0.05   0.04
    30   6     0.01   0.03  -0.00    0.02   0.07  -0.01  -0.01  -0.02   0.00
    31   6     0.02  -0.01   0.00    0.04   0.00   0.02  -0.00  -0.06  -0.05
    32   6     0.00   0.01  -0.01    0.00   0.01  -0.02   0.02   0.04  -0.04
    33   6     0.02  -0.02   0.02    0.04  -0.05   0.05   0.01   0.03  -0.00
    34   1     0.00  -0.00   0.00    0.00  -0.01   0.01   0.00  -0.02   0.01
    35   1     0.00   0.00  -0.00    0.01   0.01  -0.00   0.00   0.00  -0.00
    36   1    -0.00   0.00  -0.00   -0.00   0.00  -0.00  -0.00   0.00  -0.00
    37   1    -0.00   0.00  -0.00   -0.00   0.01  -0.00  -0.00   0.01  -0.01
    38   1    -0.00   0.00  -0.00   -0.00   0.00  -0.00  -0.00   0.00  -0.00
    39   1    -0.00   0.00  -0.00   -0.00  -0.00  -0.00  -0.00   0.00  -0.00
    40   1     0.00   0.00   0.00    0.00   0.00   0.00   0.00   0.00   0.00
    41   1    -0.00   0.00  -0.00   -0.00   0.00   0.00  -0.00   0.00  -0.00
    42   1     0.00  -0.00  -0.00    0.00  -0.00  -0.00   0.00  -0.00  -0.00
    43   1    -0.00   0.00  -0.00   -0.00   0.00  -0.00   0.00   0.00  -0.00
    44   1    -0.01  -0.01  -0.03    0.04   0.01   0.07   0.07   0.03   0.13
    45   1     0.00   0.01   0.00    0.02  -0.00   0.04   0.00  -0.03   0.01
    46   1    -0.01  -0.03  -0.02   -0.01  -0.03  -0.01  -0.09  -0.21  -0.08
    47   1     0.00   0.03   0.02   -0.03  -0.07  -0.04  -0.09  -0.17  -0.06
    48   1     0.32  -0.15   0.03   -0.16   0.05  -0.06  -0.04  -0.07  -0.18
    49   1     0.05  -0.25   0.17   -0.02   0.10  -0.07   0.01   0.06  -0.03
    50   1     0.04  -0.22   0.15   -0.02   0.10  -0.07  -0.02   0.04  -0.02
    51   1    -0.25  -0.14   0.16    0.12   0.11  -0.03   0.17   0.14  -0.06
    52   1    -0.28   0.13  -0.01    0.10  -0.05  -0.01   0.01  -0.00  -0.04
    53   1    -0.23   0.11  -0.01    0.08  -0.04   0.01   0.04  -0.04   0.02
    54   1    -0.04   0.28  -0.17    0.01  -0.05   0.03   0.08   0.22   0.06
    55   1    -0.01   0.03   0.05    0.01  -0.00  -0.00  -0.03   0.09   0.15
    56   1    -0.01  -0.00   0.01    0.00  -0.02  -0.02  -0.04   0.05   0.10
    57   1     0.23   0.12  -0.16   -0.09  -0.04   0.06  -0.01   0.00   0.01
    58   1     0.19   0.10  -0.13   -0.06  -0.04   0.05   0.04   0.03  -0.02
    59   1     0.02  -0.03  -0.05    0.01  -0.00  -0.01   0.09  -0.19  -0.28
    60   1     0.01  -0.02  -0.03    0.00  -0.01  -0.01   0.03  -0.10  -0.12
    61   1    -0.01  -0.00   0.01    0.02  -0.01   0.00  -0.09   0.02   0.05
    62   1     0.04  -0.01  -0.02    0.09  -0.03  -0.04   0.06  -0.02  -0.04
    63   1     0.06   0.17  -0.02    0.14   0.34  -0.07   0.05   0.14  -0.01
    64   1     0.08   0.02   0.06    0.20   0.07   0.15  -0.00  -0.03   0.01
    65   1     0.08   0.04   0.07    0.22   0.10   0.17  -0.08   0.01  -0.03
    66   1     0.08  -0.05   0.01    0.14  -0.16   0.13   0.12   0.12  -0.30
    67   1    -0.02  -0.07   0.00   -0.06  -0.22   0.01   0.05   0.15  -0.00
    68   1    -0.03  -0.11  -0.00   -0.09  -0.28  -0.00   0.03   0.08  -0.00
    69   1    -0.13  -0.00  -0.01   -0.32  -0.08  -0.15  -0.01   0.19   0.31
    70   1    -0.03  -0.02   0.05   -0.05  -0.02   0.09  -0.09  -0.06   0.14
    71   1    -0.03  -0.02   0.05   -0.01  -0.02   0.04  -0.18  -0.08   0.27
    72   1    -0.04   0.07  -0.06   -0.14   0.19  -0.17   0.08  -0.05   0.05
    73   1    -0.06   0.07  -0.07   -0.13   0.18  -0.16  -0.03  -0.01  -0.02
                    139                   140                  141          
                      A                     A                    A          
 Frequencies --   1380.2396             1381.5116            1381.7763      
 Red. masses --      1.5103                1.5179               1.5216      
 Frc consts  --      1.6953                1.7069               1.7117      
 Frac Tr+Rot --    100.0000              100.0000             100.0000      
 IR Inten    --      0.7059                1.2070               4.3735      
  Atom  AN      X      Y      Z       X      Y      Z      X      Y      Z  
     1   6    -0.00   0.00  -0.00   -0.00   0.00  -0.00  -0.00   0.01  -0.00
     2   6    -0.00  -0.00  -0.00   -0.00  -0.00   0.00  -0.00  -0.00   0.00
     3   6     0.00  -0.00   0.00    0.00  -0.00   0.00   0.00  -0.00   0.00
     4   6    -0.00   0.00  -0.00   -0.00   0.00  -0.00  -0.00   0.00  -0.00
     5   6    -0.00  -0.00  -0.00   -0.00  -0.00   0.00  -0.00  -0.00  -0.00
     6   6     0.00  -0.00   0.00    0.00   0.00   0.00   0.00  -0.00   0.00
     7  15    -0.00  -0.00   0.00   -0.00  -0.00  -0.00  -0.00   0.00  -0.00
     8   7     0.00   0.00   0.00    0.00  -0.00  -0.00   0.00  -0.00   0.00
     9   1     0.00  -0.01  -0.01   -0.00   0.00   0.00  -0.03   0.01  -0.01
    10   6     0.00   0.00  -0.00   -0.00  -0.00  -0.00  -0.00   0.00  -0.00
    11  29    -0.00   0.00   0.00   -0.00  -0.00  -0.00  -0.00   0.00   0.00
    12   6    -0.00  -0.00  -0.00    0.00   0.00  -0.00  -0.00   0.00  -0.00
    13  53    -0.00  -0.00  -0.00    0.00   0.00   0.00   0.00   0.00  -0.00
    14   6    -0.02   0.01   0.00    0.00  -0.02   0.02   0.01  -0.01   0.00
    15   6    -0.01  -0.01  -0.01    0.01   0.01   0.02   0.01   0.00   0.01
    16   6    -0.01  -0.01  -0.00   -0.00  -0.01  -0.02   0.00   0.00   0.00
    17   6     0.03  -0.00   0.00    0.01   0.07   0.03  -0.02   0.01   0.00
    18   6    -0.02   0.02  -0.02    0.02  -0.11   0.07   0.01  -0.02   0.02
    19   6     0.04   0.01   0.02   -0.02   0.01  -0.06  -0.02  -0.01  -0.02
    20   6    -0.08   0.04   0.00    0.05  -0.03   0.03   0.05  -0.03   0.00
    21   6     0.01  -0.04  -0.05   -0.00   0.03  -0.02  -0.01   0.03   0.02
    22   6     0.01   0.00   0.00    0.00  -0.00   0.00  -0.00  -0.01  -0.01
    23   6    -0.06  -0.01   0.04   -0.05  -0.05   0.04   0.03   0.00  -0.02
    24   6     0.01   0.01   0.01    0.00   0.01   0.00   0.02  -0.02   0.01
    25   6    -0.01  -0.00   0.01   -0.00   0.00   0.00   0.00   0.00   0.01
    26   6     0.01  -0.00  -0.01    0.00   0.00  -0.00   0.00  -0.01  -0.01
    27   6    -0.05  -0.00   0.01   -0.00  -0.01   0.00  -0.05   0.05   0.03
    28   6     0.08   0.03   0.06    0.01   0.02   0.01   0.06  -0.01   0.03
    29   6     0.02  -0.02  -0.05    0.01  -0.02  -0.02  -0.03   0.03  -0.02
    30   6     0.02   0.05   0.02    0.01   0.05   0.00  -0.01  -0.06   0.02
    31   6    -0.02  -0.01  -0.01   -0.02  -0.01   0.01   0.02   0.02  -0.06
    32   6     0.01   0.00  -0.00    0.01   0.00  -0.00  -0.02  -0.00   0.03
    33   6     0.04  -0.02   0.03   -0.00   0.02  -0.01   0.06  -0.08   0.07
    34   1     0.00  -0.00  -0.00   -0.00   0.00   0.01   0.00  -0.01  -0.01
    35   1    -0.00  -0.00   0.00   -0.00  -0.00  -0.00  -0.01  -0.01   0.00
    36   1    -0.00   0.00  -0.00   -0.00  -0.00  -0.00  -0.01  -0.00  -0.00
    37   1    -0.00   0.00  -0.00    0.00  -0.00   0.00   0.00  -0.01   0.00
    38   1     0.00   0.00   0.00    0.00   0.00   0.00   0.00  -0.00   0.00
    39   1     0.00   0.00   0.01    0.00  -0.00   0.00   0.01  -0.00   0.01
    40   1    -0.00   0.00   0.00    0.00   0.00   0.00  -0.00  -0.00  -0.00
    41   1    -0.00   0.00   0.01    0.00  -0.00  -0.00   0.01  -0.00  -0.00
    42   1     0.00   0.00   0.00   -0.00   0.00   0.00  -0.00   0.00  -0.00
    43   1    -0.00   0.00   0.00   -0.00  -0.00   0.00   0.00  -0.01   0.00
    44   1     0.02  -0.02  -0.00   -0.10   0.00  -0.13  -0.02   0.01  -0.00
    45   1     0.07   0.00   0.11   -0.02   0.04  -0.03  -0.04   0.00  -0.07
    46   1     0.04   0.10   0.04   -0.00   0.02  -0.04  -0.03  -0.05  -0.03
    47   1    -0.01  -0.03  -0.02    0.07   0.12   0.01   0.02   0.04   0.02
    48   1     0.01   0.00  -0.02   -0.01  -0.05  -0.31  -0.01   0.00  -0.01
    49   1     0.01  -0.04   0.06   -0.04   0.26  -0.18  -0.01   0.05  -0.05
    50   1     0.05  -0.09   0.05   -0.08   0.44  -0.30  -0.04   0.10  -0.06
    51   1     0.01  -0.12  -0.06   -0.02   0.21   0.11  -0.02   0.09   0.05
    52   1     0.19  -0.09   0.01   -0.15   0.04  -0.03  -0.13   0.06  -0.01
    53   1     0.34  -0.16   0.02   -0.19   0.14  -0.03  -0.22   0.10  -0.01
    54   1     0.18   0.14   0.16    0.01   0.03  -0.01  -0.09  -0.07  -0.08
    55   1     0.03   0.01   0.02    0.04  -0.06  -0.10  -0.02   0.00  -0.01
    56   1     0.04  -0.00  -0.03   -0.03   0.07   0.10  -0.03   0.02   0.05
    57   1     0.11   0.05  -0.10    0.15   0.09  -0.07  -0.06  -0.03   0.06
    58   1     0.22   0.10  -0.13    0.22   0.14  -0.18  -0.11  -0.04   0.06
    59   1    -0.04   0.00   0.01   -0.00  -0.03  -0.04  -0.02   0.05   0.08
    60   1    -0.01  -0.05  -0.03   -0.01  -0.01   0.00   0.04  -0.07  -0.13
    61   1    -0.10   0.03   0.01   -0.05   0.02   0.01   0.02   0.01  -0.06
    62   1    -0.03   0.00  -0.01    0.03  -0.01  -0.02  -0.12   0.02  -0.00
    63   1     0.03  -0.01  -0.19   -0.00   0.00   0.00   0.05  -0.06  -0.29
    64   1    -0.33  -0.12  -0.24   -0.07  -0.04  -0.05  -0.19  -0.05  -0.16
    65   1    -0.20  -0.08  -0.14   -0.03  -0.02  -0.04  -0.14  -0.05  -0.07
    66   1    -0.23  -0.03   0.12   -0.09  -0.03   0.06   0.04   0.01  -0.03
    67   1    -0.09  -0.22  -0.00   -0.06  -0.19   0.01   0.04   0.27  -0.03
    68   1    -0.02  -0.13  -0.02   -0.03  -0.11   0.00   0.06   0.12  -0.03
    69   1    -0.03  -0.00  -0.01    0.06  -0.06  -0.04  -0.17   0.15   0.09
    70   1     0.03   0.01  -0.06   -0.00  -0.02   0.00   0.07   0.08  -0.13
    71   1    -0.05  -0.03   0.09   -0.02  -0.02   0.04   0.01   0.05  -0.06
    72   1    -0.08   0.10  -0.06    0.02  -0.03   0.04  -0.14   0.19  -0.17
    73   1    -0.12   0.10  -0.14    0.04  -0.07   0.05  -0.25   0.34  -0.30
                    142                   143                  144          
                      A                     A                    A          
 Frequencies --   1383.4804             1390.8087            1394.6141      
 Red. masses --      1.5239                1.3628               1.3544      
 Frc consts  --      1.7185                1.5531               1.5521      
 Frac Tr+Rot --    100.0000              100.0000             100.0000      
 IR Inten    --      2.6964                3.2495               1.9799      
  Atom  AN      X      Y      Z       X      Y      Z      X      Y      Z  
     1   6    -0.00   0.00  -0.00    0.00   0.00  -0.00   0.00  -0.01   0.00
     2   6    -0.00  -0.00   0.00    0.00  -0.00   0.00   0.00   0.00  -0.00
     3   6     0.00  -0.00   0.00    0.00  -0.00   0.00  -0.00   0.00  -0.00
     4   6    -0.00   0.00  -0.00   -0.00   0.00  -0.00   0.00  -0.00   0.00
     5   6     0.00   0.00  -0.00    0.00   0.00  -0.00   0.00   0.00  -0.00
     6   6     0.00  -0.00   0.00    0.00  -0.00   0.00  -0.00   0.00  -0.00
     7  15     0.00   0.00  -0.00   -0.00   0.00   0.00   0.00   0.00   0.00
     8   7    -0.00  -0.00   0.00    0.00  -0.00  -0.00  -0.00   0.00  -0.00
     9   1    -0.00  -0.00  -0.00   -0.01   0.01   0.00   0.05  -0.02   0.02
    10   6    -0.00   0.00  -0.00   -0.00   0.00   0.00   0.00  -0.00   0.00
    11  29     0.00   0.00   0.00    0.00  -0.00  -0.00  -0.00  -0.00  -0.00
    12   6    -0.00  -0.00  -0.00    0.00   0.00   0.00   0.00  -0.00   0.00
    13  53     0.00   0.00  -0.00    0.00   0.00  -0.00  -0.00  -0.00   0.00
    14   6    -0.02  -0.01   0.00    0.01   0.01   0.02   0.01   0.02   0.03
    15   6     0.00  -0.00   0.01   -0.02   0.00  -0.03  -0.04   0.00  -0.05
    16   6    -0.00  -0.00  -0.01   -0.02  -0.04  -0.01  -0.03  -0.06  -0.02
    17   6     0.03   0.03   0.02    0.01  -0.00  -0.03   0.01   0.00  -0.04
    18   6    -0.02  -0.02   0.01    0.00  -0.00   0.01   0.00  -0.00   0.01
    19   6     0.03   0.01  -0.00    0.00  -0.02  -0.02   0.01  -0.04  -0.02
    20   6    -0.06   0.02   0.01    0.02  -0.01   0.01  -0.00   0.01   0.01
    21   6     0.02  -0.01  -0.05   -0.03  -0.01  -0.01  -0.03  -0.02  -0.03
    22   6    -0.00   0.01   0.02    0.02  -0.02  -0.04   0.03  -0.03  -0.05
    23   6    -0.07  -0.04   0.05    0.01   0.01   0.00  -0.01   0.00   0.01
    24   6    -0.01  -0.02  -0.00   -0.02   0.01   0.02   0.01  -0.01  -0.02
    25   6     0.01  -0.01  -0.02    0.01  -0.04  -0.05  -0.00   0.02   0.03
    26   6    -0.00  -0.00   0.00    0.06  -0.02  -0.01  -0.05   0.01   0.00
    27   6     0.02   0.02  -0.01    0.00  -0.01  -0.06   0.00   0.01   0.05
    28   6    -0.05  -0.04  -0.04   -0.01   0.01   0.01  -0.01  -0.01  -0.02
    29   6    -0.01   0.04   0.04    0.04   0.01  -0.01  -0.03   0.00   0.01
    30   6    -0.03  -0.10  -0.00   -0.01  -0.02   0.00   0.00  -0.01  -0.00
    31   6     0.04   0.02  -0.02    0.03  -0.02  -0.01  -0.02   0.02   0.00
    32   6    -0.01  -0.00   0.01    0.02   0.02  -0.04  -0.02  -0.02   0.04
    33   6    -0.00  -0.03   0.02   -0.00  -0.01   0.02   0.00   0.01  -0.01
    34   1    -0.00   0.01  -0.01   -0.00  -0.00  -0.01  -0.00   0.00  -0.01
    35   1     0.00   0.00  -0.00   -0.00  -0.00   0.00   0.01   0.01  -0.00
    36   1     0.00  -0.00   0.00   -0.00  -0.00  -0.00   0.01  -0.00   0.00
    37   1     0.00  -0.01   0.01    0.00  -0.00   0.00   0.00   0.01  -0.00
    38   1    -0.00  -0.00   0.00   -0.00  -0.00  -0.00  -0.00   0.01  -0.01
    39   1     0.00  -0.00   0.00    0.00  -0.00  -0.00  -0.01   0.00  -0.01
    40   1     0.00   0.00  -0.00    0.00  -0.00  -0.00   0.00   0.00   0.00
    41   1     0.00   0.00   0.00    0.00  -0.00  -0.00  -0.01   0.00  -0.00
    42   1     0.00   0.00   0.00   -0.00  -0.00  -0.00   0.00  -0.00  -0.00
    43   1    -0.00   0.00   0.00    0.00  -0.00   0.00  -0.00   0.01  -0.00
    44   1    -0.06  -0.02  -0.11    0.07   0.04   0.16   0.10   0.05   0.23
    45   1     0.04   0.01   0.07    0.07   0.04   0.12   0.15   0.07   0.23
    46   1     0.03   0.09   0.00    0.08   0.13   0.09   0.13   0.24   0.14
    47   1     0.01  -0.02  -0.04    0.05   0.16   0.08   0.07   0.22   0.11
    48   1     0.03  -0.05  -0.19   -0.02   0.09   0.16   0.01   0.10   0.21
    49   1    -0.00   0.05   0.00   -0.00   0.03  -0.02   0.01   0.03   0.00
    50   1     0.01   0.09  -0.08    0.03   0.03  -0.02   0.06   0.03  -0.03
    51   1     0.01  -0.06  -0.04   -0.01   0.14   0.14   0.01   0.19   0.17
    52   1     0.15  -0.09  -0.01   -0.06   0.03   0.01   0.00   0.00   0.02
    53   1     0.24  -0.08  -0.01   -0.07   0.00   0.03  -0.01  -0.04   0.04
    54   1     0.13   0.06   0.09    0.08   0.11   0.12   0.13   0.15   0.17
    55   1     0.07  -0.07  -0.11   -0.05   0.09   0.17  -0.03   0.10   0.19
    56   1     0.05  -0.03  -0.07   -0.06   0.13   0.18  -0.05   0.16   0.20
    57   1     0.18   0.08  -0.13   -0.04  -0.00   0.04   0.01   0.03   0.01
    58   1     0.30   0.13  -0.19   -0.05   0.03   0.00   0.00   0.07  -0.04
    59   1    -0.00   0.09   0.13   -0.10   0.16   0.23   0.06  -0.08  -0.11
    60   1     0.01   0.07   0.05   -0.07   0.12   0.23   0.05  -0.06  -0.14
    61   1     0.10  -0.03  -0.03   -0.23   0.04   0.11   0.22  -0.05  -0.09
    62   1    -0.08   0.03   0.04   -0.21   0.09   0.11   0.17  -0.06  -0.08
    63   1    -0.01   0.02   0.07   -0.11   0.09   0.26   0.09  -0.04  -0.19
    64   1     0.21   0.12   0.14    0.00   0.08  -0.00   0.04  -0.03   0.03
    65   1     0.11   0.05   0.11   -0.02   0.02   0.01   0.07   0.01   0.04
    66   1     0.16   0.05  -0.09   -0.22   0.05   0.13   0.17  -0.03  -0.07
    67   1     0.13   0.39  -0.00    0.05   0.04   0.04  -0.01   0.03  -0.02
    68   1     0.07   0.24   0.00    0.01   0.06   0.01   0.01   0.02  -0.00
    69   1    -0.10   0.12   0.09   -0.17   0.10   0.13   0.14  -0.04  -0.06
    70   1    -0.02   0.02   0.03   -0.11  -0.03   0.21   0.08   0.02  -0.16
    71   1     0.04   0.05  -0.10   -0.12  -0.04   0.15   0.11   0.04  -0.14
    72   1    -0.02   0.04  -0.07   -0.05   0.05  -0.04   0.05  -0.04   0.03
    73   1    -0.04   0.10  -0.05   -0.05  -0.03  -0.02   0.04   0.03   0.01
                    145                   146                  147          
                      A                     A                    A          
 Frequencies --   1401.1035             1401.8933            1403.2050      
 Red. masses --      1.5049                1.5162               1.5036      
 Frc consts  --      1.7407                1.7556               1.7443      
 Frac Tr+Rot --    100.0000              100.0000             100.0000      
 IR Inten    --      0.6327                0.1038               0.0556      
  Atom  AN      X      Y      Z       X      Y      Z      X      Y      Z  
     1   6     0.00  -0.01   0.01   -0.00   0.00  -0.00  -0.00   0.00  -0.00
     2   6     0.00   0.00  -0.00   -0.00  -0.00   0.00   0.00   0.00  -0.00
     3   6    -0.01   0.00  -0.00    0.00  -0.00   0.00   0.00  -0.00   0.00
     4   6     0.00  -0.01   0.00   -0.00   0.00  -0.00   0.00  -0.00   0.00
     5   6     0.00   0.00  -0.00    0.00   0.00   0.00  -0.00  -0.00  -0.00
     6   6    -0.00   0.01  -0.00    0.00  -0.00  -0.00  -0.00  -0.00  -0.00
     7  15     0.00  -0.00  -0.00    0.00   0.00   0.00  -0.00  -0.00   0.00
     8   7    -0.01   0.01  -0.01   -0.00   0.00   0.00   0.00  -0.00   0.00
     9   1     0.08  -0.02   0.04   -0.00  -0.01  -0.02  -0.02  -0.00  -0.03
    10   6     0.00  -0.00   0.00    0.00   0.00  -0.00   0.00   0.00  -0.00
    11  29    -0.00   0.00   0.00    0.00   0.00   0.00  -0.00  -0.00   0.00
    12   6     0.00  -0.00   0.00   -0.00  -0.00   0.00  -0.00  -0.00  -0.00
    13  53    -0.00  -0.00   0.00    0.00  -0.00   0.00   0.00   0.00  -0.00
    14   6    -0.00   0.00  -0.00   -0.03   0.02  -0.02   0.03   0.02  -0.02
    15   6     0.01  -0.00   0.01    0.03  -0.03   0.03   0.00   0.01  -0.01
    16   6    -0.00   0.01   0.00   -0.02  -0.01   0.01  -0.02  -0.04   0.01
    17   6     0.02  -0.01   0.00    0.09  -0.05  -0.04  -0.04   0.02  -0.08
    18   6    -0.01  -0.01   0.00   -0.02  -0.04   0.02   0.04  -0.01   0.02
    19   6     0.01   0.02  -0.00   -0.01   0.08   0.03  -0.09  -0.05   0.06
    20   6     0.01  -0.01   0.00    0.04  -0.01  -0.02  -0.01   0.02  -0.04
    21   6    -0.01  -0.01  -0.00   -0.01  -0.10   0.04   0.06  -0.02   0.07
    22   6     0.01  -0.00  -0.00    0.02   0.01  -0.01  -0.03   0.01   0.02
    23   6     0.00   0.01  -0.00   -0.02   0.04   0.01  -0.04  -0.02   0.03
    24   6     0.00   0.03  -0.01    0.00  -0.01   0.01   0.00   0.00   0.00
    25   6    -0.01  -0.01  -0.01    0.00  -0.01  -0.00  -0.00  -0.00  -0.00
    26   6     0.01   0.01   0.01   -0.01   0.00  -0.00   0.01  -0.00   0.00
    27   6    -0.03  -0.11  -0.01    0.00   0.01   0.02  -0.00  -0.01  -0.01
    28   6    -0.03   0.04  -0.00   -0.01  -0.01  -0.01  -0.00   0.01   0.00
    29   6     0.08  -0.04   0.03   -0.01   0.02  -0.02   0.01  -0.01   0.00
    30   6    -0.02  -0.05  -0.01    0.00  -0.00   0.01  -0.00  -0.01  -0.00
    31   6    -0.07   0.06   0.02   -0.00  -0.02  -0.02  -0.01   0.01   0.00
    32   6    -0.00  -0.04   0.04    0.00   0.01  -0.00  -0.00  -0.01   0.00
    33   6     0.05  -0.01   0.02   -0.01   0.01  -0.01   0.01  -0.00   0.00
    34   1    -0.01   0.03  -0.01   -0.00   0.01   0.00   0.00  -0.02  -0.00
    35   1     0.01   0.01  -0.01   -0.00  -0.00  -0.00  -0.01  -0.00   0.00
    36   1     0.02  -0.00   0.00   -0.00  -0.00   0.00  -0.01   0.00  -0.00
    37   1     0.00   0.00  -0.00    0.00  -0.00   0.00  -0.00   0.01  -0.01
    38   1    -0.00   0.01  -0.01    0.00  -0.00   0.00   0.00  -0.01   0.00
    39   1    -0.01  -0.00  -0.01    0.00   0.00   0.00   0.01   0.00   0.01
    40   1     0.01   0.00   0.00   -0.00  -0.00   0.00  -0.01  -0.00   0.00
    41   1    -0.01   0.00  -0.00   -0.00   0.00   0.00   0.00   0.00   0.00
    42   1     0.01  -0.00  -0.00    0.00   0.00   0.00  -0.00   0.00   0.00
    43   1    -0.00   0.01  -0.00    0.00   0.00  -0.00   0.00  -0.00  -0.00
    44   1    -0.03  -0.01  -0.06   -0.13  -0.02  -0.15   0.12   0.03   0.21
    45   1    -0.01  -0.00  -0.03   -0.07   0.01  -0.15  -0.11  -0.05  -0.17
    46   1    -0.00   0.01  -0.01    0.09   0.23   0.08  -0.00   0.06  -0.00
    47   1    -0.00  -0.05  -0.03   -0.02  -0.12  -0.07   0.12   0.22   0.08
    48   1    -0.08   0.03  -0.02   -0.35   0.22   0.09   0.23   0.01   0.22
    49   1    -0.02   0.01  -0.02   -0.08   0.26  -0.20   0.03   0.20  -0.10
    50   1    -0.02  -0.00   0.00   -0.02  -0.03   0.01   0.05   0.01   0.01
    51   1    -0.05  -0.06  -0.00   -0.04  -0.21  -0.19   0.36   0.19  -0.24
    52   1    -0.08   0.03  -0.00   -0.30   0.14  -0.05   0.17  -0.07  -0.06
    53   1    -0.01   0.00  -0.00    0.04  -0.00  -0.03  -0.01   0.02  -0.04
    54   1     0.01   0.04   0.01   -0.01   0.38  -0.14  -0.13   0.09  -0.29
    55   1    -0.01   0.02   0.02   -0.08   0.11   0.17   0.03  -0.01   0.03
    56   1    -0.01  -0.00   0.01    0.03  -0.10  -0.11   0.09  -0.10  -0.21
    57   1    -0.05  -0.02   0.03   -0.02   0.06   0.01   0.31   0.16  -0.21
    58   1    -0.01   0.00   0.01   -0.01   0.05   0.01  -0.02  -0.01   0.01
    59   1     0.06  -0.06  -0.07   -0.02   0.05   0.07   0.00  -0.01  -0.01
    60   1    -0.04   0.12   0.14    0.01  -0.01  -0.03  -0.01   0.01   0.02
    61   1    -0.19   0.06   0.06    0.06  -0.01  -0.03  -0.05   0.03   0.01
    62   1     0.15  -0.07  -0.08    0.00  -0.01  -0.01  -0.01  -0.01  -0.01
    63   1     0.11   0.44   0.01    0.02  -0.05  -0.05   0.00   0.05   0.02
    64   1    -0.03   0.03   0.00    0.01  -0.00   0.00  -0.01   0.00  -0.01
    65   1     0.03   0.08   0.06    0.07   0.01   0.04  -0.01   0.01  -0.00
    66   1    -0.25   0.23  -0.12    0.05  -0.08   0.08  -0.05   0.03  -0.01
    67   1    -0.02  -0.01  -0.03    0.01   0.02   0.01  -0.00  -0.00  -0.00
    68   1     0.11   0.37  -0.03   -0.01  -0.02   0.02   0.01   0.04  -0.01
    69   1     0.27  -0.08  -0.13    0.03   0.05   0.08   0.01  -0.01  -0.02
    70   1     0.13   0.09  -0.19   -0.00  -0.01  -0.01   0.01   0.01  -0.01
    71   1     0.03   0.06  -0.13   -0.01  -0.02   0.04   0.00   0.01  -0.02
    72   1    -0.10   0.22  -0.19    0.05  -0.06   0.05  -0.02   0.03  -0.03
    73   1     0.04   0.02  -0.00    0.00   0.01  -0.00  -0.00   0.00  -0.00
                    148                   149                  150          
                      A                     A                    A          
 Frequencies --   1404.3845             1406.4833            1417.2363      
 Red. masses --      1.5066                1.3968               1.1701      
 Frc consts  --      1.7508                1.6280               1.3848      
 Frac Tr+Rot --    100.0000              100.0000             100.0000      
 IR Inten    --      0.6977               40.9171               0.0984      
  Atom  AN      X      Y      Z       X      Y      Z      X      Y      Z  
     1   6     0.00  -0.01   0.01    0.01  -0.07   0.04  -0.00   0.00  -0.00
     2   6    -0.00   0.00  -0.00    0.01   0.01  -0.01  -0.00  -0.00   0.00
     3   6    -0.01   0.00  -0.00   -0.08   0.02  -0.02   0.00  -0.00   0.00
     4   6     0.00  -0.00   0.00    0.02  -0.02   0.01  -0.00   0.00  -0.00
     5   6     0.00   0.00  -0.00    0.04   0.03  -0.01  -0.00   0.00   0.01
     6   6     0.00   0.01  -0.00   -0.00   0.02  -0.01  -0.00  -0.00   0.00
     7  15    -0.00  -0.00  -0.00   -0.00  -0.00  -0.00   0.00  -0.00  -0.00
     8   7    -0.01   0.01  -0.01   -0.07   0.05  -0.04   0.01  -0.04  -0.07
     9   1     0.11  -0.04   0.04    0.71  -0.27   0.26  -0.12   0.42   0.80
    10   6     0.00  -0.01   0.00    0.00  -0.04   0.02  -0.03  -0.03   0.04
    11  29    -0.00   0.00   0.00    0.00  -0.00   0.00   0.00   0.00   0.00
    12   6     0.00  -0.01   0.00    0.01  -0.04   0.02   0.02   0.06   0.01
    13  53    -0.00  -0.00   0.00   -0.00  -0.00   0.00   0.00  -0.00  -0.00
    14   6     0.01  -0.01  -0.00    0.00  -0.00  -0.00  -0.00   0.00  -0.00
    15   6    -0.00   0.01  -0.00    0.00   0.00   0.00   0.00  -0.00  -0.00
    16   6     0.01   0.01  -0.00    0.00   0.00   0.00  -0.00  -0.00  -0.00
    17   6    -0.02   0.01   0.01   -0.00  -0.00  -0.00   0.00   0.00  -0.00
    18   6     0.01   0.01  -0.00    0.00  -0.00   0.00   0.00  -0.00   0.00
    19   6    -0.00  -0.01  -0.00   -0.00  -0.00   0.00  -0.00   0.00   0.00
    20   6    -0.01   0.00   0.00    0.00   0.00  -0.00  -0.00   0.00  -0.00
    21   6     0.01   0.02   0.00    0.00  -0.00   0.00   0.00  -0.00   0.00
    22   6    -0.01   0.00   0.01   -0.00   0.00   0.00  -0.00   0.00   0.00
    23   6     0.01  -0.01  -0.00   -0.00   0.00   0.00  -0.00   0.00   0.00
    24   6     0.03   0.00   0.03   -0.00  -0.00   0.00  -0.00  -0.00   0.00
    25   6    -0.01  -0.04  -0.03    0.00   0.01   0.00   0.00   0.00   0.00
    26   6    -0.03   0.01  -0.02    0.01  -0.01  -0.00   0.00  -0.00  -0.00
    27   6    -0.02  -0.03   0.07    0.00   0.02  -0.01  -0.00   0.00   0.00
    28   6    -0.03  -0.02  -0.02    0.01  -0.00   0.00   0.00  -0.00   0.00
    29   6     0.02   0.07  -0.07   -0.01  -0.01   0.01  -0.00   0.00  -0.00
    30   6     0.01  -0.02   0.05    0.00   0.01  -0.01   0.00   0.00   0.00
    31   6    -0.07  -0.05  -0.07    0.02   0.00   0.01   0.00  -0.00  -0.00
    32   6     0.01   0.01  -0.01    0.00   0.00  -0.01   0.00   0.00  -0.00
    33   6     0.02   0.04  -0.02   -0.00  -0.01   0.00  -0.00  -0.00  -0.00
    34   1    -0.01   0.04  -0.02   -0.07   0.29  -0.15   0.00  -0.01   0.00
    35   1     0.02   0.02  -0.01    0.10   0.09  -0.03  -0.00  -0.00   0.00
    36   1     0.03  -0.01   0.01    0.21  -0.05   0.04  -0.01   0.00  -0.00
    37   1     0.01  -0.01   0.01    0.04  -0.10   0.05  -0.00   0.00   0.00
    38   1    -0.00   0.02  -0.01   -0.02   0.12  -0.08  -0.03   0.12  -0.03
    39   1    -0.02   0.00  -0.01   -0.11   0.01  -0.06  -0.06  -0.09  -0.15
    40   1     0.01   0.00   0.00    0.07   0.02   0.02   0.12  -0.01  -0.12
    41   1    -0.02   0.01  -0.00   -0.12   0.04  -0.01   0.11  -0.07  -0.15
    42   1     0.01  -0.00  -0.00    0.07  -0.01  -0.02  -0.09  -0.10  -0.10
    43   1    -0.00   0.02  -0.01   -0.02   0.13  -0.05   0.03  -0.10   0.08
    44   1     0.03  -0.00   0.02   -0.01   0.00  -0.01   0.00  -0.00   0.00
    45   1    -0.01  -0.01  -0.00   -0.02   0.00  -0.03  -0.00  -0.00  -0.00
    46   1    -0.03  -0.10  -0.03   -0.01  -0.01  -0.00   0.00   0.01   0.00
    47   1    -0.02   0.00   0.02    0.00  -0.00  -0.00   0.00   0.00   0.00
    48   1     0.08  -0.06  -0.03    0.00   0.00   0.01  -0.00   0.00   0.00
    49   1     0.02  -0.05   0.04   -0.00   0.01  -0.01   0.00   0.01  -0.00
    50   1    -0.00   0.00   0.00    0.00   0.00  -0.00   0.00  -0.00   0.00
    51   1     0.02   0.03   0.01    0.01   0.01  -0.01   0.00  -0.01  -0.01
    52   1     0.06  -0.03   0.01   -0.00   0.00  -0.01   0.00   0.00  -0.00
    53   1    -0.01   0.01  -0.00   -0.01   0.00  -0.00   0.01  -0.00  -0.00
    54   1    -0.02  -0.09  -0.01   -0.00   0.01  -0.01  -0.00   0.00  -0.01
    55   1     0.02  -0.03  -0.05    0.01  -0.01  -0.00   0.01  -0.00   0.01
    56   1     0.00  -0.00  -0.01    0.01  -0.01  -0.02   0.01   0.00  -0.02
    57   1     0.01  -0.01  -0.01    0.01   0.00  -0.01   0.01   0.00  -0.00
    58   1    -0.01  -0.02   0.01   -0.00   0.00   0.00   0.00   0.00  -0.00
    59   1    -0.06   0.18   0.28   -0.00  -0.01  -0.02  -0.01   0.00  -0.00
    60   1     0.00   0.03  -0.01   -0.00  -0.02  -0.00  -0.00  -0.01  -0.00
    61   1     0.02  -0.04   0.02   -0.01   0.01  -0.01   0.00   0.00  -0.00
    62   1     0.16  -0.02  -0.03   -0.09   0.03   0.03  -0.00  -0.00  -0.00
    63   1     0.14   0.11  -0.19   -0.03  -0.06   0.02   0.00  -0.00  -0.00
    64   1    -0.03  -0.01  -0.03   -0.00  -0.00  -0.00  -0.00  -0.00  -0.00
    65   1     0.28   0.10   0.20   -0.06  -0.02  -0.04  -0.00  -0.00  -0.00
    66   1    -0.04  -0.19   0.34    0.03   0.01  -0.04   0.00  -0.00   0.00
    67   1     0.01  -0.02   0.05   -0.00   0.01  -0.01  -0.00  -0.00   0.00
    68   1     0.04   0.12   0.07   -0.02  -0.05  -0.01  -0.00  -0.00   0.00
    69   1     0.28   0.17   0.30   -0.07  -0.01  -0.03  -0.00   0.00   0.00
    70   1     0.07   0.04  -0.13   -0.03  -0.02   0.04  -0.00  -0.00   0.00
    71   1    -0.15  -0.08   0.23    0.01   0.00  -0.01  -0.00  -0.00   0.00
    72   1     0.16  -0.13   0.13   -0.02   0.00  -0.00   0.00  -0.00   0.00
    73   1     0.01   0.03  -0.03   -0.02   0.01  -0.01  -0.00   0.00  -0.00
                    151                   152                  153          
                      A                     A                    A          
 Frequencies --   1448.9718             1474.2057            1482.2622      
 Red. masses --      1.1459                1.6011               1.2781      
 Frc consts  --      1.4175                2.0501               1.6545      
 Frac Tr+Rot --    100.0000              100.0000             100.0000      
 IR Inten    --      6.2833                3.8672               8.8647      
  Atom  AN      X      Y      Z       X      Y      Z      X      Y      Z  
     1   6    -0.00   0.00  -0.00    0.07   0.02  -0.00  -0.03  -0.01   0.00
     2   6    -0.00  -0.00  -0.00   -0.08  -0.10   0.04   0.04   0.06  -0.02
     3   6     0.00  -0.00  -0.00   -0.05   0.03  -0.02   0.03  -0.02   0.01
     4   6    -0.00   0.00   0.00    0.03   0.08  -0.04  -0.02  -0.04   0.02
     5   6    -0.00  -0.00  -0.00    0.00  -0.07   0.04  -0.01   0.06  -0.03
     6   6     0.00   0.00   0.00   -0.06   0.03  -0.02   0.04  -0.02   0.01
     7  15     0.00  -0.00  -0.00    0.00  -0.00   0.00  -0.00   0.00  -0.00
     8   7     0.00  -0.02  -0.04    0.03  -0.00   0.01   0.01  -0.01  -0.00
     9   1    -0.01   0.06   0.12   -0.16   0.09  -0.06   0.12  -0.05   0.02
    10   6    -0.04  -0.03  -0.05    0.02   0.03   0.04   0.03   0.01   0.04
    11  29     0.00   0.00  -0.00   -0.00  -0.00   0.00   0.00   0.00  -0.00
    12   6     0.05  -0.02  -0.05    0.03  -0.01  -0.04   0.02  -0.01  -0.06
    13  53     0.00  -0.00   0.00   -0.00   0.00  -0.00  -0.00   0.00   0.00
    14   6     0.00  -0.00   0.00    0.00   0.00  -0.00   0.00  -0.00   0.00
    15   6    -0.00  -0.00  -0.00    0.00  -0.00  -0.00   0.00  -0.00  -0.00
    16   6    -0.00   0.00  -0.00   -0.00  -0.00  -0.00   0.00   0.00  -0.01
    17   6    -0.00  -0.00  -0.00   -0.00   0.00  -0.00  -0.00   0.00  -0.00
    18   6    -0.00   0.00   0.00   -0.00  -0.00  -0.00  -0.01  -0.00  -0.00
    19   6    -0.00  -0.00   0.00   -0.00  -0.00   0.00  -0.00  -0.00   0.00
    20   6    -0.00   0.00   0.00   -0.00  -0.00   0.00  -0.00  -0.00   0.01
    21   6     0.00  -0.00   0.00    0.00   0.00   0.00   0.00   0.00   0.00
    22   6     0.00   0.00  -0.00    0.01   0.00   0.00   0.02   0.01   0.00
    23   6    -0.00   0.00  -0.00   -0.00   0.00   0.00  -0.00   0.00   0.00
    24   6    -0.00  -0.00   0.00   -0.00   0.00  -0.00   0.00  -0.00   0.00
    25   6    -0.00  -0.00  -0.00    0.00   0.00   0.00   0.00   0.00  -0.00
    26   6    -0.00   0.00  -0.00    0.00  -0.00   0.00  -0.00   0.00  -0.00
    27   6     0.00  -0.00  -0.00   -0.00   0.00  -0.00  -0.00  -0.00   0.00
    28   6    -0.00   0.00  -0.00    0.00   0.00   0.00   0.00  -0.00  -0.00
    29   6     0.00  -0.00   0.00    0.00  -0.00  -0.00   0.00   0.00   0.00
    30   6    -0.00  -0.00  -0.00   -0.00   0.00  -0.00  -0.00  -0.00   0.00
    31   6     0.00   0.00   0.00   -0.00   0.00   0.00   0.00   0.00   0.00
    32   6     0.00  -0.00  -0.00    0.00  -0.00   0.00  -0.00   0.00   0.00
    33   6     0.00   0.00   0.00    0.00  -0.00   0.00  -0.00  -0.00   0.00
    34   1    -0.00  -0.00  -0.00    0.08   0.03  -0.01  -0.04  -0.01   0.00
    35   1    -0.00  -0.00   0.00    0.33   0.25  -0.09  -0.19  -0.13   0.05
    36   1    -0.00   0.00   0.00    0.38  -0.08   0.07  -0.21   0.04  -0.04
    37   1     0.00  -0.01  -0.02    0.12  -0.24   0.13  -0.05   0.07  -0.03
    38   1     0.28   0.11   0.23   -0.20  -0.06  -0.16  -0.12   0.06  -0.14
    39   1     0.15  -0.00   0.36   -0.07  -0.02  -0.25  -0.20   0.09  -0.20
    40   1     0.17   0.31   0.27   -0.08  -0.21  -0.23  -0.16  -0.28  -0.21
    41   1    -0.21   0.28   0.17   -0.12   0.19   0.16   0.04   0.20   0.45
    42   1    -0.25   0.01   0.36   -0.15   0.04   0.26  -0.04   0.03   0.09
    43   1    -0.32   0.09   0.16   -0.23   0.05   0.11  -0.35  -0.17   0.30
    44   1    -0.00   0.00   0.00   -0.02   0.01   0.02  -0.01   0.01   0.01
    45   1     0.00   0.00  -0.00    0.00   0.03  -0.01   0.00   0.02  -0.01
    46   1     0.00  -0.00   0.00    0.00  -0.01   0.01   0.03  -0.03   0.05
    47   1    -0.00   0.00   0.00   -0.01   0.00   0.01  -0.04   0.01   0.05
    48   1     0.00   0.00   0.00    0.00   0.00   0.00   0.00   0.00  -0.00
    49   1     0.00   0.00   0.00    0.01   0.01   0.01   0.02   0.03   0.03
    50   1     0.00  -0.00  -0.00    0.01  -0.00  -0.00   0.05  -0.00  -0.02
    51   1     0.00   0.00   0.00    0.00  -0.00  -0.00   0.00   0.00   0.00
    52   1     0.00  -0.00  -0.00    0.00  -0.00  -0.00   0.00  -0.02  -0.04
    53   1    -0.00   0.00  -0.00   -0.00   0.00  -0.00   0.01   0.04  -0.03
    54   1     0.00   0.00   0.00   -0.00   0.00  -0.00   0.00   0.00   0.00
    55   1    -0.03   0.01  -0.01   -0.04   0.02  -0.02  -0.14   0.05  -0.08
    56   1    -0.02  -0.03   0.01   -0.03  -0.04   0.01  -0.11  -0.13   0.04
    57   1     0.00  -0.00  -0.00    0.00  -0.01  -0.01   0.01  -0.02  -0.03
    58   1    -0.00  -0.00   0.00    0.00  -0.01   0.01   0.02  -0.02   0.01
    59   1     0.01  -0.00   0.00   -0.01  -0.00  -0.01  -0.02   0.00  -0.00
    60   1     0.00   0.01  -0.00   -0.00  -0.01   0.00  -0.01  -0.01   0.01
    61   1     0.00  -0.00   0.00   -0.01   0.01  -0.00  -0.00  -0.01   0.01
    62   1     0.00   0.00   0.00   -0.01   0.00   0.00   0.01   0.00   0.01
    63   1    -0.00   0.00   0.00   -0.00   0.00   0.00   0.00   0.00  -0.00
    64   1     0.00  -0.00   0.00   -0.00   0.00  -0.00  -0.00   0.01  -0.01
    65   1    -0.00  -0.00  -0.00   -0.00  -0.00  -0.00  -0.01   0.01   0.01
    66   1    -0.00   0.00  -0.00   -0.00   0.00  -0.00   0.00   0.00  -0.00
    67   1    -0.00   0.00  -0.00    0.00  -0.00   0.00  -0.00   0.00  -0.00
    68   1     0.00   0.00  -0.00   -0.00   0.00   0.00   0.00   0.00  -0.00
    69   1    -0.00  -0.00  -0.00    0.00  -0.00  -0.00  -0.00   0.00   0.00
    70   1    -0.00   0.00   0.00    0.00  -0.00  -0.00  -0.00  -0.02  -0.01
    71   1    -0.00   0.00  -0.00    0.00  -0.00   0.00   0.02  -0.01   0.00
    72   1    -0.00   0.00  -0.00   -0.00   0.00  -0.00   0.00   0.00  -0.00
    73   1    -0.00  -0.00   0.00   -0.00   0.00  -0.00   0.00   0.00   0.00
                    154                   155                  156          
                      A                     A                    A          
 Frequencies --   1482.7745             1486.2069            1488.9361      
 Red. masses --      1.1119                1.0846               1.0834      
 Frc consts  --      1.4404                1.4114               1.4151      
 Frac Tr+Rot --    100.0000              100.0000             100.0000      
 IR Inten    --      4.5417                0.8982               0.2414      
  Atom  AN      X      Y      Z       X      Y      Z      X      Y      Z  
     1   6     0.02   0.01  -0.00   -0.00   0.00  -0.00   0.00   0.00  -0.00
     2   6    -0.02  -0.03   0.01    0.00   0.00  -0.00  -0.00  -0.00   0.00
     3   6    -0.02   0.01  -0.01    0.00  -0.00   0.00  -0.00  -0.00   0.00
     4   6     0.01   0.02  -0.01   -0.00  -0.00   0.00  -0.00   0.00  -0.00
     5   6     0.01  -0.03   0.02    0.00   0.00  -0.00   0.00  -0.00   0.00
     6   6    -0.02   0.01  -0.01    0.00  -0.00   0.00  -0.00  -0.00   0.00
     7  15     0.00  -0.00   0.00   -0.00  -0.00  -0.00  -0.00   0.00  -0.00
     8   7    -0.00   0.00  -0.02    0.00  -0.00   0.00  -0.00   0.00  -0.00
     9   1    -0.06   0.01  -0.04    0.01  -0.00   0.01   0.00   0.01   0.02
    10   6     0.00  -0.04  -0.03    0.00   0.00   0.00  -0.00   0.00  -0.00
    11  29    -0.00  -0.00  -0.00    0.00   0.00   0.00   0.00   0.00   0.00
    12   6    -0.03   0.02   0.00    0.00  -0.00  -0.00  -0.00  -0.00   0.00
    13  53     0.00   0.00   0.00   -0.00  -0.00  -0.00  -0.00  -0.00  -0.00
    14   6     0.00   0.00  -0.00    0.00  -0.00   0.00   0.00   0.00  -0.00
    15   6     0.00  -0.00  -0.00   -0.00  -0.00  -0.00   0.00   0.01   0.00
    16   6     0.00   0.00  -0.00   -0.00   0.00  -0.00   0.00   0.01  -0.02
    17   6    -0.00   0.00  -0.00    0.00  -0.00  -0.00   0.00  -0.00  -0.00
    18   6    -0.00  -0.00  -0.00   -0.00   0.00  -0.00  -0.01  -0.00  -0.00
    19   6    -0.00  -0.00   0.00    0.00  -0.00  -0.00  -0.00   0.00   0.00
    20   6    -0.00  -0.00   0.00   -0.00   0.00   0.00  -0.00  -0.00   0.02
    21   6     0.00   0.00   0.00    0.00  -0.00  -0.00   0.00  -0.00   0.00
    22   6     0.01   0.00   0.00    0.00   0.00   0.00   0.01   0.00   0.00
    23   6    -0.00   0.00   0.00   -0.00   0.00   0.00   0.00  -0.01  -0.00
    24   6    -0.00   0.00  -0.00    0.00  -0.01   0.00  -0.00  -0.00  -0.00
    25   6    -0.00  -0.00   0.00   -0.02  -0.01   0.00  -0.03  -0.02   0.01
    26   6     0.00  -0.00   0.00    0.01  -0.00   0.03  -0.01   0.00  -0.04
    27   6     0.00   0.00  -0.00    0.00   0.01   0.00   0.00   0.00  -0.00
    28   6    -0.00   0.00   0.00   -0.01   0.03   0.00   0.00   0.00   0.00
    29   6     0.00  -0.00   0.00   -0.00   0.00  -0.00  -0.00  -0.00   0.00
    30   6    -0.00   0.00  -0.00   -0.00   0.00  -0.02   0.01  -0.00   0.02
    31   6     0.00   0.00   0.00    0.00  -0.00  -0.00   0.01   0.00   0.00
    32   6     0.00  -0.00  -0.00    0.03  -0.05  -0.01   0.00  -0.01   0.00
    33   6     0.00   0.00  -0.00    0.01   0.01  -0.00   0.03   0.02  -0.00
    34   1     0.02   0.00  -0.00   -0.00  -0.01  -0.00   0.00  -0.00   0.01
    35   1     0.10   0.07  -0.02   -0.01  -0.01   0.01   0.00   0.00  -0.00
    36   1     0.11  -0.02   0.02   -0.01   0.00  -0.00   0.01  -0.00   0.00
    37   1     0.03  -0.02   0.03   -0.00  -0.00   0.00   0.00  -0.01   0.01
    38   1     0.28   0.43   0.05   -0.02  -0.03  -0.00  -0.01  -0.05   0.02
    39   1    -0.25   0.31   0.35   -0.00  -0.01  -0.04   0.02  -0.03  -0.03
    40   1    -0.06  -0.06   0.01   -0.01  -0.01  -0.00  -0.00   0.02   0.03
    41   1     0.29  -0.13   0.24   -0.02   0.01  -0.00  -0.01  -0.02  -0.04
    42   1     0.25   0.05  -0.29   -0.01   0.00   0.02   0.00   0.01   0.01
    43   1    -0.04  -0.22   0.14   -0.01   0.01  -0.00   0.02   0.03  -0.03
    44   1    -0.01   0.01   0.01   -0.00   0.00   0.00   0.04  -0.03  -0.02
    45   1     0.00   0.02  -0.01    0.01   0.01   0.01  -0.03  -0.06  -0.02
    46   1     0.01  -0.02   0.03    0.01  -0.00   0.01   0.10  -0.09   0.18
    47   1    -0.02   0.00   0.02   -0.01  -0.00   0.00  -0.16   0.00   0.15
    48   1     0.00   0.00   0.00   -0.00   0.00  -0.00  -0.00   0.00  -0.00
    49   1     0.01   0.02   0.02    0.00   0.00   0.01   0.05   0.07   0.07
    50   1     0.03  -0.00  -0.01    0.01  -0.00  -0.00   0.11  -0.01  -0.03
    51   1     0.00   0.00  -0.00   -0.00   0.00   0.00  -0.00  -0.00  -0.01
    52   1     0.00  -0.01  -0.02    0.00   0.00   0.00  -0.02  -0.05  -0.14
    53   1     0.00   0.01  -0.01    0.00  -0.00   0.00   0.05   0.11  -0.09
    54   1     0.00   0.00   0.00    0.00   0.00   0.00  -0.00   0.00  -0.00
    55   1    -0.06   0.02  -0.04   -0.00   0.00  -0.00  -0.07   0.02  -0.03
    56   1    -0.05  -0.06   0.02   -0.00  -0.00  -0.00  -0.05  -0.06   0.01
    57   1     0.00  -0.01  -0.01   -0.00  -0.00  -0.00   0.01   0.06   0.04
    58   1     0.01  -0.01   0.01    0.00  -0.00   0.00  -0.05   0.05  -0.03
    59   1     0.03  -0.00   0.01    0.20   0.00   0.07   0.34  -0.02   0.07
    60   1     0.01   0.02  -0.01    0.08   0.16  -0.11   0.12   0.28  -0.15
    61   1     0.00   0.00  -0.00    0.00   0.17  -0.22   0.03  -0.24   0.29
    62   1    -0.00  -0.00  -0.00   -0.12  -0.15  -0.19   0.13   0.21   0.26
    63   1    -0.00   0.00   0.00   -0.00  -0.00   0.00   0.00   0.00  -0.01
    64   1     0.00  -0.01   0.01    0.02  -0.27   0.12   0.01  -0.02   0.02
    65   1     0.01  -0.01  -0.01    0.19  -0.13  -0.18  -0.00  -0.02  -0.03
    66   1    -0.00   0.00  -0.00   -0.00  -0.00   0.00  -0.00   0.00  -0.00
    67   1     0.00   0.00   0.00    0.14  -0.03   0.11  -0.17   0.06  -0.14
    68   1    -0.00  -0.00  -0.00   -0.08  -0.00   0.16   0.09  -0.04  -0.20
    69   1     0.00  -0.00  -0.00   -0.00  -0.01  -0.00   0.00  -0.00  -0.00
    70   1     0.00   0.03   0.01    0.06   0.44   0.21  -0.00   0.04   0.04
    71   1    -0.03   0.02  -0.01   -0.41   0.24  -0.14  -0.03   0.04  -0.05
    72   1    -0.01  -0.00   0.01   -0.07  -0.02   0.09  -0.22   0.01   0.17
    73   1    -0.01  -0.01  -0.00   -0.07  -0.07  -0.05  -0.16  -0.21  -0.10
                    157                   158                  159          
                      A                     A                    A          
 Frequencies --   1490.0136             1493.1901            1496.3304      
 Red. masses --      1.0856                1.0838               1.0378      
 Frc consts  --      1.4200                1.4237               1.3691      
 Frac Tr+Rot --    100.0000              100.0000             100.0000      
 IR Inten    --      3.1761                5.0906               0.9473      
  Atom  AN      X      Y      Z       X      Y      Z      X      Y      Z  
     1   6     0.00   0.00  -0.00   -0.00   0.00  -0.00  -0.00   0.00   0.00
     2   6    -0.00  -0.00   0.00    0.00   0.00  -0.00   0.00   0.00  -0.00
     3   6    -0.00   0.00  -0.00   -0.00  -0.00   0.00  -0.00  -0.00   0.00
     4   6     0.00   0.00  -0.00   -0.00   0.00  -0.00  -0.00   0.00  -0.00
     5   6     0.00  -0.01   0.00    0.00   0.00  -0.00   0.00  -0.00  -0.00
     6   6    -0.00   0.00  -0.00    0.00  -0.00   0.00  -0.00  -0.00   0.00
     7  15     0.00  -0.00   0.00   -0.00   0.00  -0.00  -0.00   0.00   0.00
     8   7    -0.00   0.00   0.00    0.00  -0.00  -0.00  -0.00   0.01   0.02
     9   1    -0.01   0.00  -0.00    0.01  -0.01  -0.01   0.02  -0.09  -0.17
    10   6    -0.01   0.00  -0.00    0.01  -0.00   0.00  -0.02  -0.01   0.02
    11  29     0.00   0.00   0.00    0.00   0.00   0.00  -0.00  -0.00  -0.00
    12   6    -0.00   0.00   0.01    0.00  -0.00  -0.01   0.02   0.02   0.01
    13  53     0.00  -0.00  -0.00   -0.00   0.00   0.00  -0.00   0.00   0.00
    14   6     0.00   0.00  -0.01   -0.01   0.00  -0.00  -0.00   0.00  -0.00
    15   6    -0.00   0.01   0.00   -0.01   0.03   0.00  -0.00   0.00   0.00
    16   6     0.01   0.02  -0.04    0.00   0.00  -0.01  -0.00  -0.00  -0.00
    17   6    -0.00  -0.00  -0.00    0.00  -0.00  -0.00   0.00   0.00  -0.00
    18   6    -0.03  -0.01  -0.01    0.03   0.01   0.01   0.00  -0.00   0.00
    19   6    -0.00   0.00   0.00    0.00   0.01   0.00  -0.00   0.00  -0.00
    20   6    -0.01  -0.01   0.03   -0.00  -0.00   0.01   0.00  -0.00   0.00
    21   6     0.00  -0.00   0.00   -0.00  -0.01  -0.00   0.00   0.00  -0.00
    22   6     0.02   0.01   0.01   -0.03  -0.01  -0.01   0.00  -0.00   0.00
    23   6     0.01  -0.01  -0.00    0.02  -0.05  -0.01  -0.00  -0.00   0.00
    24   6     0.00   0.00   0.00    0.00  -0.00  -0.00   0.00  -0.00  -0.00
    25   6     0.02   0.01  -0.00    0.00   0.00  -0.00   0.00   0.00   0.00
    26   6     0.01  -0.00   0.02   -0.00  -0.00   0.00  -0.00   0.00  -0.00
    27   6    -0.00  -0.00   0.00    0.00   0.00   0.00   0.00   0.00   0.00
    28   6     0.00  -0.00  -0.00   -0.00   0.00   0.00  -0.00   0.00  -0.00
    29   6     0.00   0.00  -0.00   -0.00   0.00   0.00   0.00   0.00   0.00
    30   6    -0.00  -0.00  -0.01   -0.00   0.00  -0.00   0.00  -0.00   0.00
    31   6    -0.00   0.00  -0.00    0.00   0.00   0.00   0.00   0.00  -0.00
    32   6    -0.00  -0.00   0.00   -0.00  -0.00   0.00   0.00  -0.00   0.00
    33   6    -0.02  -0.01   0.00   -0.00  -0.00   0.00   0.00   0.00  -0.00
    34   1     0.00   0.00   0.00   -0.00  -0.00   0.01   0.00  -0.00   0.00
    35   1     0.01   0.01  -0.00   -0.01  -0.01   0.00  -0.00  -0.00   0.00
    36   1     0.02  -0.00   0.00   -0.00  -0.00   0.00  -0.00   0.00   0.00
    37   1     0.00  -0.00  -0.00    0.00  -0.02   0.01   0.00  -0.01  -0.01
    38   1    -0.01  -0.04   0.01    0.02   0.07  -0.01  -0.17   0.24  -0.28
    39   1     0.07  -0.05   0.02   -0.08   0.07   0.01   0.19  -0.06   0.25
    40   1     0.05   0.06   0.03   -0.05  -0.07  -0.04   0.36   0.07  -0.34
    41   1    -0.00  -0.03  -0.07   -0.01   0.04   0.06  -0.21   0.19   0.04
    42   1     0.01  -0.01  -0.02   -0.02   0.00   0.03  -0.27  -0.33  -0.19
    43   1     0.06   0.03  -0.05   -0.05  -0.02   0.04   0.20  -0.32   0.05
    44   1     0.08  -0.05  -0.03    0.23  -0.16  -0.14   0.00  -0.00  -0.00
    45   1    -0.03  -0.09   0.01   -0.05  -0.28   0.08  -0.00  -0.00  -0.00
    46   1     0.17  -0.20   0.32    0.04  -0.02   0.06   0.00   0.00   0.00
    47   1    -0.30   0.01   0.28   -0.06  -0.02   0.04  -0.00  -0.00   0.00
    48   1    -0.00  -0.00  -0.01    0.01  -0.00  -0.00   0.00   0.00   0.00
    49   1     0.12   0.15   0.16   -0.16  -0.17  -0.23  -0.00  -0.00  -0.00
    50   1     0.23  -0.03  -0.07   -0.30   0.00   0.12  -0.00   0.00   0.00
    51   1    -0.01  -0.00   0.00    0.00  -0.00   0.00  -0.00   0.00   0.00
    52   1    -0.04  -0.11  -0.28   -0.03  -0.03  -0.09   0.00   0.00   0.00
    53   1     0.11   0.22  -0.18    0.06   0.06  -0.05  -0.00  -0.00   0.00
    54   1    -0.00  -0.00   0.00    0.00  -0.01   0.00   0.00  -0.00   0.00
    55   1    -0.15   0.05  -0.08    0.22  -0.07   0.15  -0.00  -0.00  -0.00
    56   1    -0.11  -0.14   0.02    0.18   0.19  -0.07   0.00  -0.00  -0.00
    57   1     0.02   0.10   0.07    0.02   0.32   0.29   0.00  -0.00  -0.00
    58   1    -0.09   0.07  -0.04   -0.26   0.29  -0.18   0.00   0.00  -0.00
    59   1    -0.18   0.01  -0.04   -0.00   0.00  -0.00  -0.01   0.00  -0.00
    60   1    -0.07  -0.15   0.08   -0.00  -0.00   0.00  -0.00  -0.01   0.00
    61   1    -0.03   0.12  -0.13    0.01   0.00  -0.01   0.01  -0.01   0.01
    62   1    -0.06  -0.10  -0.12   -0.00  -0.00  -0.00   0.01   0.01   0.01
    63   1    -0.00  -0.00   0.00   -0.00  -0.00  -0.00   0.00   0.00  -0.00
    64   1    -0.01   0.03  -0.02    0.00  -0.00   0.00   0.00  -0.00   0.00
    65   1    -0.01   0.02   0.03    0.00  -0.00  -0.00   0.00  -0.00  -0.00
    66   1     0.00   0.00  -0.00    0.00   0.00  -0.00   0.00   0.00  -0.00
    67   1     0.09  -0.03   0.07    0.01  -0.00   0.01  -0.01   0.01  -0.01
    68   1    -0.05   0.02   0.11   -0.01   0.00   0.01   0.01  -0.00  -0.01
    69   1    -0.00  -0.00  -0.01   -0.00  -0.00  -0.00   0.00  -0.00  -0.00
    70   1     0.00  -0.00  -0.01    0.00   0.00   0.00   0.00   0.02   0.01
    71   1     0.02  -0.01  -0.00   -0.00   0.00  -0.00  -0.02   0.01  -0.01
    72   1     0.12  -0.00  -0.10    0.01  -0.00  -0.01  -0.03  -0.00   0.03
    73   1     0.09   0.12   0.05    0.01   0.01   0.00  -0.02  -0.03  -0.02
                    160                   161                  162          
                      A                     A                    A          
 Frequencies --   1501.3193             1502.7767            1503.2311      
 Red. masses --      1.0916                1.0932               1.0909      
 Frc consts  --      1.4496                1.4545               1.4524      
 Frac Tr+Rot --    100.0000              100.0000             100.0000      
 IR Inten    --     10.0445               18.4293               3.1268      
  Atom  AN      X      Y      Z       X      Y      Z      X      Y      Z  
     1   6    -0.00  -0.00   0.00    0.00  -0.00  -0.00  -0.00   0.00  -0.00
     2   6    -0.00   0.00  -0.00   -0.00  -0.00   0.00   0.00  -0.00   0.00
     3   6     0.00  -0.00   0.00   -0.00   0.00  -0.00  -0.00  -0.00   0.00
     4   6    -0.00  -0.00   0.00    0.00   0.00  -0.00  -0.00   0.00  -0.00
     5   6    -0.00   0.00  -0.00   -0.00  -0.00   0.00   0.00  -0.00   0.00
     6   6     0.00   0.00   0.00   -0.00   0.00  -0.00  -0.00  -0.00   0.00
     7  15    -0.00  -0.00   0.00   -0.00   0.00   0.00   0.00   0.00   0.00
     8   7     0.00  -0.00   0.00   -0.00   0.00  -0.00  -0.00   0.00  -0.00
     9   1     0.00  -0.00  -0.00    0.00  -0.00   0.00   0.00   0.00   0.00
    10   6     0.00  -0.00   0.00   -0.00   0.00  -0.00  -0.00   0.00  -0.00
    11  29     0.00   0.00   0.00   -0.00   0.00   0.00   0.00   0.00   0.00
    12   6     0.00  -0.00   0.00   -0.00   0.00   0.00  -0.00  -0.00  -0.00
    13  53    -0.00  -0.00  -0.00   -0.00  -0.00  -0.00   0.00  -0.00  -0.00
    14   6    -0.00  -0.00  -0.00   -0.00  -0.00  -0.00  -0.00  -0.00  -0.01
    15   6     0.00  -0.00   0.00    0.01  -0.00   0.00   0.00   0.00   0.00
    16   6     0.00   0.00  -0.01    0.00   0.01  -0.03   0.01   0.01  -0.04
    17   6     0.00   0.00  -0.00    0.00   0.00  -0.00   0.00   0.00  -0.00
    18   6     0.00  -0.00   0.00    0.01  -0.00   0.01   0.02  -0.00   0.01
    19   6    -0.00   0.00  -0.00   -0.00   0.00  -0.00  -0.00   0.00  -0.00
    20   6     0.00   0.00  -0.02    0.01   0.01  -0.04   0.00   0.01  -0.04
    21   6     0.00  -0.00  -0.00    0.00  -0.00  -0.00   0.01  -0.00  -0.00
    22   6    -0.00   0.00   0.00    0.00   0.00   0.01   0.00   0.00   0.01
    23   6    -0.00  -0.00   0.00   -0.01  -0.00   0.00  -0.01  -0.00   0.01
    24   6     0.00  -0.00  -0.00    0.00  -0.00  -0.01  -0.00   0.00   0.00
    25   6    -0.01   0.00   0.01    0.00   0.01   0.00   0.01   0.00  -0.01
    26   6    -0.01   0.00  -0.00   -0.01   0.00  -0.04   0.01  -0.00   0.03
    27   6     0.00  -0.00   0.00   -0.01   0.00  -0.00   0.00  -0.00   0.00
    28   6     0.03  -0.05  -0.01    0.00   0.02   0.01  -0.01   0.00  -0.00
    29   6    -0.00  -0.01  -0.00   -0.00  -0.00  -0.00   0.00   0.01   0.00
    30   6     0.01   0.01   0.01   -0.01   0.00  -0.05   0.01  -0.01   0.04
    31   6     0.00  -0.01   0.01    0.00   0.01  -0.00   0.00   0.00   0.00
    32   6     0.02  -0.04  -0.01   -0.00  -0.00   0.01  -0.00   0.01  -0.00
    33   6    -0.02  -0.00  -0.00   -0.00  -0.01   0.01   0.02   0.01  -0.01
    34   1    -0.00  -0.00  -0.00   -0.00   0.01   0.01   0.00  -0.00  -0.00
    35   1    -0.00  -0.00  -0.00    0.00   0.00  -0.00  -0.00  -0.00   0.00
    36   1    -0.00   0.00  -0.00    0.00   0.00  -0.00   0.00  -0.00   0.00
    37   1    -0.00   0.00  -0.00    0.00   0.00  -0.00   0.00  -0.00   0.00
    38   1     0.00   0.01   0.00   -0.01  -0.02  -0.00  -0.02  -0.03  -0.00
    39   1    -0.01   0.01  -0.00    0.02  -0.02  -0.00   0.04  -0.03  -0.00
    40   1    -0.01  -0.01  -0.00    0.02   0.02   0.01   0.03   0.03   0.01
    41   1    -0.01   0.01  -0.01    0.01  -0.01   0.01   0.04  -0.02   0.02
    42   1    -0.01  -0.01   0.01    0.02   0.01  -0.01   0.04   0.03  -0.01
    43   1     0.01   0.00  -0.01   -0.01  -0.00   0.01  -0.02   0.00   0.01
    44   1    -0.02   0.01   0.00   -0.03   0.01  -0.01  -0.01  -0.00  -0.02
    45   1     0.00   0.02  -0.01   -0.01   0.02  -0.03  -0.00  -0.00  -0.00
    46   1     0.05  -0.04   0.09    0.12  -0.10   0.20   0.14  -0.16   0.26
    47   1    -0.08   0.00   0.07   -0.18   0.01   0.17  -0.24   0.01   0.23
    48   1    -0.00   0.00  -0.00    0.00   0.00  -0.01   0.01   0.00  -0.01
    49   1    -0.02  -0.01  -0.03   -0.05  -0.04  -0.08  -0.07  -0.05  -0.10
    50   1    -0.04   0.01   0.01   -0.10   0.02   0.02  -0.12   0.02   0.03
    51   1     0.00  -0.00  -0.01    0.01   0.00  -0.02   0.01   0.00  -0.01
    52   1     0.02   0.05   0.13    0.04   0.11   0.28   0.05   0.14   0.34
    53   1    -0.05  -0.11   0.08   -0.11  -0.22   0.17  -0.13  -0.27   0.21
    54   1     0.00   0.00  -0.01    0.00   0.01  -0.02   0.00   0.01  -0.02
    55   1     0.01  -0.01  -0.00   -0.02   0.00  -0.03  -0.04   0.00  -0.05
    56   1     0.01   0.00  -0.01   -0.01  -0.03  -0.01  -0.03  -0.05  -0.01
    57   1     0.01  -0.00  -0.01    0.02  -0.00  -0.02   0.02   0.00  -0.02
    58   1     0.02  -0.00  -0.00    0.03  -0.00  -0.01   0.03   0.00  -0.01
    59   1     0.07  -0.02  -0.01   -0.04  -0.01  -0.03  -0.11   0.02  -0.01
    60   1     0.03   0.04  -0.05   -0.01  -0.06  -0.00  -0.04  -0.07   0.07
    61   1     0.01  -0.03   0.02    0.01  -0.22   0.27  -0.02   0.17  -0.20
    62   1     0.04   0.01   0.02    0.13   0.19   0.23  -0.10  -0.14  -0.18
    63   1     0.00  -0.03  -0.01   -0.00   0.01  -0.02   0.01   0.01   0.01
    64   1    -0.04   0.48  -0.22   -0.01  -0.11   0.03   0.02  -0.05   0.04
    65   1    -0.34   0.24   0.32    0.06  -0.06  -0.09   0.06  -0.02  -0.02
    66   1     0.01  -0.02  -0.00   -0.00   0.01  -0.02   0.00   0.00   0.01
    67   1    -0.06  -0.02  -0.04    0.33  -0.09   0.26  -0.22   0.08  -0.18
    68   1     0.02  -0.05  -0.07   -0.18   0.07   0.39   0.13  -0.03  -0.27
    69   1     0.00  -0.02  -0.01   -0.01  -0.00  -0.02   0.01   0.01   0.01
    70   1     0.04   0.33   0.16    0.01   0.00  -0.03  -0.01  -0.07  -0.02
    71   1    -0.30   0.18  -0.10    0.02   0.01  -0.03   0.07  -0.03   0.02
    72   1     0.16  -0.02  -0.11    0.03   0.02  -0.06  -0.15  -0.01   0.14
    73   1     0.12   0.12   0.08    0.02   0.06   0.00  -0.11  -0.16  -0.06
                    163                   164                  165          
                      A                     A                    A          
 Frequencies --   1504.1193             1504.3654            1508.1958      
 Red. masses --      1.0939                1.0796               1.0967      
 Frc consts  --      1.4581                1.4396               1.4698      
 Frac Tr+Rot --    100.0000              100.0000             100.0000      
 IR Inten    --      4.7399               12.5790              21.4729      
  Atom  AN      X      Y      Z       X      Y      Z      X      Y      Z  
     1   6    -0.00   0.01  -0.00   -0.00  -0.00   0.00   0.00  -0.02   0.01
     2   6     0.01   0.00   0.00    0.00   0.01  -0.00  -0.01   0.00  -0.00
     3   6    -0.00  -0.01   0.00    0.00  -0.00   0.00   0.01   0.01  -0.00
     4   6    -0.01   0.01  -0.00   -0.00  -0.00   0.00   0.01  -0.02   0.01
     5   6     0.01   0.01  -0.00   -0.01   0.01  -0.01  -0.02   0.00  -0.01
     6   6    -0.00  -0.01   0.00    0.00  -0.00   0.00   0.01   0.01  -0.00
     7  15    -0.00   0.00  -0.00   -0.00   0.00   0.00  -0.00  -0.00   0.00
     8   7     0.01  -0.00   0.00    0.02  -0.01   0.01   0.03  -0.01   0.01
     9   1     0.01  -0.01  -0.00   -0.01   0.00  -0.01  -0.02   0.02  -0.01
    10   6     0.01  -0.00   0.00    0.02  -0.01  -0.00   0.01  -0.00  -0.01
    11  29     0.00  -0.00   0.00    0.00   0.00   0.00   0.00  -0.00  -0.00
    12   6     0.01   0.00   0.00    0.01  -0.00   0.00   0.01   0.01   0.02
    13  53    -0.00   0.00   0.00   -0.00   0.00  -0.00  -0.00   0.00  -0.00
    14   6    -0.00  -0.00  -0.00   -0.00  -0.00  -0.00   0.00  -0.00  -0.00
    15   6    -0.00   0.01   0.00    0.00   0.01   0.01   0.02  -0.04  -0.01
    16   6     0.00   0.01  -0.01    0.00   0.01  -0.01   0.00   0.00   0.00
    17   6    -0.00   0.00  -0.00   -0.00  -0.00   0.00  -0.00  -0.00   0.00
    18   6    -0.01  -0.01  -0.00   -0.03  -0.01  -0.01   0.01   0.01  -0.00
    19   6    -0.00   0.00  -0.00   -0.00   0.00  -0.00   0.00  -0.01   0.00
    20   6     0.01   0.00  -0.01    0.01  -0.00  -0.01  -0.01   0.01  -0.00
    21   6    -0.00   0.00   0.00   -0.00   0.00   0.00   0.01  -0.00  -0.00
    22   6    -0.01  -0.00  -0.00   -0.04  -0.01  -0.01   0.02   0.01   0.01
    23   6    -0.00   0.01   0.00    0.00   0.01  -0.00   0.01  -0.03  -0.00
    24   6    -0.01   0.00   0.01    0.00  -0.00  -0.00  -0.00  -0.00   0.00
    25   6    -0.04  -0.03   0.00    0.02   0.01  -0.00   0.00   0.00  -0.00
    26   6     0.02  -0.00   0.01   -0.01   0.00  -0.00   0.00   0.00   0.00
    27   6    -0.01   0.00  -0.00    0.00  -0.00   0.00  -0.00  -0.00  -0.00
    28   6    -0.00   0.02   0.01   -0.00  -0.00  -0.00  -0.00   0.00   0.00
    29   6    -0.00  -0.00  -0.00    0.00   0.00   0.00   0.00   0.00   0.00
    30   6     0.00   0.01   0.01   -0.00  -0.00  -0.00   0.00  -0.00   0.00
    31   6    -0.00  -0.00   0.00    0.00   0.00  -0.00  -0.00  -0.00  -0.00
    32   6    -0.01   0.02  -0.01   -0.00  -0.01   0.00  -0.00   0.00  -0.00
    33   6    -0.04  -0.02   0.01    0.02   0.01  -0.00   0.00   0.00   0.00
    34   1     0.01  -0.03   0.01   -0.00   0.00   0.00  -0.01   0.06  -0.04
    35   1    -0.02  -0.02   0.01   -0.02  -0.01   0.00   0.01   0.03  -0.01
    36   1     0.00  -0.01   0.00   -0.02   0.00  -0.00  -0.02   0.02  -0.01
    37   1     0.01  -0.04   0.02   -0.00  -0.01   0.01  -0.01   0.05  -0.03
    38   1     0.04   0.08   0.01    0.14   0.17   0.05   0.13   0.08   0.09
    39   1    -0.10   0.08   0.01   -0.26   0.20   0.02  -0.20   0.15  -0.02
    40   1    -0.07  -0.08  -0.03   -0.21  -0.19  -0.02  -0.20  -0.13   0.05
    41   1    -0.10   0.05  -0.06   -0.19   0.09  -0.14  -0.21   0.08  -0.19
    42   1    -0.11  -0.07   0.03   -0.19  -0.09   0.11  -0.21  -0.15   0.04
    43   1     0.07  -0.01  -0.04    0.10   0.05  -0.09   0.19  -0.00  -0.12
    44   1     0.04  -0.03  -0.04    0.04  -0.04  -0.06  -0.30   0.20   0.19
    45   1    -0.02  -0.05   0.00   -0.03  -0.08  -0.00   0.08   0.37  -0.09
    46   1     0.05  -0.07   0.09    0.02  -0.04   0.05  -0.01  -0.01  -0.01
    47   1    -0.09   0.00   0.08   -0.05  -0.01   0.04  -0.00  -0.01  -0.00
    48   1    -0.00   0.00  -0.01   -0.02   0.00  -0.01   0.02  -0.01  -0.00
    49   1     0.04   0.06   0.05    0.15   0.18   0.21  -0.05  -0.08  -0.06
    50   1     0.08   0.00  -0.03    0.29  -0.01  -0.11  -0.09  -0.01   0.04
    51   1    -0.00  -0.00  -0.01   -0.01  -0.01  -0.01   0.01  -0.01  -0.00
    52   1     0.01   0.05   0.11   -0.02   0.04   0.07   0.04  -0.02   0.00
    53   1    -0.05  -0.08   0.07   -0.05  -0.05   0.04   0.02  -0.01   0.00
    54   1    -0.01   0.00  -0.01   -0.01   0.00  -0.01   0.01  -0.01  -0.00
    55   1     0.08  -0.03   0.04    0.27  -0.09   0.16  -0.17   0.05  -0.13
    56   1     0.06   0.07  -0.02    0.21   0.24  -0.07  -0.13  -0.17   0.03
    57   1    -0.00  -0.05  -0.05   -0.02  -0.08  -0.06   0.03   0.23   0.19
    58   1     0.04  -0.05   0.03    0.05  -0.07   0.05  -0.18   0.20  -0.13
    59   1     0.39  -0.00   0.11   -0.18   0.00  -0.05  -0.00   0.00   0.00
    60   1     0.14   0.34  -0.17   -0.07  -0.15   0.08  -0.00  -0.00   0.00
    61   1    -0.05   0.08  -0.07    0.02  -0.02   0.02  -0.01   0.01  -0.01
    62   1    -0.07  -0.05  -0.06    0.02   0.01   0.02  -0.01  -0.01  -0.01
    63   1    -0.02  -0.00   0.02    0.01   0.00  -0.01  -0.00   0.00   0.00
    64   1    -0.01  -0.12   0.04    0.01   0.02  -0.00   0.00  -0.02   0.01
    65   1     0.06  -0.06  -0.09   -0.00   0.01   0.02   0.01  -0.01  -0.01
    66   1    -0.02  -0.00   0.01    0.01   0.00  -0.00  -0.00   0.00   0.00
    67   1    -0.06  -0.00  -0.04    0.02   0.01   0.01  -0.01   0.00  -0.01
    68   1     0.02  -0.02  -0.06   -0.01   0.01   0.02   0.01  -0.00  -0.01
    69   1    -0.02  -0.00   0.01    0.01   0.00  -0.00  -0.00   0.00   0.00
    70   1    -0.04  -0.18  -0.05    0.01   0.05   0.01  -0.00  -0.02  -0.01
    71   1     0.14  -0.10   0.08   -0.03   0.03  -0.03   0.02  -0.01   0.01
    72   1     0.31   0.01  -0.26   -0.14  -0.00   0.12  -0.00   0.00  -0.00
    73   1     0.23   0.30   0.15   -0.10  -0.14  -0.07  -0.00  -0.00  -0.00
                    166                   167                  168          
                      A                     A                    A          
 Frequencies --   1509.0344             1513.7316            1522.0684      
 Red. masses --      1.0824                1.4274               1.3605      
 Frc consts  --      1.4523                1.9271               1.8570      
 Frac Tr+Rot --    100.0000              100.0000             100.0000      
 IR Inten    --     25.6835                2.8030              49.6028      
  Atom  AN      X      Y      Z       X      Y      Z      X      Y      Z  
     1   6     0.00  -0.00   0.00   -0.03   0.07  -0.04   0.02  -0.07   0.04
     2   6    -0.00  -0.00  -0.00    0.07   0.01  -0.00  -0.04   0.01  -0.01
     3   6     0.00   0.00  -0.00   -0.02  -0.05   0.02   0.03   0.03  -0.01
     4   6     0.00  -0.00   0.00   -0.04   0.07  -0.04   0.03  -0.06   0.03
     5   6     0.00  -0.00   0.00    0.08   0.02  -0.00  -0.08  -0.00  -0.01
     6   6    -0.00   0.00  -0.00   -0.04  -0.05   0.02   0.05   0.04  -0.02
     7  15     0.00   0.00   0.00    0.00   0.00  -0.00  -0.00  -0.00   0.00
     8   7    -0.02   0.01  -0.01   -0.02  -0.02   0.01   0.03  -0.03   0.02
     9   1    -0.00  -0.01  -0.01    0.06  -0.07   0.05  -0.19   0.06  -0.05
    10   6    -0.01   0.00   0.01   -0.00  -0.02   0.02  -0.01  -0.01   0.02
    11  29    -0.00   0.00   0.00    0.00   0.00  -0.00  -0.00   0.00  -0.00
    12   6    -0.01  -0.00  -0.01   -0.00  -0.03   0.00  -0.00  -0.02  -0.00
    13  53     0.00  -0.00   0.00   -0.00   0.00  -0.00  -0.00   0.00  -0.00
    14   6    -0.00  -0.01  -0.01    0.00   0.00  -0.00  -0.00  -0.00   0.00
    15   6     0.02  -0.03   0.00    0.00  -0.01  -0.00   0.00   0.00   0.00
    16   6     0.01   0.01   0.00   -0.00  -0.00   0.00   0.00   0.00  -0.00
    17   6    -0.00  -0.01   0.00   -0.00  -0.00  -0.00   0.00   0.00   0.00
    18   6    -0.03  -0.01  -0.01    0.00   0.00  -0.00   0.00   0.00   0.00
    19   6    -0.00  -0.00  -0.00    0.00  -0.00   0.00  -0.00   0.00   0.00
    20   6     0.00   0.00  -0.01   -0.00   0.00   0.00   0.00  -0.00   0.00
    21   6     0.00  -0.00  -0.00    0.00  -0.00  -0.00  -0.00  -0.00   0.00
    22   6    -0.03  -0.01  -0.00    0.01   0.00   0.00  -0.00  -0.00  -0.00
    23   6     0.02  -0.03  -0.01    0.00  -0.01  -0.00  -0.00   0.00   0.00
    24   6    -0.00   0.00   0.00    0.00   0.00  -0.00   0.00  -0.00   0.00
    25   6    -0.00  -0.00   0.00    0.00   0.00  -0.00  -0.00   0.00  -0.00
    26   6     0.00   0.00   0.00   -0.00   0.00  -0.00   0.00  -0.00  -0.00
    27   6    -0.00  -0.00  -0.00    0.00  -0.00   0.00  -0.00   0.00  -0.00
    28   6     0.00   0.00   0.00    0.00  -0.00  -0.00  -0.00   0.01   0.00
    29   6     0.00  -0.00  -0.00    0.00   0.00   0.00   0.00   0.00   0.00
    30   6     0.00   0.00   0.00   -0.00  -0.00  -0.00   0.00   0.00   0.01
    31   6    -0.00  -0.00   0.00   -0.00   0.00   0.00   0.00  -0.00   0.00
    32   6    -0.00   0.00  -0.00   -0.00  -0.00   0.00   0.00  -0.00  -0.00
    33   6    -0.00  -0.00   0.00    0.00   0.00  -0.00  -0.01  -0.00   0.00
    34   1     0.00  -0.00  -0.01    0.05  -0.32   0.15  -0.05   0.27  -0.13
    35   1     0.00   0.01  -0.00   -0.15  -0.18   0.07   0.07   0.12  -0.05
    36   1    -0.00   0.00  -0.00    0.01  -0.07   0.03  -0.08   0.07  -0.04
    37   1    -0.00   0.02  -0.01    0.03  -0.26   0.13  -0.05   0.28  -0.14
    38   1    -0.10  -0.07  -0.06   -0.05   0.29  -0.19  -0.08   0.27  -0.21
    39   1     0.15  -0.11   0.01   -0.03   0.09   0.19   0.03   0.05   0.21
    40   1     0.14   0.10  -0.03    0.14  -0.07  -0.28   0.18  -0.06  -0.32
    41   1     0.16  -0.04   0.17    0.02  -0.12  -0.21   0.08  -0.14  -0.16
    42   1     0.15   0.10  -0.04    0.09   0.22   0.27   0.12   0.26   0.28
    43   1    -0.15  -0.03   0.11   -0.06   0.36  -0.16  -0.10   0.34  -0.12
    44   1    -0.25   0.15   0.11   -0.08   0.06   0.06   0.01  -0.01  -0.01
    45   1     0.05   0.28  -0.09    0.03   0.10  -0.02  -0.00  -0.01  -0.00
    46   1    -0.02  -0.03  -0.02   -0.01   0.01  -0.01   0.02  -0.01   0.03
    47   1    -0.01  -0.04  -0.02    0.01  -0.00  -0.01  -0.02   0.00   0.02
    48   1    -0.01  -0.02  -0.01    0.00  -0.00   0.00  -0.00   0.00  -0.00
    49   1     0.15   0.15   0.22   -0.01  -0.02  -0.02  -0.01  -0.01  -0.02
    50   1     0.29  -0.03  -0.09   -0.03  -0.00   0.01  -0.03   0.00   0.01
    51   1    -0.01  -0.02  -0.01    0.00   0.00   0.00   0.00  -0.00  -0.00
    52   1     0.02   0.04   0.11    0.01  -0.01  -0.00  -0.00  -0.01  -0.02
    53   1    -0.05  -0.09   0.07    0.01   0.00  -0.00   0.01   0.02  -0.01
    54   1    -0.01  -0.02  -0.01    0.00  -0.00  -0.00  -0.00   0.00  -0.00
    55   1     0.24  -0.09   0.12   -0.07   0.02  -0.05   0.01  -0.00   0.01
    56   1     0.18   0.19  -0.08   -0.06  -0.07   0.01   0.00   0.01  -0.00
    57   1     0.01   0.24   0.22    0.01   0.04   0.04  -0.00  -0.03  -0.03
    58   1    -0.21   0.21  -0.13   -0.03   0.04  -0.02   0.03  -0.03   0.02
    59   1     0.03  -0.00   0.01   -0.03  -0.00  -0.01   0.01   0.00   0.00
    60   1     0.01   0.02  -0.01   -0.01  -0.02   0.01   0.00   0.00  -0.00
    61   1    -0.01   0.01   0.00    0.00  -0.01   0.01  -0.00  -0.02   0.02
    62   1    -0.00  -0.00  -0.01    0.03  -0.00  -0.01  -0.01   0.02   0.03
    63   1    -0.00   0.00   0.00    0.00   0.00  -0.00  -0.01  -0.00   0.00
    64   1    -0.00  -0.01   0.00    0.00   0.01  -0.00   0.00  -0.05   0.02
    65   1     0.01  -0.01  -0.01   -0.01   0.01   0.01   0.04  -0.03  -0.04
    66   1    -0.00  -0.00   0.00    0.00   0.00  -0.00  -0.00   0.00   0.00
    67   1    -0.01  -0.00  -0.01    0.01  -0.00   0.01  -0.04   0.01  -0.03
    68   1     0.00  -0.00  -0.01   -0.00   0.00   0.01   0.02  -0.01  -0.05
    69   1    -0.00   0.00   0.00    0.00  -0.00  -0.00  -0.01  -0.00   0.00
    70   1    -0.00  -0.01  -0.00    0.00  -0.00  -0.00   0.00   0.03   0.02
    71   1     0.01  -0.01   0.01    0.00  -0.00   0.00  -0.02   0.01  -0.01
    72   1     0.02   0.00  -0.02   -0.02   0.00   0.01   0.05  -0.00  -0.04
    73   1     0.02   0.02   0.01   -0.01  -0.02  -0.01   0.04   0.05   0.02
                    169                   170                  171          
                      A                     A                    A          
 Frequencies --   1528.2040             1531.7983            1617.2070      
 Red. masses --      1.0920                1.0867               5.1737      
 Frc consts  --      1.5025                1.5023               7.9723      
 Frac Tr+Rot --    100.0000              100.0000             100.0000      
 IR Inten    --      1.5258                0.0924               3.7486      
  Atom  AN      X      Y      Z       X      Y      Z      X      Y      Z  
     1   6     0.00  -0.01   0.00   -0.00   0.00  -0.00   0.12  -0.13   0.07
     2   6    -0.01   0.00  -0.00    0.00   0.00  -0.00  -0.22  -0.00  -0.02
     3   6     0.00   0.00  -0.00    0.00  -0.00   0.00   0.38  -0.10   0.09
     4   6     0.00  -0.01   0.00   -0.00   0.00  -0.00  -0.18   0.10  -0.07
     5   6    -0.01  -0.00  -0.00    0.00   0.00  -0.00   0.19   0.05  -0.00
     6   6     0.01   0.01  -0.00   -0.00  -0.00   0.00  -0.21   0.05  -0.05
     7  15     0.00  -0.00  -0.00    0.00   0.00   0.00   0.00  -0.00   0.00
     8   7     0.00  -0.00   0.00   -0.00   0.00  -0.00  -0.03  -0.01   0.00
     9   1    -0.03   0.01  -0.01    0.01  -0.01  -0.00   0.18  -0.11   0.08
    10   6    -0.00  -0.00   0.00   -0.00   0.00   0.00  -0.00  -0.00  -0.01
    11  29    -0.00  -0.00  -0.00    0.00   0.00   0.00  -0.00  -0.00   0.00
    12   6    -0.00  -0.00  -0.00    0.00   0.00  -0.00  -0.01   0.00   0.01
    13  53    -0.00   0.00   0.00   -0.00  -0.00   0.00  -0.00  -0.00   0.00
    14   6     0.00   0.00   0.00   -0.00  -0.01  -0.01   0.00   0.00  -0.00
    15   6    -0.00   0.00   0.00    0.02  -0.04  -0.00  -0.00   0.00   0.00
    16   6     0.00   0.00   0.00    0.01   0.01  -0.03  -0.00  -0.00   0.00
    17   6    -0.00  -0.00   0.00    0.00   0.01  -0.00  -0.00   0.00  -0.00
    18   6    -0.00  -0.00  -0.00    0.03   0.01   0.01   0.00  -0.00   0.00
    19   6     0.00   0.00  -0.00    0.00  -0.00   0.00  -0.00   0.00  -0.00
    20   6     0.00   0.00  -0.00   -0.01  -0.01   0.03   0.00  -0.00   0.00
    21   6     0.00   0.00  -0.00   -0.01   0.00   0.00  -0.00   0.00  -0.00
    22   6     0.00   0.00   0.00   -0.03  -0.01  -0.01   0.00  -0.00   0.00
    23   6     0.00  -0.00  -0.00   -0.01   0.03   0.00   0.00  -0.00   0.00
    24   6    -0.01   0.00   0.01   -0.00   0.00   0.00   0.00   0.00  -0.00
    25   6    -0.03  -0.02   0.01   -0.00  -0.00   0.00  -0.00   0.00   0.00
    26   6     0.01  -0.00   0.03    0.00   0.00   0.00   0.00  -0.00   0.00
    27   6     0.01  -0.00   0.00   -0.00  -0.00  -0.00  -0.00   0.00  -0.00
    28   6     0.02  -0.03  -0.00    0.00  -0.00  -0.00   0.00  -0.00   0.00
    29   6    -0.00  -0.01  -0.00    0.00  -0.00  -0.00  -0.00  -0.00   0.00
    30   6    -0.01   0.00  -0.04   -0.00  -0.00  -0.00   0.00  -0.00  -0.00
    31   6     0.00   0.01  -0.00    0.00   0.00  -0.00  -0.00   0.00   0.00
    32   6    -0.01   0.03   0.00   -0.00   0.00   0.00   0.00  -0.00  -0.00
    33   6     0.03   0.02  -0.01    0.00   0.00  -0.00   0.00  -0.00   0.00
    34   1    -0.01   0.03  -0.02    0.00  -0.02  -0.00   0.03   0.31  -0.14
    35   1     0.01   0.02  -0.01   -0.01  -0.01   0.00  -0.01   0.22  -0.10
    36   1    -0.01   0.01  -0.01   -0.00  -0.00   0.00  -0.55   0.15  -0.12
    37   1    -0.01   0.04  -0.02    0.00  -0.01   0.01  -0.14  -0.16   0.07
    38   1    -0.01   0.03  -0.03   -0.01  -0.01   0.00   0.02   0.02   0.01
    39   1     0.01   0.00   0.02    0.01  -0.01  -0.00  -0.00   0.01   0.03
    40   1     0.02  -0.01  -0.04    0.00   0.01   0.01  -0.00   0.01   0.01
    41   1     0.01  -0.01  -0.02    0.02   0.01   0.05   0.00  -0.02  -0.02
    42   1     0.01   0.02   0.03    0.01   0.00  -0.01   0.00  -0.00  -0.01
    43   1    -0.01   0.03  -0.01   -0.03  -0.03   0.03   0.02   0.00  -0.02
    44   1     0.03  -0.02  -0.02   -0.26   0.17   0.15   0.01  -0.01  -0.01
    45   1    -0.00  -0.03   0.02    0.07   0.32  -0.08  -0.01  -0.02  -0.00
    46   1    -0.01  -0.00  -0.01    0.10  -0.11   0.18  -0.00  -0.00  -0.00
    47   1     0.01   0.00  -0.00   -0.17   0.01   0.16   0.01   0.00  -0.00
    48   1     0.00  -0.00  -0.00    0.00   0.01  -0.00   0.00   0.00   0.00
    49   1     0.01   0.01   0.02   -0.12  -0.14  -0.18   0.00   0.00   0.00
    50   1     0.03  -0.00  -0.01   -0.24   0.01   0.09   0.00   0.00  -0.00
    51   1    -0.00   0.00   0.00    0.01  -0.01   0.01  -0.00   0.00  -0.00
    52   1     0.00   0.01   0.03   -0.04  -0.11  -0.26  -0.00   0.00   0.00
    53   1    -0.01  -0.03   0.02    0.10   0.21  -0.16  -0.00  -0.00   0.00
    54   1     0.00  -0.00  -0.00   -0.01   0.00   0.01   0.00   0.00   0.00
    55   1    -0.03   0.01  -0.02    0.25  -0.09   0.16  -0.01   0.00  -0.00
    56   1    -0.02  -0.03   0.01    0.20   0.23  -0.06  -0.00  -0.00   0.00
    57   1     0.00   0.02   0.02   -0.02  -0.20  -0.17   0.00   0.00   0.00
    58   1    -0.02   0.02  -0.01    0.16  -0.18   0.11  -0.00   0.00  -0.00
    59   1     0.27  -0.01   0.06    0.03  -0.00   0.01   0.00  -0.01  -0.01
    60   1     0.10   0.22  -0.13    0.01   0.02  -0.01   0.00   0.00  -0.00
    61   1    -0.01   0.16  -0.19   -0.01   0.02  -0.02  -0.00   0.00  -0.00
    62   1    -0.09  -0.13  -0.17   -0.01  -0.02  -0.03  -0.02   0.01   0.01
    63   1     0.01  -0.00   0.00    0.00   0.00   0.00  -0.00  -0.00  -0.00
    64   1    -0.02   0.28  -0.13   -0.00   0.02  -0.01  -0.00   0.00  -0.00
    65   1    -0.19   0.14   0.19   -0.02   0.01   0.02  -0.00  -0.00  -0.00
    66   1    -0.00  -0.01  -0.01   -0.00   0.00  -0.00   0.00   0.00  -0.00
    67   1     0.25  -0.07   0.20    0.03  -0.01   0.02  -0.00  -0.00   0.00
    68   1    -0.13   0.05   0.29   -0.01   0.01   0.03   0.00   0.00   0.00
    69   1     0.00   0.01  -0.01    0.00   0.00  -0.00   0.00  -0.00  -0.00
    70   1    -0.03  -0.22  -0.11   -0.00  -0.03  -0.02   0.00  -0.00  -0.00
    71   1     0.21  -0.12   0.07    0.04  -0.02   0.00  -0.00  -0.00   0.00
    72   1    -0.23   0.00   0.19   -0.03   0.00   0.02  -0.00  -0.00   0.00
    73   1    -0.17  -0.22  -0.11   -0.02  -0.03  -0.01  -0.00   0.00  -0.00
                    172                   173                  174          
                      A                     A                    A          
 Frequencies --   1646.4140             3005.7561            3007.2038      
 Red. masses --      5.4093                1.0585               1.0674      
 Frc consts  --      8.6391                5.6346               5.6874      
 Frac Tr+Rot --    100.0000              100.0000             100.0000      
 IR Inten    --      5.1107               16.8040               2.3603      
  Atom  AN      X      Y      Z       X      Y      Z      X      Y      Z  
     1   6    -0.03  -0.25   0.12    0.00   0.00  -0.00  -0.00   0.00   0.00
     2   6     0.17   0.24  -0.10   -0.00  -0.00   0.00  -0.00   0.00   0.00
     3   6    -0.05  -0.14   0.06    0.00   0.00   0.00   0.00   0.00  -0.00
     4   6     0.00   0.28  -0.13   -0.00   0.00  -0.00  -0.00   0.00  -0.00
     5   6    -0.13  -0.24   0.10    0.00  -0.00  -0.00   0.00  -0.00   0.00
     6   6     0.05   0.13  -0.05    0.00  -0.00  -0.00  -0.00   0.00   0.00
     7  15    -0.00  -0.00   0.00   -0.00  -0.00  -0.00  -0.00  -0.00  -0.00
     8   7     0.03   0.02  -0.01   -0.00  -0.00   0.00  -0.00  -0.00   0.00
     9   1    -0.24   0.12  -0.09    0.02   0.03  -0.01   0.03   0.05  -0.02
    10   6    -0.00  -0.00  -0.00    0.00   0.00  -0.00   0.00   0.00  -0.00
    11  29    -0.00  -0.00   0.00   -0.00   0.00  -0.00  -0.00  -0.00   0.00
    12   6    -0.00   0.00   0.00   -0.00  -0.00  -0.00   0.00   0.00  -0.00
    13  53    -0.00   0.00  -0.00   -0.00   0.00  -0.00   0.00   0.00  -0.00
    14   6    -0.00  -0.00  -0.00   -0.00  -0.00  -0.00   0.00  -0.00  -0.00
    15   6     0.00   0.00   0.00    0.00   0.00   0.00   0.00   0.00   0.00
    16   6     0.00   0.00   0.00    0.01  -0.01   0.01  -0.00   0.00  -0.00
    17   6    -0.00  -0.00  -0.00    0.00   0.00  -0.00  -0.00  -0.00   0.00
    18   6     0.00   0.00   0.00    0.00   0.00  -0.00  -0.00  -0.00   0.00
    19   6    -0.00  -0.00  -0.00    0.00  -0.00   0.00   0.00   0.00  -0.00
    20   6     0.00  -0.00   0.00    0.00   0.00  -0.00   0.00   0.00  -0.00
    21   6    -0.00  -0.00   0.00    0.01  -0.00  -0.00   0.00  -0.00  -0.00
    22   6    -0.00  -0.00  -0.00   -0.06  -0.02  -0.02  -0.00  -0.00  -0.00
    23   6     0.00   0.00  -0.00    0.00  -0.00   0.00   0.00  -0.00   0.00
    24   6    -0.00   0.00   0.00    0.00   0.00   0.00  -0.00   0.00  -0.00
    25   6    -0.00  -0.00   0.00    0.00   0.00   0.00  -0.06  -0.00  -0.01
    26   6     0.00   0.00  -0.00    0.00   0.00   0.00   0.00   0.00  -0.00
    27   6    -0.00   0.00   0.00   -0.00   0.00   0.00   0.00   0.00  -0.00
    28   6     0.00   0.00   0.00   -0.00  -0.00  -0.00   0.00   0.00   0.00
    29   6    -0.00  -0.00  -0.00   -0.00  -0.00  -0.00   0.00   0.01   0.00
    30   6     0.00   0.00  -0.00   -0.00  -0.00  -0.00   0.00   0.00   0.00
    31   6    -0.00   0.00   0.00    0.00  -0.00   0.00   0.00   0.00  -0.00
    32   6     0.00  -0.00  -0.00   -0.00   0.00   0.00   0.03  -0.02   0.01
    33   6     0.00  -0.00  -0.00    0.00   0.00   0.00   0.00   0.00  -0.00
    34   1    -0.15   0.28  -0.14   -0.00  -0.00   0.00   0.00   0.00   0.00
    35   1    -0.34  -0.20   0.06   -0.00   0.00  -0.00   0.00  -0.00  -0.00
    36   1    -0.05  -0.16   0.07   -0.00  -0.00   0.00  -0.00  -0.00   0.00
    37   1     0.17  -0.37   0.20   -0.00   0.00   0.00   0.00  -0.00   0.00
    38   1     0.01  -0.02   0.01    0.00  -0.00  -0.00   0.00  -0.00  -0.00
    39   1     0.01  -0.01  -0.01   -0.00  -0.00   0.00  -0.00  -0.00   0.00
    40   1     0.00   0.02   0.03   -0.00   0.00  -0.00  -0.00   0.00  -0.00
    41   1     0.00   0.00   0.02   -0.00  -0.00   0.00  -0.00  -0.00   0.00
    42   1     0.01  -0.01  -0.04   -0.00   0.00  -0.00  -0.00   0.00  -0.00
    43   1     0.01  -0.02   0.01    0.01   0.00   0.01   0.00   0.00   0.00
    44   1    -0.00   0.00   0.00   -0.01  -0.02   0.01  -0.00  -0.00   0.00
    45   1    -0.00  -0.00  -0.00    0.01  -0.00  -0.01   0.00  -0.00  -0.00
    46   1    -0.00  -0.00  -0.00    0.07  -0.02  -0.04  -0.02   0.01   0.01
    47   1    -0.00  -0.00  -0.00   -0.14   0.11  -0.13   0.03  -0.02   0.03
    48   1    -0.00   0.00   0.00   -0.01  -0.02   0.01   0.00   0.00  -0.00
    49   1     0.00   0.00   0.00   -0.00   0.00   0.00   0.00  -0.00  -0.00
    50   1     0.00  -0.00   0.00   -0.00  -0.00  -0.00   0.00   0.00   0.00
    51   1    -0.00   0.00   0.00   -0.00   0.00  -0.00   0.00   0.00   0.00
    52   1    -0.00   0.00  -0.00   -0.02  -0.04   0.01  -0.00  -0.00   0.00
    53   1    -0.00   0.00  -0.00    0.00   0.01   0.01   0.00   0.00   0.00
    54   1     0.00   0.00   0.00   -0.10   0.02   0.05  -0.01   0.00   0.00
    55   1     0.00   0.00   0.01    0.26   0.54  -0.21   0.02   0.04  -0.01
    56   1     0.00   0.00  -0.00    0.46  -0.35   0.42   0.03  -0.02   0.03
    57   1    -0.00  -0.00  -0.00   -0.02   0.01  -0.01  -0.00   0.00  -0.00
    58   1    -0.00  -0.00   0.00    0.00   0.00   0.01   0.00   0.00   0.00
    59   1     0.01  -0.00  -0.00   -0.00  -0.02   0.01   0.02   0.23  -0.16
    60   1     0.00   0.01  -0.00   -0.04   0.01  -0.02   0.68  -0.20   0.29
    61   1    -0.00   0.00  -0.00   -0.00  -0.01  -0.01   0.00   0.00   0.00
    62   1    -0.00  -0.00   0.00    0.00   0.00  -0.00  -0.00  -0.00   0.00
    63   1    -0.00  -0.00  -0.00    0.00  -0.00   0.00  -0.00  -0.00  -0.00
    64   1    -0.00  -0.00  -0.00   -0.00   0.00   0.00   0.00  -0.00  -0.01
    65   1    -0.00  -0.00  -0.00    0.00   0.00  -0.00  -0.00  -0.01   0.01
    66   1     0.00  -0.00  -0.00    0.00   0.00   0.00  -0.04  -0.07  -0.05
    67   1    -0.00  -0.00   0.00    0.00   0.00  -0.00   0.00  -0.00  -0.00
    68   1    -0.00  -0.00   0.00    0.00  -0.00   0.00  -0.01   0.00  -0.00
    69   1     0.00  -0.00  -0.00    0.00   0.00  -0.00  -0.00  -0.04   0.03
    70   1    -0.00  -0.00   0.00    0.01  -0.00   0.00  -0.47   0.13  -0.21
    71   1    -0.00  -0.00   0.00   -0.00  -0.01  -0.01   0.06   0.12   0.09
    72   1    -0.00  -0.00   0.00   -0.00  -0.00  -0.00  -0.00  -0.01  -0.00
    73   1     0.00   0.00  -0.00    0.00  -0.00  -0.00  -0.00   0.00   0.01
                    175                   176                  177          
                      A                     A                    A          
 Frequencies --   3012.1537             3014.3457            3027.1748      
 Red. masses --      1.0675                1.0664               1.0646      
 Frc consts  --      5.7066                5.7087               5.7479      
 Frac Tr+Rot --    100.0000              100.0000             100.0000      
 IR Inten    --     58.6924               57.3340              17.6471      
  Atom  AN      X      Y      Z       X      Y      Z      X      Y      Z  
     1   6     0.00   0.00   0.00    0.00   0.00   0.00   0.00   0.00  -0.00
     2   6     0.00  -0.00   0.00    0.00  -0.00   0.00  -0.00   0.00  -0.00
     3   6    -0.00  -0.00  -0.00   -0.00  -0.00   0.00   0.00   0.00   0.00
     4   6     0.00  -0.00   0.00    0.00  -0.00   0.00  -0.00   0.00  -0.00
     5   6    -0.00   0.00  -0.00   -0.00   0.00  -0.00   0.00  -0.00   0.00
     6   6     0.00  -0.00   0.00    0.00  -0.00   0.00   0.00  -0.00  -0.00
     7  15    -0.00  -0.00   0.00   -0.00   0.00  -0.00  -0.00   0.00  -0.00
     8   7     0.00   0.00  -0.00    0.00   0.00  -0.00  -0.00  -0.00   0.00
     9   1    -0.02  -0.03   0.01   -0.03  -0.06   0.02   0.01   0.01  -0.01
    10   6    -0.00  -0.00  -0.00   -0.00  -0.00   0.00   0.00   0.00   0.00
    11  29     0.00  -0.00  -0.00    0.00   0.00  -0.00   0.00   0.00  -0.00
    12   6    -0.00  -0.00   0.00   -0.00  -0.00   0.00   0.00   0.00  -0.00
    13  53    -0.00   0.00   0.00   -0.00  -0.00  -0.00  -0.00  -0.00   0.00
    14   6     0.00  -0.00   0.00   -0.00  -0.00  -0.00   0.00  -0.00  -0.00
    15   6     0.00  -0.00  -0.00    0.00   0.00   0.00   0.00  -0.00   0.00
    16   6     0.01  -0.01   0.02   -0.02   0.03  -0.05   0.00  -0.00   0.00
    17   6     0.00   0.00  -0.00   -0.00  -0.01   0.00   0.00   0.00  -0.00
    18   6     0.00   0.00  -0.00   -0.00  -0.00   0.00   0.00   0.00   0.00
    19   6     0.00  -0.00  -0.00    0.00   0.00   0.00   0.00  -0.00   0.00
    20   6    -0.00  -0.00   0.00    0.00   0.00  -0.00   0.00   0.00  -0.01
    21   6    -0.00   0.00   0.00    0.00  -0.00  -0.00  -0.00   0.00   0.00
    22   6     0.00   0.00   0.00   -0.01  -0.01  -0.00   0.00  -0.00   0.00
    23   6    -0.00   0.00  -0.00    0.00  -0.00   0.00   0.00  -0.00   0.00
    24   6    -0.00   0.00  -0.00   -0.00   0.00  -0.00   0.00  -0.00  -0.00
    25   6    -0.04  -0.00  -0.01   -0.01  -0.00  -0.00  -0.00   0.00  -0.00
    26   6     0.00   0.00  -0.00   -0.00  -0.00  -0.00  -0.00   0.00  -0.00
    27   6    -0.00   0.00  -0.00    0.00  -0.00   0.00  -0.01   0.00  -0.01
    28   6     0.00   0.00  -0.00    0.00   0.00  -0.00   0.02  -0.06   0.01
    29   6     0.00   0.00   0.00    0.00   0.00   0.00   0.01   0.01   0.01
    30   6     0.00  -0.00   0.01    0.00  -0.00   0.00  -0.00   0.00  -0.00
    31   6    -0.00  -0.00   0.00   -0.00  -0.00   0.00  -0.00  -0.00   0.00
    32   6    -0.04   0.03  -0.01   -0.02   0.01  -0.01  -0.00   0.00  -0.00
    33   6    -0.00  -0.00   0.00    0.00  -0.00   0.00  -0.00   0.00   0.00
    34   1    -0.00  -0.00   0.00   -0.00  -0.00   0.00  -0.00  -0.00  -0.00
    35   1    -0.00  -0.00   0.00   -0.00  -0.00  -0.00   0.00  -0.00   0.00
    36   1     0.00   0.00  -0.00    0.00   0.00  -0.00  -0.00  -0.00  -0.00
    37   1    -0.00   0.00  -0.00   -0.00   0.00  -0.00   0.00   0.00   0.00
    38   1    -0.00   0.00   0.00   -0.00   0.00   0.00   0.00  -0.00  -0.00
    39   1     0.00   0.00  -0.00    0.00   0.01  -0.00  -0.00  -0.00   0.00
    40   1     0.00  -0.00   0.00    0.00  -0.00   0.00  -0.00   0.00  -0.00
    41   1     0.00   0.00  -0.00    0.00   0.01  -0.00  -0.00  -0.00   0.00
    42   1     0.00  -0.00   0.00    0.00  -0.00   0.00  -0.00   0.00  -0.00
    43   1    -0.00  -0.00  -0.00   -0.00  -0.00  -0.00   0.00   0.00   0.00
    44   1     0.00   0.01  -0.00   -0.01  -0.02   0.01   0.00   0.00  -0.00
    45   1    -0.01   0.00   0.01    0.01  -0.00  -0.01  -0.00   0.00   0.00
    46   1     0.12  -0.03  -0.07   -0.28   0.07   0.16  -0.00   0.00   0.00
    47   1    -0.22   0.17  -0.20    0.52  -0.40   0.49  -0.00   0.00  -0.00
    48   1    -0.02  -0.03   0.01    0.04   0.08  -0.03   0.00  -0.00   0.00
    49   1    -0.01   0.00   0.01    0.02  -0.01  -0.01  -0.01   0.00   0.00
    50   1    -0.00  -0.00  -0.01    0.00   0.01   0.01  -0.00  -0.00  -0.00
    51   1     0.00  -0.00   0.00   -0.00   0.00  -0.00  -0.01   0.01  -0.01
    52   1     0.00   0.00  -0.00   -0.01  -0.02   0.01  -0.03  -0.06   0.02
    53   1    -0.00  -0.00  -0.00    0.00   0.00   0.01   0.01   0.03   0.03
    54   1     0.01  -0.00  -0.00   -0.02   0.00   0.01   0.02  -0.00  -0.01
    55   1    -0.02  -0.04   0.02    0.07   0.14  -0.05   0.00   0.00  -0.00
    56   1    -0.03   0.02  -0.03    0.10  -0.08   0.09  -0.00   0.00  -0.00
    57   1     0.01  -0.01   0.01   -0.04   0.03  -0.04  -0.00   0.00  -0.00
    58   1    -0.00  -0.00  -0.01    0.01   0.02   0.02   0.00   0.00   0.00
    59   1     0.01   0.15  -0.10    0.00   0.04  -0.03  -0.00  -0.02   0.01
    60   1     0.44  -0.13   0.19    0.13  -0.04   0.06   0.01  -0.00   0.00
    61   1     0.01   0.01   0.01    0.01   0.01   0.01   0.00   0.01   0.00
    62   1    -0.00  -0.02   0.01   -0.00  -0.01   0.01  -0.00  -0.02   0.02
    63   1     0.00  -0.00   0.00   -0.00   0.00  -0.00   0.17  -0.05   0.07
    64   1     0.00  -0.00  -0.01    0.00  -0.00  -0.00  -0.30   0.09   0.36
    65   1    -0.00  -0.01   0.01   -0.00  -0.00   0.00   0.09   0.67  -0.48
    66   1    -0.02  -0.04  -0.03   -0.01  -0.01  -0.01  -0.07  -0.16  -0.11
    67   1     0.02  -0.01  -0.02    0.01  -0.00  -0.01   0.00  -0.00  -0.00
    68   1    -0.08   0.02  -0.03   -0.04   0.01  -0.01   0.01  -0.00   0.00
    69   1     0.00   0.06  -0.04    0.00   0.02  -0.02   0.00   0.01  -0.01
    70   1     0.63  -0.17   0.28    0.30  -0.08   0.13   0.01  -0.00   0.00
    71   1    -0.09  -0.17  -0.12   -0.03  -0.05  -0.03  -0.00  -0.00  -0.00
    72   1     0.01   0.01   0.01    0.00   0.00   0.00   0.00   0.00   0.00
    73   1     0.01  -0.00  -0.01    0.00  -0.00  -0.00   0.01  -0.00  -0.01
                    178                   179                  180          
                      A                     A                    A          
 Frequencies --   3027.3322             3029.8953            3030.7134      
 Red. masses --      1.0646                1.0636               1.0633      
 Frc consts  --      5.7486                5.7530               5.7541      
 Frac Tr+Rot --    100.0000              100.0000             100.0000      
 IR Inten    --     17.6563               19.1640              29.7094      
  Atom  AN      X      Y      Z       X      Y      Z      X      Y      Z  
     1   6     0.00   0.00   0.00   -0.00  -0.00  -0.00   0.00   0.00   0.00
     2   6    -0.00   0.00  -0.00   -0.00   0.00  -0.00  -0.00   0.00   0.00
     3   6     0.00   0.00  -0.00   -0.00   0.00  -0.00  -0.00  -0.00   0.00
     4   6    -0.00   0.00  -0.00    0.00  -0.00   0.00   0.00  -0.00   0.00
     5   6     0.00  -0.00   0.00   -0.00   0.00  -0.00  -0.00   0.00  -0.00
     6   6     0.00  -0.00   0.00   -0.00  -0.00  -0.00  -0.00   0.00   0.00
     7  15    -0.00   0.00  -0.00   -0.00  -0.00   0.00  -0.00  -0.00   0.00
     8   7    -0.00  -0.00   0.00    0.00   0.00  -0.00   0.00   0.00  -0.00
     9   1     0.01   0.02  -0.01   -0.00  -0.00   0.00  -0.01  -0.01   0.00
    10   6     0.00   0.00   0.00   -0.00  -0.00  -0.00  -0.00  -0.00  -0.00
    11  29     0.00   0.00  -0.00   -0.00  -0.00   0.00  -0.00  -0.00  -0.00
    12   6     0.00   0.00  -0.00   -0.00  -0.00   0.00  -0.00  -0.00   0.00
    13  53    -0.00  -0.00   0.00   -0.00  -0.00  -0.00  -0.00   0.00   0.00
    14   6     0.00   0.00   0.00   -0.00  -0.00  -0.00  -0.00  -0.00  -0.00
    15   6     0.00   0.00  -0.00    0.00   0.00  -0.00   0.00   0.00   0.00
    16   6    -0.00   0.00  -0.00    0.00  -0.00   0.00   0.00   0.00  -0.00
    17   6    -0.00  -0.00   0.00    0.01   0.01  -0.00   0.00   0.00  -0.00
    18   6     0.00   0.00  -0.00   -0.07  -0.01   0.00  -0.01  -0.00   0.00
    19   6    -0.01   0.01  -0.01    0.01  -0.01   0.01   0.00  -0.00   0.00
    20   6    -0.02  -0.03   0.05    0.00  -0.00   0.00  -0.00  -0.00   0.00
    21   6     0.02  -0.00  -0.01    0.00  -0.00  -0.00   0.00  -0.00  -0.00
    22   6    -0.00   0.00  -0.00    0.00   0.00  -0.00  -0.00   0.00  -0.00
    23   6    -0.00   0.00  -0.00   -0.00   0.00   0.00   0.00  -0.00   0.00
    24   6     0.00  -0.00   0.00   -0.00   0.00   0.00  -0.00   0.00   0.00
    25   6    -0.00   0.00  -0.00   -0.00  -0.00  -0.00  -0.00  -0.00   0.00
    26   6     0.00   0.00   0.00   -0.00  -0.00  -0.00   0.00   0.00   0.00
    27   6    -0.00   0.00  -0.00   -0.00   0.00  -0.00   0.02  -0.00   0.01
    28   6     0.00  -0.01   0.00    0.00  -0.00   0.00   0.00  -0.00   0.00
    29   6     0.00   0.00   0.00   -0.00  -0.00  -0.00   0.00   0.00   0.00
    30   6     0.00   0.00   0.00    0.00  -0.00   0.00  -0.00   0.00  -0.01
    31   6    -0.00  -0.00   0.00   -0.00  -0.00   0.00   0.00   0.01  -0.01
    32   6    -0.00   0.00  -0.00   -0.00  -0.00  -0.00   0.00   0.00   0.00
    33   6     0.00   0.00   0.00    0.01   0.00   0.00  -0.05  -0.04  -0.00
    34   1    -0.00  -0.00   0.00    0.00   0.00   0.00  -0.00  -0.00  -0.00
    35   1     0.00  -0.00   0.00    0.00  -0.00   0.00   0.00  -0.00  -0.00
    36   1    -0.00  -0.00   0.00    0.00   0.00   0.00   0.00   0.00  -0.00
    37   1     0.00   0.00   0.00   -0.00   0.00   0.00  -0.00   0.00  -0.00
    38   1     0.00  -0.00  -0.00   -0.00   0.00   0.00  -0.00   0.00   0.00
    39   1    -0.00  -0.00   0.00    0.00   0.00  -0.00   0.00   0.00  -0.00
    40   1    -0.00   0.00  -0.00    0.00  -0.00   0.00   0.00  -0.00   0.00
    41   1    -0.00  -0.00   0.00    0.00   0.00  -0.00   0.00   0.00  -0.00
    42   1    -0.00   0.00  -0.00    0.00  -0.00   0.00   0.00  -0.00   0.00
    43   1     0.00   0.00   0.00   -0.00  -0.00  -0.00  -0.00  -0.00  -0.00
    44   1    -0.01  -0.03   0.01   -0.00  -0.00   0.00  -0.00  -0.00   0.00
    45   1     0.00   0.00  -0.00   -0.01   0.00   0.01   0.00  -0.00  -0.00
    46   1    -0.00   0.00   0.00   -0.02   0.00   0.01  -0.00   0.00   0.00
    47   1     0.01  -0.00   0.01   -0.01   0.01  -0.01   0.00  -0.00   0.00
    48   1     0.00   0.01  -0.00   -0.07  -0.14   0.06  -0.01  -0.02   0.01
    49   1    -0.00  -0.00   0.00    0.67  -0.17  -0.42   0.06  -0.02  -0.04
    50   1     0.00   0.01   0.01    0.11   0.29   0.40   0.01   0.03   0.04
    51   1     0.12  -0.09   0.11   -0.14   0.10  -0.12  -0.01   0.01  -0.01
    52   1     0.34   0.69  -0.27    0.01   0.02  -0.01   0.00   0.01  -0.00
    53   1    -0.11  -0.28  -0.37   -0.01  -0.02  -0.02  -0.00  -0.00  -0.00
    54   1    -0.18   0.04   0.12   -0.01   0.00   0.00  -0.00   0.00   0.00
    55   1    -0.01  -0.02   0.01   -0.00  -0.00   0.00   0.00   0.00  -0.00
    56   1     0.03  -0.02   0.02   -0.00   0.00  -0.00   0.00  -0.00   0.00
    57   1     0.01  -0.01   0.01    0.02  -0.02   0.02  -0.00   0.00  -0.00
    58   1    -0.00   0.00   0.00   -0.01  -0.02  -0.03   0.00   0.00   0.00
    59   1    -0.00  -0.00   0.00    0.00   0.00  -0.00   0.00   0.00  -0.00
    60   1     0.00  -0.00   0.00    0.00  -0.00   0.00   0.00  -0.00   0.00
    61   1    -0.00  -0.00  -0.00    0.00   0.00   0.00  -0.01  -0.02  -0.01
    62   1     0.00  -0.00   0.00   -0.00  -0.00   0.00   0.00   0.00   0.00
    63   1     0.02  -0.01   0.01    0.02  -0.00   0.01  -0.19   0.05  -0.08
    64   1    -0.03   0.01   0.03   -0.00   0.00   0.00  -0.02   0.01   0.02
    65   1     0.01   0.06  -0.04    0.00   0.00  -0.00   0.00   0.02  -0.01
    66   1    -0.01  -0.01  -0.01    0.00   0.00   0.00  -0.01  -0.02  -0.02
    67   1     0.00  -0.00  -0.00    0.01  -0.00  -0.01  -0.05   0.02   0.06
    68   1    -0.00   0.00  -0.00   -0.01   0.00  -0.01   0.09  -0.03   0.04
    69   1     0.00   0.00  -0.00    0.00   0.01  -0.01  -0.02  -0.13   0.09
    70   1     0.00  -0.00   0.00    0.00  -0.00   0.00  -0.00   0.00   0.00
    71   1    -0.00  -0.00  -0.00    0.00   0.00   0.00  -0.01  -0.01  -0.01
    72   1    -0.00  -0.00  -0.00   -0.03  -0.06  -0.04   0.29   0.60   0.43
    73   1    -0.00   0.00   0.00   -0.03   0.01   0.04   0.32  -0.11  -0.39
                    181                   182                  183          
                      A                     A                    A          
 Frequencies --   3031.6057             3032.8372            3036.2114      
 Red. masses --      1.0641                1.0641               1.0763      
 Frc consts  --      5.7620                5.7668               5.8458      
 Frac Tr+Rot --    100.0000              100.0000             100.0000      
 IR Inten    --     17.6647               11.0752             474.5211      
  Atom  AN      X      Y      Z       X      Y      Z      X      Y      Z  
     1   6     0.00   0.00   0.00    0.00   0.00  -0.00  -0.00  -0.00   0.00
     2   6     0.00  -0.00   0.00    0.00  -0.00   0.00   0.00   0.00  -0.00
     3   6    -0.00  -0.00   0.00   -0.00  -0.00   0.00   0.00   0.00  -0.00
     4   6     0.00  -0.00   0.00    0.00  -0.00   0.00  -0.00   0.00  -0.00
     5   6    -0.00   0.00  -0.00   -0.00   0.00  -0.00   0.00  -0.00   0.00
     6   6     0.00  -0.00   0.00    0.00  -0.00   0.00  -0.00  -0.00   0.00
     7  15    -0.00  -0.00   0.00    0.00  -0.00   0.00  -0.00   0.00  -0.00
     8   7     0.00   0.00  -0.00    0.00   0.00  -0.00  -0.03  -0.06   0.03
     9   1    -0.02  -0.03   0.01   -0.02  -0.04   0.02   0.45   0.77  -0.34
    10   6    -0.00  -0.00  -0.00   -0.00  -0.00  -0.00   0.00   0.00   0.00
    11  29    -0.00  -0.00  -0.00   -0.00  -0.00   0.00   0.00   0.00  -0.00
    12   6    -0.00  -0.00   0.00   -0.00  -0.00   0.00   0.00   0.00  -0.00
    13  53     0.00   0.00   0.00    0.00  -0.00  -0.00  -0.00  -0.00   0.00
    14   6     0.00   0.00  -0.00   -0.00   0.00   0.00   0.00  -0.00   0.00
    15   6     0.00   0.00  -0.00   -0.00   0.00   0.00  -0.00  -0.00   0.00
    16   6    -0.00   0.00  -0.00    0.00   0.00  -0.00  -0.00   0.00  -0.00
    17   6     0.00   0.00  -0.00   -0.01  -0.01   0.01  -0.00  -0.00   0.00
    18   6    -0.00  -0.00  -0.00    0.00  -0.00  -0.00  -0.00   0.00   0.00
    19   6    -0.00   0.00  -0.00    0.00  -0.00   0.00   0.00  -0.00   0.00
    20   6    -0.00  -0.00   0.00    0.00   0.00  -0.00   0.00   0.00  -0.00
    21   6     0.00  -0.00  -0.00    0.02  -0.00  -0.01  -0.00  -0.00   0.00
    22   6    -0.00   0.00  -0.00    0.00  -0.00   0.00   0.00  -0.01   0.01
    23   6     0.00  -0.00   0.00   -0.03   0.06  -0.00  -0.00   0.00   0.00
    24   6    -0.00  -0.00  -0.00    0.00   0.00  -0.00   0.00  -0.00   0.00
    25   6    -0.00  -0.00   0.00   -0.00   0.00  -0.00   0.00  -0.00   0.00
    26   6    -0.00  -0.00  -0.00   -0.00   0.00  -0.00   0.00  -0.00   0.00
    27   6    -0.00   0.00  -0.00    0.00  -0.00   0.00   0.00  -0.00   0.00
    28   6    -0.00   0.00   0.00    0.00  -0.00   0.00  -0.00   0.00   0.00
    29   6     0.01   0.02   0.01    0.00   0.00   0.00  -0.00  -0.00  -0.00
    30   6    -0.03   0.01  -0.06   -0.00   0.00  -0.00  -0.00   0.00  -0.00
    31   6    -0.00  -0.01   0.01   -0.00  -0.00   0.00  -0.00  -0.00   0.00
    32   6    -0.00   0.00  -0.00   -0.00  -0.00  -0.00  -0.01   0.00  -0.00
    33   6     0.01   0.00   0.00   -0.00  -0.00   0.00  -0.00  -0.00  -0.00
    34   1    -0.00  -0.00   0.00   -0.00  -0.00   0.00   0.00   0.00  -0.00
    35   1    -0.00   0.00   0.00    0.00  -0.00  -0.00  -0.00   0.00  -0.00
    36   1     0.00   0.00  -0.00    0.00   0.00  -0.00  -0.00  -0.00   0.00
    37   1    -0.00   0.00  -0.00   -0.00   0.00  -0.00   0.01  -0.00   0.00
    38   1    -0.00   0.00   0.00   -0.00   0.00   0.00   0.05  -0.02  -0.04
    39   1     0.00   0.00  -0.00    0.00   0.00  -0.00  -0.06  -0.09   0.05
    40   1     0.00  -0.00   0.00    0.00  -0.00   0.00  -0.04   0.05  -0.03
    41   1     0.00   0.00  -0.00    0.00   0.00  -0.00  -0.06  -0.10   0.03
    42   1     0.00  -0.00   0.00    0.00  -0.00   0.00  -0.04   0.05  -0.03
    43   1    -0.00  -0.00  -0.00   -0.00  -0.00  -0.00   0.03   0.03   0.05
    44   1    -0.00  -0.00   0.00   -0.00  -0.00   0.00   0.02   0.03  -0.01
    45   1    -0.00   0.00   0.00    0.00  -0.00  -0.00  -0.01   0.00   0.01
    46   1    -0.00   0.00   0.00   -0.02   0.01   0.02  -0.02   0.01   0.01
    47   1     0.00  -0.00   0.00    0.02  -0.01   0.02   0.03  -0.02   0.03
    48   1    -0.00  -0.00   0.00    0.08   0.18  -0.07   0.01   0.02  -0.01
    49   1     0.00  -0.00  -0.00   -0.01   0.00   0.01   0.01  -0.00  -0.00
    50   1     0.00   0.00   0.00    0.00   0.00   0.00   0.00   0.00   0.00
    51   1     0.00  -0.00   0.00   -0.00   0.00  -0.00  -0.00   0.00  -0.00
    52   1     0.00   0.00  -0.00   -0.02  -0.05   0.02  -0.00  -0.01   0.00
    53   1    -0.00  -0.00  -0.00    0.01   0.03   0.03   0.00   0.00   0.01
    54   1    -0.00   0.00   0.00   -0.21   0.06   0.13   0.01  -0.00  -0.01
    55   1    -0.00  -0.00  -0.00    0.02   0.04  -0.01   0.03   0.06  -0.02
    56   1     0.00  -0.00   0.00   -0.02   0.01  -0.02  -0.07   0.05  -0.06
    57   1    -0.01   0.00  -0.00    0.50  -0.37   0.46   0.02  -0.02   0.02
    58   1     0.00   0.00   0.00   -0.12  -0.30  -0.42  -0.01  -0.02  -0.02
    59   1     0.00   0.03  -0.02   -0.00   0.00  -0.00   0.00   0.01  -0.01
    60   1     0.02  -0.01   0.01    0.00  -0.00   0.00  -0.01   0.00  -0.01
    61   1     0.00   0.01   0.00    0.00   0.00   0.00  -0.00  -0.01  -0.01
    62   1    -0.00  -0.00   0.00   -0.00  -0.00   0.00   0.00   0.02  -0.01
    63   1     0.02  -0.00   0.01   -0.00   0.00  -0.00  -0.01   0.00  -0.00
    64   1     0.03  -0.01  -0.03   -0.00   0.00   0.00   0.01  -0.00  -0.01
    65   1    -0.01  -0.04   0.03    0.00   0.00  -0.00  -0.00  -0.01   0.01
    66   1    -0.09  -0.18  -0.13   -0.00  -0.00  -0.00   0.00   0.01   0.01
    67   1    -0.33   0.11   0.38   -0.00   0.00   0.00  -0.02   0.00   0.02
    68   1     0.69  -0.20   0.29    0.01  -0.00   0.00   0.02  -0.01   0.01
    69   1     0.02   0.17  -0.13    0.00   0.00  -0.00   0.00   0.02  -0.01
    70   1     0.04  -0.01   0.02    0.00  -0.00   0.00   0.07  -0.02   0.03
    71   1    -0.01  -0.02  -0.01    0.00   0.00   0.00  -0.01  -0.02  -0.02
    72   1    -0.03  -0.07  -0.05    0.00   0.00   0.00   0.00   0.01   0.01
    73   1    -0.03   0.01   0.03    0.00  -0.00  -0.00   0.00  -0.00  -0.00
                    184                   185                  186          
                      A                     A                    A          
 Frequencies --   3047.9461             3051.0699            3052.5636      
 Red. masses --      1.0675                1.0850               1.0926      
 Frc consts  --      5.8432                5.9508               5.9985      
 Frac Tr+Rot --    100.0000              100.0000             100.0000      
 IR Inten    --     26.3505               40.3617              39.5125      
  Atom  AN      X      Y      Z       X      Y      Z      X      Y      Z  
     1   6    -0.00  -0.00   0.00    0.00   0.00  -0.00  -0.00  -0.00  -0.00
     2   6     0.00  -0.00   0.00   -0.00   0.00   0.00  -0.00  -0.00  -0.00
     3   6     0.00  -0.00  -0.00   -0.00   0.00  -0.00   0.00  -0.00   0.00
     4   6     0.00   0.00  -0.00    0.00  -0.00   0.00   0.00  -0.00   0.00
     5   6    -0.00  -0.00  -0.00   -0.00   0.00  -0.00  -0.00   0.00  -0.00
     6   6     0.00  -0.00   0.00    0.00  -0.00   0.00   0.00  -0.00  -0.00
     7  15     0.00   0.00   0.00   -0.00   0.00   0.00   0.00  -0.00   0.00
     8   7     0.00   0.00  -0.00    0.00   0.00  -0.00   0.00   0.01  -0.00
     9   1    -0.00  -0.01   0.00   -0.02  -0.03   0.02  -0.05  -0.08   0.04
    10   6    -0.00  -0.00  -0.00   -0.00  -0.00  -0.00  -0.00  -0.00  -0.00
    11  29     0.00  -0.00  -0.00   -0.00  -0.00  -0.00  -0.00  -0.00  -0.00
    12   6    -0.00  -0.00   0.00   -0.00  -0.00   0.00  -0.00  -0.00   0.00
    13  53     0.00   0.00   0.00    0.00   0.00   0.00   0.00   0.00   0.00
    14   6     0.00   0.00   0.00    0.00  -0.00   0.00   0.00  -0.00   0.00
    15   6    -0.01   0.02   0.00   -0.00   0.03  -0.00   0.00  -0.02  -0.00
    16   6    -0.00   0.00   0.00    0.00  -0.00   0.00  -0.00   0.00   0.00
    17   6    -0.00  -0.00  -0.00   -0.00  -0.00  -0.00   0.00   0.01  -0.00
    18   6     0.00  -0.00  -0.00    0.01  -0.00  -0.00  -0.01  -0.00   0.00
    19   6     0.01  -0.01   0.01    0.03  -0.02   0.02  -0.03   0.02  -0.02
    20   6    -0.00  -0.00   0.00   -0.00  -0.00   0.00   0.00   0.01  -0.00
    21   6    -0.00  -0.00  -0.00    0.01  -0.00  -0.00   0.00  -0.00  -0.00
    22   6     0.00  -0.00   0.00    0.01  -0.05   0.03   0.01  -0.06   0.04
    23   6     0.00  -0.00   0.00    0.00  -0.00  -0.00  -0.00  -0.00  -0.00
    24   6    -0.00  -0.00   0.00   -0.00   0.00  -0.00   0.00   0.00  -0.00
    25   6    -0.00   0.00  -0.00    0.00  -0.00   0.00  -0.00   0.00  -0.00
    26   6     0.01   0.00   0.05   -0.00   0.00  -0.02   0.00  -0.00   0.01
    27   6    -0.04   0.01  -0.02    0.02  -0.01   0.01  -0.02   0.00  -0.01
    28   6    -0.00   0.01  -0.00   -0.00  -0.00   0.00   0.00   0.00  -0.00
    29   6    -0.00  -0.00  -0.00    0.00   0.00   0.00  -0.00  -0.00  -0.00
    30   6    -0.00   0.00  -0.00    0.00  -0.00   0.00  -0.00   0.00  -0.00
    31   6     0.00   0.00  -0.00   -0.00  -0.00   0.00   0.00   0.00  -0.00
    32   6    -0.00   0.00  -0.00    0.00  -0.00   0.00   0.00  -0.00   0.00
    33   6    -0.00  -0.01  -0.00    0.00   0.00   0.00  -0.00  -0.00  -0.00
    34   1     0.01   0.00   0.00   -0.01  -0.00   0.00   0.01   0.00  -0.00
    35   1    -0.00   0.00  -0.00    0.00  -0.00   0.00  -0.00   0.00  -0.00
    36   1    -0.00   0.00   0.00    0.00  -0.00   0.00   0.00   0.00  -0.00
    37   1     0.00   0.00   0.00    0.00   0.00   0.00  -0.00   0.00  -0.00
    38   1    -0.00   0.00   0.00   -0.00   0.00   0.00  -0.01   0.00   0.01
    39   1     0.00   0.00  -0.00    0.00   0.01  -0.00   0.01   0.01  -0.01
    40   1     0.00  -0.00   0.00    0.00  -0.00   0.00   0.01  -0.01   0.00
    41   1     0.00   0.00  -0.00    0.00   0.00  -0.00   0.01   0.01  -0.00
    42   1     0.00  -0.00   0.00    0.00  -0.00   0.00   0.00  -0.01   0.00
    43   1    -0.00  -0.00  -0.00   -0.00  -0.00  -0.00  -0.00  -0.00  -0.00
    44   1    -0.12  -0.22   0.09   -0.18  -0.34   0.14   0.12   0.23  -0.10
    45   1     0.20  -0.06  -0.12    0.21  -0.05  -0.12  -0.16   0.04   0.10
    46   1     0.03  -0.01  -0.02   -0.00   0.00   0.00   0.03  -0.01  -0.02
    47   1     0.01  -0.01   0.01   -0.02   0.02  -0.02   0.01  -0.00   0.01
    48   1     0.00   0.00  -0.00    0.00   0.01  -0.00  -0.04  -0.09   0.03
    49   1    -0.04   0.01   0.02   -0.08   0.02   0.05   0.07  -0.02  -0.04
    50   1    -0.00  -0.01  -0.01   -0.01  -0.02  -0.03   0.01   0.02   0.02
    51   1    -0.16   0.12  -0.14   -0.30   0.23  -0.27   0.30  -0.23   0.27
    52   1     0.02   0.03  -0.01    0.03   0.06  -0.03  -0.04  -0.07   0.03
    53   1    -0.00  -0.00  -0.01   -0.01  -0.02  -0.03  -0.01  -0.02  -0.03
    54   1    -0.00   0.00   0.00   -0.11   0.03   0.06  -0.03   0.01   0.01
    55   1     0.01   0.02  -0.01    0.19   0.37  -0.14   0.24   0.47  -0.18
    56   1    -0.02   0.02  -0.02   -0.29   0.20  -0.25  -0.33   0.23  -0.29
    57   1    -0.00   0.00  -0.00   -0.03   0.03  -0.03  -0.00   0.00  -0.01
    58   1     0.00   0.00   0.00    0.01   0.04   0.05   0.01   0.03   0.04
    59   1    -0.00  -0.01   0.01    0.00   0.00  -0.00  -0.00  -0.01   0.01
    60   1     0.02  -0.01   0.01   -0.01   0.00  -0.00   0.01  -0.00   0.01
    61   1    -0.20  -0.41  -0.28    0.06   0.13   0.09  -0.04  -0.08  -0.05
    62   1     0.04   0.40  -0.29   -0.01  -0.15   0.11   0.01   0.08  -0.06
    63   1     0.44  -0.13   0.19   -0.22   0.06  -0.10   0.18  -0.05   0.08
    64   1     0.01  -0.00  -0.01   -0.00   0.00   0.00   0.00  -0.00  -0.00
    65   1    -0.01  -0.07   0.05    0.00   0.03  -0.02  -0.00  -0.03   0.02
    66   1     0.01   0.02   0.01   -0.01  -0.03  -0.02   0.01   0.02   0.02
    67   1    -0.00   0.00   0.00    0.00  -0.00  -0.01  -0.00   0.00   0.00
    68   1     0.01  -0.00   0.00   -0.01   0.00  -0.00   0.01  -0.00   0.00
    69   1    -0.00  -0.02   0.01    0.00   0.01  -0.01  -0.00  -0.02   0.01
    70   1     0.02  -0.01   0.01   -0.01   0.00  -0.01  -0.00   0.00  -0.00
    71   1     0.00   0.01   0.01   -0.00  -0.00  -0.00   0.00   0.00   0.00
    72   1     0.04   0.07   0.05   -0.02  -0.04  -0.03   0.01   0.03   0.02
    73   1     0.02  -0.01  -0.02   -0.01   0.00   0.01   0.01  -0.00  -0.01
                    187                   188                  189          
                      A                     A                    A          
 Frequencies --   3055.4155             3055.7400            3060.1979      
 Red. masses --      1.0843                1.0848               1.0814      
 Frc consts  --      5.9641                5.9681               5.9667      
 Frac Tr+Rot --    100.0000              100.0000             100.0000      
 IR Inten    --     61.1592               66.2938              19.3755      
  Atom  AN      X      Y      Z       X      Y      Z      X      Y      Z  
     1   6     0.00   0.00   0.00    0.00   0.00  -0.00  -0.00  -0.00   0.00
     2   6     0.00   0.00   0.00   -0.00   0.00   0.00   0.00  -0.00   0.00
     3   6    -0.00  -0.00  -0.00    0.00   0.00  -0.00   0.00  -0.00  -0.00
     4   6     0.00  -0.00   0.00    0.00   0.00   0.00  -0.00   0.00  -0.00
     5   6    -0.00   0.00  -0.00   -0.00   0.00  -0.00  -0.00  -0.00  -0.00
     6   6     0.00  -0.00   0.00    0.00  -0.00  -0.00   0.00  -0.00  -0.00
     7  15    -0.00  -0.00   0.00   -0.00   0.00  -0.00   0.00   0.00   0.00
     8   7     0.00   0.00  -0.00    0.00   0.00  -0.00   0.00   0.00  -0.00
     9   1    -0.01  -0.02   0.01   -0.01  -0.02   0.01  -0.00  -0.00   0.00
    10   6    -0.00  -0.00  -0.00   -0.00  -0.00  -0.00  -0.00   0.00   0.00
    11  29    -0.00  -0.00  -0.00   -0.00  -0.00  -0.00  -0.00   0.00   0.00
    12   6    -0.00  -0.00   0.00   -0.00  -0.00   0.00  -0.00   0.00   0.00
    13  53     0.00  -0.00  -0.00    0.00   0.00   0.00   0.00  -0.00  -0.00
    14   6     0.00  -0.00  -0.00    0.00  -0.00  -0.00  -0.00  -0.00   0.00
    15   6    -0.00   0.01  -0.00    0.00   0.01  -0.00  -0.00   0.01   0.00
    16   6     0.00  -0.00   0.00    0.00  -0.00   0.00  -0.01   0.00  -0.00
    17   6    -0.01  -0.02   0.01   -0.00  -0.01   0.00   0.01   0.03  -0.01
    18   6    -0.00   0.00   0.00   -0.00  -0.00   0.00   0.00  -0.00  -0.00
    19   6    -0.01   0.00  -0.01    0.00  -0.00   0.00  -0.01   0.01  -0.01
    20   6    -0.00  -0.01   0.01   -0.00  -0.00   0.00   0.00   0.00  -0.00
    21   6    -0.06   0.01   0.04   -0.02   0.01   0.01  -0.00  -0.00   0.00
    22   6    -0.01  -0.01   0.00   -0.00  -0.00   0.00   0.00   0.00  -0.00
    23   6    -0.01   0.01  -0.00   -0.00   0.00  -0.00  -0.00   0.01  -0.00
    24   6    -0.00  -0.00  -0.00    0.00   0.00   0.00  -0.00   0.00  -0.00
    25   6     0.00  -0.00   0.00   -0.01   0.01  -0.01  -0.00   0.00  -0.00
    26   6     0.00   0.00   0.00   -0.00   0.00  -0.01   0.01   0.00   0.02
    27   6     0.01  -0.00   0.00   -0.01   0.00  -0.00   0.04  -0.01   0.02
    28   6    -0.00   0.00  -0.00    0.00  -0.01   0.01  -0.00  -0.01   0.00
    29   6     0.01   0.02   0.02   -0.03  -0.05  -0.04  -0.00   0.00  -0.00
    30   6     0.00  -0.00   0.00   -0.01   0.00  -0.01   0.01  -0.00   0.01
    31   6     0.00   0.00  -0.00   -0.00  -0.01   0.01  -0.00  -0.04   0.03
    32   6    -0.00  -0.00  -0.00    0.00   0.00   0.00   0.01   0.00   0.00
    33   6     0.00   0.00   0.00   -0.00  -0.00  -0.00   0.00  -0.00  -0.00
    34   1    -0.00  -0.00   0.00   -0.00  -0.00   0.00   0.00   0.00   0.00
    35   1    -0.00   0.00   0.00    0.00  -0.00   0.00  -0.00   0.00  -0.00
    36   1     0.00  -0.00   0.00    0.00  -0.00   0.00  -0.00   0.00   0.00
    37   1    -0.00   0.00   0.00   -0.00  -0.00  -0.00   0.00   0.00   0.00
    38   1    -0.00   0.00   0.00   -0.00   0.00   0.00   0.00  -0.00  -0.00
    39   1     0.00   0.00  -0.00    0.00   0.00  -0.00   0.00   0.00  -0.00
    40   1     0.00  -0.00   0.00    0.00  -0.00   0.00   0.00  -0.00   0.00
    41   1     0.00   0.00  -0.00    0.00   0.00  -0.00   0.00   0.00  -0.00
    42   1     0.00  -0.00   0.00    0.00  -0.00   0.00   0.00  -0.00   0.00
    43   1    -0.00  -0.00  -0.00   -0.00  -0.00  -0.00  -0.00  -0.00  -0.00
    44   1    -0.05  -0.10   0.04   -0.03  -0.06   0.02  -0.07  -0.13   0.05
    45   1     0.06  -0.02  -0.04    0.03  -0.01  -0.02   0.11  -0.03  -0.07
    46   1    -0.01   0.00   0.01   -0.02   0.00   0.01   0.05  -0.01  -0.03
    47   1    -0.01   0.01  -0.01   -0.01   0.01  -0.01   0.05  -0.04   0.05
    48   1     0.09   0.19  -0.07    0.04   0.09  -0.04  -0.16  -0.34   0.13
    49   1     0.05  -0.01  -0.03    0.01  -0.00  -0.01  -0.02   0.01   0.01
    50   1     0.00   0.01   0.01    0.00   0.00   0.01   0.00   0.00   0.00
    51   1     0.07  -0.05   0.06   -0.01   0.00  -0.00   0.16  -0.12   0.14
    52   1     0.07   0.14  -0.06    0.03   0.07  -0.03  -0.02  -0.04   0.02
    53   1    -0.01  -0.03  -0.04   -0.01  -0.01  -0.02   0.00   0.01   0.01
    54   1     0.69  -0.17  -0.42    0.28  -0.07  -0.17   0.01  -0.00  -0.01
    55   1     0.06   0.13  -0.05    0.03   0.05  -0.02  -0.01  -0.02   0.01
    56   1     0.01  -0.00   0.01    0.01  -0.00   0.01   0.01  -0.01   0.01
    57   1     0.11  -0.08   0.10    0.04  -0.03   0.04   0.05  -0.04   0.05
    58   1    -0.02  -0.05  -0.06   -0.01  -0.02  -0.02  -0.01  -0.02  -0.03
    59   1     0.00   0.02  -0.01   -0.01  -0.05   0.03  -0.00  -0.01   0.01
    60   1    -0.05   0.01  -0.02    0.12  -0.03   0.05   0.01  -0.00   0.00
    61   1    -0.01  -0.02  -0.02    0.03   0.07   0.05  -0.10  -0.21  -0.14
    62   1     0.00   0.02  -0.01   -0.01  -0.07   0.05   0.02   0.18  -0.14
    63   1    -0.08   0.02  -0.04    0.08  -0.02   0.03  -0.43   0.12  -0.18
    64   1     0.01  -0.00  -0.01   -0.02   0.00   0.02  -0.01   0.00   0.01
    65   1    -0.00  -0.04   0.03    0.01   0.13  -0.10   0.01   0.08  -0.06
    66   1    -0.13  -0.26  -0.18    0.31   0.63   0.45  -0.00  -0.01  -0.00
    67   1     0.02  -0.01  -0.03   -0.05   0.02   0.06   0.03  -0.01  -0.03
    68   1    -0.06   0.02  -0.03    0.14  -0.05   0.06  -0.10   0.03  -0.04
    69   1    -0.01  -0.06   0.04    0.02   0.17  -0.12   0.05   0.47  -0.32
    70   1     0.00  -0.00   0.00   -0.01   0.00  -0.00  -0.05   0.02  -0.02
    71   1     0.00   0.00   0.00   -0.01  -0.01  -0.01  -0.01  -0.02  -0.01
    72   1    -0.01  -0.02  -0.02    0.02   0.04   0.03   0.00   0.00   0.00
    73   1    -0.01   0.00   0.01    0.01  -0.00  -0.02  -0.01   0.00   0.02
                    190                   191                  192          
                      A                     A                    A          
 Frequencies --   3061.5501             3063.6955            3065.1218      
 Red. masses --      1.0819                1.0822               1.0763      
 Frc consts  --      5.9745                5.9846               5.9578      
 Frac Tr+Rot --    100.0000              100.0000             100.0000      
 IR Inten    --    131.8771                6.5609              33.3895      
  Atom  AN      X      Y      Z       X      Y      Z      X      Y      Z  
     1   6    -0.00  -0.00  -0.00    0.00   0.00  -0.00  -0.00  -0.00  -0.00
     2   6    -0.00  -0.00  -0.00   -0.00   0.00  -0.00  -0.00  -0.00  -0.00
     3   6     0.00  -0.00   0.00   -0.00   0.00   0.00   0.00  -0.00   0.00
     4   6     0.00  -0.00   0.00   -0.00  -0.00   0.00   0.00   0.00   0.00
     5   6    -0.00   0.00  -0.00    0.00   0.00   0.00  -0.00   0.00  -0.00
     6   6    -0.00  -0.00  -0.00   -0.00   0.00   0.00   0.00  -0.00  -0.00
     7  15     0.00  -0.00   0.00    0.00  -0.00  -0.00  -0.00  -0.00   0.00
[truncated: 49,264 more chars]
